# Supplementary material for: Unmasking Heavily O-Glycosylated Serum Proteins Using Perchloric Acid: Identification of Serum Proteoglycan 4 and Protease C1 Inhibitor as Molecular Indicators for Screening of Breast Cancer
Source: PLoS One. 2016 Feb 18;11(2):e0149551. doi: 10.1371/journal.pone.0149551 (PMC4758733; doi:10.1371/journal.pone.0149551)
Supplement: S1 Appendix — (ZIP) [file pone.0149551.s001.zip]

Archive with 8 entries (8 files):
- Supporting information/S1 Fig 1.xlsx
- Supporting information/S2 Fig 2.xlsx
- Supporting information/S3 Fig 4.xlsx
- Supporting information/S4 Fig 5.xlsx
- Supporting information/S5 Table 1.pdf
- Supporting information/S6 Table 2 b1-PRG4 peak list.mgf
- Supporting information/S7 Table 2 b2-C1ih peak list.mgf
- Supporting information/S8 Table 2 b3-C1ih peak list.mgf
