# Supplementary material for: Unmasking Heavily O-Glycosylated Serum Proteins Using Perchloric Acid: Identification of Serum Proteoglycan 4 and Protease C1 Inhibitor as Molecular Indicators for Screening of Breast Cancer
Source: PLoS One. 2016 Feb 18;11(2):e0149551. doi: 10.1371/journal.pone.0149551 (PMC4758733; doi:10.1371/journal.pone.0149551)
Supplement: S1 Appendix — (ZIP) [file pone.0149551.s001.zip › Supporting information/S1 Fig 1.xlsx]

## Sheet: Sheet1
Raw Data of Fig 1a
Treatment	ng asialoMucin/µg protein
Without PCA Treatment	0.1064
Without PCA Treatment	0.0856
Without PCA Treatment	0.1096
Without PCA Treatment	0.0769
Without PCA Treatment	0.0972
Without PCA Treatment	0.0891
Without PCA Treatment	0.0885
Without PCA Treatment	0.1057
Without PCA Treatment	0.09
Without PCA Treatment	0.0686
With PCA Treatment	1.968
With PCA Treatment	1.8204
With PCA Treatment	1.5761
With PCA Treatment	1.226
With PCA Treatment	1.39
With PCA Treatment	1.1204
With PCA Treatment	2.409
With PCA Treatment	0.8631
With PCA Treatment	0.7934
With PCA Treatment	0.2526
Raw Data of Fig 1b
1/dilution factor (10^-6)	Biotinylated-asialoBSM (ng/ml)	Group
200	3.06	Biotinylated-asialoBSM spiked into serum samples followed by PCA treatment
100	1.39	Biotinylated-asialoBSM spiked into serum samples followed by PCA treatment
50	0.6	Biotinylated-asialoBSM spiked into serum samples followed by PCA treatment
25	0.39	Biotinylated-asialoBSM spiked into serum samples followed by PCA treatment
12.5	0.19	Biotinylated-asialoBSM spiked into serum samples followed by PCA treatment
6.25	0.16	Biotinylated-asialoBSM spiked into serum samples followed by PCA treatment
200	2.9	Biotinylated-asialoBSM spiked into serum PCA isolates
100	1.51	Biotinylated-asialoBSM spiked into serum PCA isolates
50	0.65	Biotinylated-asialoBSM spiked into serum PCA isolates
25	0.44	Biotinylated-asialoBSM spiked into serum PCA isolates
12.5	0.23	Biotinylated-asialoBSM spiked into serum PCA isolates
6.25	0.24	Biotinylated-asialoBSM spiked into serum PCA isolates
