# Supplementary material for: Unmasking Heavily O-Glycosylated Serum Proteins Using Perchloric Acid: Identification of Serum Proteoglycan 4 and Protease C1 Inhibitor as Molecular Indicators for Screening of Breast Cancer
Source: PLoS One. 2016 Feb 18;11(2):e0149551. doi: 10.1371/journal.pone.0149551 (PMC4758733; doi:10.1371/journal.pone.0149551)
Supplement: S1 Appendix — (ZIP) [file pone.0149551.s001.zip › Supporting information/S2 Fig 2.xlsx]

## Sheet: Sheet1
Raw data of Fig 2
Group	pg Asialo mucin/µg Asialo Serum Protein	ng Asialo mucin/µg APCA protein
Normal	106.39	1.97
Normal	85.56	1.82
Normal	109.6	1.58
Normal	76.92	1.23
Normal	97.22	1.39
Normal	89.1	1.12
Normal	88.5	2.41
Normal	105.73	0.86
Normal	90.04	0.79
Normal	68.61	0.25
Normal	77.24	0.29
Normal	110.96	0.99
Normal	105.17	0.66
Normal	70.74	0.33
Normal	72.27	0.28
Normal	60.58	0.23
Normal	48.25	0.06
Normal	34.26	3.12
Normal	48.22	5.05
Normal	49.94	7.72
Normal	45.49	4.14
Normal	46.16	5.43
Normal	46.35	4.46
Normal	44.39	6.04
Normal	18.52	7.37
Normal	24.22	5.57
Normal	25.49	3.63
Normal	26.7	6.66
Normal	61.12	0.32
Normal	35.68	5.6
Normal	44.95	4.94
Normal	45.58	6.81
Normal	80.12	8.51
Normal	72.41	4.15
Normal	58.19	0.57
Normal	114.22	5.4
Normal	76.5	3.32
Normal	77.67	5.09
Normal	59.48	1.15
Normal	41.2	3.96
Normal	81.26	4.99
Normal	33.96	3.9
Normal	30.67	3.61
Normal	40.79	4.74
Normal	27.49	3.48
Normal	35.99	4.52
Normal	73.51	3.46
Normal	54.33	2.64
Normal	32.79	2.53
Normal	44.59	2.29
Normal	103.94	5.93
Normal	88.1	3.58
Normal	64.34	5.1
Normal	56.31	4.11
Normal	60.32	5.19
Normal	54.34	4.47
Normal	96.55	7.36
Normal	54.5	4.79
Normal	86.14	6.17
Normal	36.04	7.24
Normal	31.3	6.1
Normal	47.04	5.19
Normal	42.07	4.91
Normal	26.98	2.63
Normal	40.22	6.71
Normal	34.89	2.98
Normal	80.51	5.5
Normal	71.95	0
Normal	41.91	5.1
Normal	57.73	7.05
Normal	92.78	5.6
Normal	119.35	4.59
Normal	150.96	5.5
Normal	97.55	3.47
Normal	99	5.98
Normal	58.47	2.15
Normal	118.42	3.25
Normal	129.81	4.14
Normal	115.81	2
Normal	116.67	2.22
Normal	67.51	1.84
Normal	108.17	1.44
Normal	94.58	0.48
Normal	90.41	3.03
Normal	163.39	2.92
Normal	115.43	2
Normal	111.13	1.72
Normal	104.41	1.97
Normal	80.26	1
Normal	136.08	3.93
Normal	97.06	3.36
Normal	124.33	3.06
Normal	114.6	2.62
Normal	72.03	1.27
Normal	67.67	1.44
Normal	85.83	1.79
Normal	67.19	2.32
Normal	89.88	2.72
Normal	48.13	1.45
Normal	73.72	2.9
Normal	94.25	2.61
Normal	92.33	1.15
Normal	103.33	1.64
Normal	104.4	1.05
Normal	95.58	7.57
Stage 0	62.25	6.09
Stage 0	38.11	9.5
Stage 0	124.96	5.88
Stage 0	188.89	5.94
Stage 0	96.7	6.65
Stage 0	120.56	4.15
Stage 0	105.53	6.08
Stage 0	66.47	6.05
Stage 0	114.11	7.82
Stage 0	109.82	6.34
Stage 0	121.39	6.23
Stage 0	89.35	7.13
Stage 0	43.11	3.83
Stage 0	77.2	5.9
Stage 0	104.28	11.1
Stage 0	51.42	10.01
Stage 0	55.95	8.85
Stage 0	50.71	7.42
Stage 0	82.41	4.33
Stage 0	173.59	5.63
Stage 0	112.95	5.62
Stage 0	230.58	3.57
Stage 0	161.09	8.11
Stage 0	131.33	6.37
Stage 0	140.4	6.22
Stage 0	132.26	6.18
Stage 0	118.72	6.03
Stage 0	126.71	8.21
Stage 0	161.4	5.36
Stage 0	125.44	6.65
Stage 0	176.35	4.69
Stage I	72.02	3.88
Stage I	41.94	5.46
Stage I	58.54	12.46
Stage I	64	4.99
Stage I	36.19	4.18
Stage I	63.64	6.34
Stage I	160.19	2.34
Stage I	124.25	7.49
Stage I	108.88	5.63
Stage I	102.58	4.13
Stage I	83.03	2.71
Stage I	116.49	3.84
Stage I	112.9	3.54
Stage I	117.21	4.19
Stage I	66.76	6.27
Stage I	94.31	2.94
Stage I	221.72	2.43
Stage I	140.52	2.41
Stage I	66.36	7.35
Stage I	71.85	5.27
Stage I	104.14	5.08
Stage I	176.33	8.66
Stage I	89.25	3.68
Stage I	138.31	4.62
Stage I	125.96	6.78
Stage I	83.15	7.5
Stage I	131.33	11.82
Stage I	90.06	5.58
Stage I	95.99	3.91
Stage I	148.47	7.96
Stage I	105.31	3.17
Stage I	61.46	5.27
Stage I	80.8	2.14
Stage I	76.55	9.13
Stage I	48.91	1.33
Stage I	77.4	6.14
Stage I	79.59	5.91
Stage I	113.03	3.22
Stage I	59.94	2.81
Stage I	64.78	6.12
Stage I	39.68	3.45
Stage I	50.82	5.44
Stage I	79.94	6.88
Stage I	54.48	8.84
Stage I	54.96	4.49
Stage I	110.68	7.19
Stage I	111.67	5.95
Stage I	72.22	9.83
