# Supplementary material for: Unmasking Heavily O-Glycosylated Serum Proteins Using Perchloric Acid: Identification of Serum Proteoglycan 4 and Protease C1 Inhibitor as Molecular Indicators for Screening of Breast Cancer
Source: PLoS One. 2016 Feb 18;11(2):e0149551. doi: 10.1371/journal.pone.0149551 (PMC4758733; doi:10.1371/journal.pone.0149551)
Supplement: S1 Appendix — (ZIP) [file pone.0149551.s001.zip › Supporting information/S3 Fig 4.xlsx]

## Sheet: Sheet1
Raw data of Fig 4
Group	Proteoglycan 4	Protease C1 inhibitor	Ratio PRG4/C1ih
Normal	6.19	3.82	1.62
Normal	7.02	6.18	1.14
Normal	7.55	3.75	2.01
Normal	7.63	3.45	2.21
Stage 0	13.13	1.94	6.77
Stage 0	20.78	1.72	12.08
Stage 0	11.57	1.67	6.93
Stage 0	12.78	1.37	9.33
Stage 1	11.38	2.11	5.39
Stage 1	15.8	1.75	9.03
Stage 1	10.84	2.17	5
Stage 1	15.07	1.56	9.66
