# Supplementary material for: Unmasking Heavily O-Glycosylated Serum Proteins Using Perchloric Acid: Identification of Serum Proteoglycan 4 and Protease C1 Inhibitor as Molecular Indicators for Screening of Breast Cancer
Source: PLoS One. 2016 Feb 18;11(2):e0149551. doi: 10.1371/journal.pone.0149551 (PMC4758733; doi:10.1371/journal.pone.0149551)
Supplement: S1 Appendix — (ZIP) [file pone.0149551.s001.zip › Supporting information/S4 Fig 5.xlsx]

## Sheet: Sheet1
Raw Data of Fig 5
Intensity	Group
123	Control
154	Control
280	Control
257	Control
27	Stage 0
14	Stage 0
20	Stage 0
37	Stage 0
20	Stage I
28	Stage I
29	Stage I
49	Stage I
