# Supplementary material for: Unmasking Heavily O-Glycosylated Serum Proteins Using Perchloric Acid: Identification of Serum Proteoglycan 4 and Protease C1 Inhibitor as Molecular Indicators for Screening of Breast Cancer
Source: PLoS One. 2016 Feb 18;11(2):e0149551. doi: 10.1371/journal.pone.0149551 (PMC4758733; doi:10.1371/journal.pone.0149551)
Supplement: S1 Appendix — (ZIP) [file pone.0149551.s001.zip › Supporting information/S6 Table 2 b1-PRG4 peak list.mgf]

BEGIN IONS
CHARGE=2+
PEPMASS=293.175781
RTINSECONDS[0]=312.508
TITLE=150313 3444B.d, MS/MS of 293.1757813 2+ at 5.20846666666667 mins 
109.101214 1029
195.138384 7383
295.190304 209.9
389.295102 47.03
528.679037 63.63
570.465124 27.16
69.070058 608
237.111835 740.8
276.109286 161
452.199529 22.23
99.081475 589
221.117881 659.9
277.143371 156.4
85.028412 518.5
209.117472 601.6
261.149528 146.4
151.148145 499.8
255.160073 481.9
295.046309 120.2
121.101226 492
193.122700 389.1
265.173763 60.01
139.075752 480.1
235.168260 287.7
275.150238 57.06
83.085420 472
191.142772 273.2
263.199424 39.03
61.040761 452.6
163.148179 243.5
277.677506 21.33
149.131357 400.5
167.143395 239.6
278.188720 19.25
59.049714 155.2
61.076150 21.02
63.959768 11.01
67.053708 117.9
68.991496 22.17
77.040213 57.02
81.069603 116.4
82.074571 108.7
83.128005 12.32
83.286690 12
85.065950 117.2
85.223464 23.57
93.069825 50.56
95.085777 351.3
97.065245 368.9
97.101099 202.6
97.157452 10
99.333182 32.33
100.075189 119.8
100.095431 18.01
101.443876 28.8
103.115689 10.04
105.069294 91.93
106.796124 24.8
108.295366 47
109.029626 43.02
109.066215 215
109.157565 22.23
109.223632 35.82
111.081534 327.7
111.116745 196.8
119.086154 126.8
119.112211 12.08
121.155585 21.05
121.328635 29.27
121.433236 18.01
121.447661 43.16
122.593002 15.01
123.046051 104.1
123.079892 111
123.119644 270.9
123.280330 15.17
125.022360 139
125.096829 108.6
128.059265 101.1
133.099061 168.8
134.426074 62.01
135.081559 199.3
135.096936 141
135.113717 135.4
136.020464 69.09
137.041861 87
137.095498 194.2
139.112278 89.02
139.126590 44.33
140.997503 75.02
141.053898 65.65
141.135129 17.53
143.083703 60.17
143.600432 38.84
145.122011 105.2
145.143962 12.04
147.116634 106
149.024031 208.5
149.095326 328.2
149.950872 14.28
150.013855 21.11
150.645251 14.2
151.112163 279.1
151.201084 19.02
151.353174 36.38
151.582209 32.33
153.055264 116.9
153.107174 10.03
154.056330 71.29
155.108726 60.86
157.033672 45.04
158.025685 154
158.104872 82.05
158.138988 15.12
159.114685 57.12
160.024562 108.3
161.093316 125.9
161.131014 58.22
163.038786 191.3
163.071856 122.5
163.111967 151.9
164.118306 126.1
165.051902 71.05
165.094100 135.7
165.646708 25.67
171.058653 44.21
173.062658 14.09
173.129566 89.41
173.570885 21.21
174.098047 77.49
175.111433 54.31
175.148231 175
175.419576 51.82
176.061093 17.28
176.112126 47.58
177.126009 21.35
179.104649 124.9
181.086897 132.8
181.156391 230.4
182.727404 17.68
185.093117 106.1
185.129093 10.12
188.090857 36.11
188.108632 16.45
192.285722 10.14
193.159068 232.1
194.217245 18.78
194.743097 61.76
195.100479 122.1
195.209677 109.3
195.346115 14.33
195.467446 11.38
195.727506 12.57
195.751953 29.35
195.761457 29.23
195.931663 31.09
196.002872 13.5
196.100745 155.9
196.178582 113
196.691371 28.38
197.115061 95.6
197.688651 17.25
198.415069 27.07
199.098225 168.3
199.145904 13.07
200.602295 11.41
201.160810 131
203.105894 199.8
203.169445 100.1
203.310067 30.79
205.038795 39.54
208.101020 60.67
209.026505 45.84
209.149125 114.2
209.198078 17.41
209.315891 15.8
213.164127 35.33
216.144326 32.56
219.137219 42.79
220.133906 82.25
221.082160 36
221.166385 19.04
221.191743 12.28
222.118075 217.8
222.151727 101.3
222.244233 16.32
222.623074 20.38
224.037768 14.02
231.181791 32.88
235.134553 142.7
235.783788 15.01
236.068441 15.01
236.130676 48.23
236.170190 100.1
236.203731 166.3
236.475726 33.06
236.558658 16.41
236.666393 12
237.176186 40.6
238.142129 113.1
239.125503 90.09
240.120191 64.63
240.993868 20.04
246.899223 20.36
252.123917 112.2
252.160984 40.13
252.215861 12
253.155460 77.68
255.266021 98.82
255.587876 13.32
255.598471 13.32
256.189648 27.75
256.222587 10.38
256.509289 22.5
276.159078 12.45
276.195316 18.12
277.203295 12.75
295.260028 13.01
295.618798 14.44
586.768086 10.07
1099.402788 10.14
1248.024415 10.01
1521.094088 12
1544.297834 15
END IONS

BEGIN IONS
CHARGE=2+
PEPMASS=296.184418
RTINSECONDS[0]=199.648
TITLE=150313 3444B.d, MS/MS of 296.1844177 2+ at 3.32746666666667 mins 
71.086078 633.8
256.262856 1011
281.049636 199.3
409.399951 42.02
538.607019 18.57
61.040602 632.1
257.160558 182
298.192926 114.6
69.070246 557
248.988035 164.3
263.207149 52.7
141.000657 478.7
191.068896 156.9
268.193468 45.12
83.085888 384.8
161.132401 145.4
263.274404 45.02
89.060802 325.9
217.125623 132.8
261.578363 42.39
133.087998 263.1
236.170518 110.8
278.224834 41.04
125.060558 228.1
212.931258 91.3
299.051330 14.36
122.986557 163.5
168.972014 91.12
261.597912 14.17
77.039109 160.4
228.214724 81.01
60.208571 11.57
69.116319 16
69.183711 10.14
69.221836 15.47
69.349114 32.82
70.352301 34
71.117763 22.5
71.699824 21.41
81.070380 155.1
81.395632 29.03
83.058154 15.27
86.067202 103.5
86.221685 14.6
86.354161 11.04
88.074626 117.7
88.092976 19.01
89.108507 11
95.085113 95.86
96.091246 67.34
97.099983 37.7
98.293322 34.17
101.094683 112.1
109.065118 131.3
109.243102 40.4
111.078543 69.7
111.117357 118.6
111.137536 27.33
111.162041 12.01
112.118142 53.01
115.962786 127.2
115.994710 12
118.031836 94.97
118.145869 130.8
119.084912 14.29
121.083914 106.9
122.809261 12.01
123.044593 91.02
123.079689 57.28
124.116706 73.29
124.583721 97.63
127.276591 14.02
133.139058 10.24
135.080588 36
135.115448 105.7
141.054358 15.57
142.997303 42.19
145.122106 56.12
153.012433 39.02
158.025532 38.05
159.284019 16.62
164.077429 23.72
175.107848 42.56
177.089797 21
177.132341 39.29
179.288379 48.7
191.105863 74.02
199.873327 22.12
208.039465 12.1
210.183223 25
210.516976 20.01
212.911580 77.01
222.114605 70.22
222.181812 29.27
223.096499 75.06
236.198085 34.36
239.652633 15.02
246.194490 23.82
253.145385 14.14
255.270557 37.75
255.526095 26.15
255.648796 13.22
255.764091 25.45
256.223145 49.27
256.306254 69.14
256.343406 17.2
256.924253 11.2
257.266158 20.33
258.266446 78.45
259.845426 29.15
843.637352 12.1
857.359661 11.01
1469.497729 10
1543.244769 10.03
END IONS

BEGIN IONS
CHARGE=2+
PEPMASS=300.199524
RTINSECONDS[0]=167.488
TITLE=150313 3444B.d, MS/MS of 300.1995239 2+ at 2.79146666666667 mins 
115.038838 267.4
202.106581 762.7
261.185180 155.3
445.256455 69.43
123.118213 251
234.180914 176.7
262.140530 107
141.000231 229.2
182.163783 157.3
302.196662 99.08
101.059830 226.4
189.127775 130.4
350.235703 87.35
158.027551 224.1
252.971377 126.8
285.296270 45.7
79.054644 205.1
167.070894 112.5
262.620183 19.28
81.070018 174.4
201.122709 103
83.084920 141.1
217.124843 80.53
139.078035 140.2
183.103937 70.17
104.033969 134.5
173.126852 69.08
61.039463 68.69
61.337632 29.12
62.060005 102.3
70.064967 126.3
71.087868 114
73.031207 18.53
81.094003 19.08
83.109866 10.08
84.283598 20.21
88.076679 41.52
99.043122 87.07
102.092389 90.78
104.673954 24.67
111.115253 11.35
112.046695 29.29
113.056408 45.32
115.074663 19.06
119.085768 45.53
128.080224 78.85
130.060015 53
130.091716 20.41
132.934071 76
139.112191 10.12
141.034324 15.01
141.480232 20.38
149.095394 99.98
173.824922 12.16
193.823794 11.01
201.163268 10.56
202.167059 23.89
214.028864 59.67
216.650703 14.11
225.058572 11.22
234.223549 19.16
253.000409 26.69
778.094705 18.03
1455.098501 39.52
1613.846871 38
END IONS

BEGIN IONS
CHARGE=2+
PEPMASS=318.196167
RTINSECONDS[0]=208.286
TITLE=150313 3444B.d, MS/MS of 318.1961670 2+ at 3.47143333333333 mins 
161.096721 670.2
203.112001 200
332.824011 166.5
418.437495 15.04
509.969462 12
111.045336 197
191.178602 191.5
277.177279 80.69
72.082402 168.9
221.116306 144.5
279.014249 57.07
132.071894 157.9
239.143865 137.3
320.493664 49.07
100.076103 150.6
206.153090 127.4
320.294302 28.49
71.049106 149.3
222.116582 122.2
291.284422 28.09
121.100749 146.9
259.202217 105.6
300.199667 17.8
89.060222 141.3
220.174670 104.1
332.882042 13.38
128.061033 130.2
260.976901 102.1
126.961931 114.9
172.095814 101
71.086958 12.01
72.044236 50.13
73.029245 97.61
73.045924 15.01
73.501566 14.15
87.081487 77.89
88.047271 13.25
95.446366 10.24
102.080089 104.4
107.868139 26.8
111.074081 21.11
120.727482 10.03
129.052125 77.5
131.133655 10.01
132.119910 12.01
133.085196 44.15
133.098926 78.9
133.121911 13.07
134.047087 10.01
141.001977 87.52
149.025057 77.34
155.592146 12.12
160.403250 16.12
161.168015 11.47
162.010519 14.89
162.103947 20.35
162.519345 12.01
163.648256 10.03
164.139355 20.45
165.281788 13.44
165.550399 21.18
171.135414 42.56
172.121801 16.08
175.718739 19.05
181.088268 19
191.258364 10.35
198.366573 23.56
201.067189 48.73
203.150544 14.22
204.436971 80.68
204.804115 15.08
207.753305 10.1
210.319529 10.01
213.120177 41.72
214.086407 23.09
215.148789 78.76
215.223826 22.39
219.136876 22.09
219.626593 14
219.858810 24.01
220.216040 10.62
223.168706 72
227.208402 35.88
242.086931 59.88
259.256620 10.12
261.030138 12.12
262.139325 10.38
263.547288 92.11
955.127698 12.01
1384.860965 12.02
1697.187820 13.44
END IONS

BEGIN IONS
CHARGE=2+
PEPMASS=340.207184
RTINSECONDS[0]=215.745
TITLE=150313 3444B.d, MS/MS of 340.2071838 2+ at 3.59575 mins 
89.060465 716.5
163.147817 867.8
263.131349 911
426.300857 20.47
548.628817 10.04
613.827309 13.07
115.075459 327
210.184539 385.1
280.157972 139.1
70.073648 259.7
161.077256 231
324.250268 116.1
133.085604 226.7
169.085609 203.6
324.162161 110.1
87.045341 205
161.092864 190.9
343.121869 100.7
111.082883 174.8
173.115913 156.6
285.157059 96.26
61.041575 170.1
167.141602 136.8
264.130463 67.59
155.105865 157.9
167.055147 130.2
293.172177 53.46
149.119767 157.2
216.174387 126
284.029182 50.41
158.024871 150.5
255.068314 124.6
293.206218 44.01
83.061906 134.1
85.065740 93.2
87.080369 120
89.114811 11.57
93.070897 126.8
93.100591 10.12
95.084004 90.78
97.064519 146.3
98.104994 62.06
103.052438 122.1
107.086050 92.07
109.064645 136.3
111.115646 148.3
119.081154 20.45
119.092762 11.12
121.099765 135.1
121.379377 28.9
123.115145 80.06
129.726498 15.01
133.137936 15.14
135.112993 21.15
137.058512 48.74
137.097613 135.9
137.132462 88.37
138.438241 12.41
138.450644 10.07
139.072758 69.27
140.997575 50.33
147.116222 68.09
149.371017 45.62
151.041570 85.06
151.111279 24.05
154.501385 28.53
155.142262 16.11
156.136986 37.08
159.134774 78.49
159.160459 14.1
160.004533 24.05
161.125621 27.12
161.149455 14.12
163.196668 34.62
165.014419 59.57
165.036762 10.62
167.078533 31.57
167.109055 80.38
167.197925 13.07
169.921289 47
173.154294 14.36
181.097649 12.25
181.156649 110.9
184.165984 61.22
196.170167 38.4
199.108865 119.3
209.149063 14.16
210.247727 20.89
214.494039 44.01
216.235892 14
229.014820 122
229.067688 11.56
231.049390 51.8
242.204315 22.96
246.157061 108.7
248.537244 28.23
255.114943 11.01
260.127436 61.13
260.144491 33.68
263.273440 25.25
263.570326 18.33
263.589194 15.18
264.199837 28.02
264.551195 35.96
280.706304 17.28
281.169090 32.92
286.363975 12.57
323.085887 30
324.319163 10.12
339.854278 12.25
339.873113 11.12
342.168195 30.23
342.233793 15.12
351.946555 10.01
989.210907 10
1109.627835 15.15
1391.772847 10.12
END IONS

BEGIN IONS
CHARGE=2+
PEPMASS=344.237701
RTINSECONDS[0]=402.486
TITLE=150313 3444B.d, MS/MS of 344.2377014 2+ at 6.7081 mins 
89.061177 855
193.122192 155
298.135425 172
541.820461 49.62
111.116704 780
164.078411 149.8
303.213474 114.3
541.844613 19.01
69.070550 290.3
199.168054 142.7
325.992020 95.95
476.742597 15.29
113.059577 286.1
177.087353 142.7
296.059733 83.72
71.087354 274.2
247.042412 132.3
290.897012 67.83
85.102528 268.5
171.115465 122.3
285.220907 63.17
107.085047 230.5
199.147289 92.5
347.308414 50.26
87.046561 219.3
177.163777 85.96
311.243144 47.41
133.083599 166
173.128730 76.83
306.576262 47.05
73.027651 163.9
208.211504 63.75
268.108123 45.56
61.039719 124.4
67.053171 52.6
69.110231 15.68
71.490189 57.75
73.059358 13.12
79.052519 121.4
83.083949 132.2
84.051688 93.48
85.030161 56
88.046597 58.13
89.112047 25.01
93.067975 35.32
99.044612 21.35
101.036838 101.3
105.034016 123
105.062360 14.08
107.118161 10.33
109.063339 69.88
109.100062 54.89
111.079057 108.4
111.158674 25.01
111.173380 15.07
111.377414 21.04
113.408278 16.48
113.984778 13.04
113.994613 10.09
116.060382 102
116.086879 11.5
119.085105 76.05
122.070963 81.48
128.069540 81.36
129.094985 29.34
131.051216 83.28
133.096153 115.7
147.065174 74.8
147.079139 102.1
155.763158 14.01
156.072742 57.73
163.653115 22
166.084118 55.02
171.141234 20.01
188.597649 11.01
233.333016 12.57
247.092684 11.16
247.519779 30.25
257.127389 55.43
269.191028 18.03
285.186828 31.48
288.671531 12.01
290.928862 13.04
300.594943 17
328.203925 27.09
342.138046 15.08
357.032294 10.12
755.282740 11.45
790.816136 16.02
1088.516170 12.03
1448.206397 11.03
1477.691440 16.05
END IONS

BEGIN IONS
CHARGE=2+
PEPMASS=362.222092
RTINSECONDS[0]=223.272
TITLE=150313 3444B.d, MS/MS of 362.2220917 2+ at 3.7212 mins 
102.068231 279.6
229.226818 179.6
326.207309 119.3
365.289334 85.05
513.292045 12.28
576.313708 78.44
680.005976 10
93.070645 211.5
171.120302 165.2
265.186599 108.8
125.097568 188.6
227.103665 127.8
337.290794 105
99.043866 186.6
219.065007 127.5
284.188982 88.03
59.049179 173.1
187.148855 120.2
276.123783 73.89
61.039352 163.2
257.164663 109.5
268.188837 62.31
135.079508 155.2
163.110044 94.14
267.139805 49.25
81.072526 153.1
195.082048 92.42
344.110191 44.01
153.089140 145.6
214.089302 92.38
347.229727 29.57
89.060524 137.8
221.151056 90.06
328.414927 16.41
59.935686 14.25
61.062680 10.25
73.065178 76.36
73.122955 11.38
80.055138 94.91
80.633906 15.48
85.065390 90.37
87.858905 14.35
89.021794 72.31
92.099974 15.05
93.111423 11.09
101.598018 10.12
102.125103 11.09
110.063301 80.88
111.078153 75.29
116.077657 25.04
120.082500 76.13
124.393046 52.24
124.406236 21.28
125.126893 18.12
125.161417 10
127.109337 69.67
131.103937 94.25
133.063066 78.56
135.045111 92.52
138.053953 22.56
151.095627 114.3
155.107800 109.2
165.057142 50.69
170.080096 39.56
173.136189 14.4
181.122523 82.44
194.973740 12.01
195.125991 10.01
201.965251 11.01
215.107507 47.56
219.105600 11.03
220.064952 19.21
229.282462 12.45
233.231144 12.05
243.318401 14.78
243.408809 17.29
245.081907 62.01
245.190119 55.03
249.646770 13.41
250.179085 17.23
251.395787 15.12
268.243215 10
274.951756 13.92
307.439459 15.2
1418.845883 12
END IONS

BEGIN IONS
CHARGE=2+
PEPMASS=362.222092
RTINSECONDS[0]=221.794
TITLE=150313 3444B.d, MS/MS of 362.2220917 2+ at 3.69656666666667 mins 
80.055389 438.8
219.062577 191.1
275.164795 173.7
423.248266 31.02
89.060029 289
255.172755 181.6
276.121309 133
399.068015 19.2
116.072754 241.8
233.116437 149.3
327.967147 53.94
133.086065 240
232.079739 143.7
274.960425 52.88
123.079217 165.5
179.141907 137.6
306.130513 43.14
99.079604 151.8
173.092564 128.1
317.169826 41.08
71.085659 148
231.117268 127.3
298.067162 38.68
111.115291 146.1
250.178583 126.7
347.242253 22.14
112.047495 126.9
228.195283 105.6
275.207919 22.01
126.972645 122.6
195.103923 105.4
336.074817 20.01
71.121432 10.12
72.080610 87.89
73.028557 117.1
73.064019 83.43
74.627850 15.27
80.084873 24.24
81.070543 112.7
87.046967 55.27
89.098802 12
89.259733 15.04
90.999606 35.52
95.358128 15.06
98.981093 11.12
99.532663 19.32
102.248277 34.02
109.027495 122.4
109.058671 16.01
111.161158 12.2
114.089812 28.56
116.118879 15.05
123.110199 11.04
123.276505 10.02
123.507474 28.53
123.795463 19.23
137.092976 51.9
137.135320 10.03
140.997517 23.35
144.289353 11
149.115752 53
150.795020 10.03
153.952627 17.04
155.048964 27.77
159.117526 65.65
163.145638 61.16
164.078244 19.45
165.127593 103.2
165.153654 17.23
169.084937 43.82
173.118696 16.04
177.110078 31.32
178.197633 10.25
193.127941 97.48
195.143998 26.05
202.055217 94.63
207.030028 72.13
212.993239 24.03
213.796529 22.12
216.081512 48.53
219.115089 101.3
219.162441 14.68
225.192027 38.34
233.156566 17.09
244.178949 51.01
255.243210 10.09
258.181907 70
259.171325 69.8
263.206614 47.01
285.904555 10.05
329.138247 14.78
335.214406 10.06
340.138496 14
921.115080 15
END IONS

BEGIN IONS
CHARGE=2+
PEPMASS=366.26648
RTINSECONDS[0]=403.49
TITLE=150313 3444B.d, MS/MS of 366.2664795 2+ at 6.72483333333333 mins 
101.060962 362.2
175.149373 261
276.014405 135.4
369.265829 48.01
123.116723 311
219.162236 178.8
331.265006 98.56
370.285684 24.02
71.085501 293.5
178.127968 169.3
351.252413 96.24
149.133453 256.3
195.136949 169
291.209353 84.52
98.103812 255.7
180.144715 168.1
285.153557 74.2
144.090554 242.2
191.106995 159
324.984725 66.48
99.081069 240
236.964566 139.9
327.197705 56
81.069761 204.8
171.066188 110.1
362.915724 51
109.100737 202.5
213.111013 103.2
368.387642 43.32
82.073066 201.3
192.071760 99.7
327.074726 42.75
69.034031 96.19
69.053794 15.04
69.069238 120.1
71.122487 13.41
73.028514 121.1
73.064828 62.22
73.505692 10.92
81.096047 17.8
82.110692 13.03
84.501473 18.07
85.027024 85.06
85.099788 190.8
89.060822 186.5
90.696016 18.29
93.068020 46.58
95.084339 23.01
98.144759 20
99.129999 11.07
100.113778 146.7
101.104344 23.33
101.114247 10.25
105.071901 41.68
108.728305 13.25
109.066125 35
109.128564 11.04
109.310491 38.34
111.043877 119.4
111.086127 134.5
111.115479 124.9
112.082808 187.5
112.122410 11.12
113.041555 110.1
113.054101 52.23
115.865192 27.2
119.085375 51.2
121.099256 136.5
121.129164 18.24
123.080501 101.1
123.230944 16.01
131.048621 65.94
132.123226 14.78
133.086678 53.16
137.097039 67.47
138.104656 19.33
139.074885 150.1
139.116582 63.69
143.103911 95.36
149.021357 15.45
149.478266 22.03
150.026627 113.9
150.072948 10.12
151.303697 21.44
160.180517 61.49
160.204062 10.62
165.127926 153.9
165.874488 114.7
165.905153 16.02
175.224730 14.16
179.820473 12.12
181.047089 18.01
189.162936 55.04
190.169482 92.59
193.198570 96.5
195.174450 38.84
195.233574 17.45
201.165638 87.01
209.060642 75.78
210.140095 44.26
215.026629 89.59
219.220793 10.04
227.160936 46.05
229.157285 56.05
229.405684 14.01
230.132907 94.06
236.110524 50
237.172818 88.73
243.214926 82.84
243.450418 39.21
247.475159 36.91
250.126052 47.42
250.142222 24.07
250.214371 59.29
253.205856 11.08
256.150670 46.93
261.222565 36.14
292.171097 25.64
305.332123 12.1
315.271709 40.96
327.523673 10.2
331.135810 12.17
333.273810 40
367.697810 20.04
807.432996 17.41
1210.990405 14.6
1436.798984 17.04
1650.136236 12
END IONS

BEGIN IONS
CHARGE=2+
PEPMASS=384.238098
RTINSECONDS[0]=229.917
TITLE=150313 3444B.d, MS/MS of 384.2380981 2+ at 3.83195 mins 
89.060654 538
232.104728 180.4
331.186747 165.1
368.185560 92.03
519.318452 16.53
87.045276 330
213.111802 178
309.275521 105
366.297448 76.75
109.102150 236.1
171.101270 171.9
272.152642 57.59
386.223542 64.77
95.085681 209.2
223.607821 150.5
325.159312 57.05
367.149999 20.72
61.040678 183.7
247.082383 138.5
323.235279 52.01
365.723401 15.45
125.100072 145
196.170696 137.7
263.109487 46.09
384.468897 12.24
113.097414 141.1
207.100889 117.1
340.170947 45.56
155.104917 138.5
191.112527 112.2
271.119665 38.78
139.073988 121.6
224.039401 108.5
309.167012 38.56
123.080339 120.4
242.227716 85.01
358.227272 35.78
61.073523 16.44
70.065179 106.2
73.045845 37.27
73.501657 11.06
81.071201 30.11
83.048761 19.25
85.062883 81.8
88.047725 25.09
89.102309 12.08
89.114060 13.04
89.296869 62.34
95.307148 13.01
97.061955 13.78
98.983380 69
101.059522 30.24
103.094093 111.4
103.119864 13.06
105.067325 58.46
109.145908 16.06
110.060107 118.4
110.082668 23.04
111.042266 78.73
111.082704 95.97
114.902947 10.07
119.048951 29.67
122.105202 90.02
122.212106 15.01
123.114496 60.36
126.091442 91.77
127.074152 84.04
130.104865 47.26
134.095618 50
135.118956 85.74
137.129129 93.27
137.153228 17.56
143.092606 72.48
143.125311 12
153.091420 96.47
155.142865 41.84
156.097616 24.56
157.122054 102.7
167.069240 68
178.961599 36.38
181.085931 36.9
181.124274 38
186.121960 75.91
190.168884 62.25
197.086211 23.16
197.099170 12.04
199.180453 41.17
201.125902 58.86
203.144232 61.08
203.174159 13.01
205.069438 61.33
205.118623 78.39
205.128552 51.05
210.112696 65.11
211.193318 21.09
212.640038 14.89
217.158796 71.06
221.399832 17.72
221.466947 25.01
223.657863 12.1
229.156287 59.03
238.166624 17.45
238.217552 17
239.212217 82.4
241.194864 53.8
241.228988 21.29
242.752871 23.5
243.136776 74
245.153208 38.12
247.125960 14.33
248.130953 68.52
248.161364 19.67
249.096119 45.6
249.175542 56.84
249.861603 18.21
253.162254 10.01
269.151974 17.24
282.011677 20.45
291.646411 27.08
297.106352 28.02
303.158550 24.19
305.190542 23.16
307.220799 10.16
332.238929 13.24
898.868630 14.04
973.946760 11.06
1217.040676 10
1287.692848 14
1304.821768 11.06
1403.588740 12.01
END IONS

BEGIN IONS
CHARGE=2+
PEPMASS=404.203827
RTINSECONDS[0]=150.159
TITLE=150313 3444B.d, MS/MS of 404.2038269 2+ at 2.50265 mins 
86.097605 1428
175.120580 457.1
322.186704 725.3
431.154366 85.16
503.266202 198.5
608.260867 85.22
692.680143 29.18
157.133857 181.2
249.073106 210
302.101767 285.3
448.198620 62.69
492.204512 64.13
623.280010 69.9
694.304958 25.57
116.069723 180.3
209.041399 177.6
301.157677 96.02
503.360413 14.05
627.386059 37
697.331843 24
120.082207 172.8
177.015464 112.8
294.215402 85.2
555.602671 10.22
623.330337 12.38
141.062792 141.2
250.080819 48.42
358.186997 78.03
534.262023 10.12
659.867849 10.8
149.022994 131
235.951216 42.37
290.991849 51.59
129.100351 116.2
262.329877 42.32
302.244332 33
116.113621 99.23
221.923173 35.31
302.146807 31.66
158.030505 94.27
185.132000 29
284.291706 31.29
155.069981 92.18
181.097556 26.16
367.158123 28.25
70.067922 30.02
73.028042 40.04
73.064620 84.39
86.137142 42.2
86.242671 17.25
86.891320 11.08
87.265865 57.3
112.432733 13.09
112.531465 20.33
115.086478 84
127.108073 39.45
127.131617 12.03
129.133042 10.12
129.276602 10.92
144.653367 10.14
150.025428 72.91
157.661803 16.2
158.090503 76.69
159.077231 76.03
169.306713 65.46
175.177350 18.16
177.134433 20.07
213.181321 20.05
235.170630 18.07
249.141589 12.02
287.147750 24.08
299.238274 10.2
302.177754 10.01
309.028900 24.04
320.313572 15.15
322.264292 22.67
345.256917 25.79
876.427023 15.45
1448.748508 10.07
1541.751056 85.41
1541.826631 12.01
END IONS

BEGIN IONS
CHARGE=2+
PEPMASS=408.678925
RTINSECONDS[0]=353.485
TITLE=150313 3444B.d, MS/MS of 408.6789246 2+ at 5.89141666666667 mins 
123.080365 259.3
215.593740 570.7
341.014300 195.9
376.262595 1300
93.069453 243.8
207.032733 260
327.193497 187.9
377.260315 521.4
135.115247 194
223.063914 205.6
302.190124 125.6
366.287624 140.1
123.116758 183
161.131542 189.5
348.122434 123.8
432.972990 139.7
137.095377 161.6
203.180602 173.8
283.054532 97.14
410.161380 131
131.086792 138.5
210.185653 122.2
292.200291 95
365.244742 77.45
147.044023 124
227.080299 112
291.270680 94.12
430.183411 66.29
97.064101 123.5
203.105136 97.3
317.208968 93.29
376.351099 44.6
121.100794 119.4
173.096621 95.96
348.250263 75.69
448.191605 42.82
113.024833 107.4
179.141472 88.96
270.237532 70.27
376.181764 42.01
59.049902 107.2
69.033044 48.19
77.015470 65.32
86.105377 42
99.079762 96.68
104.321475 12.06
111.045293 106.5
111.119494 59.65
121.064492 77.02
121.211491 23.02
137.198758 20.62
141.002033 106
149.018403 36.82
149.106954 30.04
153.090096 46.21
161.186794 12.06
163.151647 32.89
163.167322 13.2
175.111459 68.27
178.169534 68.22
179.103493 36.03
192.179733 26.01
195.062219 68.45
197.089496 13.08
199.131927 65.12
207.136900 27.46
207.539122 38.93
209.025325 58.93
209.250611 22.25
211.001641 14.02
213.060805 57.71
215.653353 24.53
215.673755 13.28
223.262471 48
223.782800 12
224.402859 19.01
225.186135 51.13
225.656017 25.42
227.037549 56.41
227.123304 13.35
247.239251 47.3
255.137249 55.98
257.192141 77.61
257.224129 15.56
258.634920 40
267.003156 17.47
282.133566 67.12
283.026254 14.22
294.156021 31.34
309.909880 19.07
320.226050 18
327.245699 24.02
327.271024 14.11
341.065286 14.5
341.473755 14.28
346.114720 52.56
348.222026 10.01
358.254253 11.12
366.211554 11.02
374.469699 20.02
376.424011 10.03
376.844812 31.48
376.979472 12.2
377.751673 10.56
379.788245 16
392.143496 35.64
396.673126 36.45
402.332760 10
412.472528 13
426.146389 25.67
448.752456 19.06
449.867426 17.11
END IONS

BEGIN IONS
CHARGE=2+
PEPMASS=414.14331
RTINSECONDS[0]=349.12
TITLE=150313 3444B.d, MS/MS of 414.1433105 2+ at 5.81866666666667 mins 
121.064925 398.2
219.005963 206.3
267.122526 165
382.273173 94.28
480.724680 12
576.231530 84.52
715.582304 17
81.033254 360.6
170.973375 190.4
291.027990 155.6
416.210321 76.01
547.301585 11.01
576.276373 18.57
97.100823 191.5
227.134152 180.6
354.295542 121.1
434.172349 68
560.455774 10.04
613.772034 12.01
105.070365 176.4
237.007556 173
316.152870 116.4
399.240058 59.05
490.695840 10.03
567.207481 11.01
141.089249 175.2
168.961045 165.1
294.159487 110.7
415.718156 41.02
617.286317 10.03
135.080030 154.3
188.999254 164.7
347.037140 100
417.233060 19.12
81.070423 152.9
222.120855 145.5
278.017655 86.29
381.132657 18.01
119.049849 152.4
245.137161 133.4
357.220075 84.69
399.279462 16.57
138.004188 147.1
186.134951 116.3
292.194617 84.01
371.346003 16.01
109.028070 135.1
235.167604 100.5
310.208597 81.06
370.526475 14.22
61.041041 109
77.038844 75.25
78.877850 10.01
81.102490 12.12
86.032009 106.6
86.056890 17
87.854823 10.14
88.828864 20.68
88.838943 10.56
103.848711 11.03
107.086864 32.69
109.063502 34.92
109.728405 19.36
111.042275 34.46
111.078452 43.59
114.947247 107
119.085161 10.06
119.972331 15.28
121.100252 75.22
121.213853 10.04
124.109703 108.6
125.093343 36.5
126.063437 108
127.111943 21.02
130.066969 22.23
133.100923 54.84
135.117832 90.06
137.094577 20
137.102630 20.29
140.960132 26.31
144.979659 120.7
145.030279 13.07
152.148578 24.07
155.098861 68.35
168.994201 13.05
170.672679 17.05
171.970577 50.37
173.973052 10
174.710738 15.62
175.019434 83.31
176.104943 81.37
176.999103 61.35
184.509530 35.45
189.058003 14.47
189.076173 10.35
198.990350 56.6
199.013836 12.02
207.132714 20.22
210.183601 41.24
216.978129 20.44
216.989800 15.28
225.006709 47.67
227.185456 11.02
235.004583 48.06
235.207365 15.01
235.805526 13.01
236.094210 26.07
237.095316 10.24
243.002652 37.53
246.154212 28.92
251.702481 10.01
259.206221 59
261.008444 81.02
261.249844 21
292.462118 15
294.207485 17.28
295.188523 72.08
297.255023 45.27
306.123324 68.03
309.055251 80.38
309.102553 10.16
315.122155 65.78
328.402208 19.12
334.026520 54.8
335.035950 77.47
338.281377 47.89
354.334746 14.02
376.250905 12.89
381.151664 11.45
398.558229 13.03
438.533814 13.09
942.639452 15
1091.743945 10.03
1116.351962 10
1153.565435 10
1192.458422 10.07
1244.009106 13.02
1334.303857 20.29
1337.929502 11.01
1373.372897 11.12
1384.021173 13.01
1412.652498 10.01
1557.114517 24.6
1601.232329 11.01
1620.382666 11
1645.627590 11.01
1649.385222 10.04
END IONS

BEGIN IONS
CHARGE=2+
PEPMASS=416.307983
RTINSECONDS[0]=404.969
TITLE=150313 3444B.d, MS/MS of 416.3079834 2+ at 6.74948333333333 mins 
149.025132 326.1
165.126999 113.3
311.290932 92.63
419.311886 99.35
567.796261 35.1
59.049810 317.5
257.148834 95.16
259.131123 81.67
381.211076 72.12
565.393529 12.02
97.100664 215.9
179.068826 89.27
294.250622 76.01
381.315959 35
107.085185 175
234.190192 85.92
295.206185 69.11
381.242885 20.29
125.098937 166.5
245.139119 80.57
327.170066 53.02
419.354160 11.1
61.039196 161.5
170.077084 18.61
289.215203 49.02
123.116432 153.4
257.187298 14.32
353.319879 48.86
89.061416 126.3
195.046672 11.01
274.149415 41.12
97.065725 124.6
263.116847 39.56
133.031738 122.2
302.178844 38.21
60.052277 48.24
60.067149 11
61.075242 10.92
97.127082 18.05
97.157217 12.28
99.081381 80
107.111594 19.5
113.094899 59.72
119.464732 22.69
124.112078 85.57
131.084546 62.96
143.071097 87.27
143.125292 10.03
149.094558 10.01
149.251915 11.17
155.111744 97.28
287.171298 29.12
302.958923 23.04
309.272952 16.02
344.633442 18.38
354.249832 33.58
1100.200554 10.01
1119.912747 11
1151.591904 10.03
1180.673441 10.01
END IONS

BEGIN IONS
CHARGE=2+
PEPMASS=416.75003
RTINSECONDS[0]=171.449
TITLE=150313 3444B.d, MS/MS of 416.7500305 2+ at 2.85748333333333 mins 
86.097151 3398
173.129382 8367
288.156761 895.2
432.254340 362.3
545.341611 272.2
632.370717 1679
715.439367 42.56
128.108017 1046
201.123585 1713
270.147218 650.8
369.211351 179.1
528.296448 95.01
633.374401 451.4
746.456182 12.78
158.093621 879.3
174.132502 1307
271.144981 224.1
433.258155 104.2
513.223300 71.86
634.375172 175.4
714.980362 12.04
87.055690 459.8
175.119541 1171
324.191741 164.4
415.238799 95.16
515.327265 71.45
643.355455 166.6
60.045510 452
229.131216 839.1
296.195156 142.1
427.105075 94.02
545.798049 39.68
635.387241 160.1
115.087033 428
187.107832 467.8
267.025166 135.2
458.254793 82.52
546.180029 19.52
614.358555 151.2
112.088516 409.2
176.122562 339.2
328.961498 118
414.249636 77.9
545.950550 19.01
636.378528 110
60.055874 301.8
183.117051 252
341.182213 115.4
416.235766 76.92
545.430470 16.05
591.342905 105.4
87.100530 299.1
171.112601 246.4
298.123166 114.4
455.108293 62
546.371226 12.12
602.354519 90.51
69.071252 266.2
247.156691 185.1
343.185918 106.1
440.249005 59.12
574.343973 88.91
59.896911 12.04
60.077781 30.34
69.099893 19
70.064876 168.3
71.069312 104.2
71.084468 73.54
72.080706 217.1
73.078589 74.3
73.102377 11.07
74.060907 84.06
84.082792 46.13
84.090723 32.41
85.952013 70.14
86.145373 81.59
86.169920 13.03
86.503004 42.12
86.546309 55.01
86.564403 44.12
86.713389 13.5
86.804302 25.5
87.148358 13.15
87.275113 12.1
87.503180 13.47
89.492366 20.89
105.069464 179.1
108.080091 112.1
109.058933 27.04
114.065512 265.1
114.090681 110.6
114.469561 41.5
115.145575 24.01
116.071288 212
116.928238 34.52
117.098067 130.7
119.048155 109.6
119.073661 18.03
128.157822 30
128.444683 25.6
129.111092 262.5
129.150722 22.89
129.168443 13.07
129.291092 14.18
130.095683 21.21
141.100050 75.94
143.433600 23
147.082967 111.4
147.109536 20.56
153.103093 22.08
155.042762 11.21
155.115626 175.6
155.394961 50.18
158.476633 12.32
159.075290 245
159.114818 174
160.075564 38.94
161.130223 67.59
169.170609 20.06
171.168144 16.05
171.847269 33.07
173.008071 32.11
173.184848 181
173.241564 37
173.292010 18
173.415775 24.02
173.468267 44.51
173.631234 25.72
173.737150 42.19
173.782647 23.82
173.970740 14.15
174.209527 20
174.245734 10.03
174.430082 14.18
174.463033 28.67
175.176645 17.35
175.253846 30
175.599570 27.03
175.702478 38.67
176.190260 10.05
176.958405 18.92
177.120566 169
181.060803 71.94
183.159697 34.02
184.120928 12.18
185.116763 115.8
186.123694 160.9
187.185296 14.03
188.107674 91.68
198.183958 155.8
198.222586 21.57
201.196121 16.02
201.283448 42.96
201.306309 11.33
201.533248 17.5
201.934456 40.36
202.124874 94.01
204.135932 73.46
204.764246 17.44
207.044851 76.61
207.138369 141.5
207.171299 78.62
207.206533 14.03
211.114087 175.1
211.193524 11.47
212.069835 40.12
212.419659 12.01
213.123356 167.9
215.139827 82.2
219.064866 24.27
219.132710 132
219.173232 16.1
223.104993 72.01
229.218505 13.67
229.731148 10.01
233.095405 103.3
233.677947 29.93
241.194306 71.5
242.055168 123
242.484350 28.02
244.166576 51.43
246.154259 159.6
246.343677 17.01
247.234896 10.56
251.728488 17.25
252.133021 145.1
252.161384 30.1
260.015388 64.45
269.110431 10.12
270.219178 25.39
270.365860 20.45
270.770541 19.67
271.571050 17.08
272.146613 85.84
285.214183 58.84
288.252142 12.12
288.623734 70.11
291.605531 92.28
293.154225 89.08
299.220461 16.4
300.188149 57.23
300.206272 28.6
303.178539 46.82
323.172461 65.11
324.274670 11.21
328.197231 21.07
328.531342 23.15
341.217484 27.31
342.794586 11.07
345.222277 59.06
356.236609 29.02
369.261405 13.2
369.289214 11.25
375.412828 28.5
380.602768 11.06
384.227806 48.12
390.395077 28.19
400.248544 47.66
412.246239 29.57
418.278574 13
419.270685 44.69
420.268405 21.12
427.153415 12.8
429.752148 40.76
432.358303 10.68
432.641851 12.04
434.552550 13.25
583.015294 11.01
588.042631 11.01
590.346423 73.19
596.364863 40.34
597.320325 10.07
611.635600 13.28
615.343663 65.47
619.269961 14.01
619.334158 15.38
628.736536 27.46
632.502501 15.21
632.913811 23.15
633.027839 13.09
633.484669 15.02
633.667869 35.77
633.741495 12.25
633.930539 25.29
634.026273 13.03
634.227847 50.22
634.604789 17.05
634.636337 18.92
635.613471 19.01
636.450338 13.33
636.491176 20
639.524063 17.11
END IONS

BEGIN IONS
CHARGE=2+
PEPMASS=433.297485
RTINSECONDS[0]=378.976
TITLE=150313 3444B.d, MS/MS of 433.2974854 2+ at 6.31626666666667 mins 
135.116898 481
217.050267 269
299.149696 214.2
376.258491 631.7
560.456164 29.61
733.758094 16.02
822.324958 14
109.101969 436.3
239.106437 187.2
281.114881 119.4
400.988810 107.1
475.694306 10.01
813.277971 11.07
125.097105 217.2
263.108520 152
307.133463 116.4
375.246797 100.6
105.070560 182.1
173.100457 99.17
341.047183 112.8
418.336821 57.49
69.071376 178.4
229.191812 76.6
269.190906 83.27
392.099250 55.9
88.075260 145.2
174.030928 65.38
363.232906 81.65
435.348364 51.64
111.043760 140.7
208.138165 58.33
339.197159 81.29
377.668901 50.32
85.064378 121.6
241.036224 54.96
297.145335 66.84
377.303827 48.01
98.059647 119.3
179.001064 50.55
275.089393 66.14
377.259297 34.39
123.079874 96.03
167.144332 47.05
302.182760 57.21
430.228916 33.8
66.608736 10.04
69.097054 13
69.584014 25
71.087142 72.04
71.704664 25.27
73.064917 62.08
74.044302 17.12
85.245268 10.01
88.109489 10.01
93.069304 95.81
96.995504 16.35
97.473532 30.09
99.044263 50.34
105.106502 18.45
109.146000 13.02
121.098993 43.22
123.125026 11.08
125.061490 91.6
126.097947 87
128.114642 69.03
128.601127 34.94
135.182042 10.17
139.074364 57.2
141.089935 63.81
148.121159 71.35
151.142530 13.89
153.126084 89.8
157.086373 33
158.026266 92.2
158.060604 19.01
161.006562 54.63
173.140217 10.08
179.033782 34.01
197.136948 36.56
197.622626 11.67
210.135403 25.02
212.066454 40.88
219.090786 41.09
219.110965 21.53
241.154385 29.67
243.081303 42.39
262.093228 16.38
288.429023 21.09
289.139024 51.4
294.189121 17.35
296.183980 39.49
299.202260 20.01
309.585484 24.08
318.180718 19.02
319.155386 55.29
325.146661 41.09
342.859399 21.73
342.882796 14.04
347.124191 27.32
354.033154 11.03
354.360681 19.03
360.512820 16.05
376.343707 16.5
410.191675 31.45
989.265191 32.25
999.815156 10
1012.581958 181.2
1012.667370 15.2
1042.991682 13.32
1065.245913 19.75
1157.529524 16
END IONS

BEGIN IONS
CHARGE=2+
PEPMASS=433.297485
RTINSECONDS[0]=376.02
TITLE=150313 3444B.d, MS/MS of 433.2974854 2+ at 6.267 mins 
109.100929 489.7
173.025489 242.9
281.120865 314
376.261809 423.4
485.274624 51.78
588.974988 16.56
682.084613 42.33
107.086183 364.3
218.054172 154.2
307.139040 233.3
377.259335 169.7
533.192207 10.38
116.962350 216.8
233.150867 140.5
302.183936 182.1
419.126759 148.6
93.070575 208
209.198345 132.2
292.203583 133.4
416.257816 86.53
111.081598 190.4
189.000187 123.2
292.100141 100.2
400.985341 51.08
125.095586 186
245.138020 116.7
295.025755 79.33
435.070515 48.14
83.049401 164.2
191.105758 115
325.135908 78.47
385.946564 47.05
72.088962 162.1
214.088478 113.9
293.182282 77.2
417.011698 42
120.978178 161.5
261.093288 89.56
364.231521 73
398.182244 41.49
167.070287 153.3
183.137598 79.45
271.101455 70.56
466.409531 23.68
69.071010 41.37
71.086873 45
72.111867 10.12
79.204466 70.43
82.478642 10.01
93.111223 12.01
94.885998 14.14
97.066791 120
98.105956 101.2
98.127159 18.07
98.983063 94.11
101.058442 13.01
102.933017 138.7
107.128803 21.56
107.144176 10.1
109.064586 77.76
110.495103 17
111.114230 20.11
112.003819 23.21
115.072921 54.57
116.212207 18.75
117.023915 11.03
119.083468 64.13
124.039496 42.84
124.072694 18
133.099805 78.74
133.133781 13.28
135.116960 147.9
140.077233 15.8
142.538484 27.01
149.128911 77.88
151.146904 102.5
158.024685 64.24
161.003473 102.7
170.025713 50.8
173.087101 12.47
177.031738 18.07
191.153453 11.2
193.087104 24.02
196.039906 78.31
197.024086 74.47
201.035228 40.09
204.208758 27.77
205.292185 28.23
215.049675 61.01
217.050279 73.46
218.113511 61.79
229.982569 13.35
234.049891 10.03
239.070989 28.29
239.141837 61.02
244.253915 10.03
245.174019 17.09
248.087311 45.02
254.127108 34.82
263.105703 69.15
267.000333 25.17
281.169686 17.47
281.214449 11.12
283.466717 43.6
297.110258 43
303.103190 10.07
307.253458 45.86
308.144839 28.67
313.212965 46.62
315.189923 25.97
324.186177 45.48
326.144442 51.95
326.188187 12.07
327.964125 58.72
330.206955 36.43
330.229295 18.36
345.001023 44.01
361.602805 13.01
377.083356 17.68
412.228272 16.04
418.256347 19
460.572700 22.29
465.755816 10.01
905.703446 11.03
943.844837 11.01
1184.835996 18.06
END IONS

BEGIN IONS
CHARGE=2+
PEPMASS=433.297485
RTINSECONDS[0]=374.543
TITLE=150313 3444B.d, MS/MS of 433.2974854 2+ at 6.24238333333333 mins 
95.087303 487.4
173.024855 185.3
325.146073 245.6
376.259898 528.6
538.383237 18.21
823.372945 15.89
135.118797 383.8
220.176730 181.8
307.135795 237.9
400.985189 173.3
535.238428 12.01
815.802227 11.01
95.098187 337.9
207.048945 154.7
355.170272 138.2
416.226424 123
107.086801 324.4
181.029245 149.5
325.178802 129
377.262565 116.8
169.084866 239.9
221.063082 141.9
335.093500 117.1
376.230937 74.21
135.079662 222.2
217.050086 130.6
341.210927 106
400.005647 70
162.968491 213.9
227.055148 128
357.130900 105.5
385.961844 48.36
171.114979 192
235.076018 114.9
281.115969 104.7
399.476823 32.11
153.129508 190.5
173.059953 103.5
276.203109 86.79
378.561982 28.61
125.096943 185.9
201.054236 85.7
298.152712 84.13
404.063482 27.84
72.081873 69.84
74.999455 51.12
81.070192 52.38
83.085085 138.8
84.089366 28.21
85.100859 74.01
85.126614 11.01
85.821803 33.31
93.068139 33.27
95.122568 80.89
97.064919 48.08
97.101179 41.89
97.113319 18.01
97.257540 22.04
98.982340 33.37
107.126409 20.41
108.088573 93.89
109.106035 25.41
121.083828 27.12
121.099777 144.2
121.263891 31
123.077299 80.52
123.099655 12.08
124.446607 60.25
133.099165 70.53
133.579014 16.04
135.174990 12.08
140.998065 118
141.088698 32.07
153.922765 17.02
155.000344 70.15
160.962456 23.34
163.003951 22.27
165.089954 63.05
167.140030 38.01
167.594787 16
169.140749 13.33
171.095927 10.47
173.150425 10.01
175.150115 78.45
191.025603 61.45
193.596942 58.24
199.122565 54.07
203.051224 54.06
207.087384 24.12
208.303029 14.04
209.192567 13.12
210.300116 13
211.030058 68.12
215.037019 39.25
215.057616 15.16
218.059202 45.98
218.231861 35.23
218.246997 20.32
219.060860 55.72
219.084454 10.56
220.242840 12.12
220.879344 24.56
221.094433 38.01
221.121277 11.08
222.333166 10.62
223.206711 68.08
224.043029 20.17
224.981988 76.28
226.176773 74.53
226.191271 54
227.125500 48.76
232.207439 41.79
233.428490 27.64
240.192661 21.13
241.178020 53.27
243.014169 60.88
243.076878 46.57
243.097828 43.03
265.076629 37.57
265.127225 69.6
270.099727 50.22
275.164575 70.46
276.242729 13.1
276.295093 11.01
286.154596 31.9
288.559538 16.04
291.066327 29.47
293.188876 15.05
302.186762 59.35
306.996928 59.3
307.202354 14.01
309.138749 54.17
312.951473 28.04
315.360769 10.45
320.538429 50
323.147553 80.81
323.254688 10.01
324.153431 27.25
325.228050 13.35
325.271107 41.67
326.152778 53.38
328.231397 80.86
341.302086 10.01
350.519750 46.86
355.252372 12.28
378.116501 25
399.518563 13.07
403.598461 14
409.612762 11.06
411.179778 25.01
981.174481 10.04
1069.414801 10.01
1115.483045 41.53
1182.424765 14.25
END IONS

BEGIN IONS
CHARGE=2+
PEPMASS=433.799622
RTINSECONDS[0]=377.498
TITLE=150313 3444B.d, MS/MS of 433.7996216 2+ at 6.29163333333333 mins 
135.117233 654.2
163.146210 183.1
307.139691 210.7
376.259915 1347
644.783768 39.68
69.070330 283.7
180.018679 143.9
281.120059 155
400.983268 284
61.039041 237.6
258.155788 126.4
325.138702 132.7
401.984206 120.1
111.115889 230.4
176.025762 122.5
263.109871 130.1
377.262902 93.03
110.103492 180.7
193.122851 116.4
306.203747 115.4
437.307106 88.92
143.069216 149.6
161.093363 107.5
291.196685 105.9
384.951596 74.36
93.071156 132.7
227.056459 104.8
315.134463 99.05
385.954076 69.51
97.066038 114.9
217.049212 102.6
295.161166 83.67
385.194079 50.12
83.048642 104
197.080748 99.33
317.113087 83.15
391.257246 49.68
95.086424 98.15
168.146606 92.75
273.268666 81.32
376.452404 37.22
69.106083 14.5
70.954939 19.45
71.810017 14.89
79.054764 83.37
83.058337 45.03
90.278606 12.06
98.651960 15
98.983298 97.57
107.487765 29.69
109.067788 43.69
109.098473 38.16
110.608620 13.07
111.053720 43.91
111.144129 22.04
111.158605 13.01
115.119247 29.15
119.122139 16.2
119.171998 31.14
120.092152 61.89
122.102376 61.24
122.123524 15.09
123.105631 89.82
125.096472 57.14
127.049258 62.11
135.165513 20.08
141.000857 58.14
145.101490 96.02
150.983831 40.56
152.999867 68.1
153.128172 80.56
154.121218 23.32
158.025268 43
161.133252 40.11
163.185172 21.4
165.090440 87.53
166.102117 25.05
168.177880 15
169.129798 56.04
173.023097 58.9
174.028115 74.33
176.052400 23.17
179.015252 57.49
181.175761 50.12
189.032280 35.18
192.187283 62.08
195.042713 15.01
203.031941 70.3
205.079779 34.6
207.045487 62.25
209.437180 14.14
209.512715 11.24
219.044055 50.33
219.063952 77.02
219.116598 87.46
221.045686 29.38
222.985249 64.47
223.137417 39.06
232.080160 87.45
232.138876 20.72
235.079048 78
235.222906 12
238.167147 91.62
243.080623 38
243.092477 25
252.186301 39.67
253.219196 62.24
261.092915 51.01
263.918308 17.33
265.106673 43.56
269.081416 14.32
269.098533 10
273.305573 16.01
280.024602 51.04
281.437420 13
283.146880 63.93
284.258317 32.05
284.300353 12.38
302.181538 21.53
303.189867 59.16
304.073600 48.04
310.198725 36.75
313.145278 46.64
314.186335 48.35
324.151995 74.78
326.145392 57.1
327.119728 61.78
327.155454 31.69
331.224613 80.08
334.061074 16
347.076233 13.88
356.071204 15.41
368.008436 34.84
376.339586 24.45
376.545728 28.08
376.789044 11
377.181136 13.03
378.229373 11.01
378.797873 31.23
385.997850 10.08
398.891690 22.05
401.063188 10.1
435.237648 13.07
437.362821 10.22
1377.436096 10.01
1402.543422 12.01
1424.039959 14
1609.919894 16.78
END IONS

BEGIN IONS
CHARGE=2+
PEPMASS=434.786011
RTINSECONDS[0]=259.411
TITLE=150313 3444B.d, MS/MS of 434.7860107 2+ at 4.32351666666667 mins 
82.072536 193.6
210.185580 603.3
270.167730 155.7
402.247877 333.2
515.334911 130.9
572.352657 146.8
710.525675 10.07
766.497120 37.27
72.044929 172.2
175.117790 545.8
359.204308 146.1
385.219153 235.1
481.276408 27.6
659.383826 34.35
782.517544 23.07
157.106116 169.6
252.198177 187.3
295.272402 119
377.170187 132.4
512.244829 23.56
764.490740 16.33
158.091721 160.1
234.184217 171.5
270.224819 118.2
417.257089 121.6
485.269328 22
764.532745 11
60.045612 141
211.189705 166.6
310.222183 107.4
386.935656 112.7
538.327762 15.29
141.000353 138.4
163.112958 153.7
308.186074 105.9
434.338573 99.06
518.334996 14.5
139.074803 135.2
176.652141 147
345.241615 95.57
367.192329 96.86
109.066189 119.1
219.138154 145.2
324.227100 92.56
379.113556 94.64
116.072041 117
187.112271 136.2
319.207822 80.35
375.205289 78.31
127.073874 114.4
171.100837 133
296.237380 76.01
392.233516 59.88
60.067002 14.22
62.044216 31.65
62.053661 19.21
70.028124 113.3
70.057673 11.47
72.079821 99.79
83.060262 75.2
83.083547 34.02
85.094943 63.72
86.096219 96.29
87.044595 43.58
87.063791 15
90.901406 14.01
93.069808 75.46
95.086723 68.07
97.102961 84.17
112.085532 72.17
112.183633 32.92
123.079785 106
131.117735 107.5
133.051349 22.33
137.061729 106.1
138.047372 112.4
141.995635 77.18
142.158704 56.67
143.320758 16.14
145.097772 57.72
158.533395 30.6
160.972170 90.37
164.151741 16.16
165.089907 44.03
165.125447 20.01
171.082153 112.3
175.074698 72.01
175.189125 11
176.706606 15.1
187.153325 13.68
194.160684 93.4
196.096359 123
207.097665 28.36
209.120426 121
209.145092 74.06
210.263051 17.01
210.678567 87.78
210.890268 18.15
211.233979 14.04
213.111306 50.07
216.135576 75.79
219.062562 128.2
223.128405 16.16
223.456050 21
224.197383 81.21
225.090701 47.6
227.209687 85.38
227.273905 11.32
237.148811 67.05
239.217134 49.45
241.201192 61.08
242.149477 22.02
254.714845 23.33
255.173717 83.5
257.160523 57.7
257.192613 10.03
262.180056 46.94
266.165724 71.37
269.218577 44.2
272.701750 15.14
273.235873 40.8
274.183446 52.84
281.023171 10.03
287.053026 26.94
290.221210 59.5
291.097645 16.62
291.203233 26.57
301.066220 64.12
308.269661 11.07
309.597169 32.8
310.136585 27.41
310.271075 14.25
312.193472 16.69
322.234355 29.21
330.166998 18.44
342.026216 16.25
342.265676 35.53
352.299357 55.01
368.206760 49.12
375.243904 14.01
377.221691 24.38
377.262281 28.02
384.234784 50.49
387.926272 43.02
390.309755 41.56
402.353387 10
402.961163 12.5
403.527102 10.32
408.222217 46.51
418.246456 48.79
418.296175 13.04
420.198689 11.62
425.622922 30.82
436.203943 28.02
881.815995 13.01
909.038335 11
1260.646495 10
1307.027307 10
1510.891808 63.42
END IONS

BEGIN IONS
CHARGE=2+
PEPMASS=434.786011
RTINSECONDS[0]=256.456
TITLE=150313 3444B.d, MS/MS of 434.7860107 2+ at 4.27426666666667 mins 
86.097469 787.4
210.186455 1133
282.219803 199.5
402.245935 364.7
515.329986 352.2
659.383930 235
660.391690 58.01
851.532222 87.02
101.072442 454.4
175.118414 379.1
269.224454 198.6
403.248154 285
517.333084 170.5
572.349299 178.9
696.423108 56.55
782.528735 40.82
60.045092 347.6
222.186750 296.8
274.188820 160
385.215477 252.2
516.330953 168.6
566.397468 121
689.586958 11.06
781.531332 34.45
137.095340 244
211.187331 284.4
262.176959 155.5
376.260275 155.1
485.667714 106.8
562.353154 40.57
782.150782 17.53
143.117846 221.1
240.194015 259.2
309.217037 151.6
384.230341 141.2
555.323495 66.41
573.344530 37.89
784.193510 16.72
81.072422 197
231.125633 256.9
270.226119 149.4
378.183941 117.2
468.332671 45.45
597.439169 29.09
139.075874 188.4
183.112649 207.5
352.294116 146.1
438.367251 106
514.207913 34.29
632.230792 25.16
84.044044 165.9
227.129469 206.7
264.194071 143.4
367.207299 104.3
535.473711 12.04
598.358255 15.08
80.050423 138.4
252.194115 187.1
337.212016 135.1
420.359171 95.09
572.740940 15.01
84.080615 137.5
208.167318 180.6
308.229028 130.1
430.327358 94.11
573.032124 13.5
71.067713 40.56
71.227933 28.11
73.085094 52
80.290812 26.35
83.049267 67.84
84.108252 11
84.449937 10.06
86.606047 13.12
86.704044 11.12
95.084012 78.06
99.056345 98.58
99.084623 16.32
101.129548 16.16
105.032042 77.8
105.058025 14
107.307143 24.08
108.075902 38.16
108.089844 14.68
110.059289 116.1
110.089617 18.32
110.105181 71.81
113.266783 28.04
115.074723 109.2
116.070687 76.26
119.047549 125
122.104792 50.12
125.101065 27
126.091716 88.16
127.064521 49.06
127.085611 51.9
127.110561 58.33
131.117756 14.36
134.106346 135.4
137.147237 14.6
139.109811 118.7
147.118085 81.81
151.121405 37.25
152.120747 44.45
153.088233 111.6
155.971474 18.25
156.120856 122.7
157.096189 59.57
158.092559 107.7
159.119738 80.6
163.111937 109.9
166.384517 14.12
169.121757 155.7
169.156892 12.01
170.453187 19.11
171.114406 37.45
176.471895 25.44
179.135716 81.61
180.090603 11.45
181.034007 49.62
187.087517 126.1
189.966836 21.41
191.069757 106.9
196.205166 98.06
197.046868 97.11
198.155847 49.49
201.144028 126.4
201.214138 14.02
205.122414 38.33
205.163065 11
207.082793 108.8
207.122420 12.03
208.211123 16.38
210.022029 25.19
210.269188 21.33
210.541857 27.02
210.668107 19.1
210.917783 20.9
211.109037 101.3
211.152770 54.33
211.226465 29.04
211.264625 10.21
211.300037 16.02
212.343524 39
213.019872 30.67
215.134117 41.14
215.151547 23.62
217.141790 102.9
217.209313 18
219.066380 54.45
220.649219 10.01
221.195865 30
221.244006 29.35
222.363764 39.2
224.035878 47.92
224.124383 173.5
224.185795 10.14
224.344293 18.28
225.101357 17.69
225.123038 80.16
227.212057 106.2
230.635809 15.62
234.182957 120.5
234.775065 24.01
235.133162 73.26
236.567637 16.75
237.690385 18
239.148288 133.5
240.249060 20.56
241.120647 96.54
241.197992 115.9
242.149546 166
242.853378 35.08
244.108069 43.07
244.133028 144.1
245.138162 176.2
250.175194 10.01
251.130488 112.9
251.162263 14.04
252.211326 148
252.417909 10.62
252.577486 12.92
253.119174 113.5
253.217546 37.08
253.760910 23.04
254.117621 166.5
254.182108 10.07
257.159347 14
262.481129 24.24
267.026283 14.89
275.190309 75.57
275.207595 67.14
279.132556 51.89
280.163851 88.39
281.223778 48.12
284.165208 35.09
290.151941 54.38
307.212752 51.52
309.278658 11.12
310.213924 101.6
312.067464 93.09
312.100907 15.04
313.162622 81.52
314.084134 71.26
316.151700 90.45
325.208286 73.42
325.246343 11.04
328.136608 83.46
331.177798 68.67
338.618438 10.06
341.211120 15
347.195336 76.08
354.231185 37.37
355.090743 37.37
365.252705 16
369.000387 11.04
373.255262 38.09
376.310504 11.02
376.762873 20.84
383.191312 17.8
384.339288 10.17
386.233578 89.04
387.119128 20.33
387.141867 16
402.765861 36.35
403.298914 27.65
403.331683 11.01
404.268769 58.02
407.193593 11.78
407.515940 42.76
419.268138 83.41
421.151204 68.22
421.337770 20.64
426.260659 30.57
438.431942 10.02
459.194005 40.23
573.324125 10.01
996.317941 53.07
1236.568569 17.12
1243.589052 25.53
1368.604197 18.06
1410.402773 11.07
END IONS

BEGIN IONS
CHARGE=2+
PEPMASS=434.786011
RTINSECONDS[0]=257.933
TITLE=150313 3444B.d, MS/MS of 434.7860107 2+ at 4.29888333333333 mins 
86.097240 1275
175.119272 1075
291.208996 267.1
402.244193 368.1
515.328087 256.2
572.347240 368.6
720.479811 76.19
764.515692 39.56
158.091312 486.6
210.185634 952.1
274.184460 226.1
434.259809 206.6
516.332910 128.6
659.381725 210.2
720.553976 10.25
116.070991 339.6
252.200871 407.4
309.216868 214.1
378.189557 202.2
517.322405 85.64
573.349733 79.01
97.101588 317.8
239.215576 346.7
324.233230 207.1
385.228426 198.1
513.240914 81.29
659.977332 37.89
99.057539 274.2
222.184047 329.3
276.088860 200.7
403.248871 145.2
481.284844 65.73
631.418178 34.77
60.044543 265.6
241.136046 182.6
262.180856 200.1
386.932966 123
467.316489 65.21
560.348285 25.01
80.050922 203
250.177933 175.8
306.194294 156.2
427.782997 106.4
555.327459 60.47
574.349532 17.05
85.066447 195.7
194.191003 171.6
355.242352 152.3
384.237456 101
546.333526 57.14
617.779738 16.9
83.048077 194.9
245.139926 142
261.201395 131.1
418.258071 98.05
473.275657 46.03
642.347218 15.16
101.072386 185.4
235.187789 141.6
279.210121 123.4
417.151552 89.24
480.282053 35.32
610.921015 15
60.079255 15.48
70.029504 82.94
72.080078 91.28
72.240218 19.9
80.085352 10.04
81.069662 39.12
83.220082 12.16
83.499494 12.1
85.091769 14.38
86.135714 41.88
86.149556 23.48
86.644900 10.08
91.054384 56.12
95.049787 94.08
95.084554 59.27
95.113537 11.11
96.043549 79.78
97.075535 91.23
97.136980 13.32
97.442336 32.05
98.094323 63.09
98.985246 77.49
99.084704 30.01
105.069249 135
105.104339 10.01
109.054122 26.32
109.100403 132.7
111.115917 134.8
112.086632 98.94
112.109695 12.92
113.071491 50.13
114.102031 74.07
115.083985 160.5
115.104815 36.1
116.125865 10.02
116.978974 27.12
117.067125 58.11
121.062409 50.78
121.102536 62.01
123.043912 98.65
130.096337 72.37
130.119437 13.01
133.099248 79.26
133.134137 11.05
135.781555 25.25
137.095910 139.4
138.062759 69.36
138.083678 17.23
143.070702 12.38
143.079651 13.32
143.117822 101.5
148.072180 19.16
148.084815 12.01
149.131257 65
150.500094 31.16
151.076475 54.39
153.088653 47.39
155.071111 56.56
155.088193 19.62
157.096147 11.67
158.025402 22.12
165.093440 29.14
169.508556 11.68
170.025972 13.35
170.078482 44.9
170.095045 106
170.476647 26.04
171.085893 105
172.104978 65.11
172.770123 14.36
173.095419 101
174.940334 35.17
175.175879 22.04
175.207687 10.01
176.123950 46.33
177.087824 28.17
180.213945 24.69
182.079562 107.7
182.124538 64.28
183.110347 53.17
184.290890 23.41
188.146955 17.25
192.066048 17.18
193.137279 35.66
194.117863 86.42
195.071432 28.88
197.130142 34.52
197.152048 10.01
198.483597 17.32
199.154287 81.34
199.183506 12.33
200.139551 125.2
203.106808 85
208.873852 10.47
210.248902 25.62
210.673159 32.15
211.131176 29.24
211.184367 62.92
211.506500 11.35
212.136314 66.42
214.154464 110
219.062440 70.75
221.565200 28
222.259932 10.04
223.189859 27.64
225.201545 92.31
227.109741 88.01
227.128232 90.49
228.192458 43.16
231.130269 55.39
232.143370 54.19
233.165020 130.4
234.189037 36.03
234.436810 25.52
236.189054 71.59
239.300111 14.5
239.712997 12.28
240.136108 79.37
240.149364 64.07
240.199348 91.09
241.197404 10.75
242.103280 128.3
242.149248 82.16
243.089069 12
243.281741 38.01
245.198827 94.84
246.148246 19.8
246.877710 12.16
248.072743 139.2
249.130911 59.17
249.570008 14.29
252.260176 17.05
252.287961 14
253.101234 20
254.199204 20.84
254.915048 13.12
261.052835 20.25
262.257346 11.06
263.210976 29.2
270.222790 34.57
271.228234 88.53
280.187140 65.64
280.211167 83.33
280.282445 11.2
280.429085 59.24
281.193964 19.11
284.168232 81.16
285.168494 62.31
291.278715 34
292.202796 106.5
293.134961 47.12
293.814587 18
300.262653 13.03
300.648746 12.05
306.251743 11.16
308.231623 60.04
310.220497 90.06
314.088193 106.9
319.562757 77.65
321.691788 71
321.812133 82.74
324.304639 14.45
326.238763 16.01
327.192792 97.94
327.248095 14.29
336.199349 39.65
337.209782 19.28
339.214201 66.24
341.222291 78.23
341.273282 10.8
344.155286 52
344.189322 67.94
351.243216 33.36
352.304750 59.46
353.227467 36.88
367.203990 86.38
367.257507 17.01
368.192876 32.23
368.211893 39
368.747002 64.09
369.187581 50.43
372.990453 20.34
374.282719 28.04
374.303181 26.56
375.212088 70.62
376.257287 62.6
378.280415 10.22
378.466730 18.07
386.997209 14.57
387.934845 66.45
390.271184 26.69
394.307848 22.01
395.193300 28.38
400.269099 37.26
401.160816 15.1
402.326000 21.36
403.555959 38.01
412.724903 63.28
414.209992 24.01
415.220778 35
417.759088 24.05
419.194492 37.48
419.247583 87.09
420.359551 22.22
425.868482 51.5
426.870020 17.04
427.841170 14.12
429.217937 78.34
429.274671 10.08
434.215041 59.01
434.316693 22.23
438.373227 26
439.325343 39.24
442.336994 75.67
443.855422 10.01
444.471549 17.01
448.140447 13
517.368003 22.18
555.366931 19.09
612.427332 12
656.569482 14.02
659.471108 13.03
965.536143 11.11
1111.844058 12
1686.967508 13.01
END IONS

BEGIN IONS
CHARGE=2+
PEPMASS=437.753067
RTINSECONDS[0]=168.967
TITLE=150313 3444B.d, MS/MS of 437.7530670 2+ at 2.81611666666667 mins 
72.081387 1114
173.129420 3176
348.189183 421.7
383.177960 158.3
461.267271 154.3
576.312627 317.2
674.383584 176
776.057438 10.01
86.097968 897.6
201.122779 577.2
274.189772 218.9
430.192750 145
558.285514 136
575.313369 168
675.379286 122.4
130.086058 361.9
200.139574 270.1
304.162349 193.1
402.121715 128.2
465.240388 88.92
561.214561 57.86
676.391143 93.16
129.102738 337.3
228.134287 235.7
298.157879 168.1
385.153176 120.4
462.271486 47.02
586.280961 51.85
685.348009 78.36
147.114133 314
234.146185 230
307.998604 142.6
380.225853 107.8
519.139135 43.98
577.330745 34.31
676.450028 12.92
128.106624 293.6
185.112975 194.4
264.135507 139.5
382.245985 83.61
559.289631 27.02
657.350455 24.96
719.628679 10.03
87.056098 261.7
202.128563 172.6
310.172969 132.2
411.256125 61.02
523.276367 23.01
576.441209 13.11
84.079144 190.4
169.131995 141.4
265.249722 113.4
442.248275 54.2
514.293881 19.44
137.132819 180.6
177.120713 141
280.126540 104.1
414.254331 47.71
510.281264 14.89
60.045360 170.3
171.113843 134.3
325.142395 99.44
412.167113 46.89
60.053899 120.7
70.029738 169.3
70.063715 63.04
72.129174 20.41
72.274591 11.24
72.592243 23.8
83.084930 86.55
84.165738 54.01
84.245350 27.2
86.141534 16.01
86.400113 22.01
86.428982 13.68
86.451248 21.52
86.613837 33
87.104225 40.31
88.210612 20.01
88.962583 18.04
99.839346 43.73
101.070939 161.9
102.053337 41.78
112.114439 62.45
116.033807 111.6
130.069915 160.2
130.143780 12.06
130.318041 11.05
134.064657 70.24
137.164596 21.24
137.196471 10.1
141.675919 18.07
143.118205 45.72
145.798334 12.02
147.167314 14.03
147.713477 15.02
148.113782 99.2
153.101555 51.53
155.042902 78.31
155.117349 112.3
156.120569 56.01
157.610168 10.01
158.027886 71.88
158.240291 40.38
158.560814 49.16
162.090186 33.97
171.150521 13.03
172.709982 18.2
173.185411 67.2
173.355980 26.41
173.365379 20.02
173.897149 54.09
174.132470 53.53
174.214175 39.75
174.281901 39.44
181.086483 77.48
185.164878 14.38
186.120829 50
189.072648 78.69
197.089908 75.58
198.122052 79.28
198.660069 46.11
200.218949 10.16
201.164226 31.28
201.204408 17.17
202.057800 51.79
202.084929 68.09
202.684677 23.04
203.127258 76.14
203.669869 68.67
207.111135 82.73
207.142049 12.28
211.107592 45.27
212.139817 133.6
212.227105 16.32
212.257397 10.05
213.084705 100
214.087964 99.88
214.116351 134.2
215.092404 99.46
215.131950 14.07
216.135522 51.7
225.441665 10.01
227.082776 55.76
227.107303 50.01
228.381407 12.47
229.948810 29.02
234.198322 16.16
235.144601 111.9
235.175643 23.09
239.222243 12
249.164064 50.78
254.120809 11.2
255.143238 98.08
274.256494 11.01
282.173091 95.33
282.215198 14.01
283.877440 19.14
284.722990 17.01
287.824054 14.56
288.168872 12.18
291.166406 69.12
297.165595 14.02
300.191500 18
301.147392 30.65
302.079401 85.4
305.140317 24.38
310.142858 31.54
314.149948 92.72
315.163267 26.36
315.397480 16.89
325.297138 10.09
330.173619 36.01
339.199519 43.24
348.272515 10.45
349.188615 77.01
353.137338 60.44
353.200041 15.78
358.175857 25.17
396.213312 35.27
402.235836 10.12
402.285910 24.38
410.237285 20.47
413.215802 14.14
415.195400 17.19
420.352297 16.16
424.216767 15.67
430.300784 10.01
441.242002 17
442.286818 15.47
458.183925 16.1
936.333669 62.39
1154.192250 10
END IONS

BEGIN IONS
CHARGE=2+
PEPMASS=437.753067
RTINSECONDS[0]=166.485
TITLE=150313 3444B.d, MS/MS of 437.7530670 2+ at 2.77475 mins 
86.097506 1794
173.129334 4375
348.186332 693.5
395.176125 213.2
461.272396 640.1
575.316078 230.6
674.386363 171
824.392333 19.01
72.081633 851.7
214.118536 654.7
349.192667 195.4
454.245287 121.6
558.300041 209.9
576.325651 152.8
667.377114 117.8
84.081926 763.7
200.139315 462.7
291.167461 191.5
386.241118 101.5
529.255776 191.5
627.305177 125.6
685.356316 72.78
87.055675 717.6
234.147451 331.1
357.211446 181.4
369.210078 95.67
462.274829 184.6
568.273596 121.3
676.383665 37.84
60.045888 514
201.134221 311.4
355.299915 178.5
367.798794 82.73
471.266028 155.7
574.236525 108.5
675.369012 21.22
147.113462 510
174.132447 295.6
343.163679 127.7
385.201640 72.65
523.249137 155.3
582.330525 74.63
676.589144 18
129.103822 459.6
183.113557 291.3
272.111440 113
443.826769 55.27
481.233908 100
657.356072 62.2
87.100143 267.4
197.092341 278.3
338.160169 103.9
427.231594 55
559.309702 70.49
577.315985 45.05
157.060591 198
175.130187 254.1
287.173601 81.45
453.243435 53.17
473.199723 64.05
576.604268 30.01
70.029580 175.2
216.135029 240.1
297.165343 80.47
369.228201 46.02
463.276057 56.58
639.341981 27.45
71.085183 119.2
71.754625 33.21
72.044618 106.5
72.113893 25.02
72.129287 20.23
72.457217 11.14
72.496612 12.01
72.612228 12.11
74.060843 75.01
84.129583 11.32
84.246211 47.46
84.680665 14.44
85.065958 161.4
85.099283 44.53
85.110344 24.01
86.137477 68.59
86.197408 26.25
86.380654 11.78
86.432523 40.56
86.444290 38.85
86.487856 29.16
86.778577 16.01
87.152422 10.67
87.460715 20.84
87.470319 33.24
90.063589 141.2
90.090923 12.04
90.111281 11.92
91.649524 22.16
101.107835 171.3
117.101932 37.78
126.090323 63.4
127.085700 74
128.109005 137
128.725830 15.1
129.168464 13.01
130.084880 157
130.231822 27.28
130.500925 10
132.079904 39.02
136.073875 128
137.204889 17.21
138.091763 86.63
141.000696 82.36
142.082489 36.74
143.113729 45.67
145.055456 17.36
147.167296 14.03
157.252067 14
158.021408 16.53
159.090236 53.05
167.088661 35.5
167.122442 129.1
171.114020 32.56
171.131002 12.45
173.269913 10.25
173.313233 19.5
173.401331 16.38
173.438968 35.12
173.512023 19.02
173.773945 34.29
173.800963 14.01
174.889706 32.06
174.907679 19.8
175.102001 67.77
177.088945 48.12
177.752404 14.33
181.093552 87.01
181.130212 12.38
183.503326 24.25
184.118148 172
184.178641 16.36
186.270810 16.67
186.314341 18.6
187.105119 65.88
188.138898 10.03
195.056468 24.39
195.098561 79.86
195.125333 14.25
197.128744 32.02
197.148100 17.12
198.123758 69.19
199.107086 221.5
199.170673 12.01
200.193673 27.24
200.214396 13.45
201.237502 13.25
205.243400 33.01
205.267885 12
213.465909 12.16
214.176409 12.04
214.360553 14.57
216.184785 30.02
217.134293 138.2
220.536618 23.01
228.131318 49.19
228.343388 14.88
229.132041 113.1
235.103768 148.3
235.147857 75.49
238.118063 168.4
238.179225 12.24
240.133740 46.01
255.143912 47.72
255.177917 85.88
268.130033 21.82
273.156578 44.47
280.160758 38.07
282.181617 25.57
286.158323 58.3
291.213779 11.02
292.171451 37.82
295.158279 26.2
295.602359 52.37
297.369067 14.68
297.489112 16.08
300.168632 65.08
312.165164 18.02
313.151745 67.81
316.165154 78.9
327.164431 43.45
327.203197 59.41
327.220822 25.01
330.176436 52.56
339.164163 66.47
341.510326 13.75
342.170471 76.22
342.208517 15.03
342.333552 21.84
348.293612 36.76
348.774513 21.03
350.127428 47.02
351.158602 34.22
355.231477 56.17
356.232426 63.53
361.484656 20.15
367.191060 11.07
377.256013 23.45
378.353291 11.35
395.289546 11.57
398.787581 13.01
440.210802 24.67
444.559233 20.09
454.306186 11.28
456.870605 10.45
463.101662 50.07
463.117776 29.38
471.324271 11.02
477.238241 32.02
498.278224 25.25
524.262439 15.02
540.269618 10.38
540.759373 46.37
557.308168 48.1
560.175719 12.01
575.785431 11.07
657.453515 16.14
890.696537 17
1441.999951 16.08
END IONS

BEGIN IONS
CHARGE=2+
PEPMASS=439.308594
RTINSECONDS[0]=406.447
TITLE=150313 3444B.d, MS/MS of 439.3085938 2+ at 6.77411666666667 mins 
89.060020 931
217.192605 173.2
320.113431 150.8
367.301784 148.8
579.532139 14.04
133.086092 477.4
169.123028 152.1
315.178119 135.1
363.283913 72.28
133.099166 352.9
255.249620 105.4
319.242510 78.06
405.754988 49
111.117977 287.6
225.129711 101.2
263.240178 70.37
440.050592 26.33
85.102554 286.7
249.180691 100.7
299.129778 46.55
421.609362 23.17
149.133733 277.1
248.202947 98.35
276.176525 21.45
363.515362 14.25
119.085132 222.7
207.209296 97.89
298.420105 12.24
367.354604 13.04
73.028462 218.4
208.168128 96.51
367.384040 12
121.065309 181
176.070878 84.44
145.067127 178.7
227.123141 81.57
61.028778 170.1
61.050772 16.67
69.069287 28.52
73.051723 21.29
73.067813 11.04
78.070984 50.73
83.509651 14
84.080820 144.3
84.105587 15.28
85.139754 17.68
89.086356 75.05
89.121816 12.1
90.064060 172.5
90.116710 10
99.078940 55.2
101.475449 17.38
102.068820 35.35
103.021444 156
107.086648 42.02
109.103188 54.91
109.490474 36.31
111.166574 17.04
117.054584 63.17
117.091888 121.8
117.622503 14.56
121.099233 64.38
121.421892 10.92
121.923437 21.23
123.079638 67.13
123.114234 33.85
123.131847 12.33
124.109547 10.8
125.296828 35.28
127.111471 107.4
127.407265 46.47
133.030746 109.7
133.138781 27.12
135.078858 65.73
137.095017 40.12
139.076452 128.1
140.078333 154.1
140.110970 15.2
143.033624 44.37
144.094492 72.22
144.117846 24.04
147.049134 88.04
147.083411 12
147.117244 74.43
147.145818 13.5
148.085053 62.16
148.122828 10.24
149.179347 17.14
149.198843 15.02
149.268079 54.61
158.026394 43.06
160.961716 63.01
165.090518 62.14
175.113700 62.52
177.088836 41.05
181.084680 48.97
186.131923 10.5
201.163124 27.33
216.118002 11.03
217.247412 14.07
227.141631 32.72
236.115334 34.4
245.190354 70.91
249.113514 58.04
1149.702029 11.01
END IONS

BEGIN IONS
CHARGE=2+
PEPMASS=439.761322
RTINSECONDS[0]=160.04
TITLE=150313 3444B.d, MS/MS of 439.7613220 2+ at 2.66733333333333 mins 
86.096758 644.3
213.614514 163
308.122369 121.8
434.164586 111.3
560.782874 129.8
577.295645 35.11
692.410001 145.1
779.443069 171
72.082379 589.8
181.080109 152.5
276.171058 104.9
442.201636 81.35
514.279097 125
606.318799 33.38
757.305049 44.01
780.447546 66.15
129.102813 285.6
188.107770 137.2
321.128128 99.76
442.237609 69.38
472.316705 83.45
660.373534 13.57
697.267625 20.64
120.080246 281.6
253.106195 135.8
298.211057 85.04
402.245093 63.64
489.199209 67.29
759.403979 17.08
89.060140 219
175.116352 135.7
283.258363 83.57
379.301910 53.69
487.238536 56.34
102.056093 211.8
171.109968 89.54
323.137925 78.86
466.141008 26.16
540.299136 38.02
101.074929 206.7
199.122160 83.08
300.015729 75
442.280815 11
470.231684 35.09
167.081318 194.2
171.149011 72.33
348.205046 74.35
379.347593 10.28
567.188379 22.9
155.118549 192.2
193.093115 71.27
354.140736 48.25
472.360109 13.01
160.116507 171
227.211752 64.02
277.157521 46.34
532.174307 12.41
70.065172 64
73.028864 79.45
83.963162 24
86.148041 17.19
86.544861 14.03
87.101739 169.6
101.106524 122.5
102.104270 10.02
104.933303 12.1
109.103764 118.7
110.511433 15.41
110.546531 36.2
112.085797 95.35
120.113169 23.68
120.128226 19.01
123.081731 54.67
125.091638 55.99
129.374272 19.15
130.106381 107
133.096131 93.53
133.114320 21.01
136.075528 137.4
136.106175 11.06
137.396417 22.48
141.002923 90.53
141.102385 100.7
141.390997 16.89
149.022365 150.5
152.002406 12
154.093916 63.62
157.085678 68.35
158.091860 125.1
159.112297 97.33
160.139912 34.04
160.175874 11.56
165.064223 105.4
174.361760 10.12
176.870882 62.81
181.121376 13.14
183.985101 13
185.116548 28.69
199.143844 61.52
212.098148 62.69
213.670289 11.25
221.089284 31.17
222.753346 11.28
224.883507 10.12
226.119044 34.38
244.156514 10.2
252.097524 20.56
252.610897 25.96
252.819180 48.03
258.095708 22.01
259.139222 14.04
281.168816 17.24
283.297371 15.02
283.331251 10.01
292.587661 11.57
294.112873 37.16
297.154961 19.17
298.253311 10.75
299.023941 35.88
303.135148 43.68
308.154520 19.01
317.175710 12.18
323.178528 11.47
325.611132 13.1
340.164331 17.16
348.240765 11.35
356.228739 41.4
497.814397 10.01
507.254658 12.28
902.263498 39.31
1051.314122 10
1070.461177 66.06
END IONS

BEGIN IONS
CHARGE=2+
PEPMASS=445.329407
RTINSECONDS[0]=408.128
TITLE=150313 3444B.d, MS/MS of 445.3294067 2+ at 6.80213333333333 mins 
105.070343 559.3
162.840851 126.9
326.967297 172.8
395.142377 64.9
530.331099 20.36
865.255999 12
73.047007 348.2
169.050243 121.5
357.256547 135.7
374.301403 30.48
530.354200 12.25
121.063617 316.2
189.057408 120
303.232522 118.2
450.809401 25.33
509.946310 10.04
97.065167 291.3
199.076193 106.8
341.020761 94.31
552.254640 10.01
59.050456 258.8
185.048367 105.2
268.129877 76.18
93.071403 256.9
191.106851 91.53
340.040922 72.16
89.060321 225.7
205.084211 82.84
354.111530 44.12
111.080167 176.4
167.145147 82.36
266.997886 38.53
147.065260 175.7
253.124292 79.61
320.461730 15.57
157.124914 163.6
189.127464 55.31
327.051581 12.04
59.441472 34.64
59.447160 18.04
61.070660 17
69.094090 17.01
71.086747 134.7
75.134128 17.6
75.160242 31.24
77.180808 25.03
85.027265 130
85.048473 20.28
85.100847 58.99
85.174371 12.05
87.044379 83.2
89.316066 26.25
89.477547 57.3
93.101350 22.1
95.087275 62.92
97.108197 17.56
99.081155 75.07
102.127569 128.5
102.170819 14.03
105.033308 62.35
105.122142 10.38
105.135349 15.6
105.143710 11.24
105.383076 10.02
106.113036 26.29
107.089089 53.82
109.063459 60.92
109.099919 116.4
111.119040 13.12
117.069703 74.62
121.101809 127.2
121.144537 11.38
121.481585 22.44
123.079027 30.09
129.052824 70
130.056967 37.78
131.055196 79.01
137.058864 55.44
137.091844 88.8
139.108649 45.26
140.116008 134
149.023741 156.3
157.174965 14.56
159.119139 46.64
177.115461 16.02
186.814012 20.15
199.113307 13.56
227.999434 48.75
253.178766 11
255.105177 17.28
265.400685 10.01
274.152175 10.05
357.319677 11.28
1260.190346 10
1590.371899 12.68
END IONS

BEGIN IONS
CHARGE=2+
PEPMASS=450.273468
RTINSECONDS[0]=246.584
TITLE=150313 3444B.d, MS/MS of 450.2734680 2+ at 4.10973333333333 mins 
149.022905 1403
167.033324 210.1
282.054531 126.4
373.198537 875
578.192114 63.05
89.060796 469.8
231.122115 181.4
264.161437 123.5
453.300916 93.14
613.290878 32.76
80.056048 324.1
182.154217 173.6
308.169548 123.3
433.304590 75.76
72.089775 263.4
181.123594 162.9
271.184589 115.2
386.206283 46.72
83.086350 213.6
227.212295 147.7
304.137142 107.1
404.318262 32.44
136.076407 198
221.074695 132.4
270.114592 103.2
373.903134 28.31
87.043932 187.2
187.145279 131.1
305.071716 90.08
374.938542 28.22
115.075992 156.8
215.103884 121.7
328.205799 86.84
367.263760 27.84
105.068447 147.8
241.226884 120.2
306.199763 74.81
435.221554 24.24
128.069283 141.8
230.154191 116.8
356.166478 65.7
452.267793 18.02
61.028634 83.76
71.084761 129.1
72.138194 13.1
73.027869 20
73.128537 31.35
81.032333 123.3
81.058578 20.57
86.096225 109.2
86.121275 18.16
89.120781 28.9
95.084273 76.41
98.060246 44.84
106.181051 17.4
106.191735 11
109.062101 22.11
110.095592 70.92
116.035006 99.58
121.349179 16.29
127.073185 59.36
128.110371 12.32
129.056706 127.1
133.081886 29.56
135.064555 31
140.079669 75.91
140.999483 135.5
141.572106 12.03
142.157753 91.96
142.469406 50.88
142.481342 28.2
148.661165 18.02
149.080825 63.24
149.130066 117.8
149.809218 39.02
149.834351 11.47
150.039224 15.22
151.076748 38.04
151.112445 75.57
157.086137 63
157.583614 35
158.023198 130.8
158.086443 10.03
163.148525 85.06
165.069839 96.27
167.069348 35.56
167.103089 10.28
174.049808 73.1
179.112711 10.47
181.402179 14.44
195.056316 67.22
198.184238 39
203.660095 18.07
210.935625 35.37
211.431289 28.34
213.074653 58.82
217.087600 42.58
222.029621 18.8
228.215500 72.7
238.104459 67.67
238.142023 88.57
240.117510 31.37
241.104384 59.1
244.096475 39.17
252.166019 10.01
253.228257 32.05
253.241760 13.25
267.001654 16.07
267.855740 40.86
272.175770 41.56
281.089738 27.53
287.737436 51.01
290.049102 18.48
292.198999 17.41
297.640081 55.22
311.212176 48.93
338.163417 10.2
341.160130 43.19
343.233918 45.16
380.031937 13.22
1062.569735 10.01
1291.364900 10.04
1361.221793 29
1553.885988 18.03
END IONS

BEGIN IONS
CHARGE=2+
PEPMASS=457.206177
RTINSECONDS[0]=162.521
TITLE=150313 3444B.d, MS/MS of 457.2061768 2+ at 2.70868333333333 mins 
147.066844 458.2
214.051968 228.2
322.188445 1006
421.188805 127.8
492.230830 61.07
604.230924 77.31
691.293945 57.48
822.374493 70.86
84.045503 388.4
197.125584 212.9
365.716102 183
424.223745 98.92
552.239662 50.29
617.261840 13.08
688.330128 25.01
811.415565 43.9
165.101441 267.8
207.032367 194.2
315.218639 145.8
439.179749 89.24
562.963090 29.03
776.357553 11.03
129.066817 257.1
211.144561 129.5
281.054157 134.6
425.220032 80.09
563.227519 21.06
83.085033 234.6
175.121893 117.6
301.125876 115
437.213575 74.46
492.285703 20.02
116.071509 224.8
221.094210 116.3
354.168636 106.9
375.615048 61.42
553.571312 17.5
89.061439 220.4
177.068050 109.7
369.263228 100.1
424.169218 51.02
170.137593 209.2
231.063054 100.4
306.160490 58.71
407.030683 30.02
86.096866 205.3
264.159351 92.47
368.159460 50.31
455.174833 25.27
111.053502 204.6
187.145564 81.56
341.184904 40.39
406.349861 19.29
72.081125 177.2
83.124022 12.56
84.081129 86.68
86.353310 22.28
91.019456 108.1
95.088441 71.08
110.060688 62.16
110.477342 11.28
112.087319 183.5
114.101817 114.5
116.104395 11.12
124.112607 125
126.359584 13.14
129.098721 149.2
138.053069 56.43
138.074609 13.02
141.062546 151.1
152.260201 16.57
158.090223 140.5
170.172357 18.09
180.178054 25.5
183.980243 35.03
186.082194 12.12
190.097924 67.78
192.044714 10
193.118100 41.91
197.171648 15.04
212.744510 12.32
214.117175 15.03
215.134181 32.4
222.090034 42.94
224.136950 43.01
227.122658 38.03
255.129418 64.62
258.159565 61.34
260.137712 46.29
261.155218 78.36
263.143485 64
273.127473 34.03
322.269839 12.12
322.578372 31.26
322.722157 10.14
365.766701 14.35
405.074009 11
406.420439 15.69
421.231086 17.01
424.286190 16.07
424.824336 14.16
437.285719 12.04
455.199376 11.45
END IONS

BEGIN IONS
CHARGE=2+
PEPMASS=472.288422
RTINSECONDS[0]=253.499
TITLE=150313 3444B.d, MS/MS of 472.2884216 2+ at 4.22498333333333 mins 
87.044488 253.3
181.085226 189.6
361.654765 134.4
380.230303 181
475.025605 69.38
591.295389 34.03
80.054580 218
227.100002 169.9
309.206275 120.3
377.144299 107.1
555.056439 44.49
153.130713 198.2
233.081128 128
313.219831 73.24
439.155324 93.88
523.176607 33.69
100.986606 185.8
215.045253 126.1
309.099029 71.88
416.325193 84.01
474.267197 10.32
95.085659 181.5
195.096388 110.5
355.079237 46.67
373.724043 55.69
558.437983 10.03
109.063184 175.3
213.147405 98
368.599747 43.25
413.228497 47.64
73.066848 157.3
197.114886 95.9
368.191447 40.14
395.097939 36.03
86.096295 141.2
177.089216 93.52
276.470750 32.78
372.178644 35.64
151.110578 136.9
252.153248 89.33
348.224864 32.67
385.322178 35.57
163.112318 127.1
211.094078 83.5
341.111504 21.57
436.204733 21.92
69.169454 47.32
80.091960 14.45
89.060462 113.5
90.679620 18.9
95.120234 15.03
97.067902 12.28
98.097979 85.8
98.144479 13.03
98.981130 91.52
99.001416 15.22
99.043495 75.38
109.101549 43.72
111.424545 10.62
111.440746 21.04
115.112014 116
120.082364 37.21
122.059472 45.13
123.079864 69.4
123.101634 10.45
130.082695 52.14
133.085953 60.04
137.095638 98.48
139.074985 65.38
139.414601 21.09
139.459819 11.01
139.723216 10.47
139.884103 45.57
140.546979 12.01
143.350010 25.06
145.122088 71.06
149.133605 123.9
149.177678 10.2
150.017562 19.53
151.074180 36.16
155.072501 60.17
167.142317 100.1
171.147167 29.5
173.132000 30.44
175.576219 29.12
176.102384 60.3
183.098324 63.03
185.082341 68.23
192.112080 49.2
199.176044 33.11
205.118623 37.19
208.954083 42.52
208.988458 21.28
211.133029 10.06
223.132801 59.1
225.112440 71.61
226.629234 54.37
226.964441 22.2
227.210323 69.53
236.125069 39.29
248.543423 27.56
249.142095 42.76
251.136202 56.9
251.183956 17.32
252.186618 16.25
266.077186 51.56
269.044845 67.14
281.869678 11.03
309.268157 10.22
314.737607 13.01
330.381917 13.21
361.736035 13.06
377.181706 20.04
380.283082 15.01
396.780801 13
439.203936 16.01
1394.786101 13.03
END IONS

BEGIN IONS
CHARGE=2+
PEPMASS=474.381958
RTINSECONDS[0]=410.012
TITLE=150313 3444B.d, MS/MS of 474.3819580 2+ at 6.83353333333333 mins 
59.075503 1184
247.237889 57.92
351.153579 111.3
422.384158 77.76
476.138930 41.04
765.741114 14
865.786836 10.03
89.089783 880.3
221.121653 52.65
291.248494 78.16
381.312939 74.8
73.056239 558.6
249.257028 50.8
303.248360 58.73
449.302495 43.12
71.113549 538.2
177.197475 47.45
321.166653 50.82
386.889445 29.23
85.129667 471
233.151039 46.06
329.995019 34.24
399.312012 22.72
79.012993 343
165.127928 20.25
330.153086 18.02
452.140307 15.2
87.072169 237.3
187.059851 10.56
306.087013 17.07
61.065307 220.3
193.970256 10.01
306.221147 10.56
135.134802 201.4
175.966228 10
291.303391 10.07
117.122571 185
59.117452 19.56
60.675265 14.02
61.088802 12.06
61.098893 21.6
69.097603 37.01
71.159385 13
71.529864 49.89
73.092761 178.3
79.085110 48.01
81.097174 107.1
81.115446 16.41
85.167816 15.04
89.130701 33.16
89.144136 19.12
89.289298 10.56
91.375840 20.06
93.097810 12.78
96.118896 173.6
97.136693 42.02
99.110380 132.7
100.091859 87.28
107.117570 79.02
107.142597 11
109.132827 91.49
111.112364 10.01
115.529966 20.62
117.161330 14.17
117.589891 32.82
122.135095 56.98
122.155283 14.03
123.147613 129.5
129.085166 155.8
133.062619 36.49
133.118523 171.9
135.178030 11
135.271651 17.32
953.608775 32.64
1031.403277 30.04
1043.399107 29.25
1134.968685 30.85
1194.779023 14
END IONS

BEGIN IONS
CHARGE=2+
PEPMASS=490.37851
RTINSECONDS[0]=411.016
TITLE=150313 3444B.d, MS/MS of 490.3785095 2+ at 6.85026666666667 mins 
89.089491 1020
210.047170 165.8
354.032280 174.1
417.077948 105.1
569.237942 10.12
792.619506 12.02
133.120019 404.4
179.172480 131.4
353.232646 85.01
415.068335 27.09
98.103216 164.4
225.132410 127.5
285.284394 75.85
377.271573 16.03
73.074647 158
261.191198 34.02
351.149849 44.56
416.792089 14.07
101.090203 156.5
249.078864 26.45
332.283229 39.96
123.150321 153
204.970962 25.08
328.007535 25.04
73.056425 113.4
190.871267 23.78
284.231037 15
106.105061 108.2
221.151111 20.56
320.069540 11.03
121.130867 103.2
190.885437 18.16
151.144507 96.75
249.144639 14.01
69.097367 81.13
73.099731 18.01
73.643759 14.75
87.073869 89.26
89.140402 26.07
95.077648 94.9
95.096535 18.23
98.125566 32.84
100.112882 23.27
101.233189 23.69
106.136043 12.12
121.161105 12.03
133.180569 10.75
135.148314 65.23
137.538633 32.06
151.183327 10.03
157.115741 61.27
165.320536 10.01
220.374514 12.2
END IONS

BEGIN IONS
CHARGE=2+
PEPMASS=490.757324
RTINSECONDS[0]=161.517
TITLE=150313 3444B.d, MS/MS of 490.7573242 2+ at 2.69195 mins 
87.056802 549.2
215.140112 662.7
272.122335 164.2
424.216435 227.2
511.250800 129.3
619.327218 86.59
674.309043 70.17
770.380025 42.04
86.097203 531.2
216.141021 257.7
297.154653 148.7
448.247166 99.89
539.225505 100.1
589.300222 41.02
738.376522 70.09
824.371925 27.03
129.103006 343.3
244.128258 238.8
277.180430 148.1
397.233565 92.2
530.305318 98.78
571.351165 39.41
813.664218 26.23
137.080756 249.9
261.156157 211.4
339.171816 124.1
461.196221 78.31
506.224473 97.18
844.518155 25.12
93.069647 244.2
197.130180 199.1
313.216706 66.73
406.921775 77.68
540.262349 71.67
867.909657 11.06
98.984102 233.8
183.110765 164.7
297.208058 65.59
436.189973 72.01
486.264536 31.09
69.070344 208.1
217.140775 158.3
277.116726 52.98
458.201452 64.38
512.495625 25.1
161.095223 132.9
228.136074 117
278.115130 21.72
465.191679 54.72
511.327454 13.12
84.080193 119.7
212.110118 104.5
362.170502 13.8
393.184580 44.4
539.314898 10.62
136.037734 109
200.134974 99.02
272.185001 13.01
432.548718 23.56
69.094086 18.02
84.043860 29.41
87.096214 23.4
87.161326 14.16
88.106152 63
93.120929 11
101.074126 72.41
102.054210 65.07
102.248244 14.04
107.432830 18.12
110.070895 107
115.085229 55.29
129.160700 17.82
131.118303 79.28
136.076406 14.18
137.128170 13.33
137.147502 14.01
137.159730 12.01
147.108786 43.34
152.105630 53
155.116335 27.05
166.084963 10.12
173.123722 69.15
192.114915 45.17
198.132401 62.73
199.132228 35.11
200.185418 10.03
209.549151 38.07
210.946117 37.65
215.663324 38.76
216.317082 13.2
221.109620 39.25
223.111663 46
224.064970 61.68
225.127648 43.25
227.121911 18.4
227.158225 16.17
228.175611 13.68
229.137177 82.8
230.112461 78.93
243.145772 86.38
251.603001 25
251.617897 13.45
256.132199 53.39
259.122276 70
261.970773 55.66
352.312607 10.07
424.312342 12.08
458.241657 14.04
1266.536537 14
1675.837692 17.02
END IONS

BEGIN IONS
CHARGE=2+
PEPMASS=492.281616
RTINSECONDS[0]=203.554
TITLE=150313 3444B.d, MS/MS of 492.2816162 2+ at 3.39256666666667 mins 
70.065306 690.9
175.120894 182
272.181030 171
384.187295 175.3
508.203606 46.03
661.400931 128.1
769.417204 20.41
775.435110 76.66
887.512028 41.84
153.138964 638.1
182.141217 172.2
362.277712 109
433.734034 84.86
490.292007 41.02
604.382954 77.92
758.397637 11.12
791.379345 34.15
886.502490 41.67
125.058508 258.5
241.229005 154.1
324.161326 68.44
438.239052 81.28
508.227294 30.19
660.392575 75.07
919.125243 13
84.080286 210.8
213.087452 145.7
285.126943 58.14
450.223845 69.09
660.596604 43.73
943.217369 11.03
116.079333 188.5
263.085518 140.7
355.201068 51.11
429.241745 63.64
129.053916 142.1
241.138276 110.6
348.262265 46.76
398.191353 61.22
158.090442 129.2
260.133579 100.9
330.150142 41.12
373.211826 57
153.091251 104.1
172.109213 96.7
312.040036 33.93
399.344097 32
154.139094 90.11
199.167948 95.07
277.777657 23
413.290267 20.1
169.087031 87.41
183.062097 88.96
345.182125 20.24
412.201593 19.84
70.111276 11.11
83.159900 24.72
84.728722 37.04
88.041154 43.1
101.059068 68.13
111.863972 26.11
125.116450 12.04
125.609752 11
129.093701 12.03
133.327272 31
153.202390 22.06
163.058350 64.24
170.096443 50.11
182.181091 13.38
201.127819 56.49
215.028301 67.15
221.108583 59.98
224.163029 87.52
225.500060 51.01
225.814255 41.56
232.132617 23.07
242.734130 10.09
247.540195 11.12
260.183286 10.35
263.135851 15.04
277.921245 13.18
289.115105 19.01
289.349754 12.33
289.364350 12.06
309.059128 10.01
362.332639 12.17
376.158704 10.5
389.048448 16
389.066484 13.92
422.732524 12.01
431.883642 15.07
END IONS

BEGIN IONS
CHARGE=2+
PEPMASS=494.713501
RTINSECONDS[0]=165.003
TITLE=150313 3444B.d, MS/MS of 494.7135010 2+ at 2.75005 mins 
104.017402 1705
175.118949 532.1
277.118162 372
365.544275 201.5
538.255802 183.4
650.295964 61.35
742.390427 77
815.369466 143.8
869.384042 173.6
120.081157 835.9
223.094829 263.6
294.132286 289.3
376.176839 165.9
461.175226 156.8
568.211671 52.66
668.313594 67.04
814.367559 70.45
868.374734 161.1
130.033004 785.2
174.090803 258.2
287.135880 252
402.277931 86.94
475.193360 155.9
649.293317 31.48
728.263016 64.56
839.368167 55.74
870.376404 67.81
147.058536 303
202.085778 229.4
262.147739 170.5
451.222729 71.12
520.195748 94.04
562.136540 29.69
743.406128 26.45
850.384506 26.56
870.495142 12.03
61.012250 292.7
191.079121 194.2
354.179601 117.2
389.125042 71.02
539.262420 65.27
607.265419 21.02
674.384806 25.6
826.930480 14.24
862.534916 10
70.065882 229.6
202.102674 182.2
288.136352 114
399.236107 69.94
467.358977 45.47
619.284971 18.01
702.644493 11.12
827.441657 11.04
102.055116 218
178.066471 149.5
296.121521 94.27
365.148369 52.9
496.254294 33
598.222130 14.28
112.086128 213.1
189.100333 131.7
278.116441 58.12
362.197156 52.56
496.216348 26.46
577.715753 12.04
105.020800 173.4
172.075395 122.2
278.100290 53.79
400.143710 48.16
521.231068 22.25
132.030589 167.2
222.165306 113.9
304.156719 47.67
391.166313 27.21
475.989894 20.01
61.051350 12.28
72.045037 46.94
84.045664 149.7
86.096361 138.6
87.025215 47.01
89.060666 94.47
97.101465 115.9
102.037801 134.4
103.054286 143.7
104.059239 40.12
104.207165 10
104.240919 10.75
104.533642 59.35
106.011719 21.28
112.155103 11.03
113.071401 82.04
116.067711 33.27
117.076858 11
119.050024 129.7
120.137848 17.68
120.466191 18.5
121.298029 30.37
121.308888 11.35
121.638233 19.12
129.048122 63.95
130.065505 79.27
130.098055 15.29
131.034234 125.2
131.066090 14.21
133.084916 161.3
133.114031 24.01
140.999019 40.82
141.094365 10.92
144.080316 47
147.120749 12.35
148.062065 119.7
148.093578 11.57
149.052012 34.19
149.690062 54.48
149.705848 12.67
157.109455 101.6
158.240993 16.24
158.969254 135.8
169.086770 102.9
169.132830 64.96
171.079583 82.78
172.102695 25.09
175.198464 12.04
175.488804 10
175.562588 29.61
178.096974 29.01
186.090864 103.5
189.156945 10.09
190.108115 66.49
202.150398 13
202.338826 15.75
207.059353 84.28
208.115853 79.15
215.195786 56.2
217.573617 25
222.245361 13.04
227.098274 70.23
229.114393 18.75
230.406200 53.31
235.107061 71.45
235.136748 18.11
235.758041 38.39
236.106245 95.84
236.136842 12.01
237.016308 36.96
246.149577 20.57
249.131559 69.29
251.113556 72.32
260.072905 73.25
261.939973 13.8
269.129041 18.23
277.185895 34.03
278.839752 15
279.718486 15.8
295.144889 29.33
295.625361 12.14
319.199226 16.44
335.723659 14.04
338.148184 30.02
347.142780 47.01
362.118795 15.47
376.256001 13.05
418.161166 20.29
452.216588 16.33
537.223455 17.88
538.324513 11.38
END IONS

BEGIN IONS
CHARGE=2+
PEPMASS=503.400055
RTINSECONDS[0]=412.698
TITLE=150313 3444B.d, MS/MS of 503.4000549 2+ at 6.8783 mins 
73.074162 1495
227.236307 131
341.053690 1721
381.156683 77.27
484.185774 126.5
610.384484 29.02
680.448517 24.44
935.529141 14.53
59.074865 978.6
173.165473 122.1
342.052118 598.8
380.353114 54.62
542.417407 82.2
584.350101 16.8
746.572436 11.18
147.098525 630.1
193.180239 117
325.023707 151.3
430.119594 48.04
506.160726 73.43
603.147352 11.01
71.112416 399.4
161.127219 98.56
326.016384 144.4
411.135550 41.25
505.358725 65.42
117.121170 247.9
207.067717 93.08
285.276985 98.57
360.064068 34.57
506.120695 61.27
87.073103 226.3
231.158229 78
356.102918 95.78
360.078650 34.03
505.618312 26.02
124.935209 225.9
186.154994 60.51
281.085804 86.01
402.031613 25.01
103.083313 185.6
204.184566 60.25
266.228774 67.45
408.301952 15.29
74.073513 183.1
223.094736 58
279.632162 63.28
374.276593 14.33
89.088159 167
221.115596 47.12
341.133036 41.01
59.109570 28.53
59.151069 25.33
59.163439 13.32
60.078241 57.8
71.303510 27.41
72.115581 89.53
72.454534 15.45
73.055720 83.89
73.119811 28.02
73.160148 71.16
73.339423 54
73.650668 15.05
74.111328 15.15
76.868828 10.03
83.078787 91.76
83.115778 60.28
91.083058 163.1
93.096851 99.47
93.326648 19.62
94.949075 31
98.215179 13.16
99.146479 159.4
100.606477 42.34
100.618879 22.28
101.127721 112.7
101.156245 17.41
104.773888 24.78
104.784086 18
112.436251 30.09
115.104670 56.51
118.124135 60.92
118.149312 12.14
119.099979 116.2
124.966859 18.41
124.983132 11.08
125.001931 11.21
133.116992 64.12
133.250138 10.1
133.523963 34.49
134.018566 17.08
135.148983 25.01
147.147810 50.8
147.162176 20.02
147.825425 35.47
147.976625 13.35
148.105109 65.07
148.151189 73.02
149.512233 14.89
150.697829 14.68
177.802970 11.18
198.229054 46.04
200.128837 33.16
237.194716 16.15
241.642562 12.05
259.182167 14.8
322.632636 10.17
324.247448 10.14
325.100224 10.1
340.282953 15
341.156589 24.01
341.485765 14.08
341.870463 38.03
342.127898 24
342.173171 19.25
342.454895 12.67
342.990633 10.06
1055.534309 10.01
1078.359820 18
1247.529255 12.57
1481.110944 17.11
END IONS

BEGIN IONS
CHARGE=2+
PEPMASS=506.793274
RTINSECONDS[0]=186.343
TITLE=150313 3444B.d, MS/MS of 506.7932739 2+ at 3.10571666666667 mins 
86.096953 340.4
187.145619 318.3
315.171664 152.1
456.187418 114.1
492.275828 68.22
631.350506 115.2
729.394340 188.2
798.410607 45.78
120.082818 272
215.138106 227.1
324.860025 84.72
392.700212 79.52
533.258354 36.02
628.338790 92.12
710.454020 78.14
798.448134 45.18
173.118312 254.4
231.099094 160
304.123571 54.09
443.219201 61.03
531.289474 35.4
597.031156 52.01
730.403690 31.32
149.045414 170.2
226.154065 101.1
332.563449 36.34
452.143243 34.16
630.255309 49.7
169.097995 145.6
239.183185 77.27
341.181584 29.57
460.249523 32.53
669.332687 38.44
171.114403 121
234.036001 39.81
341.204744 26.05
460.757283 20.75
632.350880 20.22
131.108088 99.75
240.133716 38.44
339.195685 26.05
402.984568 14.04
628.884047 12.07
129.102190 93.72
282.146682 37.6
298.164018 24.28
398.261088 12.56
139.075097 70.12
231.129996 32.33
305.830865 21.01
424.221933 11.06
117.029827 69.82
259.136671 21.34
315.220010 17.08
483.789572 11.01
86.137624 10.2
87.103712 21.05
130.234694 18.05
133.099347 54.48
139.094567 17.01
171.149980 13.12
173.186715 13.21
175.087406 43.15
175.108007 13
175.931696 12.32
185.078643 61.35
185.100846 18.11
215.223464 11.47
233.045298 14.08
294.105890 10.67
330.167445 10.09
381.201541 12.68
END IONS

BEGIN IONS
CHARGE=2+
PEPMASS=521.283935
RTINSECONDS[0]=144.316
TITLE=150313 3444B.d, MS/MS of 521.2839355 2+ at 2.40526666666667 mins 
72.081665 353.8
227.103859 296.2
331.024067 234.7
405.230526 169.8
523.258286 76.45
601.370737 68.11
682.357262 174.9
827.453223 59.25
920.207896 12
1020.471523 40.33
147.113817 308.2
249.126811 199.1
360.221355 166.7
375.718735 132.8
556.311182 58.06
653.355151 62
730.412726 99.95
829.453289 20.01
70.066797 247.4
188.110914 180.1
343.126087 122.4
396.725294 100.7
546.271657 52.89
583.286107 54
712.391465 62.88
828.741306 13.92
149.063819 221.8
186.168507 161
284.043710 114.2
371.192811 65.84
488.281660 38.2
665.343569 13
682.441013 13.1
828.454459 13.01
111.116306 151.8
193.122207 150
340.190511 72.03
450.201937 43.28
567.273665 22.12
665.366736 11.2
712.442165 11.03
148.115559 144.6
198.076285 127.7
356.198379 72.01
469.243051 29.56
566.288389 13.36
584.361363 10.38
714.456954 10.01
116.034879 144
186.121797 122.7
283.048332 67.78
396.781895 15.07
526.273676 12.02
85.101148 96.03
263.104279 91.03
343.196253 67.2
497.015199 10
84.044383 90.14
253.136418 90.3
293.195272 66.01
169.094500 88.63
199.105111 75.12
282.049947 61.34
72.973007 54.64
74.005767 87.44
100.322089 29.12
126.052796 76.62
131.101460 41.2
145.048790 49.96
147.063203 79.24
147.152967 22.92
148.157082 11
148.174003 11.01
183.686218 10.25
185.656498 20
186.224909 19.23
186.951101 22.23
193.162490 15.16
197.127928 21.02
205.517466 15.27
209.092334 17.16
222.120214 18.05
224.141412 35.66
225.117970 16.33
227.164354 17.1
228.110841 75.03
243.110620 59.24
249.170634 17.35
249.196669 14
280.349346 10.8
283.081282 14.03
297.155755 17.68
315.628222 15
331.102880 11.5
331.624008 49.01
341.391663 13.01
354.170870 24.77
1116.581243 14.8
1675.501886 13.16
END IONS

BEGIN IONS
CHARGE=2+
PEPMASS=530.785767
RTINSECONDS[0]=195.742
TITLE=150313 3444B.d, MS/MS of 530.7857666 2+ at 3.26236666666667 mins 
86.097118 812.3
187.144556 1260
277.141475 148.2
400.202103 171.1
487.222283 119.9
615.291630 208.5
734.351011 276.4
846.441364 182.4
143.117843 179.2
215.140265 294.1
306.224631 138.9
390.213392 104.2
533.211045 115.1
618.317984 125.1
733.351439 56.05
847.430075 111.5
116.069779 163.4
184.110051 228.8
304.112254 125.3
434.245408 95.96
506.231019 68.56
620.224192 93.45
735.354398 53.76
847.361840 34.08
123.116206 160.5
175.120324 153
276.167968 110.3
457.233328 89.07
505.237684 58.48
600.302027 67.99
767.056606 25
863.415192 34
81.070401 159.9
229.116639 131.2
368.187536 99.67
384.012423 79.27
510.190735 58.43
621.321637 37.29
846.389672 31.25
133.014625 115.3
188.150399 128.4
303.127993 83.28
424.196225 73.82
541.226402 53.5
620.333446 35.2
849.020985 19.67
123.043192 82.02
201.123266 114.3
358.246206 77.31
375.186014 69.18
559.235382 44.17
619.317742 25.12
848.453021 11.92
101.069703 67.08
180.062108 106.8
347.229770 74.5
468.240917 59.35
536.348371 16.25
619.608050 21.48
861.490580 10.04
112.085718 62.35
253.213960 106.3
283.200324 65.37
410.168644 55.64
485.124382 14.22
618.668913 13.57
147.065379 51.2
259.146070 80.12
362.149983 63.56
416.210908 50.06
533.269800 11.75
74.436893 50.26
86.134638 19.02
86.435298 43.75
86.548247 11.01
86.605473 10.56
98.096693 46.25
126.128743 44.05
126.295429 12.45
126.566975 11.01
126.976572 15.04
143.166827 11
143.416794 31.6
146.103846 36.47
163.149866 36.01
183.108447 45.06
184.187884 11
185.067288 76.14
186.538125 11.01
187.201815 27
187.585193 12.01
188.008269 10.07
189.057065 21.01
190.956129 15.04
195.100932 42.91
199.405200 12.35
202.077359 45.9
216.286631 20.57
229.214307 40.6
241.125909 32.51
244.086883 12.56
249.489782 15.12
253.250644 13
255.141995 63.35
255.170609 22
264.055537 32.89
277.190067 15.05
281.113871 33.25
288.127713 54.03
288.161626 15.57
293.152046 60.11
305.117378 24.38
308.097417 62.14
308.136706 10.12
317.079605 27.28
335.143163 57.29
358.286864 13.12
367.117881 36.82
373.175740 16.24
390.170210 38.43
391.213269 37
400.303699 10.04
446.151314 14.56
454.737312 42.45
454.759279 22.62
1214.153214 16.32
1296.630822 55.39
END IONS

BEGIN IONS
CHARGE=2+
PEPMASS=530.785767
RTINSECONDS[0]=193.26
TITLE=150313 3444B.d, MS/MS of 530.7857666 2+ at 3.221 mins 
86.097562 2327
187.145119 7057
303.033170 247.7
390.210081 398.8
505.236160 300
618.320232 1058
733.346482 1479
846.431706 967.8
960.515478 32.19
101.071310 711.1
215.138797 1047
356.181563 223.9
373.185062 196.1
487.218962 234
619.330076 479.3
734.350055 390.7
847.438134 335.9
906.526979 31.52
74.060979 410
175.118881 579
302.167811 185.7
391.212159 141.3
516.048335 112.9
628.322405 107.4
744.332892 108.8
848.435638 84.22
959.520413 11.67
158.094366 360.2
229.117475 375.3
276.165585 181.2
470.202324 92.48
488.205836 108.7
608.303450 80.52
735.339155 108.6
848.345668 77.42
881.945346 10.8
143.119725 352.8
201.124523 370.1
342.198469 141.2
426.178730 90.08
506.231686 97.76
575.301463 68.53
764.315324 58.86
856.415837 58.58
171.074793 253.9
188.147536 369.8
306.606586 135.2
428.185132 89.13
571.260279 96.12
629.308446 66.22
716.323310 57.06
830.413930 48.76
169.132722 236.2
197.129523 257.1
328.222899 134.4
421.204103 88.98
559.234591 73.45
657.292422 59.05
733.975078 34.01
799.366919 30.56
124.112509 236.2
174.133519 202
354.053788 132
432.275964 88.04
526.259341 73.07
641.273391 57.08
742.798554 32.53
849.040835 20.78
141.127320 223.1
266.126554 201.3
369.246369 128.2
436.180580 86.6
542.215258 62.89
618.420124 44
735.597736 20.06
849.807079 14.53
84.082165 207
223.105046 195
318.139372 118.3
397.041760 75.01
499.206665 62.74
592.285487 34.56
734.987639 20.05
849.411276 11.03
72.080632 157.1
73.029047 79.01
73.863358 13.32
74.093711 22.21
86.254022 13.01
87.100392 86.46
87.117897 18.92
88.037890 125.1
100.048308 125.8
103.121098 137.6
112.085599 79.12
113.072442 110.7
126.127846 204.4
137.071012 107
138.063736 175.2
138.094899 17.01
141.185838 10.33
142.123231 42.38
142.550125 70.67
143.242095 15.18
147.113758 84.88
148.202798 33.66
151.112607 66.68
152.265593 12.16
154.070553 36.82
154.169154 19.69
157.846304 14.09
159.096831 118.9
159.125302 15.02
159.184249 48.64
167.110247 66.9
171.112587 66.33
171.154556 28.01
174.172929 14.04
175.636920 18.48
183.113767 139.6
185.126114 106.7
187.033469 27.05
187.072868 79.22
187.114184 24.91
187.200296 160.3
187.242727 55.2
187.390049 36.04
187.436656 24.38
187.515268 18.28
187.576164 11.01
187.803586 35.01
187.865100 19.04
188.076993 23.18
188.463803 15.01
192.114115 117.9
192.189933 10.28
194.079186 42.01
198.117743 79.65
199.178745 172.7
201.595678 31.23
202.088722 87.46
202.302512 26.27
203.085832 75.39
204.207302 22.14
207.307518 19.35
211.180478 77.55
212.176180 33.42
213.135763 48.2
215.202519 31.41
215.484465 17.01
215.687300 14.24
216.139539 97.04
223.060770 171
224.102870 61.19
227.175181 173.9
229.183120 10.17
230.076404 109.9
230.132563 48.11
243.623211 12.08
246.124841 33.78
250.605310 11.06
251.113690 63.6
258.154226 28.17
259.085946 119.3
259.141068 124.3
259.671739 25.47
260.143757 106
267.104790 41.39
268.958867 70.67
278.305810 28.46
281.159665 78.17
283.214868 64.43
285.675458 19.44
286.029682 12.67
295.096116 60.45
297.118595 58.78
297.802761 46.13
302.204688 25.45
303.125661 92.26
312.152024 71.86
313.121478 30.14
315.163561 66.45
318.174780 12.1
326.130133 35.73
326.221049 32.29
328.164005 70.25
330.145075 86.26
331.159690 58.77
338.145103 43.57
342.224377 113.2
342.279612 17.27
344.155896 36.09
348.191404 71.03
355.174658 61.41
356.152622 77.01
357.132959 104.8
357.183484 10.09
357.216476 10.01
366.138402 39.34
368.793681 34
371.154018 82.56
371.199322 14.02
373.830249 29.27
384.021219 66.22
389.501893 12.05
390.278225 16.19
390.704605 30.11
395.604196 19.48
401.196480 50.04
410.200156 52.96
411.170689 52.25
413.161376 23.5
420.153310 46
425.247913 17.01
426.635655 31
428.291660 72.78
434.049424 22.94
437.201900 14.69
439.172148 21.88
440.175763 29.64
444.200507 42.04
450.239908 74.26
452.217956 25.35
457.223346 43.9
468.282855 46.21
489.186381 18.01
530.332083 51.49
533.296786 59.04
543.206180 40.14
544.335239 53.27
556.330480 19.6
584.263430 22.89
601.308475 20.01
602.307612 13.6
613.195354 16.72
618.498020 13.09
619.415987 17.17
619.450482 11.01
619.806009 31.64
620.100308 17
641.338993 10.14
656.292704 34.1
733.494093 14.21
736.541965 19.36
744.155579 11.07
744.402444 12.07
END IONS

BEGIN IONS
CHARGE=2+
PEPMASS=532.391113
RTINSECONDS[0]=415.599
TITLE=150313 3444B.d, MS/MS of 532.3911133 2+ at 6.92665 mins 
59.049750 1355
193.101916 68.06
281.053604 61.38
448.235644 36.31
471.177265 216.6
721.652988 24.01
851.754274 35.12
901.331195 15.02
117.090712 302.5
227.093690 57.26
277.197977 57.15
410.707810 17.16
467.116502 60.02
786.483970 34.04
157.121097 258.1
175.143861 45.51
265.179542 53
514.356744 21.94
113.062944 255.9
178.089223 31
279.276161 13.78
559.046641 12.02
102.062523 150
175.132448 23.47
311.283255 12.28
535.059441 10.2
141.013351 147.7
210.041891 19.15
355.861601 10.01
139.113717 132.7
178.104979 17.01
113.020537 111.2
199.096693 14.01
121.103145 109.5
165.635370 10.24
71.084476 100.2
59.083332 39.2
59.302158 25.09
71.186898 22.11
71.463255 15.5
72.090268 94
85.063611 16.75
97.101480 26.57
99.316770 13.03
101.095717 48.41
110.652913 29.57
113.122654 11
115.076606 76.94
117.692016 43.52
123.116718 96.26
133.086256 68.18
141.042680 16.01
141.207889 12.01
141.253385 13.01
147.063346 57.23
153.165825 37.01
157.083239 89.34
157.187946 14.68
1556.081565 53.05
END IONS

BEGIN IONS
CHARGE=3+
PEPMASS=355.542084
RTINSECONDS[0]=169.971
TITLE=150313 3444B.d, MS/MS of 355.5420837 3+ at 2.83285 mins 
86.097012 467.7
187.110581 188.4
355.206722 140
440.747249 184.1
476.769619 98.3
630.392570 48.04
157.132784 195.6
218.058210 152.1
328.697588 125.1
467.260156 120.2
517.305750 40
632.528810 25.02
159.012295 172.3
223.107124 151
279.159276 112.4
382.187398 69.42
516.261959 30.19
631.481200 16.12
167.087268 133.4
205.572821 150
304.124972 59.02
431.745078 58.41
476.826791 10.35
73.047799 129.9
197.078079 140.8
360.076017 55.13
469.528434 49.97
159.075127 114.1
209.154140 89.89
310.249615 51.04
448.331244 33.6
70.068380 112.1
249.155833 75.53
305.131700 39.04
467.308432 17.33
151.109476 104.9
214.086764 62.15
278.155399 32.07
398.662539 16.27
164.149012 100.4
202.191322 60.27
354.153717 30.02
398.551363 10.03
85.028516 96.99
268.489609 57.63
304.547850 29
85.054794 11.56
85.967630 62.01
86.150542 10.17
98.103636 87.13
109.101233 96.81
109.120539 13.09
129.101248 32
130.106780 90.47
131.103505 91.16
136.075258 82.45
150.727744 81.09
151.094377 25.02
158.285419 11.24
168.852997 18.31
169.080886 21.22
201.412971 21.45
212.069872 41.31
213.188552 18.92
228.106481 52.45
267.049779 32.33
268.135102 11.14
268.147309 10.08
295.206078 17.01
321.635381 12.01
325.278307 20.27
1336.504377 18.02
END IONS

BEGIN IONS
CHARGE=2+
PEPMASS=533.775248
RTINSECONDS[0]=179.9
TITLE=150313 3444B.d, MS/MS of 533.7752482 2+ at 2.99833333333333 mins 
147.064447 368.9
200.102629 583.1
312.155471 235.9
397.240851 172.2
492.311087 91.44
593.774072 150
688.282114 66.42
868.391837 17.33
953.524287 92.51
1033.955263 62.12
136.075992 320.2
260.196788 280.3
281.051194 102.9
462.145214 98.91
522.252384 67.91
668.288385 85.79
736.389867 55.18
794.462817 12.47
952.530320 83.2
115.106722 219.5
213.084615 196.7
359.272424 60
425.235682 86.94
510.212134 59.64
656.302386 83.32
735.408211 17
815.750184 12.05
910.352092 20.84
111.044969 157
228.100798 172.8
334.142872 48.77
435.297919 82.97
554.342320 55.03
571.345720 68.64
692.826261 10.32
869.390320 10.56
120.080564 128.5
221.085219 150.3
364.157017 42.44
437.301084 44.78
539.256815 51.7
667.309806 37.76
137.072346 127.4
249.120638 128.7
275.097096 39.33
394.582447 39.12
474.287046 49.5
586.331197 30.08
129.099932 93.14
213.101889 124.2
290.478442 35.47
445.163879 26.8
505.069897 48.55
574.628253 15.41
86.097020 91.68
270.111549 120.2
343.406996 25.02
371.125332 25.78
504.846522 40.14
593.845021 10.56
71.067320 89.6
197.080570 110.6
281.245346 19.52
372.444915 25.35
519.310479 28.94
668.341139 10.03
74.061522 86.45
251.103315 99.08
334.209208 18.12
415.044364 20.47
568.235462 20.03
74.599919 18.65
75.037298 34
86.538738 16.72
95.100005 13.01
101.108127 58.46
106.048914 41.64
111.073268 14.35
120.605850 29.25
135.671965 28.07
137.110857 10
147.099716 23.14
175.461232 11.14
176.070044 52.09
185.712395 25.07
186.086823 68.02
187.102159 57.56
187.128178 17.01
199.069463 59.15
199.090046 18.92
200.164032 24.12
200.183884 13.24
200.307128 41.62
201.108180 41.75
210.086550 61.84
215.105339 73.76
215.201106 63.88
216.374508 31.59
216.389650 16.01
221.128876 10.45
221.348314 30.57
221.378788 23.05
222.085616 92.45
223.080997 23.57
223.108699 89.11
223.496745 34.88
224.099092 83.41
228.288057 22.01
242.184594 37.92
244.102236 39.48
246.104395 44.05
252.144366 42.67
253.104534 23.29
254.074446 21.8
258.420272 80.02
260.676160 42.49
261.122613 82.12
397.294686 15.28
425.281102 19.01
427.641314 11.38
460.181530 11.78
461.201447 12.03
462.712472 19.01
476.246547 18.78
476.264011 11.12
502.344040 16.72
522.303209 12.45
560.859488 18
561.312904 10
1166.545112 15.1
1313.826028 14.06
END IONS

BEGIN IONS
CHARGE=2+
PEPMASS=533.775248
RTINSECONDS[0]=176.414
TITLE=150313 3444B.d, MS/MS of 533.7752482 2+ at 2.94023333333333 mins 
60.045853 1065
213.088520 1454
312.156561 1577
425.240258 285
462.236638 146.3
571.347622 647.4
734.409894 323.9
821.439517 244.1
923.494104 101.1
981.524511 70.99
136.076513 919.8
228.097094 435.6
284.157740 304.4
376.180819 166.2
515.769756 127.9
572.349817 272.7
696.368078 71.02
822.436413 90.49
925.589756 63
117.067053 830.1
214.090761 423.1
287.133111 282.4
397.245245 144.1
460.185048 115.1
624.340656 101.8
731.365783 33
773.714229 41.05
904.438062 36.18
145.062276 821
223.108064 318
260.194951 233.7
432.188248 122.1
554.337561 108.2
597.260483 85.22
736.419356 26.19
760.411887 36.01
924.481962 12.68
86.097377 738.8
200.104105 317.5
271.104495 218.7
440.237185 120.8
482.250778 94.36
561.313215 75.38
736.863316 25.04
823.245351 24.36
891.403898 10
74.060526 503.9
185.092554 211.9
316.194306 153.3
449.236998 93.38
545.232288 86.45
564.216958 63.25
716.651936 20.16
70.067277 421.7
175.118668 194.9
359.267923 132.9
376.154475 92.45
493.226284 80.72
606.399248 48.56
731.385466 19.09
84.081940 364.5
213.160149 180
266.147078 123.7
443.748117 88.8
480.191777 69.17
560.300024 39.52
672.265027 16.38
147.112293 303.6
170.094575 170.6
272.089459 121.8
398.251706 87.03
496.197515 59.27
574.178646 37.31
736.456683 13.32
113.072967 273.6
171.075195 161.1
343.174863 119.5
430.724334 80.89
558.244556 56.7
588.304879 27.12
696.431995 12.14
60.076131 38.01
60.086276 38
60.100955 14.02
60.246290 10.35
62.454735 22
70.091925 26.12
70.110433 14.03
72.043905 70.21
72.081770 126.8
74.156654 15.05
84.043938 113.8
84.261410 29.27
84.674289 13.04
85.697193 24.25
86.137927 19.27
86.150641 19.17
86.613221 50.06
87.099733 47.13
88.103391 21.92
101.071600 12.68
105.055933 55.61
105.068205 101.1
110.440484 19.04
113.103341 17.38
116.678231 36.53
117.114377 35.27
117.446107 18.09
127.074720 81.16
129.063734 61.05
129.101838 118.1
130.086829 204
130.401683 17.02
130.501425 28.09
130.556727 17.12
131.079300 45.38
132.085059 43.39
135.534889 17.66
135.611368 18.03
136.142967 11.06
136.824541 12.22
141.064462 85.11
141.413530 23.92
143.081730 203.1
143.417115 26.05
145.130871 20.72
145.466771 44.45
147.065102 188
147.730284 16.89
147.966324 28.14
148.547148 11.01
151.665631 44.82
153.066085 196.2
153.129119 10.01
155.080111 97.23
157.060256 59
157.107846 118.7
157.133924 21.92
158.091152 190.6
158.146443 10.02
159.073042 12.01
159.112550 23.02
161.632881 26.14
162.422018 12.01
164.081363 77.42
170.152189 11.12
171.321478 14.92
171.482678 44.34
173.091844 96.39
173.581896 61.97
179.569793 18.17
181.055939 38.35
184.074027 27.72
185.165060 43.88
187.108529 40.48
189.087071 139.1
200.066406 57.51
201.088081 81.76
201.103257 146.2
205.095214 21.84
207.033106 66.7
207.059593 10.62
209.026048 108.8
209.065147 11.01
213.221819 10.38
213.329681 45.93
214.688260 17.04
218.113021 78.56
221.084766 129.2
221.722000 16.47
224.110557 146
224.167102 11.03
229.105676 74.06
229.146261 15
230.114482 98.06
231.116564 116
231.168859 14.24
231.777430 10
233.417947 72.25
234.098228 102.4
234.494080 20.45
235.106099 75.03
242.186992 88.31
243.106171 75.5
245.093477 41.41
245.114982 42
249.126873 90.08
251.104030 113.4
251.145387 13.18
252.095324 53.4
252.128104 11.01
260.255380 13.36
260.991432 25.2
263.104507 64.1
266.997280 29
270.109474 85.69
272.167945 61.09
272.218256 23.78
277.151635 45
284.230190 22.01
288.133281 85.31
289.168504 35.17
291.138121 102.1
295.242702 40.12
297.117389 61.96
299.071158 37.22
306.143990 106.3
306.173248 20.12
310.124879 26.04
312.230545 45.04
312.273591 14.12
313.153758 39.26
313.256966 37.38
314.202078 11.12
315.125356 47.33
315.151938 18.01
320.129729 60.84
324.225300 29.14
328.184169 58.2
330.155754 28.56
334.143763 30.18
339.130035 67.65
341.018837 35
342.019526 33
346.176816 55
353.151183 112.7
353.205083 12.41
355.062842 57.34
358.138552 76.25
358.796895 21
359.233683 36.48
360.138392 43.05
361.399011 13.11
363.171865 22.45
370.202832 49.59
376.242095 17
377.157050 70.82
389.144236 37.21
393.176642 61.84
397.336742 10.04
403.064693 26.62
403.101689 12.28
406.151283 16.8
409.091202 12.01
411.261617 47.31
418.706435 16.08
420.219546 17.36
426.904797 12.92
429.119520 69.55
429.168459 12.01
430.026876 10.01
432.498699 26.02
432.773748 24.08
432.961823 21.52
443.178748 75.57
443.219132 15.02
445.250412 23.27
447.226251 19.65
448.229946 31.02
450.193339 66.61
456.212038 15.29
463.181428 42.65
474.305086 40.41
475.216417 22.05
478.514836 15.03
481.251904 46
486.576063 49.35
501.232224 11.45
503.991609 12.02
511.189685 26.07
516.241158 30.04
537.478532 44.17
537.499365 20.8
544.251328 32.36
558.293035 10.04
563.435141 23.61
564.261146 18.02
571.476541 13.03
571.915564 26.69
612.738620 11.24
629.338557 13.11
636.187641 23.96
734.512976 12.05
1436.799012 17
END IONS

BEGIN IONS
CHARGE=2+
PEPMASS=533.775248
RTINSECONDS[0]=173.932
TITLE=150313 3444B.d, MS/MS of 533.7752482 2+ at 2.89886666666667 mins 
136.076776 1151
213.087071 2101
312.154770 1035
397.243111 235.3
478.191292 262.1
571.344960 1178
734.404907 285.6
821.435818 269
922.495672 131.4
961.486888 37.7
74.061046 930.8
223.106507 629.9
359.265173 467.6
376.148476 233.2
474.297789 207.4
572.346147 271.4
735.410317 144.3
831.426219 93.56
904.470690 95.06
130.085694 867
200.103844 610.5
260.196911 415.1
425.236514 214.3
490.161477 192.2
573.344259 166.9
684.290593 81.38
761.338834 68.98
881.487508 80.37
117.066441 807.1
161.092231 430.9
320.123667 339.9
373.148541 207.3
517.230129 154.5
588.263729 113
753.313514 76.64
823.434555 68.68
860.450375 48.2
86.096931 681.8
221.086501 353.4
284.160910 333.1
426.241150 181.2
532.232020 129.8
657.320517 102.1
674.306071 54.94
760.331833 52.5
860.474005 43.12
70.065963 635.4
205.096248 220.1
266.151409 285.5
399.197876 146.1
553.334910 126
589.300953 92.36
716.392284 53.55
762.349593 46.76
866.397103 12
147.112796 614.3
246.107744 201.1
315.131015 274.5
378.143719 142.1
481.751010 114.6
603.196614 81.06
730.291354 49
822.332870 44.08
877.253843 10
153.066140 552.5
185.164566 196.8
271.101479 261.5
377.149541 133.3
475.291454 94.29
588.291982 74.34
736.644543 36.57
797.373993 42.24
129.102220 477.4
171.075799 187
270.107466 211.8
433.161678 130.1
530.259479 81.45
645.271258 73.7
717.313989 26.5
823.471016 33.35
72.081813 397.8
228.100662 181.8
287.132724 174.7
415.169975 130.1
461.172471 78.45
644.276374 71.01
716.426486 21
791.313393 30.29
60.044665 311.4
60.079220 13.01
60.114294 23.27
60.357397 41
70.413653 12.03
70.487496 24.02
71.999206 16.24
72.117672 15.01
72.198078 11.75
74.105558 14.14
74.207513 29.31
74.243297 34.05
74.267586 38.15
82.064819 129.9
84.044118 135.7
84.081144 236.4
84.105424 29.09
86.121452 57.01
89.070554 249.1
89.122315 68.97
89.504558 12.92
98.060657 27.57
99.091981 60.59
103.039251 132.2
103.066340 11.2
107.048882 24.75
108.079664 64.82
112.086178 132.6
113.071206 202.4
113.111664 11.12
116.033254 177.1
116.073368 253.1
116.117810 11.06
117.125685 21.33
118.576556 13.05
126.055531 146.5
129.065964 178
130.123524 56.03
130.151085 15.4
130.552791 31.91
131.437685 46
133.745042 21.04
136.142344 49.07
136.260063 13.1
136.463591 21.88
136.748223 16.15
137.310018 16.1
137.363617 33.31
141.066999 172.6
143.080289 58.18
144.063977 126
145.060298 378.6
145.109719 12
146.062353 99.23
147.047930 16.24
147.077810 101.5
147.166356 11.25
147.192409 15.36
147.226441 17.04
147.462769 10.47
147.632113 14.28
147.706310 13.38
148.071495 209.2
148.115060 147.3
149.975369 34.03
154.427436 15.41
157.060130 24.52
158.090416 181.1
158.134604 16.18
160.422656 12.57
161.153722 16.28
163.036694 127.7
163.595172 15.8
165.063353 54.45
171.799140 17.75
175.115585 15.62
175.262829 14.08
175.373426 11.03
176.070231 85.02
178.083657 112.7
179.089292 33.01
182.091731 99.9
182.519558 27.46
183.110580 67.89
183.134454 21.01
184.105792 91.39
184.164337 13.05
184.438236 10.04
185.091054 81.09
186.675250 18.32
187.067649 18.9
187.106588 64.71
188.072087 88
193.094121 59.67
200.164269 17.07
202.078843 46.52
211.036924 31.01
213.145729 37.01
213.246993 26.41
213.369412 33.19
213.463051 19.82
213.521745 27.19
213.541910 10.01
214.091380 159.1
214.147511 10.24
214.381868 18.48
215.076865 61.78
215.100695 135.4
215.213284 11
218.114155 56.44
218.143994 11.02
221.162928 11.33
224.114401 46
225.093793 44.93
226.158848 66.06
227.107986 12.8
228.260570 32.18
228.651831 14.38
229.100251 87.57
230.081028 61.97
232.301965 10.38
233.125748 170.9
234.131997 92.24
245.123096 70.38
246.401984 17.02
247.133504 11.25
249.120322 136.3
252.338034 72.8
252.962622 18
258.146358 55.82
260.138709 59.61
260.259407 10.08
261.197597 87.32
263.112181 56.33
264.760199 12.07
269.128612 161.1
269.614844 21.89
271.169372 10.2
271.427325 39
277.150995 10.12
277.284195 18.11
279.109980 97.11
280.089350 23.16
280.107995 69.16
281.087789 34.03
283.046481 146.4
283.145015 17.08
285.157940 22.12
286.173133 124.9
286.230588 11.88
288.131494 98.98
297.118140 116.9
297.793380 14.89
298.115603 131.4
301.126982 28.45
303.119076 152.9
303.182322 10
306.140724 55
310.920034 22.8
312.371212 19.08
313.160043 161
314.110110 87.46
314.158945 48.2
314.572044 15.68
315.207148 12.02
315.386364 33.03
315.522356 22.07
315.540902 12
316.131117 172.7
318.142929 47
326.961456 60.27
328.594134 17.04
329.174931 38.35
332.847359 19.08
342.061141 17.11
343.185606 60.28
343.277583 25.21
345.149733 70.33
346.149955 71.84
355.145560 77.56
358.142631 13.12
359.349964 20.02
359.640312 22
359.660111 11.21
360.266119 72.96
360.635638 17.67
361.146899 64.01
363.167568 35.49
364.142428 26.43
365.153923 93.72
365.195614 12.01
366.171352 49.71
366.209487 13.35
373.229874 14.78
376.196879 21.23
376.397489 22.22
379.238754 25.02
385.145534 47.51
389.658757 14.11
390.044129 18.82
391.154748 70.34
392.175492 93.53
392.625397 25.53
394.178791 45.64
394.220025 14
397.301457 11.06
399.235816 30.56
407.193416 71
415.236774 36.12
415.837485 10.38
416.159691 59
418.157198 17
420.057512 18.25
425.340245 11.03
432.187806 62.41
433.188952 80.72
440.243224 48.23
441.265326 45.75
442.177555 48.38
444.234256 116
444.735374 28.19
447.179761 21.68
448.206342 32.02
474.372574 21.82
477.136899 13.05
478.264321 21.57
482.022402 25.56
486.228328 49.59
486.272206 14.01
490.291221 10.67
499.338657 45.98
500.207683 27.01
507.146546 33.88
507.184503 10.25
516.236835 38
516.269303 45.05
517.278130 67.78
518.463531 14.03
519.539807 18.4
530.324095 12
537.238649 71.68
537.421960 20.02
539.239881 33.56
539.503335 31.17
547.214018 11.92
554.285336 10.03
555.229872 43.68
557.238054 34.35
557.255205 21.02
560.308015 38.12
561.290328 43.89
562.257983 18.35
562.283627 17.2
563.307938 58.5
571.459793 26.02
571.616542 13.02
571.707605 27.06
571.758398 16.21
571.847394 21.68
571.884374 24.56
572.040644 22.44
572.540541 11.14
572.952829 11.75
573.423857 36.76
573.447092 26.62
573.772611 31.16
597.362146 18.23
603.240390 69.45
606.314370 49.25
618.687541 32.22
621.026571 11.06
628.973372 37.88
629.005858 12
674.351661 15.78
677.331612 20.44
712.363674 18.01
717.575005 13
753.381986 10.12
779.385269 23.08
789.327267 10.24
794.233543 17.02
822.795573 21.84
831.510556 11.01
831.590844 10.01
839.397216 20.45
1382.582400 18.15
END IONS

BEGIN IONS
CHARGE=2+
PEPMASS=548.806702
RTINSECONDS[0]=241.81
TITLE=150313 3444B.d, MS/MS of 548.8067017 2+ at 4.03016666666667 mins 
86.097274 2023
207.114072 2499
343.235630 1016
444.282310 209.2
460.226563 88.15
649.371225 138.8
749.418673 428.3
806.712840 36.84
862.510233 192.3
1010.578496 73.92
120.082497 903.9
208.117950 453.4
306.146460 194.9
401.218216 149.2
463.214433 71.1
648.381940 100.3
705.394525 51.56
760.392126 32.01
863.507624 159.3
1021.288299 24.36
147.114479 554.2
235.109573 411.2
302.149595 157.6
434.195843 114.3
513.186193 62.21
603.301219 88.01
750.419771 42.4
864.509153 32.01
129.101456 513.8
246.181229 370.4
344.237880 126.1
365.216723 88
463.247700 57.23
650.375692 81.69
731.422651 33.19
101.059986 335
215.138509 283.1
295.201696 120.2
458.232857 85.54
470.160195 43.05
650.333734 56.2
751.190207 23.34
130.086462 316.9
199.134801 266.7
315.157571 115.2
382.072374 77.3
557.298328 42.56
649.135657 41.22
706.406383 20
142.122156 280.4
169.134322 237.1
304.172408 93.78
407.183072 63.67
546.312163 38.31
649.446363 34
718.397441 17.72
87.100466 263
236.107829 208
325.217389 78.6
389.183698 60.31
486.240026 26.89
631.356456 31.02
759.387166 15.01
83.085951 245.4
254.151882 191.3
343.601656 74.56
363.624811 60.12
471.223080 25.84
598.354731 28.12
731.452003 13.45
74.059229 239.1
197.126229 167.8
348.191219 74.41
375.197635 45.49
528.751381 23.52
613.341243 28.04
60.044647 89.03
60.079337 11.05
70.568647 13.01
71.672223 12.07
72.082042 123.7
72.100091 18
82.037101 43.17
83.116900 12.62
84.078914 47.62
85.083993 201.9
85.110333 27.07
86.135943 75.75
86.237818 14
86.323275 15.01
87.054978 81.76
87.141898 15.04
87.603849 16.01
99.080054 103.1
101.100771 13
111.680255 15
113.059331 41.29
115.075016 82.82
115.366763 11.78
117.068712 186.1
118.622250 34.64
120.128043 37.13
120.146981 17.62
120.372754 10.03
121.084323 23.33
121.241472 19.11
123.079791 23.09
128.090834 63.48
129.989619 38.93
130.139350 10.01
136.075604 229.8
139.086633 29.06
142.183682 12
144.084622 17.16
144.804088 21.11
145.063921 125.1
145.101828 55
146.454776 54.35
146.749649 13.04
147.158893 11.06
148.113140 63.8
149.024454 182.1
155.082551 132
155.658560 17.04
159.158532 51.46
162.092751 125.3
163.163870 17.44
164.095273 38.56
170.129299 51.53
172.106886 121.1
173.127182 95.02
179.087210 123
179.105219 107.8
179.136175 20.27
180.698349 14.33
181.154773 52.37
183.115763 123.9
183.150804 67.19
184.152229 47.35
185.115109 27.01
188.055093 53.1
188.067622 32.01
197.101976 106.8
197.186446 12.07
197.210938 29.6
198.058515 36.35
198.183129 100
198.210590 15.12
199.104755 98.21
200.149424 55.16
201.088478 163.9
201.160037 14.06
204.132221 53.8
205.093917 46.84
207.041901 14.25
207.197183 50.48
207.457771 15
207.739683 26.9
207.775882 77.78
207.814261 52.67
207.849112 10.01
207.897756 19.23
208.843636 27.11
209.120123 16.36
211.140991 100.8
212.861290 21
214.155629 96.14
221.082472 100.7
226.075566 87.39
228.173259 124
228.219574 52.42
229.217106 131.1
229.270810 11.68
231.110617 88.41
233.163243 58.49
233.210101 10.32
234.169637 86.93
235.166154 61.37
235.426313 25.15
237.014881 17.4
237.112832 115
238.111987 14.88
240.192715 40.74
244.107430 82.88
249.126303 113.5
249.170847 11.56
250.125870 15.01
251.117622 33
255.151140 47.3
256.128300 35.01
256.258608 28.57
261.158830 33.84
270.179410 45
270.328020 24.5
272.129127 59.29
285.127380 38.17
288.129330 60.04
295.104862 21.49
333.179874 58.09
334.138278 38.03
341.147131 12.12
342.170081 32.15
343.330937 12.08
343.378150 14.88
348.246918 11.35
348.274314 10.07
355.193075 46.25
359.165898 21.1
359.450964 25.25
363.659428 15.12
375.110063 30.39
386.248218 30.82
390.185401 15.68
408.373201 22.02
551.281898 20.01
605.274440 15.04
630.351415 10.03
1389.672596 10.01
END IONS

BEGIN IONS
CHARGE=2+
PEPMASS=554.997375
RTINSECONDS[0]=471.017
TITLE=150313 3444B.d, MS/MS of 554.9973755 2+ at 7.85028333333333 mins 
86.096972 388.7
201.121125 147.1
355.049366 122.8
439.626236 148.3
484.198951 177.7
668.187717 98
687.876983 62.21
787.326482 82.84
890.311396 32.59
1027.440781 83.38
1087.418199 20.04
87.055364 368.1
229.126420 139.9
311.081057 82.41
434.168267 121.1
494.178647 101.5
632.180653 46.6
711.186747 38.68
830.320569 54.47
891.796226 21.33
107.801256 273
253.147894 138.6
300.130303 78.3
389.121713 104.9
485.124355 97.94
653.236597 43.12
854.275651 41.53
891.328816 12.17
84.081421 263.6
191.178349 105.7
311.167190 76.07
397.169020 60.02
526.696352 94.08
646.264917 41.21
839.388851 34.94
127.049578 165.2
199.141454 87.08
300.142675 67.44
392.219178 59.28
512.202662 72.33
604.220353 12.01
812.273921 11.01
87.098832 155.8
208.142913 74
361.200788 65.32
435.014333 44.67
535.157799 64.18
593.590980 12.01
787.393146 10.03
147.112204 112.3
216.128789 73.8
299.255849 63.03
449.186116 39.58
565.128161 62.13
100.075093 111.9
188.071702 59.46
338.014323 52.92
402.025725 27.01
518.121119 59.38
102.053849 103.4
181.096903 59.37
313.183539 48
402.340205 20.22
558.134449 39.16
133.083853 74.2
227.143011 59.26
310.100192 46.08
435.849664 16.24
540.094146 38.02
72.080140 69.01
83.671423 10.01
84.122038 14.35
86.130552 10.56
86.697206 29.93
87.470148 16.44
107.842957 22.56
120.079347 28.28
130.085265 34.52
130.104942 39.67
147.712155 10
191.215377 11.28
194.580019 13.01
201.154549 23.01
202.514103 10.47
216.158770 23.07
218.159807 26.23
243.062380 12.56
253.217191 13.09
291.211660 10.67
300.178012 10.28
311.203317 11.05
338.048591 15
339.752859 11.01
343.193505 29.05
355.100446 13.01
359.031006 10.22
361.285454 10.01
439.714462 13.11
479.558332 28.89
483.218850 21.38
484.255630 26.04
505.309554 30.25
512.250979 12.21
534.592231 18
1228.472417 25.56
1491.593149 12.01
END IONS

BEGIN IONS
CHARGE=2+
PEPMASS=555.249573
RTINSECONDS[0]=196.746
TITLE=150313 3444B.d, MS/MS of 555.2495728 2+ at 3.2791 mins 
159.080144 295
258.141224 141.1
281.077733 86.19
390.195727 225.1
537.263156 169.2
609.295658 90.49
724.357814 36.31
794.373193 94.67
133.086829 220.6
190.097458 140.8
316.111619 82.2
430.217271 194.7
472.317025 131.3
571.243804 86.62
723.340865 34.25
766.372755 76.07
145.064989 179.2
258.123733 138.9
276.156772 72.86
391.204120 180
560.210170 83.3
658.300448 33.02
760.278806 29.4
796.825356 36.08
157.093804 178.2
175.111696 125.4
358.117882 69.23
381.222572 148.3
557.199998 76.72
646.216009 27.52
766.422844 12
69.072039 177.4
228.066569 122.7
283.063643 52.12
369.224282 77.18
557.274959 75.06
588.360686 25.38
767.398564 11.88
97.064908 173.8
201.086156 111.1
269.093959 51.31
384.114249 59.64
509.193331 64.5
628.291543 11.78
84.080756 168.6
187.106050 97.95
332.535814 51.3
452.280753 56.01
538.260189 62.01
102.057113 161.7
187.143757 95.37
264.117305 47.88
397.495503 49.02
538.173031 56.1
61.039399 157.5
226.081700 94.22
298.114589 46.89
449.201817 41
470.259156 54.3
89.061478 155.5
237.108835 88.07
300.148722 45.37
387.148532 37.07
510.222546 52.11
61.060293 13.25
72.079306 13.25
83.049361 72.72
84.105534 20.04
86.096457 79.17
89.100135 11.33
97.084416 36.01
102.085950 13.12
105.112688 56.8
120.079022 129.2
130.084025 57.56
141.063702 108
145.098516 136.8
147.113427 104.1
159.115326 20.48
169.057217 12.1
185.077330 40.04
186.101119 13.14
193.125323 83.38
203.115643 48.78
207.076680 37.06
210.526624 19.45
211.208214 49.35
212.723569 28.1
216.097222 40.14
217.128567 25.92
237.143281 13.01
280.989809 16.12
313.091661 37.04
346.251323 26.09
351.116686 27.72
358.156950 12.11
366.144154 35.01
387.227998 20.56
390.249836 20.01
394.297155 29.67
397.163039 24.69
397.181227 18.01
401.218837 18.12
430.307473 12.04
439.204687 27.27
452.305742 25.02
472.435081 10.07
475.002986 11.07
523.209202 16.16
535.236908 48.22
538.300660 13.01
538.492369 16.12
539.334992 21.01
539.941127 30.01
END IONS

BEGIN IONS
CHARGE=2+
PEPMASS=561.297607
RTINSECONDS[0]=172.453
TITLE=150313 3444B.d, MS/MS of 561.2976074 2+ at 2.87421666666667 mins 
136.074456 261.1
218.150680 266.3
312.155641 165.4
445.186101 204.8
473.294371 170.5
660.251982 131.5
721.320623 100.5
821.436471 65.16
932.454878 35.13
111.116732 223.4
242.187119 165.1
313.772480 83.66
402.195451 86.8
488.268610 122.8
628.380724 98.33
679.310469 45.84
866.362665 38.84
939.404472 34.03
101.070872 181.8
219.150414 159.6
276.132919 80.27
425.239089 64.78
513.154742 79.04
632.260083 73.14
724.717138 24.04
775.388367 15
70.028165 166.3
264.138911 158.8
348.157524 79.03
447.185179 64.64
536.201434 60.26
577.265712 55.72
735.408251 19.07
821.503993 12.67
147.076024 141.4
205.091916 150.4
359.364908 61.41
432.244906 41.82
537.316524 27
634.315544 53.97
759.661717 12.12
120.078305 129.2
263.212299 102.8
293.111563 55.01
421.168639 29.16
513.223262 13.12
665.201963 36.25
711.309607 10.22
84.080551 127.7
183.055912 95.33
332.137113 41.25
390.869348 21.02
473.358386 10.04
661.510575 22.14
735.427135 10.17
86.096416 127.6
224.110604 72.67
357.172028 40.32
419.517819 13.17
571.349596 21.78
169.100810 103.7
247.107941 68.84
333.178053 31.06
370.466120 10.01
598.162710 20.11
167.082015 94.07
229.080342 65.46
284.311999 20.04
73.540456 10.01
84.046057 15
115.086353 68.07
116.072108 50.75
120.112285 15.06
125.072012 89.01
147.114569 69.05
159.279308 38.04
166.084639 41.94
185.178932 16.5
186.117012 26.38
218.214739 18.41
224.069411 43.68
227.175935 59.39
227.206271 38.64
230.111140 55.18
231.110034 35.78
242.256965 11
246.103560 58.22
264.196268 11.06
348.209099 11.24
END IONS

BEGIN IONS
CHARGE=2+
PEPMASS=568.286316
RTINSECONDS[0]=177.418
TITLE=150313 3444B.d, MS/MS of 568.2863159 2+ at 2.95696666666667 mins 
130.086989 633.5
213.087496 1592
312.155656 1237
365.233674 161.5
504.314749 264.2
571.348052 321.3
716.404877 92.57
821.425598 92.07
923.493782 60.38
961.489955 96.53
136.077081 596
187.071073 280.1
260.196459 481.7
450.191232 135.1
481.256275 259.8
572.348463 229.1
734.407827 81.7
779.392995 75.47
922.490724 55.02
1012.764994 38.21
70.065093 477.6
226.155489 247
282.143289 198.8
379.163365 114.6
519.238660 136.8
606.311601 139.3
711.458108 70.54
822.435092 42.19
908.474086 45.04
962.490536 33.53
147.114868 465.4
175.070823 241
313.260594 160.6
446.766333 101.8
531.206835 113.2
598.248784 72.08
729.465820 60.42
772.329936 38.35
949.550560 44.1
993.552758 23.64
72.081463 409.2
216.050501 213.9
269.123727 149.1
363.361942 87.35
554.098120 73.33
584.360555 69.22
662.352756 58.02
832.365925 24.27
950.554232 42.02
137.077440 267.5
199.071574 197.8
307.102239 147.6
374.169253 87.25
476.227425 73.11
647.285257 59.52
758.399065 39.68
833.440650 20.25
923.523178 22.68
84.081731 240.9
187.105282 196
277.224734 122.6
377.148800 80.02
505.743232 70.31
656.303169 50.06
735.412161 34.37
822.475016 12.01
950.614202 11.45
148.115849 140.3
214.086840 192.3
316.128704 107.2
445.172185 71.38
542.184830 64.03
616.941442 46.74
736.409926 34.06
776.446003 10.01
955.743279 11.04
157.059925 134.3
238.078771 192.2
312.110150 99.49
365.734526 71.03
490.165673 61.22
632.410881 40.52
674.301430 30.01
147.075558 114.1
215.104602 190.1
352.184300 94.82
442.170950 63.29
512.167599 60.24
614.356699 26.38
735.022899 23.14
60.044056 102.7
70.090638 28.02
72.044007 17.02
72.331108 51.81
74.059129 89.09
74.390514 24.48
84.105655 23.06
84.262494 14.45
85.463951 15.36
86.096608 89.67
86.124861 11.01
113.861021 19.84
125.031925 69.45
127.434550 29.56
129.602562 11.14
130.147450 14.03
136.127023 14.12
136.501384 19.38
137.172189 10.24
138.068258 54.5
147.387088 35.31
151.013628 32.19
151.424233 29.08
155.042951 12.12
157.094875 16.5
157.578906 16.47
159.075792 82.36
159.099380 14.03
169.059807 93.49
169.098982 36.33
170.064046 68
171.074744 128.7
175.117156 119.3
177.101262 52.56
178.066966 47.38
178.089808 11.01
184.072441 34.27
184.152738 93.89
185.092222 122.6
185.165670 57.56
185.191776 12.12
186.094576 166.2
191.107903 125.2
193.100267 80.72
194.103501 166.8
199.127341 11.04
200.101296 59.03
201.111055 55.22
204.062445 63.31
213.165727 28.16
213.252615 31.05
213.736334 60.07
214.188802 46.43
215.167879 10.03
216.115693 16.17
223.106870 11
226.093519 17.45
226.196946 17.23
227.153911 54
230.112328 47.11
238.146390 12.56
241.157931 55.16
242.853970 67.41
244.092920 149
252.172418 66.02
254.152889 185.6
254.198877 20.04
260.257894 22.07
260.279098 12.16
261.196203 84.18
266.150650 47.96
274.119212 59.65
277.274280 10.08
282.209491 15.06
284.102297 56.95
288.130564 50.64
288.181516 16.8
288.873740 37.52
289.044202 14.18
294.178578 39.04
296.104505 71
297.081866 42.06
302.121509 85.89
307.177696 11.24
307.910003 11.03
312.058663 41.02
312.254505 13.47
312.654701 29.03
312.749703 40.05
315.128636 80.39
319.106530 13.11
321.374017 11.57
325.109974 45.84
326.142953 10.25
333.153049 33.03
334.144699 42.34
335.132048 60.12
335.149171 75.68
338.191363 41.12
339.140980 51.1
342.177984 50.96
349.496858 31.27
356.611548 11.01
359.262097 88.96
365.313161 10.01
365.773189 14.06
366.274373 12.04
368.186584 27.56
368.225876 11.06
373.216135 47.25
385.153976 35.23
397.246429 56.01
407.264113 30.25
428.159913 41.17
431.636828 24.23
436.295332 28.28
436.326329 10.33
438.952558 30.57
442.647169 13.18
443.240686 46.89
444.718357 61.95
446.823376 12
447.219578 24.1
448.183193 42.56
475.216491 47
480.183624 32.41
481.381717 12.04
486.223161 18.16
488.173082 57.79
489.027325 10.92
498.995764 15
506.205181 40
511.189695 14.4
514.302182 39.07
518.226415 15.89
520.202717 36.12
526.457448 15.04
529.199968 17.02
550.179732 19.18
559.436350 18.32
571.429298 10.92
572.713467 25.92
573.148624 20.32
634.789244 23.61
678.465159 17
693.505242 10.01
716.477135 15.01
1494.035258 12.56
1682.570508 10.03
END IONS

BEGIN IONS
CHARGE=2+
PEPMASS=578.802856
RTINSECONDS[0]=191.781
TITLE=150313 3444B.d, MS/MS of 578.8028564 2+ at 3.19635 mins 
86.097492 753.4
187.070621 329
272.692983 257.3
390.233643 289.4
526.252019 123.2
655.285911 147
748.441759 20.25
809.382459 50.98
877.424372 27
1047.545170 90.8
72.081722 478.1
204.134021 223.6
337.112780 153.5
418.241785 138.5
512.229029 107.8
633.354659 78.16
699.733065 16.57
858.409722 39
924.486915 25.17
975.488527 37.09
129.103258 449
229.117770 179.5
358.156055 148.5
420.160080 105.2
507.257218 105
573.342112 57.14
747.471873 13.25
827.421184 23.2
907.391686 22.01
1065.556739 21.21
159.074902 177.8
227.050359 134.6
310.176413 143.9
403.158408 87.14
527.266330 75.46
587.317620 38.23
699.795640 10.24
776.424577 18
876.417539 18.17
1043.516832 18.17
115.049290 170
173.024134 104.1
328.148470 141.6
386.154641 81.09
520.308952 73.03
627.714008 31.51
863.413766 17.66
87.100280 136.2
241.116271 101.3
305.138840 119.1
431.147490 50.79
484.202543 62.1
632.350681 29.01
793.418320 13.2
84.081943 113.9
243.135184 101
309.600935 112.9
429.128903 47.72
538.207526 58.91
588.304088 27.37
127.086389 93.23
270.151172 98.34
345.268480 97.37
416.033104 33.11
519.186324 56.94
604.286701 14.25
101.071579 90.68
215.122502 95.09
337.187400 78.31
415.362417 27.88
519.274966 52.72
605.507991 11.07
130.084920 90.45
175.057855 91.09
305.097398 76.66
401.062040 25.4
496.248495 38.37
72.119166 10.62
73.065813 47.88
74.122399 14.04
86.136856 23.44
86.148186 14.11
86.975732 10.01
88.879070 46.92
95.083785 72.72
95.099831 32.02
114.054813 66.35
120.081974 51.01
123.085018 80.81
130.049982 52.37
141.065432 52.52
150.022677 69.72
159.227773 19.78
169.881733 25.12
183.112333 54.01
186.051772 14.16
193.156629 70.48
195.099588 42.05
196.068788 45.96
205.127970 46.04
207.101468 15.36
211.001966 24.66
213.197141 82.06
228.093229 58.28
229.161527 13.14
240.090521 13.89
243.182916 11.56
245.081887 32.98
251.102849 72.81
257.162090 51.08
264.176281 58.89
266.149447 31.04
268.118294 84.4
268.493796 16.02
269.159688 50.94
272.787596 17.72
272.805175 10.01
275.086303 26.76
277.126490 15.25
281.049716 48.86
281.105001 12.01
282.887370 11.18
286.135755 55.34
287.164885 39.07
303.200476 17.02
303.412619 14
303.629033 74.01
305.185393 15.01
315.166050 70.91
326.962672 28.45
327.730837 12.02
328.678088 28.39
329.194429 21.92
336.654562 30.45
340.147752 72.16
345.149969 25.01
345.324697 10.01
357.741648 19.18
358.097705 47
363.169007 48.04
375.169329 12.05
386.705738 10.09
405.211463 18.45
412.202749 21.6
423.985558 17.5
425.436060 13.04
436.262181 15.27
441.170121 17.68
448.176930 19.12
457.632538 20.68
487.208919 13.01
501.262139 16.28
508.234649 35.64
511.511017 12.16
1575.624581 17.02
END IONS

BEGIN IONS
CHARGE=2+
PEPMASS=583.29362
RTINSECONDS[0]=155.405
TITLE=150313 3444B.d, MS/MS of 583.2936198 2+ at 2.59008333333333 mins 
86.097745 641.1
215.139321 393.6
312.159359 202.8
439.224359 191.8
486.221308 147.8
681.382495 193.2
710.336196 46.11
809.418425 84.46
923.461035 145.1
1036.485952 95.16
175.120795 277.1
216.098957 222.4
341.158709 124.1
439.320689 159.6
550.258075 102.8
587.334497 77.8
837.422087 84.09
924.457352 110.2
1053.499294 57.76
120.080882 218.4
216.139760 195.7
330.148226 90.48
410.317913 75.3
506.216474 91.96
663.328549 34.49
811.417606 49.91
906.414342 35.47
1052.506447 37.89
102.055540 218.2
227.067063 151.5
380.212732 83.09
401.087659 72.22
567.289414 75.22
680.368835 26
809.489799 17.04
890.407765 32.41
1065.474145 19.23
159.094287 209.9
244.093787 133.8
355.128208 80.26
411.762406 56.02
531.258640 58
663.355062 25.41
792.400971 16
888.433675 27.27
1052.533337 12.03
126.055967 193.4
238.155253 126.2
287.130771 73.77
449.209535 50.61
542.410120 39.58
665.894941 19.84
919.457421 27.01
149.078757 134.3
225.122342 123
338.178284 62.08
413.177052 50.3
551.262773 37.22
925.461074 26.52
84.081897 108
272.169012 118.5
307.115181 54.27
384.097585 42.2
519.270293 29.93
923.524242 22.09
171.119049 101.9
255.144561 116.6
309.144176 48.01
476.352910 33.88
523.253149 27.01
176.119810 71.59
214.107532 86.57
327.169147 38
401.795576 15.04
569.297045 24.02
86.137066 26.1
86.312516 14.89
86.379923 12.05
87.098498 50
87.629981 10.02
88.334943 23.01
102.188601 29.29
102.653513 23.11
129.066219 70.31
129.101085 35
133.096474 65.29
141.071240 46.08
157.109984 70.22
167.044580 63.21
170.122360 16.44
170.149981 25.04
176.066116 37.12
185.124763 41.14
213.079447 12.03
215.800980 14.29
225.152894 19.28
243.146867 51.12
243.917240 27.06
270.175346 19.34
298.143146 23.01
306.408920 11.28
312.217654 26.07
312.242301 10.01
319.292470 19.15
323.158862 19.17
328.960362 12.25
340.495799 12.25
355.160939 13.04
424.248811 13.08
444.369869 14.12
468.472091 10.01
486.287735 11.17
514.262175 23.56
523.625350 18
529.416304 20.22
552.275812 11
565.502285 21.12
565.533950 15.03
568.293394 15.12
569.978856 20.06
569.995715 15.01
1364.371137 14.02
END IONS

BEGIN IONS
CHARGE=2+
PEPMASS=583.29362
RTINSECONDS[0]=153.927
TITLE=150313 3444B.d, MS/MS of 583.2936198 2+ at 2.56545 mins 
86.097297 2006
215.138801 757.4
338.181200 451.5
439.231633 498.9
549.281741 179
567.286229 292.9
680.373494 358.1
810.412884 220.1
923.459701 488.7
1052.497015 310.3
1065.704295 34.11
84.045328 567.4
243.136306 599
357.179409 311
431.198126 256
463.649765 108.6
637.353920 201.5
682.370981 102.1
809.421887 213.1
924.453373 230.8
1053.496687 120.2
136.076232 352.5
175.119291 200.1
312.155884 260
454.209657 111.1
468.721337 101.9
566.276206 99.04
663.344415 57.52
792.402175 79.04
906.424760 105.6
1035.469963 81.27
114.093408 263.6
225.123797 197.2
321.158235 248.2
395.204614 100.1
489.237629 87.16
568.289715 96.56
681.372166 48.37
845.410631 78.05
925.456185 84.2
1057.110630 71.21
119.049750 257.3
244.090115 188.2
278.123629 175.2
423.185122 93.84
552.232288 85.76
662.349461 82.03
692.348043 35.23
819.406022 60.51
879.429993 84.12
1055.955548 31.01
87.100275 256.1
197.127325 176.7
347.206172 143.3
378.170270 67.39
486.216974 82.32
577.268691 78.35
663.688603 33
791.397728 56.33
945.394441 78.68
1061.289251 27.09
101.071486 203
206.093581 170.5
338.013433 141.3
445.692618 54.9
552.262881 81.02
609.245316 49
691.355371 31.31
820.408946 49.38
934.433418 64.01
1053.294866 26.78
116.071362 198.3
244.135510 168.4
358.165718 90.38
426.238378 45.78
497.216590 67.14
639.726428 45.02
729.915708 28.61
784.384671 48.14
905.453626 45.09
1036.300115 25.14
88.040002 176.4
245.092827 167.5
327.137956 89.33
377.197711 43.8
474.708503 40.01
569.216376 33.11
680.443114 18.12
784.407480 40.02
899.829037 40.27
1062.480070 25.02
107.085358 145.5
224.139533 143.4
331.156456 87.61
424.169014 37.56
560.241190 38.52
626.328720 24.39
682.418476 15.04
821.368417 38.7
867.345387 37
1036.481129 21.12
63.315693 12.25
70.218155 23
83.706528 34
84.069934 53
84.089056 18.36
84.098341 13.68
86.150410 36.39
86.227994 38.03
86.245748 36.22
86.277710 10
86.496167 22.04
87.044338 81.05
88.640058 41.39
102.055388 92.22
103.054552 139.2
103.086298 12.56
114.139349 15.04
116.118521 16.02
118.086969 84.76
119.096387 11.05
126.050688 16.29
126.813914 49.4
129.101205 41.12
131.098625 87.31
136.126308 15.01
137.079748 45.73
140.070650 132.2
140.487382 24.92
141.066082 10.33
153.110075 57.76
157.058384 133.3
157.116645 11.07
158.091122 24.41
170.122860 20.15
171.081735 33.8
180.099105 58.01
185.095927 52.02
186.853562 58.23
194.092270 110.7
194.373527 11.56
197.166659 15.04
198.130671 67
199.115786 48.25
199.514692 10.38
200.076015 53.16
208.077056 19.38
212.103904 86.34
214.072992 18.48
216.097694 34.72
216.141067 104.7
216.177983 19.25
216.220398 23.49
216.317814 19.09
221.465151 17.67
226.080307 136
227.065048 37.64
227.084472 14.47
230.106746 32.12
231.125697 13.01
232.146198 95.12
237.115614 37.44
238.123711 36.02
242.150693 23.57
244.036727 58.02
244.566877 10.12
245.470901 33.94
252.133142 51.58
272.885825 36.2
278.172678 15.88
282.126419 25.23
283.198919 16.89
293.164598 13.04
298.095410 14
322.142396 36.56
322.160005 23.02
322.361599 11.8
327.605490 25.34
331.186590 26.88
333.412875 13.02
336.149122 78.89
338.061879 20.23
338.107439 47.73
338.279352 16.01
339.182588 27.42
339.656976 17.27
340.152951 41.89
343.199613 87.27
343.243194 15.56
355.125290 78.44
355.181128 16.16
356.105047 28.05
356.256189 12.5
357.255201 10.01
358.901654 25.03
363.113924 17
373.446046 37.47
376.203758 31.45
422.198012 15.29
423.241506 12.09
426.259273 29.33
431.280444 25.12
439.288822 30.5
439.320891 20.01
467.230357 24.88
517.503081 12
525.825656 24.06
528.109086 11.56
543.521593 10.21
550.023893 15
550.538729 29.29
552.900755 11.04
566.361823 15.1
567.580016 10.14
568.782918 10
568.882525 19.17
578.267979 11.17
602.222848 19.56
625.129117 20.34
649.918197 11.78
666.105576 14.25
727.285174 11.21
778.035680 17.02
792.459621 17.07
812.416159 17.36
821.156370 15.05
821.816296 16
851.372859 26.64
854.364198 21.47
907.445581 12.06
924.963944 15.8
924.994884 12.07
925.037232 29.64
926.242191 17.89
937.388710 16.14
964.509132 20.29
1034.482459 16
1058.859162 10.38
1062.505006 14.08
1182.622770 28.18
1238.465748 10.04
1617.482477 10.01
END IONS

BEGIN IONS
CHARGE=2+
PEPMASS=583.29362
RTINSECONDS[0]=181.379
TITLE=150313 3444B.d, MS/MS of 583.2936198 2+ at 3.02298333333333 mins 
86.097309 891.7
213.087198 1383
260.196555 920.4
396.149658 276
497.196240 149.1
571.344167 596
734.401075 266.2
821.435626 247.5
923.483888 99.2
961.484811 96.04
159.077361 697.4
187.072541 731.4
312.154209 627.8
397.243064 251.6
503.705494 145.5
572.348392 515.7
689.352215 171.7
822.437049 107.1
881.366921 97.51
981.505187 95.78
130.087074 626.1
223.107095 578.1
309.119080 283.6
376.143619 145.4
475.214520 113.5
560.307191 182
735.408891 103.2
789.300216 104
922.478532 44.31
979.504565 71.01
70.066293 624.6
185.093704 526.2
317.148062 276.5
435.166975 142.1
476.213229 85.01
561.323672 152.2
689.278088 95.65
836.419217 91.22
902.451539 39.29
980.531739 52.27
60.045330 596.9
171.077704 478.2
284.160363 234
417.213753 139.9
551.217144 75.56
563.278376 128.2
718.388145 53.97
771.289460 82.73
935.499453 37.01
962.489769 40.64
136.076193 595.7
198.087437 451
266.148830 229.9
378.199321 121
475.301495 71.93
587.243159 123.3
702.275455 44.37
768.392293 74.64
876.378928 32.05
994.474676 30.45
131.084335 492.1
169.059826 344.5
327.135243 196.2
425.236448 121
516.240985 71.21
562.240765 97.93
741.271687 36.82
761.304838 74.04
943.473212 19.2
989.491376 28.8
84.080989 454.9
214.085243 295.6
345.143939 190.5
443.190507 114.4
531.219090 63.02
615.257193 87.59
713.832193 33.02
788.408668 64
889.371809 15.75
992.499611 28.25
147.112843 352.2
251.108516 289.8
299.131769 185.2
364.172164 114.1
535.246784 56.45
585.311809 84.03
668.346637 29.36
823.312196 55.05
915.292662 13.01
969.227397 21.29
72.080859 288.5
230.113934 289.8
330.160402 158.9
392.165412 112.5
544.234028 53.48
603.237698 80
734.228392 24.17
823.431914 51.26
914.450770 11
995.471418 19.35
70.100794 28.68
70.130690 10.01
72.045055 126.2
72.230088 27.2
72.877825 30.5
72.885276 16.04
74.061531 214
74.684937 10.32
75.004894 33.6
84.045218 83.43
84.126825 27.62
84.719332 13.78
85.463776 17.14
86.061825 68.43
86.146911 11.02
96.043130 38.89
102.056227 47.32
102.082291 16.89
107.086579 124.3
111.052645 26.56
113.069575 204.8
114.055375 64.67
125.070252 197.7
125.124814 11.05
129.102737 269.3
129.156529 11.32
129.276493 31.92
130.068703 137.8
131.237198 37.25
136.131519 27.02
137.068679 93.89
137.098513 14.07
139.050724 132.4
141.068834 251.9
147.076611 56.5
147.162925 10
147.184035 10.03
147.517372 13.44
147.648984 16
148.116018 167.1
152.071839 170.5
153.065321 159.1
157.061192 288.2
159.129786 24
159.635223 20.01
159.966975 39.68
160.077374 129.6
161.092631 112.6
165.063944 63.63
165.097952 154.3
165.148092 12.32
168.467356 14.05
169.116289 14.24
170.722062 10
171.132059 16.2
172.103919 53.33
175.073822 246.3
179.141515 97
180.078417 89
181.062370 146.9
182.094060 30.52
183.305690 19.11
184.566044 23.39
185.166858 11.24
185.181145 14.29
185.560777 66.72
186.167693 82.37
187.128314 17.04
189.085559 204
189.142532 14.01
191.104349 189.3
191.166919 13.16
194.092959 105.9
196.434281 10.01
198.169571 11.21
198.211312 14.22
199.068268 203.5
199.148299 13.12
199.686536 25.01
200.104719 60.55
200.370735 27.18
202.060513 11.12
202.118248 96.94
205.093654 101
210.085268 83.44
211.145258 13.16
212.102497 84.01
213.159130 85.3
213.201688 10.14
213.416751 15.16
213.521066 42.6
213.616609 11.56
214.249534 26.89
214.346458 38.59
214.529800 10.17
216.100140 11
222.081745 62.56
223.163774 14.05
223.293591 14.16
224.063792 116.5
224.101784 70.19
224.528221 14.1
226.083016 223.2
226.122751 15
227.092231 146.1
228.094389 88.37
231.115808 89.07
232.095033 13.21
233.126992 149.7
233.194001 11.12
233.332042 19.56
235.106967 121.9
239.112268 74.25
239.143429 12.92
240.096087 218
240.137950 14
243.167674 10.01
244.092189 92.15
244.510035 14.09
246.110501 236.1
246.194440 14.28
251.178240 13.24
252.807777 10.01
253.123670 44.45
260.272900 18.01
261.121440 139.7
262.117370 18.8
263.112034 51.26
263.343524 22.15
265.088866 93.84
267.108994 48.35
269.127398 27
271.113493 142.7
271.195005 79.44
272.198901 70.67
274.102768 44.45
274.141239 33.91
277.934102 10.28
281.124108 32.13
284.123908 53.04
284.206140 13.03
285.410208 12.01
286.175472 93.05
288.121618 57.23
291.107899 54.39
291.137220 16.08
299.539658 32.03
306.144611 42.16
308.190363 37.32
309.213885 24.01
309.585104 14.01
312.334903 23.04
312.655709 12.56
313.154321 36.78
314.153025 76.66
315.122663 84.73
319.118432 74.07
321.118762 117.1
322.110069 68.18
322.128641 27.01
324.221479 19.56
326.208899 25.78
328.134619 39.82
329.180086 54.03
330.188989 105.7
334.125484 107.2
335.959694 30
338.349739 11.01
344.459102 152.2
351.138338 51.58
352.128955 79.75
358.144093 13.6
359.264340 50.03
360.128563 43.41
360.264547 100.4
361.636735 44.74
364.255512 10.01
366.131489 21.52
370.003739 36.22
371.129284 14.29
371.333249 51.96
373.171172 41.98
373.218659 85.15
377.148404 36.09
378.145835 61.12
379.131341 86.81
383.950498 23.82
388.145467 98.36
388.181777 61.58
392.123670 42
397.149411 68.86
397.328993 10
398.245673 61.14
399.187350 27.53
402.096581 62.33
402.207585 75.74
407.158240 21.6
414.153536 60.53
415.156809 73.12
416.161761 43.02
421.173260 12.01
426.240344 81.16
435.241276 10.62
445.168254 31.09
447.222140 68.94
448.604582 29.14
450.136788 62.6
455.221418 88.24
461.176550 17.01
465.187740 51.69
467.313990 17.11
467.899547 17.57
472.238314 42.25
474.287405 41.8
474.321240 29.02
474.349248 12.16
474.714836 25
476.300566 37.08
492.215325 16
502.327737 10.01
502.758353 48.41
503.181264 21.12
503.758324 39.91
504.226318 10.08
514.127920 16.08
516.749992 53.23
534.260952 49
541.765748 36.43
543.277907 41.45
544.950561 12
546.251258 43.03
549.220477 27
551.837395 10.14
561.384676 25
561.427908 12.01
565.278546 59.01
565.318336 22.29
567.041190 12.12
568.277968 35.89
571.237457 27.33
573.340692 79.47
575.290056 28.5
575.333977 13.04
576.080160 38.28
582.957493 18.68
588.299575 39.25
588.329025 21.33
597.005147 15.04
600.270528 35.11
604.240904 63.14
606.317707 23.15
620.288978 17.02
647.920897 12.75
648.293024 30.45
654.245061 33.69
664.300910 17.45
668.447520 21.15
672.247764 14.25
724.257985 18.69
734.039756 18.04
734.076778 11.47
743.395009 18.07
787.403470 47.14
789.387953 10.16
798.378625 30.07
814.439679 24.12
823.834538 10.92
833.429879 42.57
843.051740 15.08
848.415997 22
984.739371 12.01
987.646604 11.01
994.508328 12.04
1182.156026 10
1236.446644 22.11
END IONS

BEGIN IONS
CHARGE=2+
PEPMASS=585.285584
RTINSECONDS[0]=210.768
TITLE=150313 3444B.d, MS/MS of 585.2855835 2+ at 3.5128 mins 
120.081891 3192
191.120014 914.1
288.082318 198.8
409.149777 149.4
462.199697 183.3
593.340061 201.1
721.393710 323.2
836.423317 319.4
951.449737 448.3
86.096724 509.9
175.117952 268.9
301.071040 167.2
359.118071 131.3
500.117927 114.9
634.319347 172.1
722.403106 142.1
818.421994 76.78
952.451249 264.8
143.118691 176.4
179.067045 256.3
267.149688 123.5
368.169621 124.8
554.765898 110.4
618.086410 84.1
705.365090 83.05
759.330727 44.17
933.443115 123.1
127.073854 160.1
244.093360 134.6
284.084136 123.1
413.249596 108.8
489.240409 94.05
587.313124 76.96
662.311727 73.01
838.433472 27.41
935.418748 79.52
111.053428 113.1
203.068276 126.4
287.131469 119.2
411.234620 99.41
532.214764 82.18
576.317873 70.54
753.315940 70.07
818.672965 17.78
954.462648 52.11
115.090087 113
221.129919 115.6
269.221575 116.5
447.051775 82.18
470.791000 79.91
600.268647 64.79
664.252959 62.11
822.160293 16.62
953.418530 49.16
148.096586 108.2
198.091553 110.3
317.158092 101.7
447.275375 81.13
461.181440 78.35
570.273790 52.96
668.387240 62
837.836289 14.01
901.552682 32.07
157.061611 97.22
218.103366 101.1
295.102915 98.12
402.243634 77.01
538.260629 65.04
594.345377 50.48
664.376479 61.84
773.858225 12
936.292653 27.07
148.073870 93.61
210.187597 79.03
283.174320 96.72
427.161345 74.05
531.220495 59.6
573.258355 42.46
722.489834 60.46
783.131800 11.01
901.647100 24.91
115.052355 92.31
213.085060 77.05
353.205595 96.55
414.136476 71.81
502.221333 58.48
642.309796 34.58
750.342041 60.42
861.398811 18.17
59.050572 12.05
71.257232 10.47
86.135475 16.68
87.099983 75.07
88.163929 12.22
112.090965 72.78
113.060647 37.27
115.991783 21.22
116.069835 52
120.128141 64.01
120.246341 17.44
120.261631 25.68
120.313429 45.6
121.086400 47.69
122.100338 78.33
127.115017 11.45
148.127305 14.07
157.134377 49.24
164.107872 54.43
167.031932 65.05
175.152724 12.1
176.025225 12.25
179.126776 18.36
183.120253 54
186.058742 68.63
190.434923 11.12
190.583864 13.62
191.197022 14.28
191.351243 29.39
192.765404 38.35
200.500048 59.51
203.114521 13.25
209.115464 69.03
215.127131 49.55
219.561815 27.84
219.968828 34.62
221.174336 16.78
228.215430 57.36
231.105369 44.79
233.044927 23.02
235.107193 74.77
244.161172 10.12
244.570202 35.06
249.125082 46.14
252.210802 10
258.145444 64.02
262.116935 30.19
263.099937 72
263.154669 11.41
263.715596 20.25
268.084105 53.4
270.064846 20.35
270.808889 19.01
272.128228 24.02
273.053064 15.62
275.398587 29.02
280.196590 40.15
287.499844 35.31
287.526613 10.08
291.083601 71.74
294.155164 37.23
295.206495 33.49
296.128095 22.14
298.121604 25.89
301.022438 80.72
301.131981 11.03
306.142552 47.34
308.079409 48.68
312.786910 10.88
327.462949 31.02
330.211827 24.77
331.123587 49.36
331.167497 83.22
338.031120 94.45
338.100041 74.33
342.114641 44.29
344.188401 26.27
345.226351 41.92
346.171576 86.56
348.104527 37.89
377.683260 11.14
382.028867 51.64
409.224766 12.05
409.259834 12.03
418.122385 11.1
418.150802 12.07
429.241222 40.31
429.701818 11.18
431.189429 32.01
437.150280 10.03
445.190484 21.09
446.270043 17.12
462.323469 11.01
469.245879 50.9
478.224293 10.03
481.173513 55.89
489.169694 20.56
494.234907 36.67
503.290833 25.09
506.308086 43.34
510.269033 25
510.324066 11.18
513.292407 15.04
538.325638 22.01
538.358177 11.28
541.503364 20.04
542.070848 20.27
553.322413 23
560.274696 33.16
569.296528 14.78
572.325028 24.6
576.386399 19.53
579.038725 12.04
635.325286 29.1
653.374413 24.01
657.569275 26.39
726.593068 19.9
900.435213 11.2
909.407159 11.01
909.439191 11.02
951.545582 13
954.526732 10.12
END IONS

BEGIN IONS
CHARGE=2+
PEPMASS=587.829529
RTINSECONDS[0]=234.961
TITLE=150313 3444B.d, MS/MS of 587.8295288 2+ at 3.91601666666667 mins 
86.097729 988.8
187.145001 1512
343.163828 251
440.180504 279.6
537.242242 172.5
571.220701 132.6
702.335097 146.3
848.488272 55.11
926.456939 88.82
1066.561897 69.16
101.071844 446.8
188.148431 247.4
358.218417 191.6
454.733537 198.7
524.189204 99.84
655.343784 122.5
732.427215 113.6
847.465513 39.38
962.514957 87.85
973.515884 42.67
84.081364 339.6
215.137780 219.2
321.181951 170
427.244912 121.9
512.244100 97.94
650.267293 106.6
745.371418 25.03
843.388011 30.09
917.500712 63.89
973.600829 10.01
72.081536 293.2
170.118882 201
310.065595 158.2
382.205200 121.8
491.252014 91.32
582.199145 100.4
684.306217 23.01
797.372684 23.25
962.479703 54.09
74.061471 285.1
228.132412 184.8
329.182758 151.2
429.173868 97.89
504.326644 87.49
570.280576 93.3
674.328795 19.17
961.513425 50.19
169.133407 222
229.093525 174.9
344.124868 147.1
457.199413 88.1
479.198442 72.44
652.375942 89.25
676.553883 18.02
960.517290 48.12
147.113841 215.6
245.134049 167.4
352.131579 135.2
373.086157 76.88
473.246291 72.17
572.208016 60.29
742.040373 16
963.484506 28.34
129.101272 211.9
221.057850 118.6
331.177177 123.8
438.229472 76.05
478.188595 72.04
655.412947 53
673.319149 13.35
874.516561 19
115.056746 149.2
173.136388 112
345.126624 121.9
381.188419 74.73
496.196087 68.79
570.232816 48.56
742.912837 11.12
115.075639 117.9
187.123539 104
317.141835 84.8
442.216193 65.35
473.290068 64.84
573.250830 44.88
694.532387 10.01
70.073272 60.93
70.958775 17.11
72.118415 10.16
74.111732 14.05
84.041590 54.86
84.127571 15.08
85.041491 52.51
85.865620 73.96
86.138050 35.27
86.150027 17.78
86.202344 82.6
86.373562 13.41
86.394150 18.35
86.417526 12.32
87.054456 55.78
87.102886 41.04
87.291542 26.42
99.043968 106.5
101.104800 18.04
102.189717 20.72
104.053470 113.9
104.200586 10
111.118881 98.22
115.101345 24.12
123.080619 115.4
123.119490 10.05
125.041485 62.11
130.099851 23.23
131.089069 89.03
131.107080 22.53
137.384261 16
138.054113 32.1
142.123493 92.46
151.110124 62.89
165.050260 36.8
165.064800 20.45
169.097317 53.6
170.181498 12.01
171.063878 81.23
175.145750 53.51
183.111533 72.74
183.138233 13.56
184.074816 78.03
186.046040 30.28
187.203402 40.41
187.222347 20.69
187.758169 25.23
188.194479 14.04
188.217298 14.04
191.147463 84.94
191.178268 13.02
199.180719 39.03
200.144625 37.01
207.107198 31.25
212.066581 63.09
213.143756 94.62
214.609307 28.5
215.208803 12.07
217.121465 98.26
218.122711 39.25
245.906029 30.22
245.927632 16.12
250.105739 79.65
251.024708 48.04
260.190793 59.66
261.195561 73.94
266.173742 72.1
289.139118 33.01
294.806430 27.12
297.070798 46.96
309.201419 79.56
317.162598 42.94
329.277601 14.05
333.651280 25.2
341.163546 40.45
342.174533 78.37
345.176599 17.28
345.209474 42.06
352.168594 25.28
354.205176 36.01
360.162022 46.15
362.167354 44.08
371.150295 14.04
376.196030 32.06
405.137353 49.45
405.175175 11.33
411.177802 34.57
412.072823 47.41
412.193047 59.88
420.074220 29.52
423.149233 46.73
427.300340 16.78
440.153877 63
440.235694 21.17
457.173049 47.6
457.486378 19.32
458.038655 31.2
458.209151 19.04
472.397732 22.04
475.733860 10.56
492.272511 45.56
492.301454 21
494.176748 17.05
495.218506 63.06
504.373606 14.68
506.190411 57.17
510.258637 13.38
513.245703 28.27
515.414828 10.12
526.198028 53.92
537.075873 14.6
538.164942 53
541.212905 21.13
542.687491 12.18
559.327851 42.05
601.223527 14.14
618.403193 36
626.326728 17.56
626.748377 24.39
638.267061 32
654.316573 28.02
657.310882 28.02
657.355851 10.01
667.279240 30.82
1226.969989 17.07
1315.746393 24.64
END IONS

BEGIN IONS
CHARGE=2+
PEPMASS=587.829529
RTINSECONDS[0]=233.482
TITLE=150313 3444B.d, MS/MS of 587.8295288 2+ at 3.89136666666667 mins 
86.096812 424.8
187.144714 2124
325.097217 227.7
457.204580 418.3
505.329009 236
636.352817 76.35
732.400872 66.08
846.474720 73.23
960.510964 257.8
1032.004776 28.68
147.113798 358.4
215.138967 368
343.159953 222.2
440.182387 133.3
513.232247 146.6
640.281603 64.08
722.327337 36.18
846.613006 18.15
971.475358 65.16
97.066230 257.7
238.182269 364.3
345.121430 207
411.142337 115.9
474.126366 146.4
593.258346 55.56
732.431022 34.21
802.384142 12.67
965.265291 64.09
87.054906 257.1
196.168036 292.9
344.124192 198.1
473.242530 111.3
540.262715 143.7
617.268821 51.68
696.513671 10.03
865.839805 12
916.479611 50.58
101.071741 251
212.066317 198.1
277.119271 178.4
430.214643 98.13
553.210122 119.6
587.283419 37.02
927.463331 37
74.060381 243
216.141417 197.1
300.048419 151.9
383.263783 78.06
508.235498 82.05
617.398512 20.23
968.039003 31.41
143.118898 240.8
226.179596 157.7
325.119150 138.3
429.207411 75.92
523.208296 75.06
583.258979 20.04
946.504129 21.12
87.100644 240.1
259.114888 156.3
327.096493 126.8
424.158526 73.1
504.323491 66.59
650.258118 13.88
961.512215 20.38
85.028315 214.1
217.137544 153.2
342.147238 110.1
411.240604 53.01
495.226273 64.24
598.342141 12.57
969.400966 12.06
107.087417 206
188.147554 150.5
274.118975 93.7
382.125510 46.42
474.207927 61.01
673.127772 10.56
927.516327 12.03
78.047143 39.53
81.070068 92.8
84.044807 67.47
84.061004 16.28
84.080568 175.3
85.055999 22.14
85.071849 12.24
86.137593 17.04
86.260381 37.36
86.341211 13.22
87.134471 15.25
97.092977 17.06
97.109546 15.01
104.171671 18.01
104.243078 16.4
111.191540 10
115.077626 158.2
129.057378 51.59
129.101884 174.1
130.087657 57.01
131.117377 10.03
134.229513 12.25
135.083497 120
142.121697 97.4
142.152931 15.01
143.723397 19.88
144.119218 162.5
147.994993 13.16
155.084960 62.11
155.109205 14.8
159.092880 82.69
169.131006 71.27
173.128006 30.56
173.367568 31.38
174.274323 52.32
180.873081 12.01
183.038295 68.37
183.098524 44.14
183.108156 35.53
185.080061 71.33
185.166545 16.32
186.007774 10.92
187.117060 30.75
187.216942 16.25
187.420006 17.12
187.466645 17.04
187.509206 12.12
187.833441 38
189.104147 42.41
189.148242 52
189.458315 18.14
195.134230 16.12
196.227926 11.33
196.752130 35.91
197.128565 102
197.347199 19.72
199.180684 40.13
205.150653 24.12
205.178050 26
205.545455 96.67
210.116975 65.84
212.107637 18.67
215.184364 28.34
216.184535 20.32
218.081253 87
224.126950 21.48
229.119800 100
230.079376 19.02
230.095438 16.12
231.082658 69
231.125729 11.1
232.138343 126.5
233.157573 46.96
237.132714 12.01
238.253986 11.2
238.361542 72.07
240.160274 73.18
240.196961 26.44
241.229564 72.17
245.130884 130.5
247.132949 45.26
253.922300 32.16
253.992590 73.38
255.109629 22
255.205132 75.36
260.195107 73.97
263.150356 95.01
268.061435 36.14
270.173347 37.05
273.067242 148
276.129227 79.01
277.191770 13.01
283.223893 86.09
289.121570 25.34
290.087610 14.32
292.083638 61.14
299.148071 18
299.166130 14.06
300.145604 11.47
307.133742 28.05
309.194009 24.57
310.071704 68.38
311.007993 31.23
313.092922 38.68
314.191552 36.4
316.692188 13.25
317.819272 21.5
321.171076 83.79
326.133868 87.25
328.095258 48.33
329.169623 79.48
337.119913 31.45
345.175276 14.35
352.064471 22.01
353.139477 27.88
359.076604 34.06
361.161567 39.29
369.138666 56.09
372.176904 19.84
373.276055 38.56
382.164834 10.25
410.169076 32.05
410.946595 14.29
411.099306 29.08
411.198080 14.04
413.438343 14.02
416.827842 19
431.217930 31.19
440.261491 10.56
453.062345 16.01
454.224609 39.4
455.272253 21.22
457.309142 12.17
458.231415 31
458.305918 21.17
459.923084 15.06
473.297972 30.02
473.330663 12.01
474.874759 28.19
475.176977 32.56
478.186825 46.43
497.232747 30.97
503.286211 35.24
509.231612 40.21
510.228606 42.16
525.279530 58.46
526.199674 32.25
534.963502 43.2
537.171370 46.26
543.221717 27.2
545.365403 16.4
557.813847 50
571.257082 18.45
573.222435 31.28
598.213626 10.03
1695.598571 11.03
END IONS

BEGIN IONS
CHARGE=2+
PEPMASS=590.303772
RTINSECONDS[0]=182.382
TITLE=150313 3444B.d, MS/MS of 590.3037720 2+ at 3.0397 mins 
86.097402 576.3
265.121701 254.6
293.117319 150
454.175659 155
482.219154 243
645.365477 181.9
758.450534 162.8
772.375359 40.15
887.497679 58.45
1039.603487 64.36
1094.872841 10.01
136.075939 429.6
199.107209 159
281.050552 87.84
459.151186 153.3
522.216681 156.4
593.270780 94.48
736.295626 61.92
806.390658 36.72
900.363536 37.82
1017.542438 59.07
102.056050 385.5
255.150859 136.3
359.131176 79.44
372.174642 110.3
486.182548 135.1
612.307840 87.02
704.814213 50.08
888.497443 24.67
986.400122 12.01
157.095929 171.9
221.082729 134.4
294.113245 65.3
426.167266 82.65
488.210008 95.43
597.250986 57.33
1017.602299 11.45
112.087129 169.3
197.127094 133.4
358.259975 62.1
400.227702 60.81
526.261156 67.65
641.268088 47.92
84.083019 136
240.136823 132
286.154461 59.64
404.225594 55.78
482.091417 46.85
612.772119 33.02
72.080161 135.5
266.123164 93.96
361.920651 54.23
375.150028 55.25
512.172714 40.01
593.400788 16.75
154.084835 109.8
225.122845 75.11
364.146908 50.62
430.133007 52.94
484.293799 36.35
101.061059 84.01
186.120683 61.51
353.183569 25.73
373.156926 37.03
519.309792 29.24
137.078293 75
271.072490 57.02
349.105722 17.01
387.201085 26.5
517.316472 26.16
72.102954 13.21
86.149216 15.16
87.379240 19.75
98.060338 70
102.101116 13.08
107.048609 23.8
154.418759 12.12
157.134135 13.21
196.140683 46.92
209.193457 21.8
210.187264 54.6
226.116080 43.14
226.409185 19.11
229.473401 10.12
242.143179 50.25
248.109345 38.01
265.179508 10.1
302.171293 10.21
391.228340 25.67
405.634396 10.32
410.992443 16.32
430.175869 16.67
433.208689 17.11
445.257648 22.12
482.343312 16
488.269900 11.04
489.255410 19.02
500.206858 21
522.282145 10.38
522.318976 13.2
549.319475 20.33
END IONS

BEGIN IONS
CHARGE=2+
PEPMASS=592.811035
RTINSECONDS[0]=174.935
TITLE=150313 3444B.d, MS/MS of 592.8110352 2+ at 2.91558333333333 mins 
72.081125 627.6
186.124345 1461
342.131986 221.3
452.672961 150.5
502.214019 106.9
614.350102 368.1
697.343939 126.3
779.358208 125.5
860.450373 32.26
971.500715 234.4
141.102521 478.8
214.117944 425.2
340.184548 201
388.254878 135.2
471.239221 89.23
564.263159 155.6
729.383735 55.8
779.256185 94.31
954.568449 29.04
972.505692 157.5
102.056055 413.9
227.103137 336.2
275.169764 167.4
364.167363 117.4
517.291423 87.55
616.353483 145
727.315032 50.93
825.392596 77.11
1053.548156 58.95
86.097242 362.2
187.127107 263.8
327.965291 149.8
457.217163 109.1
542.258099 77.38
584.251850 138
731.379920 40.6
844.467183 70.16
981.476105 46
88.039488 321.6
258.143922 205.7
343.157645 140.1
437.203565 92.36
546.263579 68.72
601.202345 99.38
661.816584 39.89
842.446197 66.17
1046.499737 44.46
152.071203 212.5
215.142625 184
326.964800 138.9
381.208649 79.05
468.245829 44.16
615.357548 92.24
678.521857 24.4
781.370029 58.21
1006.470946 35.02
70.064455 207.1
205.134800 178.3
329.148369 131.8
423.185045 79.05
539.253597 43.05
597.334072 83.2
788.359518 39.04
973.499942 12.32
160.025202 175.2
199.106422 173.2
326.127717 114.3
371.190518 78.74
500.297564 40.5
597.311698 71.35
843.455835 36.05
101.107095 141.2
188.103328 162.9
344.165133 103.6
455.208446 75.26
469.247996 35
578.324869 70.68
835.410261 34.27
82.065818 129.9
228.106499 153.8
344.131717 95.78
411.212331 73.98
538.607372 15.15
572.345178 56.05
843.057317 23.16
60.044172 73
68.548807 44.56
72.654350 29.13
74.058929 100.4
74.085442 11.14
86.121359 30.01
86.138496 10.02
87.054547 101.5
97.076335 121.7
101.130611 16.08
102.108147 17.38
116.069951 72.24
127.088568 70.24
128.067765 64.78
130.084879 77.38
131.116437 113
147.114217 85.03
148.115712 121.5
148.143844 18.07
155.080739 109.5
155.129497 12.06
159.540469 13.75
167.887241 38.44
167.900998 14.17
170.097698 111.7
171.077187 35.23
178.377398 11.01
182.120232 52.01
183.650628 31.92
186.200713 21.06
186.219699 14.18
186.362304 32.1
186.728296 16.57
191.302486 18
193.664857 22.34
196.068540 52
197.089258 48
197.127104 146.7
197.181117 11.1
198.090307 61.04
198.129875 72.33
201.122668 103.4
205.187803 10.04
210.085417 47.36
213.084433 77
213.194517 30.11
213.206924 19.05
214.178073 15
215.121539 50.36
215.205405 12.01
216.142475 72.97
218.273232 23.33
221.086316 96.4
223.082148 93.35
225.116579 10.04
225.289460 14.6
228.134283 119.5
229.131132 64.58
242.149908 100.7
242.657637 10.24
242.977510 20.23
243.156854 32.27
244.093570 104.9
244.134069 15.17
245.110281 73.6
248.102494 30.11
249.119832 54.93
257.156424 140.3
257.202461 13.78
260.237894 12.01
268.128310 17.8
275.213322 14.01
278.149619 25.33
281.050276 64.08
281.083724 14.68
283.056865 21.01
284.125465 65.54
285.124740 79.36
303.199348 80.23
312.153744 87.89
312.186737 13.16
313.184989 49.49
320.126046 55.06
323.159667 37.62
324.115862 28.47
326.170053 62.04
326.232504 13.14
339.214148 33.12
340.122893 93.66
340.291009 14.57
341.178892 59.2
343.131572 59.23
343.277603 26.21
355.067284 15.05
358.216965 54.71
358.487248 10.67
371.226056 58.58
390.257605 54.08
395.001680 24.91
400.979266 12.05
409.203502 31.07
415.041179 33.35
427.214094 36.75
430.805596 17
438.205115 55.01
445.184810 40.69
450.154865 22.25
450.242933 36.25
452.030026 10.56
455.151914 23.02
458.195561 58.48
459.582179 26.9
468.274816 12.04
572.244315 18.04
580.780855 14.01
584.314066 48.69
585.315579 47.14
598.323656 26.14
612.876486 31.12
613.054000 17.78
616.424068 12.33
616.617584 28.5
627.226230 51.76
628.351538 52.03
634.032706 10.25
645.292677 20.18
651.331753 13.75
779.309190 13.04
825.476590 11.92
END IONS

BEGIN IONS
CHARGE=2+
PEPMASS=595.823791
RTINSECONDS[0]=211.772
TITLE=150313 3444B.d, MS/MS of 595.8237915 2+ at 3.52953333333333 mins 
86.097109 221.4
187.144999 832.1
294.142896 170.1
375.205806 101.4
512.233556 153.9
630.404067 127
684.332160 86.03
860.475444 170.3
896.929358 29.11
977.505539 39.08
143.118897 193.9
229.095210 177.3
313.105956 105
393.103342 78
552.323212 119.3
570.182377 101.2
676.339228 71.97
791.861624 23.28
913.518606 18.12
99.044829 144.3
260.197458 142.5
283.049580 86.56
456.311905 76.52
506.107500 63
576.288542 88.88
739.313816 44.77
944.489530 12.41
70.066441 143.7
269.145534 114
357.215422 84.63
413.192952 75.5
526.273330 54.02
635.262143 63.12
701.304269 31.2
943.452595 11.2
93.070280 133.2
191.068673 93.54
270.131117 77.26
429.205065 75.03
542.241027 48.37
655.295826 56
758.417848 28.66
71.086012 108.2
227.209941 85.96
287.101841 72.08
411.038495 74.19
542.807922 47.05
665.931794 42.47
684.382196 15.33
71.063558 101.7
198.128356 84.89
360.121529 68.92
450.900650 74.01
569.191281 46.35
604.241560 36.8
147.115941 96.75
253.116467 72.03
357.177416 68.29
419.187256 72.18
484.292875 30.6
635.314712 17.1
142.086681 90.12
217.061236 64.56
309.206954 53.33
377.155883 67.18
503.225798 26
110.069843 80.47
269.224970 56.02
355.094683 42
374.202324 64.6
517.306854 13.41
70.110376 10
84.080331 58.47
86.383149 19.25
107.735315 14.25
111.044870 40.27
116.110612 48.4
119.051075 43.01
129.101259 39
130.088427 54.53
155.069323 53.1
184.098452 37.02
187.218732 13.07
187.366385 13.06
187.585591 20.01
188.145678 32.68
189.396535 21
191.093497 19.68
200.139064 41.25
203.104988 52.49
208.734594 30.92
208.763153 10.04
210.184767 42.91
211.249604 26.12
211.416584 30.39
212.062149 37.56
217.076909 26.12
221.093029 13.89
222.332779 23.08
225.984527 45.12
233.132331 42.86
267.998596 51.32
270.156496 37.04
282.318792 22.89
290.117039 22.61
294.214996 10.02
299.153480 14.06
309.107904 28.04
313.155950 11.03
330.180135 28.29
338.239532 23.47
341.012310 26.09
359.152656 24.05
369.208099 11.05
372.254177 62.52
373.278553 12.5
375.278600 13.1
403.954386 24.06
408.684175 12.78
414.279723 13.08
417.418194 56.23
420.153099 24.01
422.274635 38.04
440.174911 58.14
450.974481 11.01
454.632990 16.02
457.315814 16
461.122257 62.5
462.271374 52.16
540.055072 10.56
1523.432477 10.01
END IONS

BEGIN IONS
CHARGE=2+
PEPMASS=607.229553
RTINSECONDS[0]=352.481
TITLE=150313 3444B.d, MS/MS of 607.2295532 2+ at 5.87468333333333 mins 
105.071158 1474
196.001398 158.2
377.252230 177.4
441.097606 347
523.899746 68.25
609.377957 25.06
742.152610 12.18
121.065405 415
208.031519 116.3
368.287983 146
386.216483 130.6
503.101163 67
591.265673 19.16
727.998908 11.01
111.048317 291.2
196.971823 113
291.014189 138.8
440.079838 88.12
511.271067 32.15
170.971939 219.6
249.995647 112
291.031815 138.4
441.368687 86.57
579.222506 13.15
106.070949 204.3
221.089591 95.17
306.184718 106.5
442.115475 62.58
521.453566 12
136.659211 194
228.131192 94.69
376.254960 97.19
413.214435 60.29
504.311147 11.28
119.048504 191.3
221.189073 93.34
355.199602 94.06
383.207597 56.01
502.195729 10.28
124.082981 144.8
183.976097 91
355.068446 59.06
401.220502 37.92
171.101511 128.5
227.124358 84.92
356.678229 41.07
431.178580 33.69
101.060479 124.6
231.122462 80.24
337.184275 38.62
413.272719 32.6
80.468328 10.01
81.032509 17.65
97.101107 124.1
97.131635 11.06
98.984645 108
105.128985 42.3
111.088989 27.23
121.117346 14.28
121.194907 23.75
122.069709 104.9
126.943686 44.01
129.057336 25.04
129.126516 51.59
135.008538 67.82
136.711623 15.09
139.826017 14
145.932727 14.05
147.064859 26.6
149.024919 123.3
152.961064 47.4
171.036437 16.24
171.158954 33.06
172.058036 94.32
174.312670 18.41
175.023464 119.2
179.013971 60.48
182.970496 44.94
185.082131 10.25
192.359090 41.12
193.185606 10.62
193.423459 10.38
193.615368 18.48
194.454079 27.07
195.610854 11.01
196.058961 10.24
200.641854 10
200.844323 17.36
200.983455 23.34
203.084582 13.03
207.031094 49.12
207.483980 12.02
209.422235 13.01
213.112191 74.66
213.959291 10.03
216.997118 55.69
218.994710 35.49
223.163671 27.47
228.182772 10.03
229.082642 45.01
233.400835 19.44
234.993741 22.05
245.024154 75.06
249.107047 41.26
250.053868 13.01
255.615677 17
261.025155 63.09
266.995628 68.28
268.080512 47.46
272.276829 12.02
282.444004 11.78
293.211618 23.18
297.131034 28.57
321.437358 26.34
322.022228 10.14
352.299465 14.32
355.178323 16.28
360.169676 22.72
377.962938 15.01
383.436707 15.89
401.976812 17.82
415.033550 17.89
441.410066 19.12
443.087222 11.08
444.178610 18.12
460.596035 10.01
1213.655058 12.02
1306.745396 10.07
1407.998730 10.03
1474.212582 10.04
1668.634734 15
END IONS

BEGIN IONS
CHARGE=2+
PEPMASS=628.24176
RTINSECONDS[0]=224.275
TITLE=150313 3444B.d, MS/MS of 628.2417603 2+ at 3.73791666666667 mins 
128.057106 162.9
228.195131 310.1
310.189307 256.1
390.199603 164.4
536.353148 122.9
631.395493 54.59
723.367783 67.06
794.410954 13.44
880.373838 105.1
1045.468808 37.41
1227.456880 26.46
69.071578 116.3
251.120830 308.7
367.329569 146.5
372.186243 152.7
513.120322 90.92
611.387203 51.23
686.217646 66.22
899.404805 66.16
1044.474679 36
1235.270240 25.05
148.112906 115.8
206.101416 177.6
292.130313 81.93
375.657689 135.7
553.230065 88.85
655.360202 45.81
707.436051 55.27
897.404813 57.4
1017.511056 28.47
70.065653 103.9
210.180527 167.9
308.245589 41.03
446.322512 103.4
509.224490 76.46
576.186610 18.21
718.882034 10.12
900.416691 53.82
135.115238 103.7
261.121278 125
320.116342 32
391.142174 89.84
520.248342 58.25
574.324594 13
946.554132 30.08
112.076088 102.3
205.120671 116.5
318.167940 31.13
413.047560 65.38
548.206433 49.15
906.429732 27.25
125.024541 92.12
183.099630 110.6
357.176433 30.09
391.199121 63.14
495.177061 43.01
914.388077 26
86.096482 76.94
196.133003 98.12
323.122405 24.05
416.228791 56.02
495.223791 38.3
946.586060 22.21
129.101403 74.07
261.159638 73
279.117605 23.32
371.159538 49.5
538.325233 32.47
898.430183 12.18
139.039981 40.53
205.052836 60.2
322.197294 23
435.251290 43.45
550.363717 13.92
99.402999 16.47
102.939171 10
117.752307 28.97
122.307298 20.68
131.708313 20.02
164.141590 28.11
169.085834 59.6
177.064888 48.08
181.083857 39.44
196.171889 10.25
197.391681 20.05
198.146551 15.12
198.331548 16.15
205.158644 12.2
221.373595 18
221.383966 14.04
225.107225 50.54
235.114999 25.69
238.179798 24.28
239.060624 16.03
249.163606 18.01
252.119452 56.92
252.177450 10.04
285.757354 10.03
310.259752 19.2
310.283510 11.1
357.709412 13
361.140459 18.17
367.377624 13.01
412.243183 18
425.168409 36
435.275907 17.06
503.126490 10.47
536.415350 11.04
END IONS

BEGIN IONS
CHARGE=2+
PEPMASS=633.322662
RTINSECONDS[0]=190.778
TITLE=150313 3444B.d, MS/MS of 633.3226624 2+ at 3.17963333333333 mins 
129.102658 258.6
216.099308 313.7
349.088036 177.2
457.090150 231.3
548.221571 190.3
675.374208 76
694.263646 85.29
791.315960 91.83
979.511211 51.15
1012.741068 14.32
1175.550485 29.11
130.072140 252.3
243.116438 232.9
361.236258 136.1
478.156422 98.01
565.760533 101.7
594.260764 45.43
717.090093 32.07
850.450124 52.4
963.509672 23.27
1069.752200 10
120.080317 216.2
261.112980 207
299.056810 130.1
475.188839 94.66
571.193200 61
634.052066 35.53
771.312653 23.2
871.354291 39.62
173.128607 202.8
196.108128 147.5
345.126143 127.9
443.095596 90.88
511.181730 50
615.324099 33.31
740.976611 16.48
833.418721 34.21
127.051374 197.5
244.105793 114.2
342.183441 98.12
399.148157 82.09
491.366699 41.96
653.220070 27.02
817.396317 31.88
86.096111 128
204.065123 74.76
356.104648 88.02
460.229362 74.04
546.212656 36.6
626.032246 21
852.465413 24.07
101.082352 123.5
264.157967 74.4
353.180270 83.07
424.179067 72.88
571.336497 35.17
592.281467 20.41
850.505699 16.01
113.031369 98.22
242.110532 67.16
354.144776 78.14
459.223261 70.02
547.091204 29.79
659.282696 11.01
815.391618 11.28
142.123986 77.01
199.092133 65.21
312.059942 74.67
460.311307 64.07
486.234777 29.07
788.506011 10.03
173.077135 73.46
189.085327 59.41
312.146925 68.11
431.114682 64.04
566.118250 27.24
81.118938 16.1
84.080070 46.89
101.069092 44.04
101.107581 15.01
127.096871 14.89
129.152127 11.28
130.048880 35.89
130.127685 15.17
147.074074 56.02
147.099484 10.01
154.060663 68.01
158.377521 52.51
159.089057 68.78
170.090536 46.05
171.072296 23.09
171.084346 12.8
183.107733 15.08
185.114629 34.31
186.775859 25.85
188.150680 57.01
198.086127 16.36
200.095256 39.64
200.135500 23.8
200.311506 14.06
202.082616 47.56
204.081942 35.29
205.158053 43.82
205.430221 14.29
215.645416 17.92
223.448814 25.09
233.071472 30.22
245.100943 58.86
248.098128 20.12
251.096170 56.03
260.232627 11.02
261.164662 11.08
262.110892 53
264.190989 22.62
282.035048 33.67
296.130042 39.01
311.052265 38.32
313.070387 33.24
313.088261 22.23
345.172455 13.25
345.234376 18.18
349.139734 17.25
353.064392 15.6
355.651705 10.04
359.185349 10.38
359.260391 59.2
367.564899 47.81
368.148700 30.14
383.091527 40.17
389.178953 59.23
410.873012 10.01
423.154042 47.01
433.173018 33.56
439.081287 33.25
440.094217 12
445.485397 52.53
452.159428 22.84
458.174824 44.64
462.726817 10.03
463.222825 54.72
469.089647 27.18
474.199096 22.68
511.227690 10.03
543.254022 22.75
546.236609 19.38
548.311740 12.03
552.443638 10.25
571.241102 13.57
1310.606778 70.22
1677.493062 15.16
END IONS

BEGIN IONS
CHARGE=2+
PEPMASS=633.322662
RTINSECONDS[0]=189.3
TITLE=150313 3444B.d, MS/MS of 633.3226624 2+ at 3.155 mins 
129.102577 970
216.098514 621.1
260.196882 419.2
361.246640 471.1
511.096821 172.4
573.269756 153.3
740.381827 69.03
850.468656 201.1
905.400737 74.71
961.498577 126
1062.531819 36.27
1175.558523 58.6
86.097083 646.8
171.077977 370
287.140440 220.8
362.249499 213.5
496.186058 158.3
581.251971 119.6
716.346434 58.76
788.468784 56.12
917.474967 62.27
1050.549808 88.69
1065.543138 25.47
129.064549 505.1
242.113430 211.5
300.181539 182
443.304653 137.8
557.240321 147.2
635.304147 98.97
717.136940 44.01
851.848430 44.74
889.367354 41.01
1033.542357 75.88
1085.818559 24.06
74.060750 423.1
244.092330 210
311.101557 162.3
442.742666 107.3
523.246466 142.7
632.271869 90.92
735.238643 43.55
821.346785 38
925.490456 26.69
1052.553096 72.5
1069.560585 13.05
102.056211 247.5
234.088074 206.8
333.032457 154
457.096668 102.1
461.313840 142.1
630.232021 88.38
710.316142 41.46
789.367700 37.62
886.422467 12.05
979.506907 70.54
147.110931 242.9
199.071358 162.1
348.192548 119
399.146225 95.94
470.192050 141.1
637.309784 72.45
688.267508 37.89
816.487476 32.21
980.505777 57.01
113.035122 242.1
185.058424 149.7
329.107515 117.6
457.169141 94.51
558.213661 102.1
591.229147 69
744.297890 37.02
854.072944 32.14
962.490065 40.39
71.068247 155.3
175.075874 144.1
315.129035 105.6
416.179280 89.78
524.194209 101.7
619.277626 67.12
736.428773 32.02
819.303451 28.93
964.390983 38.17
149.109873 148.9
181.059991 142.9
278.119817 104
427.038909 73.91
520.198285 98.84
593.245762 66.35
736.601754 31.94
833.469306 22.66
990.501357 17.08
87.055781 138.5
162.086102 128.6
305.163311 103.6
363.161349 71.77
474.223642 77.07
575.210928 65.02
694.284685 24.14
791.687202 19.32
1051.557878 12.56
60.044976 84.52
71.092916 13.28
74.273522 13.03
84.041631 54.7
84.168933 16.4
84.446991 15.29
84.994519 55.14
85.040398 135.8
85.203674 31.38
86.150567 14.32
87.074061 20.05
88.059292 127.2
89.042982 43.45
99.063114 80.16
101.108804 105
102.237754 18.02
110.072065 98.24
111.121527 62.13
113.063740 20
120.084188 53.88
126.054898 24.01
129.147886 28.32
129.167584 16.01
130.086784 102.9
130.250591 12.06
131.325553 18.21
131.856233 27.27
131.867928 12.47
132.100329 48.08
132.123909 10.2
139.242275 22.1
141.066371 74.45
144.075190 110.1
151.051607 37
154.095805 47.18
159.047585 97.22
159.140952 14.5
167.621480 11.01
168.059003 49.24
168.085914 19.12
171.131157 12.08
172.071936 63.51
172.094832 45
172.130073 10.28
173.088663 41.84
173.123091 51.53
175.346092 32.17
175.668819 25.1
181.268459 22.45
183.859773 39.53
187.143091 60.17
188.100518 83.17
188.141799 55.84
188.660241 46.47
198.557216 10.14
201.090538 18.62
201.121972 124.1
210.059242 54.38
215.137066 22
216.164245 17.32
217.097224 102.2
217.381346 13
219.153142 53.19
231.114579 122.9
231.830225 35.68
233.146445 33.6
238.112337 74.37
238.145398 15.56
241.121449 71.01
242.175803 10
243.112777 22.32
244.532612 31.73
245.100845 60.16
245.546889 24.92
247.374853 10.16
249.119589 39.24
255.048053 12.2
259.508987 33
260.266404 15.15
263.103869 80.12
268.095058 66.05
269.127612 73.04
269.143129 35.01
269.697183 17.56
270.114549 36.41
270.420627 23.33
289.186169 19.14
297.124573 14.16
302.184012 42.25
304.913570 25.11
307.104028 95.22
311.177971 13.25
315.165568 51.72
326.133643 56.31
327.126414 19.02
328.922626 18.32
330.161231 44.28
333.086564 78.84
338.106277 16.01
345.283460 73.67
348.247254 10.56
353.139982 13.5
355.121646 66.04
355.179920 10
356.284462 96
357.109885 81.91
367.152454 37.45
371.156167 43.22
374.127557 52.81
381.144844 46.41
382.125990 55.38
388.211169 16.1
391.158532 35.05
391.179153 17.29
392.163676 58.06
392.364135 10.09
410.135334 42.21
418.528493 21.94
426.152542 44.68
426.195540 12.03
430.218710 47.37
434.875668 18.61
437.128635 56.06
439.164697 59.7
439.219288 13.01
440.160779 18.16
441.212969 50.09
443.375665 10.06
445.170987 49.15
457.211602 19.31
460.312650 77
461.651613 60.08
461.809265 13
466.173013 58.53
468.601563 25.25
470.293034 11.28
473.140206 18.82
477.243851 14.04
485.119413 35.36
490.156452 42.4
490.181999 15.22
492.212207 73.65
502.188134 66.01
504.209975 41.12
510.683378 49.56
517.299837 30.32
523.331299 11
527.207594 15.36
528.223240 45.07
530.232858 12.14
530.369075 16.01
535.205131 10.04
537.117745 61.78
538.230938 53.15
540.204148 28.56
541.193214 23.56
545.284271 36.05
566.602711 12.01
567.514355 16.02
570.254550 12.28
574.264695 47.44
574.624890 13.24
575.251249 18.01
579.209615 55.45
583.300929 36.01
584.326855 19.23
587.165451 29.69
591.527447 24.23
607.373752 64.96
609.453216 15.02
611.541055 34.03
611.566614 12.32
618.083210 20.62
621.243993 26.1
626.147000 13.17
635.378821 32.15
640.264599 25.35
659.254524 59.54
692.856117 12.25
700.240580 11.06
703.318414 15.02
718.406196 18.41
727.070171 21.09
737.430152 20.48
747.833840 14.02
769.565515 10.01
795.325289 16.21
834.440337 18.88
851.457800 17.53
851.502914 18.69
END IONS

BEGIN IONS
CHARGE=2+
PEPMASS=639.363403
RTINSECONDS[0]=266.462
TITLE=150313 3444B.d, MS/MS of 639.3634033 2+ at 4.44103333333333 mins 
86.097531 1034
210.185567 1152
269.222642 248
454.233851 102.8
495.714096 133.4
623.354717 103.3
734.361379 216
771.461860 49.28
865.480480 94.06
981.500260 115.1
1147.609677 86.81
1166.629484 94.26
127.086793 153.4
227.211667 615.6
270.223887 168.7
387.273447 101.7
503.216240 93.31
601.357946 72.06
753.391377 180
850.473162 49.2
941.997269 15.53
990.526998 85.64
1094.588912 85.49
1165.623638 50.01
84.080088 153.1
185.128919 548
300.154836 131.5
365.095783 81.51
479.636697 80.48
624.349807 35.01
752.383733 84.17
762.926053 37.35
1093.584344 84.16
1165.665594 19.12
158.091905 146.6
252.194865 475
268.134404 131.4
453.231173 76.2
470.269408 74.52
601.407691 19.32
726.392874 19.01
1106.561752 65.21
87.095293 135.2
213.088180 271.6
356.213142 93.9
426.211410 44.84
511.268055 69.2
564.425609 11.06
734.449172 17.67
1083.639134 41.16
157.131241 118.9
175.110236 239.3
340.149398 81.16
422.936282 36.78
481.299115 63.05
709.452329 13.68
1106.601499 32.44
95.084852 102.4
226.179757 233.3
290.152888 78.61
369.366069 36.66
512.295001 59.01
734.504608 12.01
1093.672581 14.28
116.069481 95.19
186.126949 194.3
266.206040 71.55
379.131580 36.19
462.301196 47.68
60.044266 68.63
194.153111 194.2
306.067706 69.1
438.678673 25.64
481.204740 32.34
86.467221 18.23
169.085512 189.1
322.170709 55.33
426.449881 24.08
480.318573 29.04
86.160048 11.01
87.134042 15.01
115.075750 14.16
127.120296 14.08
127.135244 12.03
163.112686 108.6
166.432620 37.43
168.065057 117.1
169.158226 10.03
171.115021 53.82
171.135920 19.06
173.085518 78.39
175.184375 10
178.326133 14.01
185.007458 13.92
185.191969 16.62
186.392318 28.2
187.146879 136.2
201.124663 60.24
202.128952 102.1
203.252936 12.36
205.082910 13.09
210.248580 28.16
210.268892 23.09
210.991222 28.08
211.097870 84.78
211.132765 10
211.185619 130.5
211.223803 20
212.159328 144.4
212.180783 106
213.168060 13.12
215.146131 82.11
216.819294 20
217.537349 37.12
221.085926 72.25
226.236077 13.02
229.115750 79.4
232.168848 47.47
244.126054 107.4
246.914374 16.12
249.118965 30.26
250.175650 124
250.941164 87.64
251.130458 123.5
252.564113 10
253.200072 70.21
253.915412 10.09
254.063387 10.92
254.186412 16.06
256.167468 49.37
257.116713 46.84
266.240055 11.07
268.212364 10.45
295.188119 42.17
309.126963 10.56
312.133093 32.23
314.613802 18.32
324.180298 37.01
329.155864 43.92
330.218842 51.79
351.096760 35.17
358.156534 30.03
358.617739 29.12
359.163013 39.56
373.200707 23.68
458.238039 21.6
462.004332 17.62
481.471732 13.05
481.671175 21.82
512.338148 15.05
542.289226 25.12
1309.613672 21.88
END IONS

BEGIN IONS
CHARGE=2+
PEPMASS=639.363403
RTINSECONDS[0]=262.3
TITLE=150313 3444B.d, MS/MS of 639.3634033 2+ at 4.37166666666667 mins 
86.097155 1234
212.163012 280.9
338.180139 164.5
385.249116 196
510.271137 201.2
623.347361 129.1
752.391200 240
865.479023 117.6
902.473172 83.05
980.491333 96.66
1094.583740 103.4
1177.596746 22.56
137.096452 291.9
185.129214 269.3
289.081979 157.7
414.240728 155.7
471.246291 120.9
624.346087 111.8
736.366142 27.12
867.458565 39.47
893.482319 64.31
1035.508826 83.62
1075.576576 62.39
112.087551 260.3
175.119666 259.4
300.153664 103.9
409.242115 130.1
511.276858 80.07
577.290722 107.9
754.490959 24.12
867.796537 14.25
914.620530 58.53
1069.538281 65.64
1164.616784 62.17
169.133285 215.1
269.223693 153.2
334.221873 102.9
398.198513 113.2
493.222547 64.89
613.315308 29.02
753.393208 20.11
866.864267 11.92
951.390484 56.08
981.487597 32.03
1093.604154 18.78
136.075290 163.6
252.194873 151.1
354.256829 100.2
453.072689 101.1
560.253932 58.33
624.214034 20.06
754.404924 15.09
902.559734 11.68
983.505268 28.89
1165.617340 14.02
142.004942 123.5
229.115928 139.6
283.149279 68
439.225499 92.32
532.273294 47.45
624.240838 15.5
752.503850 13.03
981.518985 25.32
1156.036317 12.06
121.092378 112.3
265.049665 137.2
344.190047 65.45
429.197029 69.04
472.238636 41.42
580.337903 13.78
717.016171 10.12
981.967406 15.29
1080.296745 11.04
151.983754 102.9
171.064186 136.7
332.119974 64.53
462.332023 64.29
496.285501 41.22
610.336151 13.28
678.753873 10.03
982.000124 11.03
1155.669592 10.17
157.131680 102.7
170.153729 136.5
296.194285 58.04
379.185400 50.01
543.386809 33.57
732.343556 10.01
151.074913 88.55
245.046460 127.6
300.179790 51.25
422.195330 45.01
558.269923 26.38
70.065597 37.67
86.136566 50.29
86.169858 13.11
87.099565 35.05
87.107100 16.04
93.504726 15
109.099409 46.57
111.045052 57.03
112.144033 11.01
115.085147 24.44
120.088748 72.32
123.078467 47.29
123.105588 11.03
129.140436 31.05
137.147396 21.4
137.159673 14
141.095741 62.49
142.032093 21.44
142.048087 10.04
144.739937 32.56
147.114419 30.38
157.741186 25.77
158.132700 65.5
159.046399 26.39
169.084979 85.14
169.190773 13
170.182734 18.35
175.183023 11.56
177.481517 21.42
181.082601 49.77
181.322637 26.12
183.102935 55.15
183.126698 13.01
185.285225 19.01
187.137966 80.03
189.089907 74.09
189.126277 45.8
194.560376 38.8
195.967630 13.45
197.117818 105
199.069901 118.2
201.121614 124.9
201.184462 11.01
203.141952 69.41
203.993275 14.36
204.006746 14.16
211.049046 107
211.091408 13.67
211.191451 85.94
213.046016 95.17
215.137267 99.02
215.719175 18.16
233.124948 65.17
237.123040 58.38
238.173470 30.39
239.082890 110.6
239.836490 22.32
240.138988 79.32
241.107564 46.8
243.132945 76.06
246.413069 20.03
252.475606 13.1
253.191682 49.89
254.166790 20.65
255.135316 94.71
255.193745 83.31
256.102611 113.7
256.150155 10.06
261.136428 90.91
262.066741 96.73
266.064405 25.43
268.232638 81.65
279.084811 20.8
282.220641 31.09
283.186070 11.01
299.792372 13.01
303.212806 43.15
303.236786 20.4
309.072701 39.08
319.180525 10.09
326.244479 31.44
353.157999 32.25
354.300317 15.16
379.137294 33.39
385.301579 25.33
395.229903 26.01
398.259183 10.05
402.304864 28.98
412.194254 20.04
413.258085 30.9
413.277925 13.56
414.330247 13.16
415.095903 12.41
415.209473 37.66
421.262027 24.27
421.280828 13.05
434.010597 16.12
449.232838 35.8
456.197675 24.45
475.247855 16.12
479.249737 15.45
514.614589 13.16
543.268287 25.32
560.388268 10.25
560.405882 10
1446.442662 13
END IONS

BEGIN IONS
CHARGE=2+
PEPMASS=639.862732
RTINSECONDS[0]=263.981
TITLE=150313 3444B.d, MS/MS of 639.8627319 2+ at 4.39968333333333 mins 
86.097458 1685
212.163417 480.5
310.162884 199.3
473.302045 94.08
542.290653 111
623.343461 261.8
734.383992 136
865.471402 69.56
980.507262 163
1058.569387 34.15
1093.584627 75
157.132753 649.2
186.131788 191.8
300.151024 182
413.228010 74.27
544.300276 95.05
624.351428 221.2
752.391297 112.1
852.445589 38.17
981.501979 127.4
990.465841 33.53
1095.597986 51
185.127954 449.2
253.188233 178
342.203069 156.3
471.966499 69.07
510.270911 89.98
642.378578 98.18
724.447913 94.39
866.473541 11.01
945.462344 84.17
986.520027 29.22
1094.597529 43.31
163.111694 253.3
237.182525 171.8
307.236511 90.3
479.269698 63.9
497.355317 62.35
613.327157 93.57
753.390669 78.01
895.636028 67.68
1166.630664 18.12
123.082746 208.2
197.084848 165.6
290.219028 88.61
396.194277 63.7
504.304916 56.44
635.309566 87.18
762.411027 62.34
968.432810 27.5
1168.621769 17.25
101.060576 194.7
194.147760 153
338.196393 88.27
402.252488 49
493.234772 42.43
615.288884 74.25
691.368546 40.09
892.326670 17.57
1164.618500 14.4
180.071292 138.1
206.151201 141.2
356.217708 86.68
428.172812 42.01
520.969322 41.35
604.310532 57.38
915.893790 17.44
1095.666981 11.03
181.552887 101.1
197.131120 138.6
308.220576 74.31
439.284097 14
507.632631 37.25
609.364424 56.8
980.834442 10.56
1093.667748 10.88
183.101424 100.6
279.119052 127.5
321.167776 67.05
510.309821 21.35
623.735302 17
125.095695 100.3
222.193263 122.2
352.216806 65.02
579.350052 20.24
624.421949 15.01
86.149863 40.07
101.093647 14.04
101.118093 10.01
102.053307 49.13
110.070209 90.31
118.224336 12.03
123.113940 13.05
124.041495 19.28
125.060480 85.14
125.250836 12.05
129.137317 70.9
139.132578 10.22
141.088233 39.76
141.112823 10.05
157.378389 44.06
158.136452 65.78
159.581131 43.6
161.059878 96.04
163.169959 12.16
171.117298 35.23
180.119821 13.32
185.176276 20.09
186.637846 46.14
193.085445 114.5
195.081024 25.84
197.183604 10.92
200.179358 54.41
200.208050 10.01
201.139911 26.49
206.088244 87.56
212.117319 55.59
213.105162 59.78
213.292299 18.28
214.178130 121.2
214.221225 11.5
215.138183 82.36
216.667764 48.69
222.233755 14.1
225.122820 19.4
225.133328 19.01
225.484254 27.9
228.151634 67.05
229.121733 95.78
229.715615 34.49
231.175927 112.7
237.270753 11.56
252.192557 99.04
253.257989 10.01
260.176078 21.04
263.154497 16.28
265.123312 42.02
269.220643 106.2
270.110298 100
270.227061 100.7
278.171554 47.02
279.153389 20
287.422132 47.34
291.190029 35.42
296.159021 27.41
306.186039 61.88
310.238576 10.12
315.154986 24.92
321.198396 16.01
322.160390 62.07
322.206840 63.52
322.646732 23.39
323.216401 11.12
326.886583 12.01
332.994921 53.74
345.098276 56.22
345.112666 19.12
354.208927 56.05
356.321009 22.04
357.169445 49.11
357.976847 27.89
358.160384 18.62
358.855400 20.23
377.208505 41.88
380.213486 28.5
493.267344 12.25
509.320620 15
515.274557 12.12
544.211333 15.44
553.776068 15.21
565.591391 12.01
609.427361 10.33
623.448561 11
1392.525545 18
1447.738911 10.01
1628.206804 15
1632.450685 10.01
END IONS

BEGIN IONS
CHARGE=2+
PEPMASS=651.861328
RTINSECONDS[0]=292.253
TITLE=150313 3444B.d, MS/MS of 651.8613281 2+ at 4.87088333333333 mins 
86.097401 713.1
173.128893 1413
316.150542 342
457.184515 199.1
483.270991 119.9
633.257750 113.4
673.435395 86.01
760.468879 52.25
874.489623 137.7
969.574731 16.32
1104.592865 64.69
96.045964 216.9
201.123215 816.6
357.213593 136
429.230939 131.8
499.240403 91.17
583.856652 102
759.413323 57.25
875.484790 24.01
987.563749 13.56
60.044685 180
177.126531 456.2
310.153880 118
446.263060 119
524.307390 84.55
569.293536 90.89
662.647766 43.48
874.607577 11
988.566149 13.03
73.046433 179.9
171.102223 260.3
298.138499 114.1
431.171929 115.3
540.287028 79
640.329282 83.7
747.387765 25.53
1015.002803 11.01
147.114129 175.8
257.113447 198.6
346.211993 108
403.205015 112.7
554.302063 36.82
572.301712 60.16
759.450528 19.53
139.038432 139.8
187.110008 172.5
281.049940 92.95
395.199554 95.37
558.233182 35
599.180208 53.17
693.339945 18.44
128.106021 124.6
214.179489 154.1
332.181482 91
397.275011 91.92
487.816520 29.04
591.256586 45.64
677.313270 14
155.070572 81.64
217.158306 154.1
269.148760 83.59
432.182636 88.09
512.210407 22.23
654.275515 39.78
744.724422 11.01
125.097742 62.41
161.134187 122
325.113021 83.52
386.151826 87.81
526.251609 19.56
595.266981 31.82
86.422131 62
243.106376 113.8
298.211209 82.05
428.152036 62.57
462.236697 18.29
576.330459 26.04
60.482179 39.13
69.209856 12.12
86.137172 26.09
87.053629 21.78
93.299593 14.03
105.070065 57.73
115.070867 12.01
116.527735 11.25
125.114710 21.09
129.683092 17
136.073689 31.53
147.146232 21.07
148.066507 13.22
149.131251 57.66
149.154052 10.03
156.101917 36.08
159.072931 25
171.174626 15.8
173.198541 27.09
173.226082 17.53
173.241573 10.07
173.347486 10.17
174.126808 29.03
175.100174 57.45
177.184983 24.14
178.132566 43.78
179.345740 18
182.121326 44.78
183.112657 47
183.881550 61.96
187.150198 15.33
189.162157 27.17
191.104406 97.88
197.171650 16.44
200.137612 100.8
201.194379 19.23
201.210368 20.2
201.432254 26.23
201.609221 50.19
201.622720 20.25
202.132096 32.11
202.207716 12.36
203.070268 45.02
203.501235 16.28
208.579674 55.89
210.400515 28.01
213.110794 69.24
215.183712 78.99
217.022826 32.25
228.167055 25.41
228.214379 55
229.119191 112.5
230.259109 19.75
237.147007 48.46
237.170234 32.09
238.113341 35.33
243.146112 15.01
243.192475 42.27
244.163199 55.11
246.180235 63.86
247.173866 58
249.108471 15.32
251.790747 10.01
256.075023 46.5
256.116776 10.01
266.105473 53.16
270.596842 10.01
277.174945 58.28
288.192424 42.12
288.210597 16.17
290.141342 56.41
299.216272 17.28
300.401452 14.01
309.597601 15.36
310.210199 33.27
312.223191 24.05
313.180672 71.17
315.252070 12.78
316.240018 11.22
319.149588 15.22
319.854706 68.56
319.889903 21.05
326.968864 57.01
328.190856 28.57
328.208451 24.53
332.218789 21.92
338.101364 51.61
343.155593 47.01
346.406010 11.06
355.072940 64
359.208150 42.38
360.287937 42.16
371.155097 27.12
380.214393 49.17
385.239036 61.45
391.255843 53.13
391.281782 32.85
401.232746 38.84
401.252259 19.02
401.983944 31
404.646860 11.01
413.169441 16.02
415.230802 34.07
416.180778 25.12
421.230649 32
428.209452 59
436.357231 10.32
442.171603 13.06
442.288550 19
492.236846 16.16
554.227652 15.4
572.345242 10.88
584.848225 18.41
584.881885 10.14
599.228066 11.03
611.979163 24.07
616.292109 11
634.348287 12.67
1327.016154 10
END IONS

BEGIN IONS
CHARGE=2+
PEPMASS=651.861328
RTINSECONDS[0]=290.775
TITLE=150313 3444B.d, MS/MS of 651.8613281 2+ at 4.84625 mins 
86.096450 950.5
173.127960 2234
316.148210 577.1
446.261619 330.9
526.251211 176.5
560.345191 211
672.429412 130.4
857.410779 162.1
874.481718 184.2
987.578465 259.2
1102.592227 191.7
87.056480 442.1
201.123501 1511
344.145705 254
375.225160 230.2
500.265935 153.4
617.213615 146.2
744.341152 103.7
857.457835 73.45
875.486465 107
1056.634994 22.04
1103.597013 107.1
123.082149 206.3
229.120707 508.2
298.138680 206
447.263547 183.3
514.288143 107.9
592.378458 115
729.390774 90.78
760.458536 68.1
957.488568 67.7
989.571270 12.11
1111.375559 79.53
155.070147 202.2
214.180537 364.5
299.140292 153.2
376.226417 175.3
481.242552 97.03
595.265113 111.7
663.966010 67.25
762.455701 64
922.466546 66.92
1087.422456 34.33
101.073015 201.1
246.180239 337.2
342.013126 152.5
439.213910 164.5
489.241791 88.92
567.270675 103.4
662.478506 56.76
771.495153 51.08
876.299888 31.25
1114.599320 33.01
86.059410 198.9
202.126978 230.2
343.203954 150.7
385.169811 158
509.244962 72.81
585.361272 77.12
759.441825 56.26
760.754961 31.96
903.463740 13.16
1103.686521 14
129.110207 198.1
222.188929 181.3
332.176943 129
429.232563 135
508.234987 59.41
654.142018 69.64
698.373296 47.67
794.402118 14.89
875.544506 11.45
1078.420033 10.01
154.093253 164.2
169.085113 173.8
357.214586 120.4
399.256370 105.3
527.250838 55.5
568.334903 61.14
716.366371 41.49
859.429083 12.06
97.063912 164
244.165267 149.8
288.150532 97.07
414.241020 101.3
470.259312 52.88
577.331031 58.12
756.807496 36.57
840.435302 10.14
121.101951 138.5
183.099615 126.1
289.156066 86.07
380.161182 93.02
498.249165 50.91
613.279428 54.04
725.362083 30.03
60.045413 78.32
84.080596 93.01
86.145350 21.56
86.205574 20.23
88.699135 64.68
95.085912 103.3
97.104940 10.05
101.128134 13.2
101.182780 13.62
103.529748 58.04
104.068710 48.34
107.083992 138
121.144573 10
122.566009 31.2
123.140828 13.16
128.106334 39.25
130.083610 15.53
137.334809 22
138.054837 80.38
147.061423 14.02
147.111470 45.15
147.268303 13.06
147.382710 24.25
150.099351 74.01
154.189894 12.05
155.119159 49.12
157.133418 53.16
159.063126 61.33
159.090069 12.14
165.088771 55.43
166.049213 112.5
171.100325 96.61
173.185749 36.21
173.218507 65.86
173.285233 18.04
174.122453 24.66
174.200097 28.61
174.641225 21.04
175.304166 30.1
177.022541 13.06
183.126395 24.19
185.129464 111
185.583690 14.03
186.101248 72.3
189.128348 25
192.107404 79.01
192.136966 13.08
194.085647 69.44
195.102076 80.12
195.255773 100.1
195.284499 20.03
197.497268 23.67
197.533077 20.02
198.385113 23.04
201.085101 28.15
201.192551 28.45
201.422674 78.78
201.549636 10.03
201.768216 22.17
202.164173 24.68
203.064280 113.7
203.123585 13.07
204.037637 31.27
204.823867 12.02
213.120910 75.23
216.185211 30.14
222.151042 72.01
228.129155 96.42
228.169497 21.45
231.099072 35.96
241.199019 31.92
247.127835 39.25
250.015148 11.01
250.181482 107.5
265.083997 72.38
267.991990 37.22
268.990213 30.22
272.155809 26.53
277.216849 69.08
285.136182 51.86
288.180686 15.03
289.186904 17.62
298.196393 18.2
299.604960 15.04
311.614826 12
314.170822 69.06
316.110655 70.73
316.226045 31.41
316.364465 15.12
316.582657 11
317.159433 56.52
317.383813 14.22
318.144960 11.03
325.198451 19.65
333.172017 71.18
342.066100 12
342.180961 44.33
347.033967 10.03
355.069007 16.12
358.164004 27.94
362.228013 73.24
363.168884 40.61
366.117276 24
366.223933 57.78
366.254375 21.65
368.157873 18.01
383.224214 79.55
385.237023 21.16
385.991615 10.03
395.395345 15.48
400.229344 54.12
405.298556 41.16
411.219224 62.65
413.163419 16.28
413.239371 27.39
413.260627 10.17
415.018252 22.1
416.029068 65.03
418.975699 16
431.176182 60.07
432.070321 26.09
432.171607 24.18
445.190835 60.01
446.316944 23.12
446.996734 23.2
451.572195 10.03
454.266313 39.41
455.240517 15.29
463.213352 20.02
482.480280 10.21
483.252701 17.33
486.686330 12.01
494.194192 16.12
496.241880 20.5
499.330735 12.17
502.990356 19.2
514.713022 19.34
518.266648 45.76
522.895030 32.11
527.310469 11.17
559.336406 37.89
560.418878 16.68
575.041084 13.01
577.260584 38.56
579.286153 25
585.192351 37.58
597.900707 46.92
612.301695 50.44
629.307908 36.41
629.341714 47.88
641.980568 11.12
643.287444 16.04
654.215541 11.38
657.343371 34.48
657.364155 19.12
661.401802 23
679.360551 14.02
714.445308 25.02
728.380218 12.47
731.429227 26.64
752.369131 16.03
1597.832469 10.01
1617.158437 11.06
END IONS

BEGIN IONS
CHARGE=2+
PEPMASS=651.861328
RTINSECONDS[0]=289.298
TITLE=150313 3444B.d, MS/MS of 651.8613281 2+ at 4.82163333333333 mins 
86.097640 693.1
173.129029 3765
316.149372 956.8
383.226334 220
516.221160 182.7
561.345114 134.6
759.461073 115.5
824.454767 100.2
874.488152 146.2
987.583544 123.5
1102.592503 290.3
1246.548499 10
147.112664 374.4
201.123584 1656
298.136335 284.1
413.165749 207.6
559.344355 157.2
657.353931 111
662.304946 90.66
808.938347 88
875.484620 120.5
989.561312 44.98
1103.594280 54.04
128.104622 323.6
229.118640 250.2
357.213251 253.1
429.239171 200.8
497.280944 142.7
610.247099 92.47
743.393056 80.92
857.899396 79.04
877.331203 50.84
988.569735 43.12
1104.605824 24.27
111.079495 181.6
246.180301 243.4
355.068776 216
431.175560 173.7
498.217219 132.4
560.347121 91.21
673.439622 44.39
857.473407 46.84
949.506818 34.38
970.550021 23.53
1090.499916 20.01
157.138638 171
174.130717 237.3
317.151934 175.2
432.170985 120.6
514.280232 131.5
597.285586 75.01
672.421166 40.01
769.708365 22.31
876.366790 30
1037.230533 18
1104.890153 15.02
149.096265 167.9
240.197640 216.6
344.142533 166.1
446.257587 109.8
527.255679 116.1
596.333471 60.89
673.404092 28.1
824.539345 17.07
878.480251 12.01
1024.503042 15.12
1102.739461 13.04
87.043121 163.9
202.125936 211.8
304.160125 118.2
414.172094 104.3
526.249987 114.4
629.354041 53
715.366540 27
812.398804 12.68
989.626337 11.07
1155.525818 11.01
87.052555 150.5
179.105205 201.5
300.150872 109.5
397.076618 91.47
544.254315 109.6
597.928274 41.03
731.024488 20.13
130.086202 144.7
244.163700 191.3
298.089522 104.2
387.198932 86.36
516.252164 107.1
586.350406 40.75
716.344269 19.01
71.085467 138.6
201.086061 174
314.169430 77.11
378.179691 83.46
482.254987 94.15
614.349895 38.33
675.964726 11.67
60.072024 26.2
71.110477 10.02
74.060660 29.85
74.072116 13.2
84.079376 14
85.040347 108.5
85.763494 22.12
86.125440 40.01
86.137425 29.08
86.150346 16.04
86.166499 19.03
86.176185 16.11
86.237044 10.08
86.273265 22.13
86.500321 12.25
86.966314 13.01
87.092796 10.12
95.085333 127.8
95.116768 18
95.651742 17.65
96.046303 73.53
101.725060 11.16
109.101365 85.37
121.102868 94.04
123.078842 46.16
130.115243 20.08
135.671710 10
137.091988 51.67
145.101205 10.03
147.067416 134.7
147.166976 11.05
147.373728 43.17
148.116834 24.2
151.112620 93.72
151.149555 21.01
155.117506 73.96
171.513800 13.6
173.092436 173.4
173.183154 65.85
173.202280 53.75
173.218329 17.25
173.269153 21.04
173.686984 14.16
173.771559 29.23
174.167650 18.25
175.134773 92.46
177.124616 61.01
179.141779 126.5
183.489740 56.45
183.522037 30.05
184.141710 80.29
185.129669 61.14
189.129249 17.24
189.162638 110.8
193.120428 34.38
197.152641 63.35
200.173448 33.03
201.194028 36
201.213775 10.1
201.341038 57.01
202.084567 126.6
203.118951 15.08
206.220888 11.07
207.102076 91.27
209.112122 136.3
210.181829 133.9
210.247869 10.56
211.001276 10.01
211.070230 91.9
214.185827 117
215.174353 49
220.091630 84.32
221.081496 49.38
221.117057 49.01
224.511897 10.01
225.482905 10.01
227.175879 62.25
228.140671 52.05
229.159454 46.1
230.121102 26.12
231.099131 39.01
231.130667 12.01
240.238499 13.56
246.248713 30.56
246.538923 28.78
251.161565 138.1
251.206621 13.25
253.118294 104.2
253.148833 24.45
254.148691 76.02
257.219303 55.67
260.138756 18.47
260.900318 57.07
268.097501 41.4
268.645127 25.78
270.138841 51.88
273.426135 19.03
279.176157 25.01
280.191533 57.89
284.109505 26.33
285.621526 11.21
288.150423 20.02
296.193523 24.29
298.206769 12.88
298.562207 11.12
299.136298 59.57
300.231787 10.12
303.036629 14.01
304.213079 12.01
309.107501 49.85
312.124929 73.88
312.532225 11.35
312.998665 16.02
313.185325 76.45
314.204472 20.57
314.497341 26.35
314.521371 10.07
316.245794 17.78
316.505815 25.35
317.362011 68.08
317.415066 24.03
318.012955 16.32
318.149675 62.5
324.193259 75.3
326.129410 73.19
328.133457 11.12
339.162406 40.31
343.200656 49.15
344.198182 11.12
357.066184 38.56
373.134766 45.82
375.217239 64.48
376.224693 73.78
377.230126 67.77
382.235848 33.8
383.287943 11.35
386.154905 76.39
393.233667 54.78
406.405213 38.38
412.222252 48.88
413.239393 42.03
415.180964 76.24
416.258890 10
423.213567 35.31
427.255369 53.12
428.253975 55.16
433.706786 15
435.194866 46.43
437.239582 19.89
440.211379 14.5
446.399794 53.78
455.240484 36.06
457.231761 63.97
457.263485 33.08
457.292290 10.01
467.204421 18.33
469.265910 83.12
470.220749 50.26
483.266213 78.16
489.309154 35.89
497.355009 10.1
500.274718 90.38
502.225701 54.07
503.052735 17.01
508.215204 32.23
508.242717 10.03
511.284520 13.12
515.273916 74.1
520.793238 10.14
524.271996 89.91
524.301459 82.37
525.268948 90.82
536.670182 48.46
541.332307 40.6
544.307783 16.21
558.437724 25.64
558.470576 11.01
559.928170 26.35
559.960350 11.09
561.407875 30.36
563.811100 12.16
567.363537 20
571.432988 11.03
579.146124 11.06
587.308929 35.25
593.289923 14.75
599.044091 13.22
615.315099 33.24
629.316636 27.38
629.746917 29.76
657.872164 13.2
1640.404147 15
1680.552449 10.01
END IONS

BEGIN IONS
CHARGE=4+
PEPMASS=327.030884
RTINSECONDS[0]=358.828
TITLE=150313 3444B.d, MS/MS of 327.0308838 4+ at 5.98046666666667 mins 
99.001995 1860
175.012546 685
269.196155 3080
430.200454 10.28
498.485596 11
595.688506 11.06
699.738080 25.08
844.559756 13
901.990455 17.4
1094.762143 13.01
1275.257170 11.57
61.054371 724.9
251.018816 529.5
293.197373 656.5
720.016340 17
878.873907 14.09
114.107431 222
195.122524 316.7
311.204176 409.8
715.903980 10.07
99.097924 205.5
177.010497 310
265.200759 322.5
109.129103 203
253.020726 307.3
291.214047 294.4
137.116419 197.5
173.171749 300.8
313.256725 240.4
111.098091 196.1
221.211288 264
269.168507 231.3
115.112073 188.6
165.094572 246.7
295.248945 209.1
71.101942 164.6
209.176357 208
265.234471 191.4
151.130454 161.1
165.108579 192.1
311.242709 174.4
61.098819 16.25
61.382042 17.02
64.994662 11
66.507226 10.04
69.172932 22.6
69.185696 31.8
71.064906 72.04
72.071267 131.9
72.093728 13.78
77.031328 70.16
85.115471 128.6
85.140715 11.12
87.060700 39.02
89.075897 56.8
93.925808 10
97.167377 32.19
99.055035 30.25
99.188344 33.26
99.341091 41.69
99.446733 37.62
101.078682 21.25
107.100677 41.6
111.062046 110
111.137341 70.12
113.306617 10.45
113.475458 18.78
114.147254 14.17
114.168290 12.01
115.093018 122.4
115.249242 19.05
116.123943 127.7
119.074989 14.8
121.119908 83.34
121.147496 18.03
123.136453 114.2
123.669509 16.08
125.075341 36.22
125.112574 74.68
127.094540 121.6
127.167525 154
129.072454 112.2
133.118313 60.39
135.138941 58.9
136.931092 18.67
137.158401 14.56
137.185967 10.45
137.280523 41.5
139.363287 37.23
140.096626 32.16
142.149267 115.4
145.116801 36.11
147.082195 82
147.943634 25.44
148.137975 28.56
149.117761 35
153.109906 58.33
154.940554 10.03
155.125060 49.88
158.043503 37.6
163.131139 55.14
165.368586 16.48
165.399864 20.11
165.570037 29.76
167.087059 22
169.226387 40.54
175.057745 12.01
175.169120 74.2
175.470703 11.25
177.142396 29.16
180.308949 22.33
181.105231 111.7
181.176497 162
181.801934 45.03
183.095587 70.22
185.131854 190.7
185.166336 22.01
185.275071 101.9
190.110834 39.15
191.198400 179.6
197.099018 78.04
197.670926 12.06
198.138180 100.3
198.168049 46.15
202.168502 37.8
202.186371 19.25
205.180782 57.62
206.121857 81.63
207.197485 15.01
209.135871 112
209.210327 122
209.487849 11.07
210.103276 36.03
210.198691 21.05
210.830299 27.52
211.150656 71.12
211.654364 20.27
212.135607 45
214.108747 81.59
215.113213 174.7
215.172564 12.07
215.213400 11
221.174953 33.57
221.260457 15.04
221.295622 11.06
223.114894 112.1
223.185764 61.11
225.136315 103.8
226.106808 28.69
226.239341 67.16
227.016907 42.73
229.217817 107.2
229.282313 11.04
230.266421 60.51
230.310888 10.06
231.232553 62.12
233.174073 191
233.215050 58.1
234.204653 57.19
234.231396 16.1
235.151432 61.14
235.222614 35.88
237.130203 77.08
237.239257 118.1
237.282765 11.04
240.903510 15.08
242.057945 43.51
245.207257 85.41
249.098988 119.4
249.140050 10.01
249.240982 91.27
250.563788 12.56
251.090442 10.25
251.184181 152.5
251.221648 68
251.255916 98.61
251.287026 17
252.218720 15.56
253.163297 36.05
253.746822 35.66
254.114434 21.18
257.248446 136.3
257.281028 27.23
263.222451 64.45
263.294137 26.73
266.093064 83.05
267.174466 39.67
267.216240 82.01
267.249795 87.29
268.269728 26.01
269.267498 158.1
269.307759 18.09
269.508060 22.49
269.576619 21.1
270.199724 162.1
270.253300 79.69
271.264125 65.27
271.557314 29
273.205052 139.1
274.894466 69.04
276.151145 28.56
276.171340 13.04
278.647536 31.45
281.710450 11
284.326382 29.41
285.205459 83.3
287.127851 24.06
288.220919 53.37
290.135442 55.35
291.258047 31.31
292.214402 53.16
293.170357 63.46
293.268993 22
293.287656 10.45
293.745985 11.12
294.200557 64.07
294.952455 29.29
295.322146 12.38
296.981084 28.07
309.225582 94.16
309.278340 100.5
309.313035 16.06
310.283261 73.84
311.851285 16.25
312.190243 54.25
312.416893 38.37
312.435399 16.09
314.546595 14.56
326.222258 24.6
326.285410 88.11
326.304988 78.73
326.376387 15.62
328.135947 16.01
328.230071 91.21
329.090602 127.8
329.154886 97.88
329.208498 15.1
329.270199 107.1
329.549616 11
1471.211401 10.03
1655.408671 10.01
END IONS

BEGIN IONS
CHARGE=2+
PEPMASS=688.368103
RTINSECONDS[0]=240.332
TITLE=150313 3444B.d, MS/MS of 688.3681030 2+ at 4.00553333333333 mins 
139.075556 210
181.158237 259.6
312.147721 166.7
428.174105 74.15
478.212637 112.4
567.237391 81.06
672.344326 87
831.407480 22.38
971.366208 14.45
1096.618118 28.75
1177.591589 50.68
86.095301 170
207.109567 204.7
262.152264 121.9
448.166059 43
553.278003 105
599.204340 71.3
731.393134 40.93
1195.186710 19.21
151.111607 163.3
231.103051 138
282.134017 110.3
452.115376 40.61
522.242524 92.42
587.297452 48.67
696.360936 28.89
84.082594 97.03
213.127860 74.4
343.010166 109
413.643321 32.11
517.237335 84.07
618.411394 42.02
692.889724 22.08
84.045249 95.97
227.129364 54.34
285.170789 108.7
443.827038 20.9
529.391508 25.52
560.249191 32.76
130.096472 90.14
258.187562 46.07
268.201515 107.2
599.098742 11.18
87.055567 82.18
249.187940 41.82
298.246862 104.4
599.259081 10.08
85.281482 50.15
228.213434 41.12
299.150116 103.1
123.077481 28.9
215.102192 40.79
305.175162 90.06
143.122210 18.48
166.155653 39.09
261.197687 79.73
60.235799 15.1
86.121050 16.6
123.097811 10.16
170.685643 12.11
199.701571 21.48
217.286115 11
239.830574 16.05
241.477309 17.23
251.104704 37.76
260.200107 35.21
262.569244 29.04
262.587264 12.38
277.054769 36.43
282.709292 15.27
288.164273 54.62
289.092377 14.67
290.151433 65.05
298.285941 11.45
299.178225 50
307.148038 57.04
308.147521 18.12
312.195357 18.56
318.337724 16.53
341.121091 73.02
343.230569 69.4
345.202254 52.12
358.149496 43.39
359.144404 77.33
END IONS

BEGIN IONS
CHARGE=2+
PEPMASS=691.329285
RTINSECONDS[0]=163.999
TITLE=150313 3444B.d, MS/MS of 691.3292847 2+ at 2.73331666666667 mins 
157.134134 1060
185.128697 425.4
315.170377 224.7
408.156694 197.8
467.209874 110.9
575.300091 125.8
679.881648 111.1
828.337116 109.2
944.377508 88.12
994.396620 67.25
1068.482991 153.9
1197.500894 129.2
1274.590982 88.28
86.097582 497.5
186.126831 269
331.124530 211.4
446.260282 131.4
495.185011 99.19
607.267264 124
738.357457 68.64
847.331952 58.42
908.369407 70.8
968.439805 58.01
1069.479715 48.07
1200.680220 47.08
158.136415 149.6
195.077692 244.2
333.171159 70.22
442.178014 123.3
546.277544 89.52
620.241147 91.22
688.976690 32.12
838.430371 48.04
913.347815 63.76
1034.813852 35.8
1076.809467 26.82
1198.775617 36.12
97.046641 119
204.135136 177.1
266.121149 65.03
414.155909 95.22
537.198824 88.44
576.297847 68.31
713.333904 28.56
793.322832 36.74
878.379976 36.23
1051.468108 14.56
1080.445470 24.02
1257.091424 35.39
131.052585 104.9
165.102267 166.3
293.110358 48.19
397.128520 58.41
477.161781 87.61
582.768434 57.45
739.260350 28.35
836.375735 36.17
950.487563 32.14
1049.722506 10.03
1180.506024 27.09
120.080656 79.88
218.148812 161.5
314.167087 41.25
449.165105 42.09
499.215592 80.25
612.238387 55.72
700.928473 15.24
775.299584 24.11
940.435007 27.72
1179.518482 19.68
107.050169 76.79
202.082687 153.2
295.102563 32.67
409.195214 34.73
508.225153 67.64
567.276655 49.2
701.085930 12
776.357362 19
934.418560 24.25
1230.066098 13.05
147.114271 75.2
232.101695 143.7
298.124036 29.33
383.195385 26.9
527.870916 61.05
623.962950 47.3
679.948940 11.67
789.338714 16.72
939.446518 23.14
101.071093 65.02
212.102485 129.4
320.121122 29.14
436.183073 26.17
476.179542 57.03
626.695025 35.15
758.856609 10.01
802.425132 14.24
951.389010 23.01
161.174408 59.17
225.125109 126.2
303.117073 27.84
423.189364 26.11
479.159281 55.94
645.268531 33.6
782.400762 12.07
933.295889 19.36
62.594995 25.29
86.150102 10.01
86.231333 37
87.096401 38.35
93.349997 29
102.054890 45.11
120.103676 12.56
126.504788 44.38
127.100345 14.41
141.971303 45.25
156.751072 25.14
156.767883 18
157.618811 13.36
159.075004 42.25
159.432908 16
161.202859 11.45
183.074975 53
185.250699 10.68
185.991994 13.44
186.074570 61.79
187.142688 55.01
195.132802 12.04
195.781245 10.01
199.072295 21.38
204.471248 22.01
205.139461 81.81
215.142010 28.01
216.486574 57.01
225.090412 22.05
232.153372 10.01
253.865892 42
259.084692 57.23
288.121363 24.13
317.634216 19
319.871892 12.03
323.585462 20
325.151574 18.65
339.998074 25.26
343.329624 18.16
365.146439 12.32
372.176068 25
397.184889 10.17
408.216714 14.57
418.700435 11.35
443.203479 24.97
444.236601 17.32
444.999984 25.21
447.448136 13.32
464.156425 55.89
467.267826 14.12
476.604993 24.17
478.156676 46.12
478.201487 10.2
483.238580 33.42
485.712491 36.05
494.194065 48
494.712648 39
508.278341 14.56
522.793927 55.82
559.201029 50.56
559.244891 17.09
560.192700 45.23
571.259367 10.03
575.868526 18.07
575.893581 10.14
577.232478 31.02
585.277369 29.18
593.475944 12.78
594.018723 22.78
601.223339 25.45
605.214943 27.04
606.216055 20.05
620.304910 10.12
645.301493 17.36
882.809062 10.01
913.409593 19.07
1403.835807 17.01
1613.580073 22.17
END IONS

BEGIN IONS
CHARGE=2+
PEPMASS=695.844666
RTINSECONDS[0]=187.821
TITLE=150313 3444B.d, MS/MS of 695.8446655 2+ at 3.13035 mins 
102.054837 237
173.128504 353.4
293.161027 243
441.204968 238.2
512.231319 136.1
663.313964 239
678.332350 105.5
862.436699 215.1
934.466935 124.9
1062.497215 184
1166.566727 21.9
1263.605723 153.5
1275.603565 49.8
112.089151 231.5
175.119264 353.2
331.168111 144.4
462.224761 231.2
522.222391 75.62
613.129146 124.5
688.357498 100.6
864.369352 124.8
903.443789 89.34
1063.506419 145.1
1158.557689 20.01
1262.763590 90.45
84.045762 219.9
232.138977 318.2
361.181493 133.5
445.204654 229.1
531.258178 63.8
581.261698 118.7
677.829784 70.02
864.422540 107.8
938.521093 65.28
1063.445394 67.31
1175.581036 60.6
101.070606 177.8
243.133151 213.3
308.164915 130.7
383.148798 141.7
563.240582 62.45
623.331880 76.46
766.429848 59
865.421816 102.1
933.456069 62.01
1027.450376 33.11
1178.309206 40.45
158.092724 176.2
255.146548 193.3
297.095884 128.7
401.145446 128.5
554.261258 52.41
591.271820 56.29
759.388931 44.53
797.870426 83.69
910.453597 55.6
1064.501699 25.56
1217.649837 34.37
169.131303 175.5
244.148824 187.4
312.154509 124.3
413.159509 81.89
495.216395 48.21
634.294372 53.14
695.347653 43.07
775.389570 83.66
967.333355 51.02
1065.704116 25.19
1263.750093 31.2
70.065454 136
198.084593 178.8
345.146347 110.8
375.162038 81.48
471.143408 44.29
573.324106 52.1
679.850886 40.02
776.402722 62.09
921.457267 24.5
1047.463775 25.01
1177.571531 26.11
159.075063 133.8
197.095497 178.4
295.147629 100.3
424.289677 80.82
494.218788 43.33
662.311419 45.84
740.351404 34.01
832.885719 52.07
916.441199 22.01
984.553352 18.08
1176.585932 19.08
86.096461 107.9
170.092570 141.9
344.158159 98.08
427.142028 71.78
527.246581 37.05
598.324986 41.71
711.361544 26.02
827.403510 50.11
902.210321 17.36
1064.258519 14.45
1264.642385 16.24
141.062295 89.93
216.095980 140.8
311.171444 91.62
378.189058 71.49
540.403967 36.02
587.636680 35.02
695.392886 20
775.978790 33.02
922.418901 15.62
1007.498129 10
1214.624342 12.03
86.341043 38.04
86.408942 21.11
86.418126 11.35
101.293162 16.25
103.373897 33.24
113.251000 13.56
128.068098 69.92
136.075330 69.7
137.148698 60.01
158.134688 11.21
159.092453 78.45
159.116560 19.09
159.134093 15.4
168.102325 73.62
169.169003 16.68
171.077414 31.47
171.092816 13.25
173.090011 10.12
173.186664 18.05
173.878745 12.36
174.128598 65.96
175.170711 25.31
176.125512 26.04
185.470578 61.01
189.101980 76.12
196.131897 10.01
199.069018 88.12
200.138405 66.62
201.121304 119.5
204.084062 57.74
205.097174 16.57
210.088640 101.5
213.084676 49.23
215.141789 118.1
216.133690 98.22
217.080574 39.16
218.662990 25.01
232.636029 27
233.145638 100.3
235.118824 114.2
236.141550 128.2
236.212399 10.08
239.131007 27.56
244.216230 11.12
249.131133 94.36
251.146313 44.79
255.205740 20.16
266.149482 22.12
270.103690 37.11
283.171156 73
285.122102 30
286.101691 56
286.142906 75.8
293.247916 12
294.142581 36
297.136352 18.23
299.051862 73
301.191894 54.23
313.185700 66.22
314.169023 58.33
324.125775 67.47
324.166699 10.35
327.147885 34
330.164593 78.58
330.217548 13.01
330.274622 29.8
341.101640 22.33
342.126871 53.68
347.111962 36.07
353.142539 46.47
375.182224 49.17
399.371600 15.69
401.104768 12.25
401.189656 45.9
401.941618 40
427.225528 27.01
432.247720 65.8
437.305010 67.14
440.212365 71.12
441.153804 26.31
452.212245 26.01
456.199471 11.41
456.221665 12.07
463.236346 35.47
466.231099 61.41
466.265522 25.47
495.269823 13.25
501.228308 26.07
511.248837 30.11
511.273016 14.78
512.306431 10.09
517.314661 28.2
580.218634 30.27
591.329837 11
635.638933 10.1
644.293604 27.37
645.269574 29.64
662.709844 10.03
685.322316 16.35
685.370523 10.14
754.452914 10.06
756.317607 11.04
766.632079 15.04
783.968357 12.01
822.473032 14
862.763133 14.45
865.562507 10.07
1616.460229 27
END IONS

BEGIN IONS
CHARGE=4+
PEPMASS=357.050232
RTINSECONDS[0]=319.98
TITLE=150313 3444B.d, MS/MS of 357.0502319 4+ at 5.333 mins 
73.048629 516.8
238.216084 791.9
280.226843 687.9
430.315572 147.4
521.572678 10
149.096953 261.5
195.102121 679
341.018862 677.7
434.074408 67.81
115.074075 181.9
239.219137 390.7
297.253466 499.8
376.904310 11.01
137.099912 172
255.243729 319.4
298.256408 419.7
139.076220 164
237.150372 260.6
279.199533 354.5
163.146792 162.4
183.138821 230.3
279.156783 338.1
170.060393 161.7
237.173784 212.9
281.233965 307.1
123.079983 156.3
223.061473 179
297.169142 284
95.083533 151.9
213.110138 172.8
340.189062 252
117.055115 151.2
177.092832 156.1
297.208576 244
71.048820 97.18
71.064543 18.33
72.082030 116.8
85.030793 76.05
85.063302 144.7
88.076509 96.53
88.100015 14.12
97.064785 55.09
97.101928 78.53
98.066471 98.94
99.082223 86.06
99.108853 10
101.060622 127.8
107.085761 54.91
107.566302 14.2
109.102372 136.4
111.026408 20.25
111.579074 25.67
113.058426 96.98
113.085582 12.02
115.101646 17.56
115.173950 14.56
121.102324 57.01
121.317179 13.01
122.102820 84.18
123.118308 118.2
123.141861 17.16
126.091007 129.4
126.985151 34.6
127.111573 88.33
128.141993 44.35
131.164454 84.52
133.230430 14.02
135.079766 142.9
137.129913 112.2
138.094309 65.21
140.076477 127.6
145.085530 115
147.117734 16.45
147.458689 22.52
149.130805 107.6
149.322623 32.56
153.089773 122.7
153.125296 143
154.047160 52.24
154.122123 118.6
156.146292 131.8
157.084941 118.4
158.059931 58.12
159.065884 62.47
159.101288 120.2
163.319056 13.05
165.164785 63.96
168.063522 50
169.084410 14
170.086366 68.23
175.149522 97.89
177.127443 74.69
177.817985 14.68
178.089621 43.7
182.117183 128.2
183.079883 72.76
183.118653 119.5
185.674153 27.03
186.073158 40.16
188.836349 10.01
189.163497 53.2
189.188222 12.68
190.998684 86.12
191.177470 10.09
193.118918 152.8
195.153504 13.09
196.102894 119
196.225336 56.22
199.148378 135
199.853757 13.04
201.122794 40.88
202.178789 45.91
205.117295 25.44
207.027541 75.32
207.137711 72.28
209.156707 103.3
211.093662 72.55
211.122947 18
213.147005 110.2
213.182757 71.44
215.591408 29
216.182959 70.56
219.178436 55.02
220.176622 68.38
221.115321 82
222.146664 94.09
223.096587 154.2
223.165189 68.69
223.194852 14.01
225.186516 125.7
226.128783 28.77
228.195129 69.01
231.076259 131.6
233.187821 27.09
236.040579 39.47
236.886221 11.41
237.230316 143.5
237.890841 28.57
238.276654 23.17
239.771383 39
240.166909 120.7
240.195284 82.89
240.215817 76.41
241.109845 35.26
241.165592 54.28
241.764103 11.28
244.040215 97.42
250.149576 101.5
251.163625 105.2
251.196307 104.8
252.201112 67.64
253.152395 114.8
253.216373 53.72
255.319884 14.08
256.163564 106.7
256.244800 31.69
259.998376 56.56
260.030365 12.18
261.092179 61.02
263.095979 63.02
265.214142 103.2
267.196597 78.82
269.167342 19.29
274.215866 20.4
276.958479 15.16
277.989750 103.2
279.438906 37.28
279.836441 26.2
279.956664 19.29
280.143237 66.2
280.201068 76.02
280.335612 35.64
281.048978 115.4
281.078082 84.9
281.177725 195.6
281.649038 35.22
282.115502 22.82
285.193016 109.1
285.459053 16.67
287.201740 171.1
293.206561 46.03
294.206949 111.6
295.231980 39.06
298.151779 30.69
298.175939 42.13
298.994471 13.04
299.182365 92.46
299.217255 89.01
299.260321 10.33
299.418883 18
300.152160 64.61
303.209127 124.2
304.244148 32.25
305.172248 27.33
305.210117 30.8
307.190588 80.23
307.225807 41.03
307.258811 63.47
309.170953 96.51
311.056345 73.01
311.220638 132
313.163793 88.62
315.157946 50.14
315.207347 12.02
315.293313 84.33
317.206133 18.4
319.074377 15.32
321.168852 85.84
321.211483 31.15
322.275738 105.8
323.182095 140.8
323.265840 10.06
324.989711 43.81
327.347141 13.57
329.208837 129.8
338.160264 65.82
339.173799 69.29
340.234541 18.02
341.196483 35.72
341.245352 109.6
341.457907 34.06
341.770759 22.52
341.789306 15.02
342.078117 23.6
342.216219 174
343.016675 83.78
356.276600 47.62
356.326404 24.57
358.051762 25.94
358.204093 28.1
359.245078 13.8
359.328857 21.28
360.003640 10.01
360.016847 11.01
360.190348 64.14
360.287828 54.4
END IONS

BEGIN IONS
CHARGE=2+
PEPMASS=738.397766
RTINSECONDS[0]=178.896
TITLE=150313 3444B.d, MS/MS of 738.3977661 2+ at 2.9816 mins 
120.081288 4012
233.166367 3952
359.193381 956.6
376.222412 718.2
489.301997 751.6
588.370324 390.1
710.310848 240.2
830.476854 343.1
943.509383 243.3
1069.567213 291.1
1083.527642 86.81
1197.617631 127
1293.606893 41.03
86.097087 2495
240.099256 1232
360.194662 410.8
371.167241 289.6
470.239701 320.8
593.230111 224.6
716.430639 177.2
831.469323 240.7
958.531303 190.3
1053.531259 101.7
1088.595513 76.47
1216.619127 101.3
1293.657474 24.02
121.085444 891.8
248.160044 889.2
354.145231 356.1
453.215019 224.6
481.224534 280.1
627.673387 169.1
743.325084 143.9
812.471514 111.5
941.499919 185.4
1066.522057 60.31
1089.565979 67.01
1198.611667 99.62
1298.242531 15
101.071379 735.2
243.111575 856
358.208979 303.2
414.162035 222.3
490.308735 187.4
602.364218 144.2
727.320065 101.6
842.439996 105.2
940.518111 127.3
1050.551055 54.69
1071.563516 63.44
1223.536419 83.37
147.112892 539.1
261.159662 689.4
342.179024 253.7
371.184905 195.9
535.802441 173.1
581.264926 141.1
699.411798 101.2
813.454831 104
960.530177 125.7
970.456691 54.12
1081.502630 54.78
1215.635979 71.5
129.103109 508
234.166810 647.5
276.135790 216.3
386.172735 191.9
545.281923 170.2
590.363785 135.1
712.239447 87.24
828.423399 80.06
870.404300 78.09
1019.480861 48.35
1077.486367 51.93
1199.622134 69.45
147.076497 493.9
257.125582 530.5
359.267146 188.6
448.141130 149
500.204960 152.5
580.272656 135
760.380068 79.17
845.398042 69.07
925.475905 55.56
1034.513826 41.84
1086.594648 47.24
1217.657124 57.37
84.081571 434.5
249.166085 492.4
342.229734 185.7
390.206338 144.4
484.190881 151
583.279067 131.4
680.402535 72.76
856.435336 67.04
955.435880 50.27
1055.545862 41.67
1087.576410 47.02
1183.597188 55.32
102.054635 306.7
242.151075 452.9
347.688973 181.8
456.228065 130.8
519.264486 149.1
589.257737 120.4
711.330034 69.5
815.441315 66.92
959.524140 44.98
971.501087 39.69
1098.549948 34.05
1216.470176 34.04
111.055870 229.1
258.107925 326.9
341.216414 175
377.216502 129.8
482.213915 136.2
601.328930 115.9
741.284770 64.94
813.404701 65.93
920.379066 43.93
1052.544026 38.06
1082.565951 27.1
1180.721654 28.98
70.029411 135
84.042913 75.26
86.061168 33.64
86.137963 62
86.331496 28.12
86.584513 27.12
97.100359 105.5
101.117995 21.5
101.251402 30.03
101.414620 13.8
101.432030 21.68
102.074710 141.9
102.104032 18.38
103.055909 19.48
111.086571 23.45
111.114363 14.38
113.070119 73.9
119.701216 25.77
119.709175 18.04
119.970632 29.8
120.125986 117
120.140244 71.4
120.154705 22.25
120.311051 25.01
120.399246 19.01
120.463917 17.02
120.624455 46.25
120.721401 13.68
121.114898 56.68
121.130970 15.12
122.058020 149.2
129.066991 70.67
129.148361 19.36
130.068031 58.57
130.139345 14.57
131.119636 223
138.054266 175
139.060452 182.2
139.094443 21.33
146.089791 130.4
147.163292 17.69
147.276954 17.04
168.068383 86.27
175.072665 65.56
175.119092 80.56
181.059762 59.67
181.085025 14.45
184.107428 83.3
186.078134 75.61
186.125680 38.47
192.108981 39.56
195.148758 141.5
197.079398 99.06
197.880742 34.08
199.088097 64.02
199.178327 143.4
200.068342 153.9
200.101203 115.5
200.136101 29.89
202.118338 69.3
204.086073 185.9
204.123029 15.1
209.056176 37.12
212.102553 201
212.953056 37.04
213.122032 107
213.161722 82.54
213.191021 17.36
214.114534 124.2
215.133915 206.3
215.151279 221.6
215.331004 17
216.118409 139
222.124073 76.04
222.155773 17.44
223.072469 48.8
225.123839 273.3
226.082656 229
229.081646 57.48
230.116255 151.6
230.148923 316.3
230.391380 28.77
231.107823 79.96
231.125641 35.68
233.128633 23.33
233.230036 76.09
233.252485 32.02
233.565768 45.07
233.857368 15.25
233.917371 16
234.274522 49.93
234.601291 17.41
235.083744 14.28
235.164867 156.2
235.257554 46.73
236.655832 18.12
237.687892 19.23
240.181286 24.08
240.889500 49.43
241.077361 108
241.092589 99.52
242.082423 73.09
242.122866 126.1
242.225675 14.32
243.178719 29.01
244.093765 161.2
248.510101 21.27
248.549148 17.69
248.619974 23.73
255.139051 35
256.142642 114
257.187672 16.06
257.213111 17.29
258.176167 19.07
258.819579 31.16
259.110233 242.9
260.163176 38.72
262.164970 108.1
262.207005 14.07
265.138672 90.04
268.141073 38.12
275.129817 81.12
281.052357 69.14
281.111581 84.05
289.117658 143.7
297.154398 57.12
299.052463 26.46
306.183677 18.07
310.119984 114.2
312.152368 26.33
314.189209 100.1
314.221093 14.62
315.197036 53.01
319.201158 29.02
324.720363 73.25
326.170178 127
327.169117 101.9
337.116199 57
339.168115 53.49
340.196046 50.11
341.013731 105.1
341.183979 77.89
341.767246 107.7
342.282298 18.06
343.199737 135.6
343.453099 19.9
351.131290 30.03
353.144272 20.45
355.128838 65.89
358.493420 37.07
358.751679 38.45
360.272014 13.8
361.173638 42.23
364.119498 91.13
365.150364 19.04
366.092849 50.31
367.713322 123.8
368.157957 80.6
369.150815 174.2
371.853913 22.1
372.193471 109.9
375.274615 27.25
377.182255 115.1
381.180098 41.02
382.143943 32.5
384.184504 112.2
384.236346 14.47
388.143389 41.86
390.168201 54.78
391.203802 97.08
392.207265 74.82
396.144188 47.45
397.516636 14.1
399.185333 115.8
403.107663 70.12
404.209239 81.79
407.225912 86.82
408.185684 49.56
416.139487 65
418.610726 25.89
422.195517 18.16
436.182364 49.06
437.189451 39.49
437.251022 53.75
438.200319 38.32
438.245338 39.08
440.299292 48.35
442.226739 122.6
445.216983 77.69
449.144981 63.32
450.143220 37.75
453.296660 18.12
453.320225 14.01
454.226384 57.2
454.267772 121.8
455.186029 19.45
455.250179 119.8
457.165878 50.12
460.290045 20.01
462.734985 25.23
464.188004 52.66
464.949719 13.89
465.171336 74
469.271458 72.01
470.201529 64.49
471.256185 65
471.291718 89.61
472.209939 35.91
472.273592 135.8
473.282280 36.1
474.221518 65.19
477.250369 31.17
479.253654 54.12
482.255887 65.05
482.838034 33.34
482.857581 17.12
485.753088 50.12
486.234468 30.07
487.261247 104.8
487.372294 54.31
489.243353 82.51
490.187502 17.62
490.355251 61.67
491.247081 70.09
491.305517 60.56
492.242549 128.5
499.249849 60.75
500.296144 19.01
501.207832 79.47
516.270543 17.89
517.291185 125
517.353247 16.05
517.760857 88.06
518.256353 58.96
518.275319 47.89
519.221269 54.49
520.087877 36.54
528.222991 39.26
528.247802 20.04
528.759609 54.08
530.208469 15.01
534.798527 105.2
535.282195 87.15
536.242295 52.24
538.240996 40.53
539.239883 55.11
539.408076 18.25
539.747817 35.01
549.257202 30.53
550.272580 68.79
552.287946 78.3
553.285874 30.52
559.245368 26.04
560.167305 22.05
561.220122 88.89
563.255694 22.02
564.238436 108.6
566.226604 29.24
566.289149 95.55
567.216038 58.33
567.310654 61.45
570.301458 30.53
581.797072 15.08
582.261770 78.37
583.321634 100.2
583.753290 31.57
584.307045 84.68
584.579694 35.82
584.688427 16.15
585.296532 69.63
589.371913 78.01
590.298458 22.78
590.791158 18.24
590.964282 21
594.923908 19.52
595.228982 45.07
596.049327 22.56
598.302453 94.89
598.351223 15.01
599.296507 66.45
599.834441 83.46
600.299951 81.42
600.339243 58.8
601.298038 69.24
603.238023 41.38
610.252834 24.57
613.292183 18.62
616.309510 29
620.338797 83.46
627.264224 35.9
628.263513 56.36
628.296029 45.25
630.317720 63.54
633.237798 44.24
636.192643 22
638.336100 38.14
640.255452 28.04
645.327604 76.09
647.082357 38.84
647.281384 45.57
648.261141 101.5
662.692689 44.01
663.275291 42.04
664.309954 60.12
665.275994 39.04
676.255472 51.53
684.381047 40.23
686.748626 27.01
692.290974 33.53
692.322172 25.06
693.275802 21.04
694.351947 37.39
696.403466 24.14
700.361249 52.07
711.450472 28.53
711.718946 59.13
712.380889 14.25
713.314177 18.11
715.332068 50.52
718.436069 27.45
721.268897 33.2
722.366541 24.27
728.385537 58.17
731.421336 15
731.976775 21
742.343261 49.81
756.356956 49.88
768.423581 63.34
771.323630 43.2
778.541175 27.04
784.421699 28.35
804.392607 26.45
805.390617 20.6
809.347048 33.14
810.324552 56.48
814.448016 31.12
817.101750 38.68
823.093008 46.2
829.153358 14.28
833.509934 22
835.144862 43.67
841.450088 30.53
843.387081 27.09
843.448103 15.06
848.377085 34.89
853.392516 44.41
856.177300 32.17
871.379329 19.32
872.384024 32.66
879.797754 17
906.470547 21.27
907.479184 18.38
918.455136 23.22
939.197975 23.89
941.337032 33.41
941.784698 33.88
942.501271 41.96
947.282480 24.05
949.551777 38.02
956.493752 20.1
961.532579 39.11
962.262594 26.25
962.489062 17.04
967.451682 16.29
969.519495 29.2
979.504637 17.57
986.476934 25.1
987.476896 22.02
1051.550681 16.32
1054.825969 32.03
1056.537494 25.72
1070.563967 22.12
1182.604614 19.04
1216.821982 18.12
1219.655230 28.2
END IONS

BEGIN IONS
CHARGE=3+
PEPMASS=498.582703
RTINSECONDS[0]=130.432
TITLE=150313 3444B.d, MS/MS of 498.5827026 3+ at 2.17386666666667 mins 
105.065783 310.1
161.091755 227.6
350.236028 106.8
421.166546 32.01
532.198347 48.49
639.829599 103.2
696.345565 95.89
826.899626 42.28
860.494878 71.49
986.532330 35.06
1068.502809 70
1176.790520 15.2
136.076246 239.2
185.118652 117
325.184239 72.08
393.612756 10.03
546.316891 23.01
618.297608 62.33
674.363520 84.25
955.430303 12.05
970.519862 17.08
112.121039 150.1
198.084931 106.4
293.108963 64.2
535.211600 15.12
577.214375 12.01
745.399932 81.01
860.561414 11.04
137.079120 148.7
181.061170 99.23
265.117827 59.89
495.619322 14.09
718.318222 66.47
86.095412 93.31
247.105955 97.8
303.209010 47.78
519.263095 13.41
746.381389 45.7
102.054251 61.51
164.031370 85.16
274.117912 25.94
510.270614 12.67
695.329609 41.57
127.111657 58.38
216.099634 79.16
268.099850 16.89
696.263164 28.45
147.112617 54.02
213.068835 68.33
350.303616 13
718.379499 14.12
141.000383 40.45
242.143679 57.95
111.118204 31
240.097822 46.25
60.224710 22.44
86.124941 12.57
103.045187 11.01
112.153816 13.56
127.260806 11.38
136.129852 12.04
161.127602 22.89
161.148163 16.12
185.159244 12.22
214.093801 21.18
216.128164 11.02
END IONS

BEGIN IONS
CHARGE=3+
PEPMASS=498.582703
RTINSECONDS[0]=128.955
TITLE=150313 3444B.d, MS/MS of 498.5827026 3+ at 2.14925 mins 
105.066458 1057
216.099534 459.6
293.114219 284.3
373.205851 253.1
558.288051 298.9
639.826005 600.5
695.341681 281.4
858.453560 112.3
860.476631 96.88
970.619064 85.03
1315.328008 13
1389.412803 13.01
60.045854 557.6
214.155199 209.3
291.135857 210.3
443.729906 108.7
545.312936 259.3
630.810035 194.1
745.385923 125
840.458158 38.01
864.470776 85.01
986.530437 67.27
86.099271 261.8
170.088902 136
294.113942 148.1
417.262306 77.2
485.260689 155.5
640.329398 183.2
727.370012 113.9
859.462346 31.77
869.457890 68.33
969.510590 49.26
131.117894 225.3
164.033202 133.5
270.140957 130.8
422.182893 75.09
477.231002 150.3
623.309583 122.8
751.352722 72.55
1020.454769 10.01
84.045886 223.8
188.102257 110.1
329.180453 126.1
444.137330 37.31
493.769582 117.8
588.243195 73.72
746.389529 67.93
129.101921 143.5
240.095875 79.06
303.219101 124.1
425.104070 18.08
528.290245 110.9
657.345529 72.07
729.075443 67.13
111.116191 130.8
181.059977 75.12
265.112271 109.4
426.080533 14
465.550768 96.46
617.299487 70.09
687.826954 61.01
147.075525 122.8
199.166298 70.96
355.292679 107.3
417.428719 13.62
558.799193 77.12
641.329975 58.17
697.331723 54.03
91.053989 113.3
247.108319 70.05
284.292999 94.22
361.157025 13.08
534.248101 56.08
640.820414 40.02
695.841618 50.89
101.058849 74.39
255.105534 67.29
265.124803 88.12
443.819199 10
494.265097 55.78
640.087570 35.04
746.862138 42.17
60.083819 23.88
86.126576 15.22
86.147403 13.03
86.224870 16.14
101.107847 35.22
105.112595 23.57
105.349717 26.89
111.842118 13.01
126.054666 65.05
130.024268 13.01
131.149827 20.01
141.319872 10.01
142.281368 26
142.293823 14
170.135383 10.45
170.163126 10.28
180.101935 47.71
182.740440 23.48
182.915010 34.96
214.214060 16
216.169296 32.08
217.096615 29.02
224.142571 56
225.608899 19.17
240.128827 14.35
241.103820 17.24
243.444796 13.25
258.108959 49.41
266.128956 87.22
267.129029 35.01
274.117395 38.12
284.336862 11.16
287.236677 21
291.208219 11.03
292.130312 66.64
293.201845 11.57
308.160608 22.04
322.182951 13.56
322.760289 21.01
329.257408 24.04
334.134555 71
353.175631 34.21
353.494934 17
354.161588 67.78
472.150897 25.84
480.909742 24.28
481.875384 26.47
492.925346 24.02
493.854646 11.38
493.900557 11.01
535.106808 17.57
539.165674 31.58
539.642570 10.01
549.282141 38.61
558.397918 16.03
558.419699 14.16
602.016294 10.32
609.081966 13.05
618.289848 28.52
637.256419 18.01
638.779194 33.49
639.919930 34.08
641.428214 11.17
670.176987 27.3
674.359382 36.23
695.972293 21.48
703.849005 38.77
715.387149 31.01
717.874480 13
727.426404 19.12
728.359286 24.8
729.126908 14.14
745.475278 10.01
746.555622 21.01
747.397813 23.11
750.701237 13.16
END IONS

BEGIN IONS
CHARGE=3+
PEPMASS=498.582703
RTINSECONDS[0]=127.274
TITLE=150313 3444B.d, MS/MS of 498.5827026 3+ at 2.12123333333333 mins 
60.045306 647
181.059973 287.7
265.116211 291
421.178495 147.9
477.224346 252.5
639.824219 638.6
745.392912 636.5
858.472205 151
952.482418 82.57
971.123028 24
1089.372910 12.06
1260.583231 13.1
111.117272 473.5
216.096600 199.1
293.111709 155.2
420.240186 110.6
485.753287 192.6
597.788572 117
695.837202 90.61
799.390471 95.16
863.179927 32
969.510980 12.12
136.076269 404.7
247.105440 177.7
315.170476 111.2
367.192274 109.5
493.244288 138.3
640.325618 82.01
675.355118 72.16
852.441930 59.17
954.836699 10.01
105.065518 282
199.069861 172.8
286.185868 108.9
417.252320 107.9
553.296854 135.7
640.833896 75.75
674.358527 57.73
821.390058 38.89
70.029060 207
200.072602 142.6
271.146376 107.3
382.187470 96.56
464.224308 135.4
618.487495 67.01
696.228124 49.04
858.553400 11.35
102.054789 206.5
210.597400 130.1
275.100797 100.7
399.209449 85.25
558.294591 128.6
659.329701 60.34
746.928241 38.1
147.075279 126.5
175.115188 129.3
303.217585 88.78
363.140668 64.3
477.567113 108.5
631.312047 49.06
676.357782 35.92
84.079963 74.93
199.092989 115.5
348.131735 79.8
421.241854 63.45
545.310264 101.2
641.302122 46.68
711.363165 27.57
145.050096 57.93
199.167325 101.8
322.147240 77.15
447.183295 63.28
540.275346 77.6
632.334677 46.07
746.377470 24.52
86.096117 54.17
212.070737 101.8
320.165042 74.97
365.194551 52.29
485.261284 75.64
618.294115 35.34
746.519986 13.1
60.077255 19.8
60.087610 13.47
60.343841 20
63.491185 13.16
102.090229 18.02
105.107812 10
105.464973 35.76
111.173505 19.6
113.070903 35
130.107339 38.45
130.262535 26.69
136.423797 14.45
140.134641 11.01
164.031951 15.06
181.118961 10.56
185.117573 14.16
187.089739 14.15
187.108757 28.39
188.101596 86.63
196.142688 36.23
202.326390 40.69
213.008088 14.03
214.167783 32.41
214.183035 24.03
216.123250 29.02
216.215032 24.02
216.992781 35.23
218.848044 10.28
235.127089 28.01
240.094981 67
241.090147 85.01
241.446700 32.69
247.171713 11.67
258.105886 56.12
265.201883 11.09
268.089967 40.22
275.143872 22.01
287.193387 36.56
289.046682 69.06
293.153035 18.8
294.107443 73
294.136420 28.01
313.233048 66.38
320.183311 35.24
338.171441 27.23
341.178467 40
379.156499 28.11
417.306469 15.68
443.187150 46.27
443.204483 27.12
444.235798 16.21
471.550022 75
474.167807 56.12
475.761830 71.03
479.020241 26.16
479.345264 63.22
479.445467 70.15
484.764876 69.93
484.830142 13.03
485.021743 16.08
485.857563 14.07
494.286858 33.9
505.720692 31.64
509.780505 21.05
512.677846 56.81
516.245285 64.68
523.728247 18
541.271313 33.52
550.611275 23.1
575.210353 16.01
575.394002 32.02
597.846650 20
639.932104 18.75
639.962823 14.14
640.884534 32.9
641.050634 11.62
649.285179 16.29
745.882324 12.16
757.446876 12.1
END IONS

BEGIN IONS
CHARGE=2+
PEPMASS=747.817871
RTINSECONDS[0]=209.29
TITLE=150313 3444B.d, MS/MS of 747.8178711 2+ at 3.48816666666667 mins 
70.064936 364
213.163467 149.4
279.135220 1711
381.135368 88.58
529.220352 156.8
601.273677 91.17
696.355654 59.21
800.352238 138.5
923.400737 130.8
1020.451754 57.35
1426.734790 25.64
72.081566 157.9
197.162940 134.8
280.139587 445.1
437.229731 77
503.682392 143.3
582.237103 83.77
709.312217 57.85
862.426772 133.4
889.336707 91.13
1026.861463 37
1426.681697 11
120.079461 156.9
252.190842 118.1
311.055515 140.2
379.189245 69.52
567.273534 106
644.796999 83.02
744.276652 54.15
795.381925 72.1
959.403013 59.14
1044.327468 20.38
104.052817 79.78
234.127441 115.2
292.161525 130.6
394.175648 53.52
535.225062 76.68
645.296533 80.27
714.245198 52.61
860.399603 52.01
903.439039 49.17
992.486437 12.04
86.095995 72.08
237.086884 111.8
349.180700 101.4
419.223385 43.94
540.217873 70.36
666.272910 75.23
691.250219 45.09
792.335374 51
945.472963 48.47
139.519900 37.01
203.105220 111
281.136589 94.39
416.239597 43.27
532.190362 63.33
589.292109 72.21
764.321031 34.17
822.378673 50.65
904.348665 40.25
72.318815 21.16
260.136678 78.07
336.127238 88.03
377.182496 33.21
546.229263 49.38
607.185215 57.65
698.313970 32.23
797.375489 38.44
70.372775 20.06
238.120756 74.26
301.095772 54.48
387.059356 31.73
502.209361 47.27
595.252041 52.8
716.335611 25.01
812.413703 33.61
87.057055 18.44
215.048532 69.54
336.387234 39.26
447.162854 30.35
539.281442 43.72
662.226229 44.16
762.330621 24.03
784.405903 27.64
120.116409 14
232.073397 56.1
341.102821 37.56
466.237783 15.8
531.293310 41.73
629.258407 40.05
765.016155 14.01
808.462083 24.56
75.361154 12.04
127.815107 10
171.110390 28.45
199.101659 25.05
200.774821 11.14
227.211024 35
237.754020 12.38
250.115006 47.58
252.276703 23.08
279.368644 14.4
279.560373 13.32
280.201550 36.58
280.463346 12.02
292.193974 32.1
297.127535 36.44
312.157009 27.67
315.108325 33.22
340.202241 20.31
361.154879 25.69
362.397859 25.68
388.917163 14.32
434.203393 11.01
476.156424 35
478.231960 17.23
487.194339 35.37
490.272498 31.92
492.243569 18.67
503.727382 20.8
508.235679 23.5
525.211102 30.45
527.209314 18.24
528.542614 24.73
529.286687 20.15
540.280641 17.01
542.248213 20.14
549.216042 41.03
573.840710 19.84
581.234934 34.49
581.260563 12.04
610.224239 36.25
610.623785 20.75
613.047121 14.14
622.250178 24.77
630.975091 12.75
643.293601 11.68
655.280058 20.6
741.337327 10.38
762.359377 10.05
800.439524 12.03
805.731424 14.44
809.748392 10.45
812.819785 10.03
834.403102 12.41
1521.705196 23
END IONS

BEGIN IONS
CHARGE=2+
PEPMASS=757.34372
RTINSECONDS[0]=219.706
TITLE=150313 3444B.d, MS/MS of 757.3437195 2+ at 3.66176666666667 mins 
86.097150 592.4
242.150288 976.7
299.173246 673
428.240992 209.5
526.309662 172.7
651.287077 152.3
755.356287 146.3
836.374155 150.4
924.400039 123.7
1023.461477 221.2
1161.447788 66.41
1193.571432 213.2
1303.625359 81
131.118367 382.3
225.101796 217.8
370.243183 191.6
373.195048 164.6
517.300818 134.7
591.742005 137.2
733.223298 121.3
830.359809 106.3
874.403747 81.72
1022.471640 158.8
1075.840629 22.04
1192.586355 182.5
1331.596201 53.02
143.117539 214
225.119424 192.2
327.204986 144.2
384.255039 151.9
528.181120 88.78
593.267244 134.5
686.338305 111.8
861.326969 76.15
923.397896 68.05
1024.464611 30.25
1145.292882 20.19
1195.570725 60.11
1338.590146 17.1
168.073469 186
216.094855 175.1
340.255748 136.9
468.238782 148.8
482.002732 86.06
601.308645 103.1
699.842362 41.77
837.362726 36.42
877.355462 54.33
1007.419276 25.36
1119.535323 12.25
1197.494589 14.8
1304.636038 13.78
163.126593 148.3
208.096380 151.6
348.182461 136.2
390.183775 143.5
563.333927 73.09
651.820737 101.7
673.387502 31.25
837.937352 17.24
926.381959 38.35
1026.012404 14.69
1086.499292 11.67
1308.028356 11.01
101.071913 127.2
225.156362 141.7
327.167740 113.8
410.150277 137.6
483.230906 70.02
652.316784 96.77
702.287185 30.62
836.485995 13
953.384257 37.25
165.090243 106.1
232.083111 139.6
281.159301 101.4
398.245523 127.1
525.146973 67.15
579.212254 90.55
702.324414 28.24
876.129301 24.53
97.065161 91.02
211.107762 127.1
310.105631 96.88
399.245971 113.1
504.185838 65.01
660.141648 85.03
753.315396 24.01
923.450174 21.07
167.104654 85.88
215.099723 119.7
368.196004 94.22
445.147370 108.1
506.243498 64.52
618.007325 56.68
686.418896 11.03
927.398380 19.01
132.100767 84.6
193.156759 105.2
284.188472 93.14
451.227601 104.8
513.193854 49.92
608.317557 46.32
922.485193 16.16
72.080991 56
86.143990 16.29
86.166781 45.49
86.308367 27.82
86.679074 44.88
87.011868 16.12
87.273795 29.12
88.037959 72.09
88.109361 24.02
96.040669 10.12
109.101814 32.07
116.071330 34.45
126.053607 33.72
131.178205 10.06
153.086736 57.56
167.139471 10.01
169.024994 56.15
169.057213 40.4
169.097450 64.15
171.115542 53
185.163508 80.06
185.200845 11.45
185.484109 48.04
186.084014 55.17
187.109430 96.04
187.139395 71.56
193.465993 42.79
199.096779 22.03
211.537765 10.04
212.179708 86.92
212.217598 11.08
214.677597 10
215.140537 66.1
216.134073 23.6
226.121956 21.56
227.211784 76.05
227.253072 12.03
228.193561 87.78
239.150743 72.25
240.134022 39.38
240.942727 24.94
246.121904 81
246.183934 50.31
251.168848 83.01
263.103571 47.06
263.442410 10
263.655093 36.23
266.120991 33.01
271.061065 62.49
272.819304 15.38
275.167444 41.26
275.182516 26.56
279.665419 16.12
281.227553 13.36
281.975064 43.18
281.991689 24.82
282.138726 13.11
288.157755 33.78
299.244389 10.02
299.610205 18.38
300.521892 11.21
304.171018 12.1
311.032507 51.08
316.164694 87.03
317.153633 52.39
319.101471 74.55
325.185217 68.68
325.229377 13.01
334.124803 58.02
339.201235 59.05
340.151646 43.81
346.208481 48.79
346.241644 11.92
347.140069 41.34
348.235079 15.04
351.165008 67.24
353.901581 17.05
354.216951 37.33
356.340007 37.33
357.137010 55.03
359.231351 13
361.484653 23.08
363.140699 14.05
363.280571 51.94
363.319107 10.06
366.131026 10.07
367.203987 27.57
370.298263 19.52
373.326001 32.52
382.233970 87.97
393.160453 60.17
394.243289 104
399.775558 10.03
399.934784 35.09
399.955740 12.1
400.285537 59.65
417.126904 50.38
417.716221 12
432.205033 21.12
436.079693 35.48
437.217546 53.78
446.175665 44.3
459.260400 35.01
463.118596 18.36
468.309209 53.57
476.282343 22.41
484.210965 23.82
492.168974 29.88
504.225305 13.41
511.322356 36.07
536.091227 38.02
538.187924 13.05
560.192613 16.6
561.191269 17.8
563.375964 12.1
631.224487 28
649.747221 17.4
650.283286 41.16
651.382161 12.57
651.433687 10.01
652.269069 23.05
657.541584 16.02
665.804963 11.03
670.054570 20.25
670.095111 14.09
872.436591 14.04
902.380220 11.67
926.466648 12.07
927.261318 11.01
936.802620 15.1
END IONS

BEGIN IONS
CHARGE=2+
PEPMASS=757.34372
RTINSECONDS[0]=218.228
TITLE=150313 3444B.d, MS/MS of 757.3437195 2+ at 3.63713333333333 mins 
86.097269 1960
242.151357 995.7
299.170849 1735
384.261487 249.9
506.232192 135.6
650.292896 609.3
760.312151 159.2
836.362571 180.5
923.403428 605.2
1022.470605 208.4
1138.576206 92.89
1193.578032 281
1322.606463 38.25
131.118052 891.6
186.086048 242.8
300.184256 332.6
386.199644 221.3
543.173260 112.2
654.318381 203.6
760.285686 128
837.377280 128.3
924.410096 347.9
1024.464672 179.5
1148.531447 77.86
1192.568103 246
1305.613434 18.08
132.121139 259.3
171.113325 220.8
271.174958 260
385.257116 214.4
481.274417 90.2
615.252650 151.9
661.260588 73.08
859.352731 97.1
906.385781 123.3
1023.478538 151.3
1156.534284 39.8
1194.584636 233.6
1323.141605 11.67
159.090357 199.5
225.124070 201.1
274.115745 175.4
413.252035 179.2
482.267987 88.44
593.260892 147.3
730.293255 72.24
817.362248 49.96
889.369090 121.2
1025.466978 124.1
1065.488853 37.11
1175.565332 87.97
1307.123126 11.32
159.111869 154.6
243.151027 171.6
353.227486 170.1
442.251244 159.5
469.163667 87
645.277552 125.8
687.326404 68.37
778.337173 46.79
925.401801 117.2
992.465699 108.1
1137.556917 37.01
1196.582970 51.03
147.112149 152.9
225.158113 167.3
331.106990 158.5
368.233697 122.4
517.184446 84.9
580.342785 121.9
759.278838 45.49
819.343037 46.46
869.369520 98.94
1005.437111 86.32
1157.531312 12.32
1176.582394 31.69
117.101210 142.6
209.101023 150.1
297.129140 151
457.159165 120.3
526.203020 82.56
613.247075 119.3
726.591171 43.05
818.360242 40.32
901.953971 81.55
1023.528123 78.48
1136.559922 11.47
1195.055200 29.64
61.040003 116.5
196.091650 149.8
323.251342 126.2
377.122554 118
515.308850 80.48
575.251833 107.3
712.339375 41.78
832.034618 39.12
884.468197 65.09
987.436244 66.56
1138.709080 10.67
1259.016830 21.48
84.045714 109
248.069829 148.6
331.140268 121.2
399.241025 113.4
476.283769 58.19
652.293065 95.96
691.242176 41.14
850.305336 35
907.403728 54.11
1004.464251 64.57
1204.663571 20.52
135.082109 107.9
197.129546 126
268.108454 111.8
458.182958 106.8
501.212791 54.03
618.714101 94.2
674.065518 38.58
828.354150 33.67
876.358825 48.35
1023.400574 39.41
1193.209237 20.29
61.064765 15.47
72.081693 48.41
84.063486 27.1
86.135598 54.56
86.279771 12.36
86.428534 41
87.015047 24.1
87.076855 19
87.426722 14.8
101.072802 77.01
129.097340 15.62
130.049228 106.3
131.175897 22.07
131.636418 21.49
131.996888 23.32
138.053818 16.01
143.116930 15.01
147.277878 12.89
147.645509 18.12
149.307331 44.31
159.148485 14.25
167.066466 81.35
168.077305 56.01
171.158965 13.03
185.163028 122.1
186.132367 31.96
187.086857 60.49
193.156702 17.41
195.990745 40.04
200.101516 67.12
201.018237 102.8
203.064901 30.98
214.152697 17.48
223.064911 24
224.139848 73.41
225.202064 15.47
237.332501 70.6
242.467306 15.89
253.167424 37.45
254.610155 13.14
257.121623 51.78
257.163135 28.68
257.349137 11
258.145077 123.4
259.895758 18
264.127318 58.79
264.879406 11.41
268.152038 11.17
274.186911 11.1
275.117478 47.07
275.167909 64.81
275.646770 13.18
281.998590 29.12
282.162266 37.3
282.185547 11.24
283.151415 34
284.153544 40.56
286.137402 58.82
287.589963 19.05
293.218498 55.6
293.249141 10.35
294.161625 28.25
299.247433 30
299.311293 10.01
299.557491 42
300.264396 12.16
302.136800 53.89
304.104520 43.45
304.230714 16.08
304.371877 40.15
311.205494 84.64
315.112425 95
315.178941 63.6
319.105264 50.2
319.144051 10.03
319.207499 53.09
319.248398 10.03
323.093632 19.9
324.168560 73.23
324.187592 31.12
341.205320 74.74
342.936217 14
345.147110 72.02
346.203027 85.65
349.223291 77.02
351.994512 79.32
354.219154 65.85
355.127394 62.01
356.216736 10
357.213660 93.62
362.142786 70.51
367.231159 35.46
368.188613 50.98
369.241196 58.17
373.198424 71.89
375.200336 24
376.132832 47.82
377.215283 10.09
379.218750 10.01
380.228689 23.07
381.213516 72.08
383.146222 20.02
383.267854 74.6
385.310962 10.22
385.370255 10.24
386.272670 15
386.930346 26.25
387.497324 75.24
393.123012 40.27
395.233238 101.9
398.243036 43.93
398.562467 24.67
400.163268 28.17
400.192903 10.06
404.223077 91.33
404.277023 10.04
408.218871 50.07
412.186687 17.23
412.250219 14.1
415.162558 21.22
416.122997 55.92
418.171739 36.02
418.677292 38.2
418.852277 20.88
423.082643 48.2
423.148068 48.15
426.210532 105.1
426.274245 12.01
430.200393 46.27
431.203999 28.37
434.244079 13.01
435.146932 75.57
442.141353 38.22
449.211135 43.9
450.217895 24.67
451.230073 76.61
452.206776 91.32
453.228556 12.67
453.290714 14.22
456.128570 41.73
468.396884 13.25
477.567618 27.16
482.526973 16.09
485.129878 42.08
488.155175 20.4
489.211183 24.33
493.215420 28.23
494.288370 46.29
504.350259 12.18
519.048305 14.09
520.481556 13.33
525.285836 45.52
526.264888 12.04
526.528449 47.23
529.360721 21.57
536.259984 17
554.164841 39.49
556.326994 32.16
566.290890 92.17
571.234203 51.01
571.355068 56.17
572.313920 53.84
573.320520 25.92
579.239334 40
580.244305 62.61
580.412556 19.04
581.731690 55.56
583.250208 43.37
583.301210 50.25
585.241892 60.96
585.277455 16.23
586.243738 23.57
586.271369 12.28
591.211495 10
594.431154 16.21
597.226635 35.47
598.340977 46.32
602.279490 28.57
605.230979 37.27
605.303992 64.76
608.325843 24.6
616.317919 28
620.316054 33.35
625.273255 64.11
632.275661 36.8
635.260708 50.6
636.309669 48.14
643.354909 88.88
648.261680 31.78
650.404026 10.01
651.239648 37.14
651.289237 56.36
651.816117 79
652.364174 14.89
654.412342 12.04
659.314708 50.25
664.330456 16.89
678.438849 25.8
686.364550 12.04
690.276293 19.65
691.322032 35.41
691.592095 20.45
704.384311 10.92
705.277348 19.69
728.872528 25.68
733.295334 20
742.455899 32.02
776.308972 28.41
800.346251 29.03
802.328389 29.14
809.281367 21.12
820.334228 22.16
821.037022 17.08
822.198487 25.4
832.739348 10.92
844.681038 13.57
873.384048 32.59
889.428356 16.02
893.429825 11.03
924.529593 16.01
924.690979 32.76
926.213560 21.94
932.451460 39.41
933.450659 39.26
934.971823 30.03
987.341658 31.25
1006.438754 20.56
1007.428708 23.78
1024.889523 12.5
1024.996539 23.12
1026.455332 14
1193.242023 13.35
1195.611466 17.12
1664.718533 27.96
END IONS

BEGIN IONS
CHARGE=2+
PEPMASS=765.358704
RTINSECONDS[0]=185.339
TITLE=150313 3444B.d, MS/MS of 765.3587036 2+ at 3.08898333333333 mins 
147.077121 665.7
258.108287 357.4
283.105060 275.7
391.242362 102
530.225647 193.6
625.279172 177.4
715.281604 112.9
855.419589 268.5
937.457448 69.33
1069.493321 42.96
1136.607732 54.02
1252.632082 177.2
86.097089 604.5
241.080344 243.8
299.053016 228.1
426.193154 97.84
484.210290 174.4
597.284347 113.5
696.353732 88.8
810.406180 111.6
967.492120 54.65
1053.402578 26.25
130.049845 277.1
207.033719 177.6
337.183717 145.9
472.280284 97.12
506.155144 170.2
596.320458 108.2
748.389417 78.15
793.381725 76
938.478496 53
1023.527440 20.9
172.072105 237.1
195.075938 175.1
300.155393 129
394.206743 96.21
534.234957 170.1
606.071204 98.2
756.348537 70.01
838.411587 67.12
969.549213 29.6
1048.021394 11.03
171.112436 207.3
200.138913 155.8
349.109691 128.7
412.150846 90.41
556.275160 153.5
651.318301 97.36
693.314724 64.96
803.353375 58.99
937.485807 29.01
88.040899 183.9
238.139273 141.1
327.206727 124.1
407.612487 88.72
511.213916 134.2
583.083363 89.19
729.241385 57.31
842.411389 56.45
946.661614 18.07
169.060227 104.8
280.127890 130
285.092468 112.9
424.222099 86.07
540.248388 120.9
581.211791 73.84
698.380582 56.03
802.380941 54.11
904.617738 15.03
87.054306 88.38
213.086192 128.1
286.137316 112.6
395.140282 62
538.260832 115.4
595.254287 72.44
749.283894 53.11
817.223193 50.05
955.467270 13.67
130.084551 70.48
240.138909 126.1
371.117477 107
447.183737 61.21
524.228203 99.22
622.242774 71
711.321630 52.36
824.383192 50
915.357116 13.25
126.050985 64.03
240.097127 107.7
368.217973 106.8
395.121262 57.12
499.248176 98.78
657.291063 66.69
725.295648 51.19
822.328004 44.32
900.474865 11.21
81.034518 33.5
81.391206 38.03
84.997961 17.03
86.150561 23.13
88.063916 29.01
88.263242 26.48
101.075095 47
102.054710 45.08
109.032955 20.53
116.298735 16.27
127.211368 60.25
130.097582 21.62
130.382813 29.5
138.053908 32.11
140.031978 30.47
140.041890 22.29
141.065809 27.04
142.041377 26.12
150.131302 12.5
157.112455 11.01
159.578254 22.22
171.168192 13.01
171.181882 10.17
173.054724 37.17
183.107698 77.54
186.078625 85.56
189.102167 73.57
199.068401 62.76
203.228598 21.45
204.089360 52.82
211.104099 35.58
212.100900 58.12
214.117364 85.14
214.152950 12.01
215.121991 44.84
223.105973 77.57
226.367545 10
229.810345 17.06
230.075398 101.5
231.259026 80.42
238.081858 24.67
239.087704 31.04
240.187413 11.03
244.092428 84.46
256.137282 57.33
261.807099 22.02
263.369231 21.03
271.089567 24.02
271.106758 12.07
276.121044 84.02
280.417253 11.32
284.083704 34.12
284.500198 28.29
286.104236 52.16
286.201108 44.49
298.171836 67.88
305.091298 70.41
311.409792 23.78
313.186074 101.9
318.144016 47.72
324.124808 47.88
331.105139 47.72
339.089776 14.16
341.337656 36.89
354.140341 53.52
359.118364 72.57
362.167022 41.03
364.042553 13.38
367.122228 98.36
368.132278 62.03
369.210065 40.02
371.156469 20.15
378.108615 66.42
387.153197 18.45
394.135492 41.8
396.480061 10.88
396.497597 13.32
398.176339 29.16
398.389164 23.12
399.125271 19.16
402.158536 31.04
411.225102 15.78
415.174132 35.37
416.189619 40.42
427.219863 32.25
438.264272 17
441.245583 46.89
442.223963 55.11
442.588324 33.15
450.191333 15.04
468.223471 28.48
483.207973 11.07
485.429100 20.01
487.209745 17.11
494.182764 58.39
499.213009 19
499.987031 13.75
506.234986 13.57
512.207645 36.6
513.198563 47.45
513.237134 14.25
518.287758 12.01
522.211385 82.03
529.217514 73.01
530.048488 25.53
531.235448 23.07
534.311742 16.05
542.207691 71.89
542.261766 12
551.274048 27.41
556.235143 19.38
559.190666 25.84
561.281273 14.78
562.202829 80.43
579.290256 11.14
581.269625 37.96
583.272154 20.8
584.269560 36.22
587.194507 57.57
602.272620 17.01
610.222828 21.38
613.011833 23.8
625.354336 12.07
626.296431 27.27
636.385992 10
642.306916 53.31
650.300911 33.52
656.169901 59.14
670.024006 22.64
670.346434 56.46
670.393445 11.01
676.291232 61.03
677.300072 47.75
678.845230 39.01
680.299944 36.12
698.338480 22.38
711.372044 33.15
723.375911 16.68
725.159594 32.22
727.303066 31.21
728.373759 12.04
735.379270 21.07
738.403360 12.03
740.338633 10.88
749.338470 11.1
774.274496 31.11
776.368003 45.03
778.912774 21.45
778.939618 10.01
793.411132 36.12
811.393090 17.32
817.360779 27.18
817.391764 21.01
828.396239 38.7
838.462924 12.16
848.224346 15
923.424710 10.88
949.470598 10.56
1536.337219 10.03
1541.634681 10
1606.849636 28.01
1652.932691 40.48
END IONS

BEGIN IONS
CHARGE=2+
PEPMASS=765.358704
RTINSECONDS[0]=183.861
TITLE=150313 3444B.d, MS/MS of 765.3587036 2+ at 3.06435 mins 
147.076327 3917
258.108490 1933
283.102830 1041
412.146157 533.1
529.227087 1141
597.289033 316.3
742.332908 455.3
793.378509 421.8
954.419798 117.2
1048.971018 158
1066.500075 75.41
1210.600542 80
1308.539259 73.39
72.081270 1337
241.082402 1100
301.113484 828.5
394.138089 512.4
512.201033 802.3
576.222658 263.1
675.291243 427.4
855.417022 363.1
870.403942 113.2
1019.380248 73.5
1130.473338 48.14
1221.533524 51.26
84.045461 1014
172.069971 738.2
276.116276 481.6
415.181688 506.1
556.271115 514
613.291842 210.3
739.337308 303.1
856.427488 252.6
954.498560 89.61
996.373210 64.49
1095.541174 43.56
130.050612 966.2
214.116610 456.9
302.114156 354.9
400.185167 394.4
494.188948 371.5
642.307554 180.6
740.325471 268.3
811.395815 190.9
881.359503 76.48
1043.467527 49.01
1074.471289 35.08
86.097603 763.2
240.096062 416.5
284.102525 285.3
384.151811 281.6
559.203073 308.6
644.243383 167.9
756.345129 228.7
821.360919 172.6
899.389520 48.1
986.467968 37.12
101.070892 707
228.133017 388.4
284.086439 281
383.155425 235.6
484.204526 250.3
644.309484 163.4
672.909055 182.1
839.380264 145.8
907.393237 47.18
148.078427 616.2
200.141036 386
277.124888 253.8
441.243741 231.4
505.170846 245.4
624.262392 161.3
708.277698 171
809.393017 136.4
958.244286 46.8
87.056679 602
226.082417 374
327.202601 253.1
430.157295 225
511.210651 237.7
583.269945 148.9
723.260655 163.9
810.385222 129.4
895.385468 38.04
102.056249 570.2
223.072271 353.1
268.164303 229.7
429.170380 222.2
537.265529 228.2
608.235565 141.3
732.864261 160.4
827.420214 127.1
936.399035 37.22
124.037188 259.2
169.061026 350.9
314.189725 192.1
431.162390 221.1
553.222163 219.4
561.265993 138.7
711.339386 152.5
838.399871 123
908.481839 36.81
61.028351 95.81
126.055254 154
127.086814 45.34
127.487132 86.56
129.067221 83.38
131.051065 177.5
141.064106 53.06
141.074346 37.5
144.067206 91.22
147.144630 60.98
154.059462 66.61
154.160293 71.35
155.044810 74.22
159.075229 126.5
168.076939 74.07
171.073424 89.42
171.111699 335.3
171.147776 79.49
173.055731 62.53
173.497867 51.05
173.822415 39.48
183.073341 164.7
183.116433 296.8
184.066268 75.02
186.076064 180.8
186.123753 296.3
187.072360 170.7
187.123574 94.07
189.086296 53.17
198.085123 283
199.141699 254.2
200.323480 44.51
201.127100 187
201.801207 70
202.127464 76.36
203.131290 81.45
209.056923 47.5
210.057820 88.17
212.101000 126.7
214.304208 42.28
215.112020 189.6
216.098212 208.2
220.067296 63.95
223.106090 222.6
224.074257 83.04
224.112041 56.46
227.065385 247
227.083664 204.2
227.138287 169.3
227.170346 126
228.173779 157.2
228.535580 38.91
229.118670 161.8
230.078739 346
230.120359 197.4
235.073232 42.01
236.121639 135.6
238.081559 127.8
239.066936 66.18
239.175909 142.6
240.779939 44.14
241.147517 35.08
242.090180 195.4
244.093213 206.5
245.075857 35.32
255.145614 147.6
256.089449 119
256.106640 140.1
256.128923 111.3
258.175684 51.02
258.567395 39.35
259.092562 149.2
259.110153 205.4
264.076178 55.04
266.083393 86
267.084977 108
270.107638 65.58
271.091417 99.01
272.180185 54.94
274.100136 59.18
276.702196 54.15
278.113661 79
279.131858 75.45
280.131611 43.12
280.172536 142
282.173484 150.9
283.071883 61.94
283.178376 52.22
285.154515 162.4
285.191104 63.27
286.136563 65
287.106678 124.7
293.094274 115.1
296.091261 69.25
296.159832 163.7
296.195849 54.41
297.201429 70.08
298.136575 129.3
298.176972 54.56
300.154083 83.17
308.125645 126.6
309.117093 116.9
310.099532 37.46
310.124787 61.56
313.140707 85.82
313.183602 58.01
316.109336 157.9
318.185218 59.32
319.127167 88
321.111388 58.12
326.209480 161.5
328.205329 137.3
329.143039 51.02
338.099285 72.06
338.140031 130.5
339.093522 57.38
339.168501 161.3
342.089700 83.35
342.181502 120.5
343.160174 168.4
344.161272 45.24
350.792353 49.29
351.164358 76.35
351.645466 60.32
353.141324 59.35
354.199543 189.9
355.132172 123.4
355.157609 159.3
356.099805 76.51
356.932449 46.01
357.106688 82.24
358.110983 58.52
358.159887 40.91
359.115569 94.04
360.118237 92.58
361.124991 70.25
366.155182 37.12
367.120432 42.15
369.174361 50.59
370.155449 45.04
371.123057 68.19
371.163956 49.22
373.137234 188.2
376.122256 44.56
377.107737 81.01
381.099234 177.7
381.208764 56.89
383.198655 176.9
385.131190 190.7
386.161408 42.45
386.198863 48.34
388.145486 67.56
390.158556 165.6
391.161012 66.67
395.130953 153
395.150238 147.4
395.267991 91.52
396.120624 121.4
397.168554 74.22
397.206380 108.3
398.129135 195.4
399.112468 74.67
400.361771 42.92
401.176605 210.7
403.146855 90.5
406.706613 74.07
409.177404 97.76
409.242482 171.2
411.227184 100.9
412.222182 71.04
413.147074 205.1
413.288466 51.16
414.133516 111.7
414.195159 49.92
416.143642 85.92
423.122441 38.92
423.183176 66.56
425.161555 105.8
425.218249 51.17
426.203877 108.5
427.179236 43.6
428.183916 120.9
428.222584 83.14
431.223750 65.35
435.198858 45.8
438.169326 95.03
439.191032 74.84
439.214046 61.65
440.176349 155.1
440.207369 88.34
440.291118 64
441.190886 76.39
442.221899 50.49
443.169813 48.45
444.206237 47.25
447.184929 183.1
448.157716 53.17
448.192542 92.92
449.163492 68.19
452.174223 94.57
454.191332 167.3
455.174229 145.1
455.222641 67.13
457.165797 39
458.200829 42
459.157484 36.12
460.142767 53.67
461.140696 35.37
466.189310 42.8
467.192557 186
468.202287 71.26
468.239121 76.72
468.278422 41.69
469.229916 65.05
470.182819 110.1
476.180588 144.6
477.173814 79.38
477.207134 46.53
478.157794 135.1
483.207931 127.5
483.238992 147.3
484.148768 89.92
485.257283 123.9
486.181364 109.4
487.158299 42.14
495.178998 122.6
495.245890 55.04
496.161861 62.3
496.189753 37.28
496.245512 35.03
497.166971 82.15
498.289918 144.6
499.251890 71.21
501.158568 40.49
501.223367 157.7
502.229280 187.9
503.691550 72.93
507.263164 134.1
508.266327 66.56
511.240159 181.6
511.993578 49.35
513.199598 87.81
514.198315 46.09
514.256098 113.9
515.321480 43.25
519.216206 92.31
519.298274 66.62
520.240192 78.78
522.242373 46.76
523.176305 150.2
524.191663 69.08
525.178700 36.01
530.227271 190.2
531.213167 134
534.168223 71.75
539.273101 50.13
540.204642 78.88
541.084522 110.2
541.184393 183.6
542.195218 166.8
543.168136 65.4
546.227120 51.85
547.202644 41.02
549.289861 50.16
550.263243 48.29
551.211458 145.5
552.260035 171.5
554.255049 52.31
557.269960 55.14
558.224844 137.8
558.272097 165.2
560.194331 93.22
562.259923 45.52
566.270619 87.57
570.223903 92.66
571.284777 104.2
573.201061 52.33
576.275459 36.16
577.112688 54.09
577.182602 58.78
577.222107 116.1
579.278164 86.16
580.295176 80.2
584.293594 48.56
590.299686 74.58
592.307782 88.01
593.285846 85.17
594.244825 45.79
595.240318 64.65
595.328744 123.1
596.264760 45
596.295769 94.18
598.246934 56.02
598.291997 121
599.261700 134.1
599.286127 118
600.894458 60.74
607.270238 40.46
609.201224 47.72
610.280798 122.5
611.227471 60.93
612.263879 51.17
613.209660 92.32
613.340139 49.06
614.319806 123
615.300784 118.6
621.294927 38.01
622.248568 37.94
623.235984 71.64
625.285902 118.3
625.317284 106.1
626.238113 114.9
626.281688 120.2
627.271438 52.75
628.283957 52.14
628.533512 38.56
628.777780 37.51
637.212128 52.72
642.242279 101.5
642.337875 78.06
643.300548 117.5
652.221721 65.2
652.277242 41.26
653.327753 57.43
654.230533 100.9
657.281736 59.35
661.223101 50.01
662.357510 36.12
668.284656 92.57
669.291349 146.6
676.294303 142.6
677.269283 46.04
678.307264 63.89
680.286272 38.06
680.314353 55.68
685.332918 64.11
686.268408 63.82
686.309477 35.29
694.338264 54.08
697.348263 83.57
697.568924 101.2
698.319476 80.8
699.320420 77.94
703.301715 84.53
703.370426 51.72
704.269740 55.69
708.522664 37.92
709.340223 92.08
710.081631 36
711.153453 69.41
715.347954 40.05
721.334467 127.7
721.692297 38.53
722.311647 144.4
723.359770 93.72
724.341747 60.16
725.260378 78.9
725.355854 85.58
725.923974 36.65
726.301173 95.78
726.847910 126.1
727.364255 36.38
733.354723 122.9
738.326456 49.58
740.919466 35.04
741.378585 43.68
743.128245 39.25
743.329183 84.09
744.335337 112.1
751.327847 58.17
754.290462 140.5
757.351402 96.51
758.367200 72.08
765.148125 35.52
767.337088 79.53
773.304925 37.16
774.273102 58.11
776.360824 73.49
780.313916 41.45
789.335355 62.25
792.396805 76.53
796.379892 60.75
797.374918 86.01
803.342073 76.28
810.331095 86.03
813.397479 49.47
818.417438 99.72
820.301197 53.73
820.373234 84.26
830.305223 45.22
830.416998 48.08
834.431782 50.41
835.362324 38.11
838.360989 104.4
840.388286 55.82
841.411484 52.04
855.349611 102.5
918.402476 35.78
END IONS

BEGIN IONS
CHARGE=2+
PEPMASS=795.946289
RTINSECONDS[0]=310.014
TITLE=150313 3444B.d, MS/MS of 795.9462891 2+ at 5.1669 mins 
101.070724 270.2
196.066060 198.4
278.116452 202.3
386.202850 188.4
519.310692 160.2
661.392391 282.4
754.444656 63.35
803.461131 51
952.437963 52.34
984.547102 129.6
1160.663582 129.5
1273.742030 39.04
1388.815179 60.02
1483.394013 13.02
125.096447 229.9
245.165948 191.9
289.205467 151.5
404.227855 167.1
487.262754 96.38
625.389709 151
769.404299 49.28
873.528438 45.16
882.471270 42.22
1058.618262 87.16
1161.676278 35.35
1272.774300 24
1387.797982 16.45
142.159217 198.4
218.100027 191.9
340.192528 123.8
470.261297 139.9
540.315469 96.22
664.391575 69.03
725.381523 39.81
803.431153 22.01
875.536108 21.94
1059.623732 66.17
1142.668730 25.02
1241.681330 20.57
1387.842804 10.01
165.126549 154
177.101264 191.8
287.134778 120.9
406.228488 129.3
501.297930 92.12
592.354270 68.17
729.465062 34.21
865.468330 15.56
894.489715 16.12
1003.603955 53.08
1143.621904 19.61
1256.721282 19.15
113.057195 149
186.088995 189.6
288.198794 106.1
400.217020 111.7
570.328610 76.47
591.343631 58.79
691.370477 22.82
809.729201 14.57
894.522260 15.53
1045.514167 48.02
1162.649316 13.04
141.055040 144.3
263.085390 145.2
336.097205 105.5
384.357527 88.56
520.350053 61.07
607.222973 46.55
771.419833 14
782.401001 12.04
1059.665948 39.34
1074.128949 10.14
171.112379 96.04
271.174784 118.7
310.179590 101.1
393.185759 83.23
515.282750 60.43
614.345028 46.11
769.468464 11.07
806.067632 10.07
1023.592237 27.85
1096.947459 10.01
166.086194 96.02
249.112200 116.2
285.180768 99.22
455.281062 76.5
497.248423 45.28
662.405752 46.05
1042.596102 27.16
169.083471 93.77
227.211346 116
291.144608 96.01
397.186076 73.36
479.247165 43.78
672.285518 42.26
1059.528356 23.65
159.111054 88.03
249.073098 110.2
317.208152 94.61
411.098151 68.51
488.265087 42.08
633.325846 39.46
1068.525177 18.01
73.803311 11.03
77.779270 20.48
83.990205 10
86.097683 11.68
86.196846 23.96
90.666995 35.84
102.734997 23.36
115.052130 19.07
123.939463 18.78
142.429941 28.72
149.124264 10.17
155.411290 14
165.165829 11.02
169.098393 81
169.754581 12.02
176.137088 35.19
184.169082 56
190.139460 78.05
196.102830 26.02
196.128479 12.35
201.123911 48.91
201.159854 11.04
205.094236 70.76
209.127624 91.74
215.137783 67.29
217.095856 62.27
217.122183 11.1
239.127838 70
240.122910 90.56
245.219543 14.06
245.415233 38.16
246.167064 89.15
256.141491 82.31
262.118274 87.61
267.164643 78.43
271.987326 76.17
273.589306 10.56
276.135076 18.25
283.170457 90.6
285.263386 10
288.742215 17.57
291.121602 93.88
297.218903 11
307.195474 20.03
319.199314 13.25
320.196693 65.28
320.445961 35.84
328.165607 15.01
329.180322 41.82
330.178921 57.84
330.211521 16.16
333.121209 14.32
339.154958 67.38
342.186447 79.51
342.703865 34.17
352.215298 54.94
353.181974 30.09
357.151943 47.01
358.216453 39
368.192028 64
369.167702 47.13
370.211009 18.38
371.237149 72.18
373.220046 49.41
387.245501 21.21
387.579471 21.36
393.346177 22.02
397.239025 11.07
405.233910 30.16
424.258861 40.11
426.521655 32.94
430.372968 51.74
430.711257 11.03
431.196622 37.68
440.211316 11.02
441.241833 31.1
444.222300 41.09
447.229246 37.58
451.210455 34.05
454.239229 48.05
461.194437 37.42
462.925907 12.12
466.260063 37.19
466.276211 19.62
469.316899 39.03
473.199651 13.36
476.738047 13.09
499.229903 32
499.282706 35.36
501.361495 10.02
512.189077 13.6
527.143567 30.25
529.240439 19.69
548.848456 23.05
559.635552 19.92
567.339982 33.88
567.373490 10.12
572.332925 12.36
609.597109 14
615.376178 19.07
641.310172 18.27
662.343622 39.31
993.517786 14.01
1001.585709 13.02
1606.570033 29.01
END IONS

BEGIN IONS
CHARGE=2+
PEPMASS=795.946289
RTINSECONDS[0]=308.536
TITLE=150313 3444B.d, MS/MS of 795.9462891 2+ at 5.14226666666667 mins 
86.096941 646.8
191.102827 221.5
287.133394 245.6
400.213023 316.5
488.285424 158
590.346302 205.4
760.461462 136.8
830.102575 70.22
874.550267 73.55
1058.616888 182.6
1160.669729 121.9
1173.048434 101.6
1287.139377 20.32
1386.793327 63.93
1465.018463 13.01
120.080499 373.4
195.100560 189
319.137950 227.5
406.230242 278.5
509.217663 141
624.351170 143.6
762.463706 108.2
782.390637 46.45
875.544539 51.04
977.545720 87.08
1159.670610 92
1405.512154 42.23
101.073631 198.6
245.166604 145.9
355.194604 195.4
404.231327 194.9
485.272138 132
661.383782 124.7
710.404550 105.2
770.451762 40.68
941.121226 24
1059.623231 79.01
1163.005405 72.21
1389.783697 28.24
121.063778 194.9
242.149055 137.4
319.196212 155.6
370.209191 162.6
524.242051 126.3
569.753934 88.08
686.393955 96.89
830.158130 23.32
937.920920 22.46
1001.616758 45.08
1156.650743 56.01
84.083697 133.4
200.136546 137
273.156498 132
413.222624 156.7
513.303184 105.5
587.352393 65.9
695.424367 85.34
770.480587 23.29
879.491968 19
1012.586662 25.04
1073.553677 45.12
89.071132 91.85
251.123730 127.5
319.092589 129.5
407.221362 154.1
552.306111 93.09
643.390449 59.93
755.447165 85.2
804.437110 16.01
1002.586656 23.27
1141.750924 42.1
88.041289 83.05
177.103098 123.7
323.168061 129.5
431.227986 139.8
525.335344 92.45
641.347643 48.06
743.460579 66.52
812.444283 14.69
974.526876 22.14
1071.437546 41.64
105.070306 81.36
205.098175 112.4
331.181664 125.2
442.253588 139.2
533.268576 88.84
569.265919 42.25
680.373475 43.33
770.355969 11.03
1023.595089 19.53
1138.694255 23.12
70.066579 77.14
211.039896 109.8
357.237218 122.8
432.219028 127.9
468.270753 87.01
662.386533 39.05
752.426923 43.01
1161.682631 23.01
86.467386 47.27
242.109699 100.6
331.163722 115.5
387.209363 127.7
546.310540 83.25
620.376133 36
761.464538 41.23
1143.607947 10.2
64.819920 10.01
86.143961 17.23
86.253810 13.07
86.483453 31.12
97.061842 37.32
101.117245 12.45
120.110628 23.62
120.127425 19.41
120.314553 20.01
129.484882 41.53
130.950360 10
147.112322 46.01
151.110778 37.1
155.103332 35.2
171.073604 82
171.089783 31.25
178.109162 61.08
182.190140 22.48
182.345470 28.23
183.114840 68.79
186.083397 42.35
191.149507 25.32
194.125825 77
198.130985 21.62
200.164322 26.05
205.137914 10.03
208.116223 63.23
210.089452 82.23
212.010126 16.67
214.157904 61
214.184134 13.08
215.078453 71.02
215.632820 18.5
217.094148 90.57
229.138860 59.24
232.482056 56.05
242.189815 12.22
247.436178 35.41
249.156554 20.24
254.092585 26.11
254.148086 63.19
256.129709 53.17
261.185150 43.75
263.122154 73.46
265.225148 52.82
267.109777 16.04
271.909143 18.31
272.178580 75.27
274.118604 44.77
281.233606 23.52
282.184150 48.36
283.122067 50.06
283.172792 80.69
284.164697 45.11
287.607358 16.02
288.135082 75.73
288.198127 38.01
291.186228 49.05
299.177844 51
300.172134 88.45
300.197740 81.41
303.907521 16.01
310.154689 37.29
311.168717 96.27
319.255301 12.02
319.497461 18.07
320.139574 89.25
321.148000 99.18
327.239187 36.51
329.180427 89.96
330.182362 76.45
330.230097 10.14
341.166260 111
343.193751 12.06
346.205085 31.31
347.202779 57.04
353.176578 78.42
369.241949 17.11
373.439051 11.01
376.468199 19.11
388.209354 106.9
395.248281 76.21
395.424684 11.56
400.280953 21.68
400.331321 10.07
401.092459 59.56
401.221616 118.6
402.198938 29.88
403.193989 96.5
405.122972 29.39
405.231557 11.38
407.289784 15.17
408.239045 63
408.293386 19.57
409.161139 51.12
414.203245 65.63
422.505151 64.89
424.254093 43.88
426.237861 41
426.597197 33.08
432.272423 12.28
433.184593 59.36
433.533338 20.03
436.255216 60
438.273665 78.9
439.227695 16.12
439.269808 36.57
439.400296 36.89
441.222008 30.57
441.244858 12.88
443.223366 86.72
444.224129 83.12
447.231579 45.01
454.271970 27.14
459.233427 16.12
460.611200 54.22
461.246067 36.74
462.254215 78.67
467.274739 21.12
478.234138 18.12
479.262077 46.78
485.325973 21.67
496.287732 13.04
499.290863 63.12
506.331092 29.45
508.293860 12.68
515.241097 62.01
519.317591 46.32
525.305361 67.21
526.271737 76.35
528.278314 80.14
534.271227 50.04
535.287567 60.46
538.267834 42.17
540.308914 68.93
540.409967 10.01
543.304481 30.64
543.362755 46.39
553.301405 24.08
568.367637 33.35
569.819964 14.24
571.318259 21.11
572.320276 35
584.132283 22
587.381057 26.89
606.172630 26.39
616.311692 12.8
620.997292 12.45
627.355394 30.08
628.350641 24
637.271849 28.01
656.880978 18.25
662.181142 12.1
680.396134 26.03
680.860230 11.78
681.331036 14.36
684.404856 13.32
707.377023 38.56
708.394850 35.79
709.429475 19.05
737.872529 12.12
755.521615 15.78
760.405820 21.04
760.640435 31.25
761.725717 21.48
762.521033 14.35
END IONS

BEGIN IONS
CHARGE=2+
PEPMASS=795.946289
RTINSECONDS[0]=307.059
TITLE=150313 3444B.d, MS/MS of 795.9462891 2+ at 5.11765 mins 
177.103225 603.3
251.053235 197.1
330.182649 214.7
406.230866 603.1
516.264429 196.7
644.375694 203.5
760.450467 234
873.531317 115.5
920.962961 36.16
1001.597467 117.2
1160.663803 171.7
1244.587306 102.1
1372.798392 56.84
1387.783851 85.12
1512.069345 13.02
120.081919 573.2
283.175969 189.1
287.137660 181.6
413.216312 268.8
519.307455 151.5
592.357094 99.2
728.411333 94.43
857.407167 77.26
971.535139 10.56
1059.636578 116.8
1162.668903 102.5
1260.597224 27.44
1353.761151 14
1388.802540 30.01
1512.191148 13.02
95.081172 181.5
282.139020 176.4
319.136016 175.6
404.233934 247.2
535.287407 124.2
630.914347 89.57
762.456831 81.14
874.535207 68.14
930.500188 10.12
1062.629097 103.1
1159.661480 87.23
1260.632591 15.78
1372.869509 12.03
1388.841145 17.12
143.117355 149.3
200.138542 146.5
326.142417 168.8
386.215375 221.7
540.319205 119.2
661.393589 89.4
761.454676 68.01
784.379444 48.12
1058.632242 61.58
1161.667368 74.72
1313.371718 11
184.042432 123.8
245.158581 146.2
292.148716 161.9
407.238526 178.9
487.265368 105.6
641.364263 81.56
703.328284 57.79
855.477060 47.49
1060.620525 32.08
1115.642401 37
101.108506 117.1
271.102587 143.4
336.209724 158
467.217884 164.2
570.362880 94.71
623.337152 78.58
723.245973 56.02
823.454440 41.47
1017.538684 29.25
1124.614275 22.34
173.059674 111
251.084713 121
325.189801 125.6
399.242372 103.5
570.329193 92.08
662.387080 76.25
760.218879 34.01
861.444821 38.72
1041.597330 24.08
1144.347969 20.35
121.063081 99.28
269.122402 117.4
365.180067 115.1
388.127148 93.45
523.321126 70.33
632.306916 75.7
696.357872 30.05
805.455216 37.3
995.530189 22.12
1169.649841 18.4
105.069655 77.17
205.094944 105.2
349.150789 107.8
465.277797 75.27
488.248624 61.65
624.346674 70.38
708.431372 27.13
813.444733 35.39
1002.609657 20.29
1123.642772 17.03
157.081369 72.27
254.146356 104.4
341.220952 101.9
466.282821 69.18
510.259130 55.68
590.347187 69.6
738.380772 24.45
833.305024 29.12
1058.344078 14.11
1115.681754 12.12
84.081874 70.08
86.096320 61.26
96.042565 45.83
99.100881 32.57
113.041472 12.18
120.138662 16.57
141.063426 22.68
147.109766 45.1
151.338246 12.03
155.936760 10.24
169.090184 51.98
170.043344 58.05
171.110529 64.57
171.848515 15.25
177.161827 26
177.176238 10.03
180.269786 10.04
184.167854 62.45
186.084129 88.82
188.144538 56.23
189.101909 65.38
198.088596 61.41
208.133589 36.58
214.156625 75.19
215.137596 78.03
216.143956 41.88
217.091656 38.76
218.152611 27.23
223.129128 48.88
227.132407 10.02
228.133167 102.6
228.335322 38.44
231.137027 33.38
243.944539 43.34
245.936215 51.23
254.570566 10.38
255.105380 13.78
265.106181 45.45
265.126426 19.11
271.146740 16.02
272.158601 78.12
273.117401 46.19
273.164823 63.23
274.165851 100.8
281.134449 28.02
282.208787 11.02
285.159348 53.05
286.159273 61.64
293.536328 32.23
299.204736 39.56
300.196419 21.25
301.174088 45
305.654098 10.01
306.020630 12.35
310.066481 89.76
318.206488 60.04
319.205559 19.01
320.148218 52.44
325.221933 26.01
326.184334 58.73
328.427354 15.75
331.180411 16.09
338.234727 33.16
340.793438 39
341.180338 43.03
341.302567 12.18
342.126607 27.92
343.149458 14.41
343.198940 67.29
345.213740 80
348.209992 17.24
349.190020 16.1
353.179385 16.5
355.081512 63.05
355.236035 95.63
358.164645 93.04
358.204982 12.56
363.127379 84.53
374.105783 34.01
374.213614 12.05
375.158450 71.88
380.175435 44.38
383.207637 51.03
387.196804 47.09
387.230971 46.02
387.649051 21.69
388.206798 38.43
395.228951 22.1
398.239035 67.98
399.089024 13.04
400.222984 37.24
400.255245 11.03
404.927438 18.15
405.234609 38.05
408.230038 45.92
410.281188 44.03
413.282653 24.02
414.523815 23.8
426.265269 61.66
431.228850 26.4
435.238268 23.12
437.230058 15
444.428466 11.47
444.537925 15.53
446.277409 37.64
453.260891 23.02
455.299455 11.04
459.200674 18.66
459.455889 44.67
461.255344 61.28
465.314099 16.04
468.327605 19.68
470.230810 32.67
480.289695 32
481.159628 10.24
486.833227 33.27
487.347792 10.04
489.246252 23.53
493.235388 33.12
493.266306 17.25
495.285808 27
510.315890 12.06
515.259030 50.78
522.265041 35.16
528.284755 16.12
533.266166 42
536.042515 11.03
540.386009 16.14
542.292057 24.08
553.303030 12.38
554.293861 54.49
557.853179 30.44
559.355115 14.16
566.968679 12.89
569.322910 19.45
570.415436 16.62
584.328373 42.45
586.226751 36.8
587.306890 16.38
603.691472 20.05
606.320931 58.79
607.322053 22.01
614.353042 26.56
627.435831 12.11
628.334008 34.27
634.332895 18.06
634.394666 16.21
638.342130 45.89
644.464354 10.03
656.328937 48.11
659.330633 37.12
661.451769 13.38
662.450704 13.03
681.377174 34.15
684.387559 21.14
696.432789 12.56
700.345832 12.33
710.303876 14.44
732.288429 18.01
735.257093 12
754.446601 17.24
777.308245 10
782.391294 21.49
811.412304 28.02
857.505042 19.04
873.609529 11.01
880.906722 12.68
1021.321686 10
1061.643616 13.35
1644.596604 16
END IONS

BEGIN IONS
CHARGE=2+
PEPMASS=795.946289
RTINSECONDS[0]=305.581
TITLE=150313 3444B.d, MS/MS of 795.9462891 2+ at 5.09301666666667 mins 
86.097356 581.9
218.147680 261.3
319.137810 345.3
406.231056 206.5
570.227846 188.6
590.350562 326
760.451967 270.1
873.534524 75.67
943.527441 58.05
1059.628382 131.1
1160.687013 107.9
1268.556947 42.7
1387.869643 38.72
1501.842210 11.01
1582.063838 55.41
147.111879 261.1
226.153448 243.3
319.195125 275.8
404.231153 184.4
492.295425 150.8
661.388526 182.1
743.361160 163.1
842.493513 69.48
875.537771 56.41
1058.609944 117.8
1161.670439 105.3
1181.013543 42.05
1401.698767 10.01
1475.335916 10.07
171.110084 214.2
176.107868 230.8
287.137674 173.4
407.230158 153.3
500.284102 131.3
602.272754 142.4
697.278870 123.1
805.454450 43.15
950.130915 32.38
1004.592633 44.89
1159.675704 68.68
1273.746126 36.36
171.079084 192.4
177.101995 209.2
299.057462 164.9
431.226793 139.1
505.269639 131.2
649.362354 62.91
749.422213 79.41
831.614613 32.49
926.541777 23.06
1038.522186 38.64
1116.600940 54.23
1268.581924 34.01
103.052786 154.8
262.120371 204.5
330.180398 148.4
436.217084 127.4
562.299496 127.6
659.388315 55
739.417705 62.26
836.486751 31.2
926.508727 21.09
1040.610874 38
1162.554563 42.1
128.082289 150.3
273.157076 174
371.227929 135
469.275240 126.7
543.254007 116
602.326280 54.23
762.463658 54.69
784.038293 26.52
917.387667 19.47
985.584685 37.36
1126.675035 30.35
120.079589 148.3
179.105298 157.2
299.169826 132.2
402.181033 115.5
495.292356 111.3
591.326278 54.2
700.332475 52.2
833.168384 23.12
874.867244 17.28
1001.596409 35.72
1145.646002 22.34
155.106748 146.8
178.104738 147
325.180697 132.2
466.231581 92.23
530.322345 95.01
583.322419 53.96
687.385918 46.16
870.455182 11.02
877.381955 14.69
1035.531125 32.89
1115.619338 20.38
129.102612 141.3
251.071300 146.9
318.179282 120.6
441.183360 90.12
526.275424 82.15
591.293978 50.11
697.354272 41.27
947.828850 12.01
984.543863 32.46
1142.710726 18.62
86.061763 125
253.114767 144.3
299.094748 116.2
442.261551 87.31
552.304980 59.31
660.341292 49.94
684.360332 36.27
1060.156577 23.25
1161.747747 17
74.089862 88
86.127922 28.04
86.156993 45.17
86.166435 22.66
97.803248 20.72
101.076407 10.02
103.080194 14.02
111.044769 116.1
119.050368 51.18
120.545049 20.34
128.130237 10
130.083650 116.4
138.061581 80.6
141.053195 42.86
155.145541 10.03
158.235543 16
159.114122 111.9
161.095859 113.4
169.086284 35.06
171.158600 13.68
176.138202 41.34
176.165847 16.14
177.569365 38.12
178.149932 12.07
181.119711 61.33
185.352112 24.69
187.091397 87.66
187.109763 78.11
187.144785 140.7
187.185393 11.24
189.142753 10.04
192.392180 25.25
193.059435 59.1
197.127020 36.27
200.138742 124.7
201.117896 143.3
205.096678 93.35
205.173244 65.06
207.112291 28.68
211.133073 48.01
212.425146 34.09
213.161351 65.15
215.138616 39.37
217.096986 108
217.133064 13.03
217.769786 27.56
219.169989 92.21
222.187911 61.48
225.104909 73.08
226.019387 84.59
228.131190 91.44
228.903960 61.02
240.137324 110.9
242.148292 140.9
244.105437 83.74
254.146389 51.47
255.108146 46.66
256.980874 10.04
257.161345 100.7
261.181845 71.28
263.201065 60.46
267.157537 88.16
274.135503 39.68
278.148108 98.17
283.134758 23.33
284.198398 66.54
284.242893 11.16
285.040404 62.15
286.159792 64.69
287.207240 28.05
291.142245 10.14
300.057777 54.07
300.110693 15.25
300.135988 29.05
303.121616 78.15
309.192542 52.52
312.172802 48.01
312.211760 18.16
318.149412 43.22
319.274013 13.05
319.670799 18.89
320.137560 19.78
324.142171 112.7
324.193187 16.09
325.309577 14.15
328.612950 33.24
329.053033 89.89
336.879244 13.36
340.193049 16.25
347.213649 46.16
355.193024 42.96
355.233940 32.25
356.233851 65.27
357.161746 35.45
358.203482 14.53
358.697566 17.01
363.184740 57.01
367.237691 24.05
370.205098 52.01
371.282085 17.02
373.305096 14.03
376.167679 18.12
379.173008 10.1
381.208094 31.17
388.203369 43.21
395.196023 15.6
397.238547 30.1
397.280745 31.07
397.952771 27.14
402.963943 10.01
404.821982 16
406.328862 15.04
406.525522 28.29
407.736763 15.75
409.874323 29.69
409.893561 14.01
411.235829 58.15
413.176597 19.35
414.217184 18.04
416.246246 54.12
424.254545 84
424.321812 13.32
427.235552 63.33
432.223157 55.03
435.093548 10.47
439.163974 67.48
444.222234 29.17
457.230448 49.94
466.257975 77.02
467.305513 43.12
469.237237 71.22
469.331526 15
478.263034 13.03
488.240351 22.23
489.239836 40.35
498.265121 36.25
498.295689 32.03
506.455326 33.19
515.255658 24.4
515.283050 14.16
516.497646 33.05
519.308860 50.32
520.313157 37.69
523.293375 19.01
526.328277 19.28
533.269162 26.72
535.271032 54.62
540.305582 14.22
553.171294 35.06
553.926262 45.92
555.311273 59.08
562.434864 10.01
572.291626 25.02
574.157967 12.01
584.336909 36.64
584.368773 38.22
585.294632 44.55
592.346659 42.81
600.216436 41.96
608.952976 16.29
618.272069 14.09
623.348684 17.29
625.363627 35.38
627.339693 15.28
632.353538 14.03
640.355250 23.02
640.380507 10.12
644.312126 46.35
673.337504 40.75
679.823921 27.04
683.404755 35.04
700.378727 16.57
708.376575 32.6
710.319389 13.22
720.975911 14.35
721.409972 30.45
743.471408 15
757.448306 19
760.910556 28.29
978.524802 20.38
1001.640058 21.5
1043.181304 10.28
1043.627206 15.68
1073.582097 15.62
END IONS

BEGIN IONS
CHARGE=2+
PEPMASS=800.3078
RTINSECONDS[0]=351.004
TITLE=150313 3444B.d, MS/MS of 800.3078003 2+ at 5.85006666666667 mins 
105.069851 762.2
235.005765 264.9
267.121000 206.6
376.257516 743.4
471.197496 71.7
603.646747 12.01
719.449111 12.1
767.296466 22.44
1063.079286 37
1520.386379 10.03
1562.291890 10
121.065256 466.6
176.524079 187.9
278.017032 150.3
441.100084 601.8
495.580150 64.01
713.336629 11.78
825.498816 11.07
1093.339855 11.01
1539.225928 10.01
106.072475 228.2
236.006184 162.9
331.194135 144.3
414.215896 418.2
501.117132 62.64
835.302585 10.38
1517.822640 10
93.069600 117
192.991896 152.3
339.050018 125.2
442.102252 311.5
530.287285 41.01
61.029025 102.9
251.187436 129.3
277.020083 124.8
415.217498 193.2
530.311237 21.33
140.961207 95.46
174.026771 118.6
347.041680 116
414.161209 91.79
466.083148 19.68
153.124516 94.06
239.107009 111.6
291.028706 111.3
376.906378 54.9
465.320169 13.25
140.106304 80.11
175.024155 90
261.217186 104.1
407.241432 49.49
496.640934 10
119.049922 72.72
205.195449 85.48
309.205887 100.2
413.086606 48.25
72.079590 57.19
245.194382 83.48
323.182542 98.56
443.086404 46.89
61.045751 21.14
93.087674 33.12
96.150822 14.78
105.109361 18.12
105.122000 23
105.359428 10.12
121.126631 14.38
129.057455 53.01
140.992791 15.05
165.160801 36.01
172.129728 50.01
176.869658 14.04
177.200759 14.75
183.136080 72.26
210.263708 19
217.995103 19.41
251.230214 12.12
264.101772 65.02
267.204223 10.01
270.115504 22.19
278.181853 53.61
278.252476 10
285.862580 12.03
301.224856 96.57
301.324328 10.12
302.165932 23.01
302.677278 39.56
302.703857 15.02
303.171027 71.15
305.037484 30.45
306.174897 43.93
311.448779 11.01
316.053321 25.23
321.040740 62.49
329.030805 71.26
333.243781 31.38
340.057555 87.48
343.218406 80.47
343.270672 12.14
349.041507 50.88
353.259606 11
376.327669 26.28
376.369946 15.02
376.661792 12.56
377.260487 21.6
378.260179 16.8
381.975158 20.92
387.127269 17
398.237550 20.2
403.379670 12.03
407.281337 10.45
415.286641 15
415.375340 34.53
417.103971 14.03
441.732431 15.01
442.191557 11
454.817071 10
END IONS

BEGIN IONS
CHARGE=2+
PEPMASS=807.875549
RTINSECONDS[0]=232.005
TITLE=150313 3444B.d, MS/MS of 807.8755493 2+ at 3.86675 mins 
136.076169 1469
169.099171 387.1
311.213988 245.5
395.283478 222.3
478.231325 159.7
645.224789 184
725.254640 82.58
793.834214 126.6
927.433041 110
988.889730 157.9
1083.472978 143.8
1240.541483 63
1305.563579 94.26
1478.492141 52.01
86.097081 606.9
199.181978 232.8
348.188016 198
457.131470 147.7
524.170094 158
623.805447 97.41
683.227782 78.47
818.368318 78.73
909.284150 68.06
1059.427118 107.8
1075.457942 97.67
1217.542534 57.06
1265.042176 85.35
1503.600759 35.56
101.071518 484.5
186.077651 202.2
284.142689 134.1
455.216270 135.9
558.263356 99.68
571.180014 96.67
730.343440 66.57
767.338720 73.63
941.934932 53
965.413291 101.6
1127.520593 69.09
1192.426768 55.34
1333.089601 57.45
1540.650542 31.88
147.115942 182.1
227.179792 172.7
303.129679 126.4
382.167989 131.8
503.270481 83.12
602.298630 31.52
729.240320 61.26
782.381048 71.31
908.422469 47.78
977.564797 90.67
1118.479190 66.35
1256.047603 52.12
1291.566977 18.75
1460.588624 26.82
129.099299 173.4
201.121661 171.1
277.115860 122.6
369.209487 118.7
529.260418 82.16
597.235232 26.5
683.316629 34.64
803.376848 69.49
875.630567 37.12
1058.927159 75.72
1090.375703 60.06
1180.605073 51.7
1326.293842 15.01
1520.568082 25
141.103237 167.1
198.151213 158.2
337.149828 96.62
372.184885 105.3
470.261570 61.9
567.169838 25.4
729.269811 34.32
833.873469 39.44
886.152875 28.47
1011.593387 72.81
1068.445428 57.86
1257.036018 49.01
1351.721835 10.68
1548.688594 11.45
150.007191 150
175.075217 139.1
299.153681 96.39
445.213373 97.1
465.232688 59
604.257486 25.01
697.267189 22.04
780.270080 20.12
950.680103 23.4
1045.423558 69.23
1081.460263 43.25
1202.552583 44.72
1536.650462 10.01
61.047909 148.2
183.148299 131.7
311.296975 96.28
407.230462 90.67
519.172748 46.9
683.346888 14.16
793.892108 20.02
881.930750 20.17
999.955777 60.77
1112.463243 40.5
1225.059318 33.48
70.066155 132.4
254.182541 91.01
283.141208 81.54
409.534552 87.05
544.270767 37.46
790.345435 18.17
877.687943 14.01
1022.512989 55.01
1066.477961 29.46
1229.509400 32.62
84.044945 130.3
231.169493 90.5
280.097448 76.84
391.202830 81.89
525.435074 20.02
815.333089 17.02
948.611177 11
1056.986509 50.76
1086.511240 27.64
1223.460018 19.07
60.046852 65.06
61.068074 13.17
75.055230 118.3
75.077690 16.68
84.082090 94.16
86.131771 18.01
86.160223 12
86.590109 31.78
101.114613 18.16
130.084625 71.72
131.960105 25.07
132.084213 59.01
136.141216 25.96
136.183522 17.14
136.260445 17.16
136.289000 38.32
136.410785 29.2
136.920025 16
136.988687 60.68
137.042299 17.11
141.136311 11.08
141.166456 11.2
141.738126 18.75
144.065680 64.53
147.149702 17.47
150.029530 32.34
152.067889 19.34
152.464945 12.04
157.137551 23.2
159.077238 28.57
169.054451 55.32
169.170389 16.62
170.097696 48.02
177.052374 14.29
177.124796 18.05
186.158208 13.15
187.113728 32.02
198.225269 10.8
199.244308 10
205.342637 22
213.114256 41.18
213.156490 59.06
214.999325 21.88
215.136976 24.35
220.763045 14.02
234.138861 26.75
239.115265 16
243.077067 31.79
244.092310 74.69
261.154276 54
277.162854 15
282.188056 65.29
284.013055 10.47
287.053691 25.04
305.182484 52.27
309.194171 31.07
311.265378 18
313.104029 48.25
316.166019 13
323.142965 43
326.133892 61.22
327.170782 31.49
337.198690 22.01
353.574607 16.01
356.085504 13.1
356.670428 29.56
357.558136 25.02
358.074325 10.67
365.190705 62
368.230418 51.64
372.035265 10.01
376.178861 37.65
387.936776 43.03
388.211589 64.52
395.340034 21.36
416.237924 17.14
452.061383 21
457.255344 27.36
507.387614 10.01
510.213765 13.32
782.079460 13.32
790.370972 15.56
795.402215 15.32
796.246513 15.06
817.312055 11.24
963.364801 35.98
973.415772 44.04
986.893604 15.01
988.993139 14.03
1011.512843 17.01
1026.143518 11.07
1026.439937 22.68
1027.147234 13.44
1052.459187 18.65
1081.512000 16.5
1109.508414 23.68
1238.099279 11.06
1240.625311 10.08
1616.743411 10.17
END IONS

BEGIN IONS
CHARGE=3+
PEPMASS=546.957977
RTINSECONDS[0]=273.121
TITLE=150313 3444B.d, MS/MS of 546.9579773 3+ at 4.55201666666667 mins 
101.059696 336.2
216.197181 1337
325.648822 142.4
402.278619 142.5
549.476577 161.6
560.246902 200
719.871264 178.5
781.903469 115.6
864.495302 73.13
965.629330 28.75
1082.599133 120.5
1204.803639 64.75
88.039174 214.2
173.129241 843.6
295.189533 128.1
432.747358 118
529.590456 144.2
604.293948 138
755.864191 116.6
802.392089 42.72
865.484546 46.26
1009.831541 11
1084.591604 28.42
1211.655868 38.29
97.103094 192
167.071251 303.8
307.203579 124.7
440.234512 88.05
506.597097 121.1
597.806540 101
663.856445 113.4
777.348037 25.1
938.350260 17.56
1085.990271 21.56
1204.760407 22.14
105.033132 168.2
174.131099 287.4
353.177756 120.8
450.213133 84.24
546.314347 113.6
599.244188 43.01
720.369011 104.6
835.820435 23.6
1154.534765 19
1254.567976 15.41
109.101619 159.4
201.122509 268
310.125070 107.5
373.152439 82.29
535.609330 83.12
628.232410 42.45
752.369645 104.5
763.962464 21.9
1085.616099 12.12
113.097883 148.5
198.186711 259.9
275.164972 87.33
405.140264 66.21
472.119567 81.1
579.407051 19.02
720.406185 85.33
847.477609 20
1092.594993 10.17
139.111686 132
161.130183 166
337.187609 86.1
372.703983 64.75
464.226364 71
627.750353 14.17
720.900224 82.42
763.994885 19.1
70.030074 128.2
183.100059 153.3
314.197594 78.12
452.196177 55.59
461.950002 69.14
586.810910 11.1
704.861363 80.01
782.011839 12.36
107.049189 124.8
229.089028 135.3
279.125080 68.01
454.172433 50.08
530.274535 67.24
560.353893 11.03
725.859725 71
773.693300 11.07
120.081773 110.4
170.052102 131.3
307.146678 66.01
457.130402 44.72
469.271370 61.51
732.863630 70.08
60.230459 27.39
81.071441 61.77
82.298800 37.3
84.044474 85
84.849421 43.69
86.095842 28.64
87.054156 12.12
101.100956 19.01
101.123486 13.09
109.132131 12.78
113.058021 73.96
113.132167 11.88
115.426985 28.57
118.049273 78.49
121.424616 10
123.078812 68.24
125.629129 10
127.074656 18.5
127.693946 61.49
129.405994 18.48
139.168466 11.17
151.111956 91.16
154.282681 33.45
161.096406 50.27
161.182382 21
161.205935 12.06
164.385716 20.16
164.401753 12.03
167.118294 16.23
170.077592 12.12
173.164008 59.03
173.200284 15.09
174.189558 12.56
175.116998 28.28
175.181251 13.25
175.216134 11.08
178.875317 17.23
180.559651 10.03
181.119234 102
182.163095 65.1
183.136241 112.4
185.058568 40.12
187.133176 56.45
193.121066 100.9
195.601441 10.47
199.166496 95.41
200.849049 10.01
202.124211 109.2
209.054822 27.57
209.164192 71.2
209.191069 25.04
212.064371 42.36
213.069420 15.11
213.148228 106.3
217.198515 64.45
219.188674 16.04
222.944138 22.11
222.961049 11
223.131616 100.7
230.089985 12.05
232.132568 85
232.171741 55.96
233.922696 14.29
239.163081 20.23
244.114187 43.28
257.306554 15
262.607312 10.17
277.116599 59.07
279.354263 49.36
286.799733 11
295.009061 11.01
295.234811 16.35
296.190387 38.07
299.123802 59.26
307.494500 17.44
308.074563 10.32
313.239523 22.23
313.252206 10.06
313.929792 14.2
314.227555 56.1
316.121706 15.78
317.182489 60.38
317.281766 15.69
325.701060 12.04
334.209349 28.14
335.150451 18.01
336.202414 11.28
337.235602 55.48
337.264953 13.45
348.273509 53.35
355.131015 26.04
357.152436 32.67
357.170401 12.02
365.292790 15.32
366.224598 34.28
375.176733 18.11
391.055132 24.43
393.999434 11.03
405.158824 22.04
405.571598 20.01
410.133205 29.11
410.154309 21.05
415.549913 10.03
432.794549 18.01
450.095185 18.01
450.287190 15.2
455.449412 11.01
460.051141 15.14
464.278464 12.07
469.882713 13.02
470.271987 58.02
472.009247 10.25
484.824820 14.45
485.120004 46.62
487.204818 46.56
489.200573 34.45
493.214250 41.44
504.212029 46.14
517.316988 53.62
521.263496 10.28
522.225736 35.04
522.258162 10.04
529.279372 14.14
536.179597 14.05
542.315076 48.43
549.265494 15.05
549.548710 15.45
549.608125 10.04
550.270150 45.12
662.280552 38.17
663.390127 16.12
664.346349 64.85
685.308757 28.14
687.413773 11.03
720.600120 19.75
720.703368 16.57
722.309546 59.19
731.957949 19.31
732.935921 10.45
744.357010 47.01
744.392589 13.01
END IONS

BEGIN IONS
CHARGE=3+
PEPMASS=546.957977
RTINSECONDS[0]=271.644
TITLE=150313 3444B.d, MS/MS of 546.9579773 3+ at 4.5274 mins 
127.098288 199.5
173.129264 1080
269.138494 228.9
402.283028 259.9
468.768862 155.1
659.324526 179.1
719.872069 517
828.338675 76.74
918.468302 75.6
1039.532506 105.6
1082.592078 55.04
1210.818708 15.01
1300.147911 11.03
1364.280541 10
1588.915163 12
121.083610 161
216.196327 869.1
295.188711 154
430.216743 159.6
517.954504 148.5
630.401732 136.6
662.853762 233.7
760.429315 35.47
865.501848 59.35
1034.733628 10
1065.584901 46.39
1203.998185 10
1340.118356 10.01
87.101029 148.5
198.185482 282.4
334.213141 152
459.263240 146.1
543.800972 118.2
614.323816 101.5
711.365231 191.2
791.397581 22.68
935.542694 58.04
1084.613123 29.16
120.079610 137.6
219.111091 255.9
290.184749 151
454.569632 125.9
470.169538 93.68
645.821313 97.63
720.377523 106
774.330254 17.12
945.519185 52.68
123.080322 131.1
174.132707 205
313.146837 142.1
443.183394 109.1
461.203718 86.89
597.320751 50.72
720.873545 101.1
775.309967 10.04
936.522271 52.62
113.058758 122.9
181.122466 197.2
340.123322 100.9
449.216863 78.06
490.260694 86.49
632.973287 38.16
757.368593 98.92
860.921012 31.49
67.053567 122.9
233.151662 195.2
280.125894 95
390.171962 74.12
531.276629 71.69
632.402885 29.35
702.853663 96.58
938.944787 22.01
84.043848 119.7
237.146722 191.3
315.695538 89.08
417.266937 68.36
548.356359 69.45
610.640499 26.52
725.339808 85.76
937.519554 16
151.075529 113.8
228.154230 151.1
277.177257 87.78
383.238480 54.54
469.181622 64.67
603.228906 23
705.328922 81.51
935.684671 12.1
109.103149 113.4
199.146062 144
287.074710 81.36
377.282818 52.78
548.254205 64.02
635.033748 19.05
689.333158 57.34
60.044635 81.45
67.075498 11.06
71.085972 104.6
73.504563 10.01
84.066703 15.01
86.096101 109
88.775404 18.6
100.074400 33.43
109.131249 13.03
120.578411 14.03
121.063786 29.06
125.319699 22.24
127.162734 11.17
150.061939 44.44
157.061466 76.04
163.031151 105
163.074799 54.12
163.114896 64
163.140606 17.78
165.130000 35.01
171.100549 93.27
172.077277 140.9
172.115596 13.03
173.184482 28.56
173.438455 11.03
173.507242 35.88
173.617267 35.31
174.104971 119.2
175.249995 30.34
177.111493 132.2
177.122673 130
182.160449 143.7
183.109354 69.58
184.070289 88.02
184.103149 11.02
185.071852 52.16
186.084601 121.1
191.116098 130.8
193.129852 54.33
193.339310 15
195.032255 53.53
198.238440 46.01
198.267655 17.01
199.165018 117.6
201.122130 107.3
202.120341 106.6
207.111701 111.2
207.226941 17.03
209.130084 35
211.081110 99.12
214.178811 52.92
215.112160 105.3
215.936417 27.25
217.194811 92.33
217.607558 14.16
219.179445 19.12
223.132343 11.01
223.172280 69.88
223.205069 18.03
226.081983 64.09
226.121514 87.04
227.133240 95.03
228.200690 11.22
230.443581 34.67
230.466849 10.75
232.170802 135.1
233.182240 46.6
233.216964 13.33
236.097184 53.26
239.631214 27.08
243.153455 36.43
244.127376 102.4
246.112596 50.05
247.030682 14.12
252.194154 30.31
253.174022 48.98
253.826949 24.56
256.526096 14.38
263.193873 25
266.632599 29.35
267.190152 46.08
268.156880 42.6
269.224776 11.28
287.110452 22.23
289.228109 48.32
289.258597 11.25
295.493140 14.05
297.214776 35.23
299.183932 19.02
305.082850 17.6
305.136874 18.01
306.124811 48.32
307.189074 14
313.188876 17.12
313.245348 11.01
314.192804 68.35
315.165749 62.53
315.240589 19.29
323.098705 74.26
332.116493 53.31
341.125471 46.67
358.154831 28.23
359.752599 13.25
363.165309 14.67
365.199353 27
365.871292 16.03
389.184943 19.02
402.333558 15.04
430.329048 11.03
443.759829 12.01
449.268119 11
454.661995 10.24
458.127091 25.01
468.268516 37.05
468.860936 10.07
470.356994 14.15
471.293991 61.04
475.238182 40.92
475.280815 11.33
476.221542 30.16
482.883942 34.11
488.982768 21.33
505.198335 35.68
505.577882 11.41
513.308884 43
517.302258 62.24
522.224461 32.47
531.338558 12.03
542.314952 64
543.868042 12.12
546.231051 45.15
548.228920 20.23
549.349059 24.8
549.369707 20.1
550.298290 14.04
558.217888 48.04
559.061505 18.16
559.738517 28.72
576.645176 11.03
597.379883 11.2
614.385194 18.08
632.437497 11.68
641.840300 11.01
668.322526 38.71
669.977883 10
670.131034 15.04
671.816858 12.01
691.177617 16.17
695.337878 10
711.472351 12.01
719.991769 20.23
721.056098 14.1
721.084841 20.06
721.311222 30.82
721.796842 21.11
721.822371 16.41
727.090331 16.24
727.355442 41.78
740.390206 35.25
743.393589 21.62
751.081699 16
751.110307 11.09
757.294715 39.8
END IONS

BEGIN IONS
CHARGE=3+
PEPMASS=560.628967
RTINSECONDS[0]=148.274
TITLE=150313 3444B.d, MS/MS of 560.6289673 3+ at 2.47123333333333 mins 
86.097865 351
249.163389 127.3
349.180493 120
426.899332 187.5
574.805602 121.8
683.817412 135.8
912.412718 21.25
171.056272 234
187.144520 112.6
312.158177 79.25
468.262741 50
542.947182 111.6
625.331533 129.1
915.495866 20
87.081478 228.3
230.079867 106.8
299.152020 62.22
435.639224 11.57
563.260629 92.92
626.837989 127.3
171.074529 174.7
266.185525 97.02
302.135790 44.1
395.189337 11.01
509.264374 77.47
673.341695 101.7
130.085297 94.9
229.118349 94.35
330.143163 42.5
396.747221 10.38
546.269297 68.58
626.337457 88.15
155.116675 82.02
214.089219 88.84
323.168058 26.01
509.721970 57.19
614.718747 83.63
91.038433 73.84
265.115999 19.5
347.283314 13.78
500.203069 46.11
625.244657 80.39
116.070397 63.08
206.411711 17.23
289.102875 10.03
560.271667 35.62
607.323485 48
158.023652 58.27
266.231779 17.04
579.609283 27.43
626.887100 22.36
130.119777 22.14
189.943247 10.01
525.300938 20
638.874135 14.01
86.147680 13.5
91.057726 10.17
171.110018 15.06
486.780458 13.05
523.298034 14.6
543.028266 11.07
574.893218 15.05
END IONS

BEGIN IONS
CHARGE=3+
PEPMASS=560.956055
RTINSECONDS[0]=152.45
TITLE=150313 3444B.d, MS/MS of 560.9560547 3+ at 2.54083333333333 mins 
86.097140 458.9
185.093584 201.3
342.128286 151.3
451.228317 83.79
525.767470 382.3
626.327331 189
726.379860 155.7
781.897402 123.8
890.478399 48.3
991.491572 79.51
1131.402953 12.03
1281.580782 29.09
1397.662591 10.14
129.102585 120.5
175.116690 107.4
359.196370 142
390.154852 51.63
566.795873 151
661.239740 142.1
759.328825 81.1
804.458667 100.1
932.452002 33.24
1050.556441 38.07
72.081765 98.78
173.126966 81.11
315.116842 82.07
395.188703 35.84
526.266967 97.05
575.305966 141.6
745.342024 60.17
863.397022 82.16
936.510927 21.88
140.070978 93.59
223.112897 79.16
302.171385 48.01
373.181191 33
560.306306 55.2
575.777800 128
678.355346 36.03
803.372027 71.19
161.091702 73.56
201.123396 68.69
300.118373 25.2
405.186801 22.02
514.294152 36.01
616.823819 104.8
690.209555 33.1
807.405236 49.24
147.108532 39.74
173.110110 66.49
342.189230 17.04
386.397340 18.11
515.597745 34.49
608.830926 68.14
726.891900 33.03
791.410101 38.94
72.111875 34.07
248.162747 62.56
385.200673 14.78
496.245224 30.62
595.299967 64.84
727.896056 28.1
811.412567 33
86.124139 31.48
256.113893 61.7
407.168719 14.16
516.764673 25.12
670.335969 55.56
726.938069 18.44
776.367591 23.17
158.835920 18
213.089610 53.1
470.886085 14
525.882013 23.02
625.832057 54.41
712.529250 16.78
774.412490 21.02
119.126890 15.04
187.138996 53
462.443075 11.01
486.541554 14.01
616.871341 31.07
808.401582 20.02
86.147963 11.16
173.150030 17.01
173.246603 10.67
185.158655 11.05
196.102952 18.44
200.099479 36.09
203.814441 15.02
245.480403 39.16
248.208462 10.01
407.143189 10
520.746867 13.36
576.213615 15.12
614.323022 17.04
623.072463 19.29
661.309009 16.01
839.348010 11.01
END IONS

BEGIN IONS
CHARGE=2+
PEPMASS=854.439239
RTINSECONDS[0]=216.749
TITLE=150313 3444B.d, MS/MS of 854.4392395 2+ at 3.61248333333333 mins 
136.075159 361.2
229.129306 345.9
332.162396 171.1
371.158120 180
519.270285 152
573.308667 70.36
697.324120 241
767.408748 58.4
911.506993 225.6
1046.474349 112
1074.569345 179
1233.640904 144
1261.641003 140.2
1419.711284 117.9
1463.717045 37.35
102.055491 295.1
240.134804 287.5
354.176963 171
454.182657 178.4
516.197399 69.26
653.507020 52
716.391682 139.6
766.315798 37.18
912.503077 190.8
1045.474370 86.01
1132.529539 175.3
1215.649678 66.7
1334.691498 95.6
1361.670272 69.53
1462.732279 29.94
86.097772 266.3
160.077347 262.6
315.214996 139.2
373.194169 177.8
528.140643 61.76
581.269355 47.8
672.327304 123.2
797.450580 34.45
912.530003 142.5
969.508642 60.7
1133.507279 155.2
1234.651427 48.2
1281.544318 76.8
1444.708573 42.62
119.083904 220.4
186.073676 262
317.131586 138.7
452.184302 128.8
521.281740 61.72
643.366922 43.81
681.334713 122.8
811.441237 31.06
901.413754 138.4
1047.561488 59.9
1131.581869 99.82
1232.652867 41.1
1285.621273 73.82
1435.648038 38
70.066197 186.9
183.111625 253.4
269.111344 138.7
361.191799 114
524.334286 59.1
604.553850 42.47
714.340598 113.6
856.481202 30.89
883.504739 136.3
988.324565 44.22
1143.507775 42.73
1234.904359 36.21
1260.636622 69.01
1395.592843 36
84.043831 159.4
185.091087 246.3
288.124804 124.1
369.170322 91.01
465.089098 49.88
652.323893 40.79
687.388050 100.7
779.361038 28.88
958.428666 80.34
1042.127751 34
1061.448981 30.69
1234.694086 19.41
1317.641153 67.38
1450.604295 35.46
74.061217 144
228.133284 177
270.110532 115.1
386.145841 89.01
557.967815 49.45
566.286102 25.66
715.384213 99.08
841.501059 20.12
959.438454 59.29
987.400615 28.02
1103.584397 25.25
1243.591550 16.72
1280.556488 64.28
1429.681064 33.41
120.081060 123
213.123893 132.7
295.140025 110.4
413.198107 83.84
522.216943 38.76
613.185052 25.16
682.355469 84.23
828.909523 17.45
912.423655 58.67
1048.572019 17.29
1114.550074 23.67
1233.766548 11.12
1334.849747 51.15
1420.405405 26.85
100.043750 85.72
213.089378 129.5
350.131936 92.8
458.092843 83.34
500.192654 38.52
657.327241 20.08
756.315392 55.64
778.909294 16.11
884.512948 52.8
1000.523081 16.12
1105.297680 19.01
1351.814434 49
1416.735725 25.78
126.064692 82.2
237.133790 123.6
332.123890 83.16
405.154780 79.06
545.120981 33.35
656.347498 19.24
730.332279 53.17
779.404589 14.44
902.418978 42.67
1027.692576 15.2
1134.499139 17.65
1333.593511 46.12
1450.653707 25.06
60.044068 30.12
70.098607 17.1
83.887444 42.28
86.123799 38.35
86.150395 22.68
101.072094 32.29
102.097170 15.5
131.088006 79.16
131.113779 46.09
136.142497 14.01
143.204262 18.15
160.124008 13.03
173.078525 72.22
175.114499 88.15
183.144787 71.33
184.107775 66.53
184.395762 35
185.150351 17.01
186.123699 15.25
186.345608 10.75
189.085565 98.35
193.086313 88.45
195.114008 28.16
202.124295 26.36
203.094352 33.45
205.118288 20.75
213.163665 20.16
223.107066 97.61
224.939946 25.6
228.177348 20.09
230.660964 14.78
232.965429 24.48
234.171291 33.76
242.151260 88.43
246.145212 30.21
259.101718 21.02
261.639264 15.12
262.123089 45.34
265.115589 60.12
277.087114 10.24
284.159094 15.16
284.170870 10.1
286.051344 15.01
291.563688 16.05
294.224301 35.9
305.120743 12.92
314.133082 45.23
315.170101 31.02
315.298047 10.35
328.121361 76.01
341.178820 14.36
345.867702 11.06
347.186110 73
350.192015 10.06
356.153567 61.29
358.197782 39.32
358.479637 40.28
360.191849 43.75
371.417502 11.01
372.189308 17.25
375.371897 39.01
378.141605 50
378.216122 47.12
396.226564 20.05
398.269411 25.38
403.162020 68.12
407.191806 35.51
407.908462 12.01
408.079001 21.68
410.216988 31.35
417.211231 17.02
418.172150 39.06
420.766980 68.05
431.239019 27.8
432.109249 14.6
434.215784 68.92
438.885728 10.01
440.109191 49.47
453.201584 14.69
454.290920 11.09
456.248447 78.82
458.147806 10.45
478.181335 23.96
487.192117 27.33
507.951135 17.14
534.316725 23.68
538.287474 16.53
552.229461 29.05
555.238913 32.27
635.455318 18.92
649.365451 10.01
670.366212 30.27
682.303508 28.76
687.312596 17.2
687.336788 12.67
687.433165 18.12
698.318174 11.07
712.317586 40.62
715.433549 13.06
726.327848 38
726.366262 16.05
753.277196 14.09
758.417199 17.12
778.957801 10.01
859.384267 14.11
884.402240 10.47
900.431689 37.14
959.154728 19.05
1031.556537 11
1031.590074 11.28
1047.497578 12.68
1088.603163 11.35
1126.735887 13.6
1133.597829 12.45
1262.621156 24.25
1279.598066 18
1280.630349 10.56
1289.677861 13
1319.583224 25.41
1330.692816 24.04
1336.580283 41.8
1343.573938 14.6
1343.663185 35.37
1353.120078 31.49
1394.214875 19.27
1399.075094 14.22
1416.695486 21.45
1421.979550 11.01
1433.617975 11.07
1436.709779 21.5
1437.613557 11.12
END IONS

BEGIN IONS
CHARGE=2+
PEPMASS=854.439239
RTINSECONDS[0]=214.268
TITLE=150313 3444B.d, MS/MS of 854.4392395 2+ at 3.57113333333333 mins 
101.071561 418.4
228.134034 377.2
330.165308 326.9
383.190884 312.2
518.251711 150.2
600.179002 98.38
687.394009 205.6
866.484073 101.1
911.507341 442.2
1046.569597 164.1
1131.589597 179.9
1232.639848 201.7
1332.829055 58.26
1435.755011 120
1563.780452 46.01
70.065625 339.9
229.128889 365
347.192113 196.4
386.142382 123.5
538.288386 138.2
634.292074 92.34
748.343758 174.4
827.902975 100.2
895.506000 153.2
1047.569066 95.21
1076.554445 123.6
1260.632556 94.85
1288.585052 55.41
1435.718807 99.82
1485.712757 20.69
129.066066 313
213.088703 270.5
308.126892 183.1
437.174502 119.7
521.198102 114.6
602.263461 82
700.860366 133
839.462847 72.53
913.504629 106.3
1048.590446 60.16
1122.541608 53.12
1217.615655 74.6
1318.685424 46.02
1382.660381 99.03
1546.733589 16
130.087437 273.3
230.116310 270.3
284.158603 169
430.215453 115.9
487.216328 104.1
630.817600 81.45
715.380508 115.2
807.385334 69.72
885.510581 80.25
1024.883974 59.61
1087.543043 51.92
1261.637046 52.47
1317.653338 40.56
1400.678377 95.24
102.056695 239.4
187.071902 262
358.191801 149.6
398.723426 103.8
562.100600 78
586.179003 78.13
737.362882 88.05
798.349940 57.48
883.505881 80.16
1038.454447 50.45
1132.499022 47.52
1218.635460 47.06
1362.680098 36.52
1434.734810 76.32
159.075718 227.9
246.142850 248.9
270.107398 131.5
439.285850 94.81
552.321910 73.88
662.281737 53.38
680.278489 79
840.395717 52.08
882.553314 67.08
1052.792544 28.56
1074.557108 46.23
1234.073543 31.79
1361.693720 35.41
1377.680875 33.33
137.131520 196
175.106300 232.3
360.191020 121
432.212570 93.16
547.247344 63.6
631.325944 50.19
734.398869 71.94
787.743481 46.04
912.452693 65.01
1024.918421 20.08
1077.518289 39.07
1234.658883 30.53
1337.690916 18.65
1444.741959 23.8
87.055847 192.2
254.162097 198.1
271.110523 103.6
456.262542 91.43
566.793626 62.65
616.303483 44.98
689.387320 66.45
811.451156 43
912.507460 63.37
1046.656987 18.02
1075.577129 37
1263.626344 26.35
1315.671403 16.12
1418.674205 20.15
83.060434 185.7
240.133775 171
273.168124 83.19
463.199565 87.73
524.295623 61.27
608.285653 38.8
713.331311 65.48
779.084141 22
885.334035 51.04
1030.540056 16.44
1073.774375 35
1232.742301 14.1
1331.654312 15.04
1438.049056 19.56
118.086156 159.5
237.134739 129.3
322.140038 82.24
431.205808 85.56
553.311556 59.05
665.329114 36.34
738.382677 62.26
857.512553 21.01
884.515315 51
1053.119028 14.4
1075.505054 32.47
1245.628301 14.04
1343.619624 15.01
1466.818223 18.07
72.083235 41.01
84.045335 117.1
84.080416 11.28
87.099544 15.01
102.100394 14.03
102.378858 17.02
103.058064 72.67
103.080785 10.45
113.069855 84.19
113.089669 25.01
118.107553 32.11
119.082022 155
119.119107 11.17
120.078335 46.81
129.112910 28.21
130.142840 21.32
136.075679 105.4
137.058202 82.56
137.177502 10.33
138.050290 33.11
141.066113 67.78
141.100470 11
151.108638 47
155.078727 97.22
159.151673 13.18
177.089165 94.26
177.121998 13.68
185.093272 125.9
185.925387 18.15
186.094570 111.5
186.139296 12.25
193.096297 112.1
195.076696 63.46
203.101440 125.3
204.066251 38.45
204.098022 113.1
205.237677 21
207.031935 92.04
212.163137 113
212.211339 11
212.449506 10.38
214.153726 123.2
217.078432 98.45
221.090116 82.42
228.195744 11.62
229.203686 10.24
229.441380 26.46
229.905051 12.41
230.160470 40.12
234.072088 113.1
239.209691 125.8
240.202493 13.32
243.118742 70.78
246.210830 10.03
248.119966 11.12
252.193806 41.18
254.215392 14.12
260.204245 27
261.114089 37.08
262.167928 78.09
265.116392 55.51
265.194954 35.6
281.212177 16.45
284.211388 18.02
285.151465 12.21
288.117950 80.33
288.150705 17.12
291.180905 47.2
293.754715 43.01
298.199595 27.45
302.189900 54.62
303.158107 24.16
308.172593 22.09
313.151856 25.28
320.166943 40.53
322.069648 68.33
325.374088 12.04
328.193206 43.94
330.243319 12.38
331.161575 24.14
332.130273 37
332.189342 30.04
334.051054 41.37
335.130778 31.31
343.186487 18.1
347.228848 28.01
347.293326 51.06
349.159315 68.68
350.142674 26.33
351.325772 13.68
353.220925 22.14
360.420228 37.61
362.129804 58.01
369.081817 59.97
371.152240 35.52
375.034846 55
381.140091 84.01
381.175653 64.78
387.210027 11
388.148011 17.5
389.168941 47.36
389.205495 15.01
393.263578 24
395.675938 31.64
396.767010 29.05
396.786012 15.67
397.238652 24.06
397.710662 40.96
398.774543 14.03
399.022317 23.28
399.044211 16.05
405.164695 13.01
406.730380 75.8
408.064278 21.08
413.289369 21.73
420.357797 24.22
423.182522 27.21
429.187572 81.36
431.231899 75
433.164452 75.84
435.721817 59.93
445.146515 20.04
455.041721 82.86
456.318285 11.1
457.214820 47.89
480.161742 36.96
488.842070 58.27
490.193282 41.23
511.301260 12.5
516.198293 24.05
524.342073 22.05
534.221107 25.2
544.220978 36.22
547.275973 34.23
550.707121 18.36
553.571779 20
559.278730 38.56
566.842021 16.18
599.805652 32.16
602.588168 14.25
616.343287 28.12
625.161834 14.07
644.839865 36.18
674.339453 35.19
674.789546 28.78
680.350287 10.01
687.323606 61.16
688.927448 22.62
689.598711 10.12
697.381707 31.45
702.340319 48.21
704.797094 57.48
716.373480 21.94
716.456749 17.06
716.477459 12.25
717.072338 17.01
717.098369 14.78
717.901957 44.08
738.402566 46.03
744.316651 24.12
757.408980 26.08
768.444779 38.25
774.428274 20.05
856.369221 14.16
873.464633 20.09
876.398542 33.06
877.406318 32.28
883.771642 10.01
895.594594 13.01
901.415357 17
904.533766 16.89
912.651614 14
913.120483 22.29
914.156934 31.79
914.439753 13.04
914.681773 19.11
915.629545 16.44
988.529466 12.57
1004.705174 10.03
1015.522996 10.01
1049.236973 11.03
1070.378751 11.1
1076.224880 20.47
1077.348892 11
1078.817783 16.78
1111.525805 12.92
1116.502722 12.38
1133.799189 16.89
1162.671819 10.01
1169.354575 10.8
1262.612187 12
1356.642415 12.11
1400.752502 14.33
1410.297040 13
1428.685548 14.16
1436.779393 12.35
1438.669394 10.09
1440.359587 17.16
1445.780167 13.16
1462.741836 14
END IONS

BEGIN IONS
CHARGE=2+
PEPMASS=894.957459
RTINSECONDS[0]=260.415
TITLE=150313 3444B.d, MS/MS of 894.9574585 2+ at 4.34025 mins 
86.096659 199.2
187.169578 200.9
315.246718 173
423.939291 166.7
552.215726 222
657.309335 151.2
738.409517 117.6
784.738614 127
923.416881 80.2
987.436028 71.46
1096.554516 29.09
1197.533530 87.41
148.115672 182.6
185.132557 159.3
355.161336 153.5
463.189149 131.3
508.237423 106.4
601.277567 149.8
749.189464 108.3
844.383249 109.8
891.370615 48.06
1004.003038 65.34
1089.490220 27.09
1183.543991 24.06
70.065153 170.1
214.155161 139.6
350.098434 118.1
388.179275 127.2
569.290182 65.02
621.273235 135
684.398401 105.6
838.862849 97.89
948.391815 44.33
1017.454005 56.23
1092.249598 25.14
1208.724971 13.5
147.042060 160.1
207.135439 136.6
330.233390 95.23
409.205936 91.96
546.220075 59.52
605.242460 87.89
714.358250 76.27
809.743700 66.56
928.440116 23.5
1006.474402 43.6
1106.534709 11.32
142.110273 116
243.078322 135.6
327.167548 66.69
390.126182 82.05
564.233621 58.44
654.231206 85.59
685.393397 62.06
836.497441 54.7
890.197050 21.69
978.850220 25
169.087386 86.33
204.146392 135.2
341.221731 65.29
456.233677 79.17
568.310881 57.61
629.226058 74.66
724.548235 53.78
800.385860 26.91
940.480951 18
1023.490629 18.41
122.047485 68.62
202.124178 126.1
366.197595 61.09
419.034730 73.84
567.307623 52.91
587.326577 51.41
744.273479 53.47
828.403702 24.11
898.418923 16.33
1044.501836 11.12
110.103566 49.33
253.088039 120.3
271.174940 61.08
397.054461 71.61
517.229577 52.65
657.682234 44.09
736.283419 48.41
857.176466 20.23
923.482967 15.09
120.800153 31.03
260.196536 119
356.162818 53.43
424.970138 64.47
554.104811 50.04
574.212292 35.84
675.329982 48.28
849.003894 17.48
912.872391 12
86.127371 16.12
173.096034 115.9
281.152872 49.6
419.096073 63.92
546.665942 43.27
639.884223 25.39
730.344191 38.92
836.555736 12.2
95.623905 11.78
142.151958 13.28
170.118621 31
185.159416 105
186.084372 59.27
187.223180 21.05
197.093258 39
197.113262 19.14
199.095585 72.61
201.120317 24.82
202.192648 10
204.088304 48.05
214.203887 13.02
214.219091 11.38
226.119469 86.01
229.115385 37.81
231.099138 30
231.163078 28.47
231.183554 13.41
233.133491 91.01
238.146688 90.07
258.104362 84.84
261.092001 46.24
261.166027 40.39
269.218577 25.07
310.137296 17.11
314.075812 28.28
315.304717 11.33
340.132101 48.38
344.019102 36.08
360.094918 37.27
366.216944 32.06
372.223955 46.68
379.130356 29.45
383.111500 13.24
384.243838 10.02
401.236957 18.25
403.253068 14.08
419.263850 35
424.001688 13.33
428.215153 55.45
430.181014 36.75
432.135804 12.01
437.251465 26.47
438.214724 46.77
439.180067 17.24
439.291514 10.14
454.224709 63.29
457.284958 36.02
459.189374 21.8
461.132984 20.04
470.515445 21
484.187147 21.23
510.260315 36
521.153603 34.46
532.158679 20.11
533.064694 14
539.312545 41.17
552.313218 12.67
556.811080 11.03
570.252755 20.02
601.349642 11.03
603.254358 21.02
621.347701 12.05
627.224752 24.09
685.080383 35.37
728.429743 37.45
730.301656 33.68
739.329519 30.2
764.834774 19.12
END IONS

BEGIN IONS
CHARGE=3+
PEPMASS=622.66626
RTINSECONDS[0]=194.264
TITLE=150313 3444B.d, MS/MS of 622.6662598 3+ at 3.23773333333333 mins 
86.099532 265.9
188.098726 225.5
299.056733 2116
373.185980 223.4
552.618945 242.4
607.147912 209.2
712.893210 284.5
776.912396 385
859.425567 97.12
1019.541849 86.95
1081.540294 166.9
1195.610362 59
1295.676264 94.29
111.115731 161.1
173.128085 181.5
300.055491 337.6
407.216122 181.7
471.288444 150.1
644.837961 165.3
705.380708 159.6
768.907405 135.9
870.048470 91.23
1029.459907 57.64
1133.605814 39.24
1162.572232 37.67
1263.840434 18.14
115.049974 143.6
240.134714 87.92
309.170347 255
445.087024 180.4
467.924010 149
598.976964 160.1
704.870037 104.1
768.393753 115.3
876.468466 74.89
1047.488344 29.12
1098.514698 31.2
87.100743 136.4
175.070768 80.02
292.165714 145
386.199570 115.2
516.240813 130
617.004258 144.3
677.838205 84.56
778.417089 114
912.492544 72.27
1000.398676 29
126.090304 111.3
249.158934 73.8
323.112830 134.4
387.112563 99.15
516.263673 126.1
600.338745 129.3
730.212000 69.56
805.412556 112
942.428070 60.62
995.462235 24.03
87.056187 80.8
230.102353 73.59
288.065247 116.1
443.227989 80.3
555.980241 111.7
616.322422 110.4
713.391449 65.9
842.472695 98.32
877.468329 57.76
979.531450 12.88
155.252505 73.34
187.143717 73.4
311.169786 94.19
443.510053 58.45
500.192087 85.92
625.326380 110
758.211174 62.12
841.401826 84.83
868.472755 57.52
72.080129 69.56
174.133474 68.94
304.158577 78.69
435.093641 48.05
463.087288 74
589.137329 106.4
694.339860 55.48
776.400937 81.35
932.409478 40.03
147.114573 60.93
258.148952 54.11
309.098410 69.6
443.739638 45.31
462.093236 61.37
584.650806 100.5
728.390252 30.41
846.428605 73.94
944.457970 29.12
128.107804 50.45
197.132716 49.02
353.177118 67.45
446.099840 42.11
501.134896 53.29
648.351075 97.23
711.344849 23.11
789.408433 59.65
902.450661 28.12
59.270255 17.82
111.162322 13.05
115.078474 22.05
127.092614 37.47
130.086067 22.23
130.795210 13.24
131.118047 45.24
145.062571 43.01
147.046667 13.78
158.097030 29.34
173.191398 14.01
187.280753 13.15
187.570107 15.78
188.169142 14.18
197.162111 11.03
201.125668 48.07
269.156949 50.78
270.665922 40.81
277.157822 32.85
297.159348 47.33
299.236284 41.96
299.403052 16.24
299.441015 47.6
299.573893 42.45
299.993969 14.16
300.142491 10.14
300.181924 22.02
301.120365 20.94
304.189873 24.01
305.079728 20.12
309.236616 20.03
314.747872 61.51
316.407740 40.07
329.673229 35.75
330.136096 30.43
347.086683 48.03
358.197670 44.14
386.252689 13.01
396.311394 13.68
413.077086 15.25
419.209897 39.23
420.225517 29
435.116933 17.28
443.284322 14.25
445.260750 18.36
446.506985 18.07
464.076716 30.64
471.347291 22.02
478.210245 32.6
482.125891 30.89
483.085906 32.73
509.194408 30.89
516.039274 31.61
524.197550 37.8
530.788311 41
532.232659 16.12
535.105618 18.04
546.358079 18.44
552.721721 24
560.787666 33.35
563.261726 49.81
564.316492 33.56
571.345594 72.35
578.637171 13.03
583.022386 56.52
583.726527 78.74
589.301326 84.14
589.368969 16.02
590.234656 87.32
596.901017 13.45
596.921189 13.12
598.318994 14.62
599.117000 13.18
600.388249 19.06
601.094980 10
602.110809 10.04
602.327106 89.86
604.342585 29.19
605.304307 51.23
607.965193 13.12
608.155258 30.76
609.993222 21.04
617.323318 37.56
617.616016 33.14
622.017810 48.33
624.122035 17.89
626.530488 27.14
644.917961 14.12
703.369030 19.41
705.460928 13.68
716.644659 19.04
720.325072 18.75
729.383613 17.32
736.451892 14.25
760.007003 10.35
760.745247 27.41
762.447724 32.19
767.403349 41.45
768.456091 14.06
768.976981 12.1
769.616265 32.23
773.657189 23.22
787.911753 32.01
790.395343 40.21
791.416923 11.04
821.440442 47.88
831.382692 21.32
831.984211 10.07
857.494293 18
868.536321 11.04
948.491750 25.38
951.369156 11.32
953.474233 27.02
953.504181 17.38
956.571235 26.56
END IONS

BEGIN IONS
CHARGE=3+
PEPMASS=623.315247
RTINSECONDS[0]=200.652
TITLE=150313 3444B.d, MS/MS of 623.3152466 3+ at 3.3442 mins 
86.097407 336
187.143795 857.1
299.051730 235.8
472.300856 153.6
556.311848 81.08
584.287316 173.4
712.875575 253.7
827.898009 697
884.933887 112.3
1001.387046 50.02
1117.317972 70.16
1265.612395 23.12
1541.564391 13.01
147.046483 312.2
218.149225 212
324.113741 142.2
383.310817 112.2
559.301129 71.31
626.287257 97.07
703.372627 111.3
827.410457 394.8
889.414313 91.04
1001.441392 20.04
1097.845959 45.25
1212.454313 13.41
115.050397 181.1
185.130961 202.3
358.171326 80.1
386.080712 92.24
513.918872 54.76
639.362399 92.23
713.359891 94.11
828.395881 332.6
884.429457 69.91
1103.570234 42.24
1236.444793 10.03
147.114320 160.4
269.159403 184.7
363.174270 79.05
473.193371 90.07
506.918930 50.7
663.275579 90.48
770.374065 93.53
828.899220 172.3
942.395418 58.78
1122.579967 35
143.116145 155.1
228.133203 149.9
372.137465 74.53
469.264279 89.27
572.369897 48.17
609.232209 86.63
681.363818 84.89
832.854894 156.2
934.493126 38.22
1083.409515 31
97.028062 114.3
227.210171 133.3
341.121021 55.05
446.327183 79.86
527.206968 38.58
612.284378 86.52
712.390106 81.46
855.919707 147.6
902.816249 31.17
1097.891484 15.25
131.116011 63.41
240.131612 119.7
364.029342 35.07
422.096627 72.15
549.105631 32.25
648.844017 82.15
680.858993 80.05
796.405505 140.2
955.655087 31.01
157.062450 37
228.216398 109
372.189962 28.94
422.380203 51.13
514.861726 30.45
661.277403 80.03
768.391775 61.68
795.397859 111.4
964.359225 27.68
86.121658 36.24
185.078136 83.11
373.163353 23.35
375.185528 40
542.087035 30.23
577.945316 76.68
730.667865 45.16
807.857676 103
878.985815 13.5
74.060568 28
188.145362 73.96
337.147030 22.01
423.220489 30.92
528.142221 30.02
625.209609 72.8
767.886251 44.96
829.403198 89.48
883.935689 11.01
74.168439 16
97.056511 11.45
143.195891 11.03
168.062920 20.07
177.092113 41
187.221028 14.16
187.564364 28.78
189.971366 19.05
197.076370 66
197.127662 57.53
207.035861 41.49
207.049787 23.24
214.305419 30.15
214.324087 10.56
215.131915 13.41
215.667899 14.07
217.080854 48.55
220.527782 31.9
239.114155 22.05
242.148168 53.01
257.159058 18.03
260.193456 70.13
314.682083 13.01
379.580420 30.16
386.130904 10.25
417.701751 17.09
425.213389 12.04
445.235249 28.04
467.184773 13.6
472.419724 10.01
499.222719 20.12
507.624855 15.44
552.594405 18.41
583.275735 67.4
596.733442 55.03
600.397977 27.9
604.306391 19.84
605.750091 47.76
606.014102 15.12
607.784604 12.05
609.553620 17
618.280104 16.04
623.033527 40
626.000564 33.91
632.324364 48.48
633.964223 40.62
635.051072 35.92
648.315679 17.29
662.275350 15.62
668.231115 28.09
668.255796 13.12
671.284461 15.01
692.041452 20.16
705.854555 32
713.004431 15.36
728.383303 17.44
734.407028 14.01
736.398543 35.17
762.377773 41.15
769.206874 12
770.423750 11.01
773.150681 39.76
776.416275 78.11
787.354084 29.47
794.409930 11.01
808.432753 71.45
819.861513 22.33
824.264086 16.29
827.551642 17.02
828.054048 12.38
828.502577 11.1
828.639358 32.57
829.898974 47.11
850.383207 12.28
857.463054 25.56
864.473625 36.34
864.528474 61.09
END IONS

BEGIN IONS
CHARGE=2+
PEPMASS=966.018341
RTINSECONDS[0]=317.499
TITLE=150313 3444B.d, MS/MS of 966.0183411 2+ at 5.29165 mins 
86.097309 413.7
197.127031 326
326.171106 611.9
443.247171 173
507.251928 150
623.350545 468.3
697.389562 178.3
800.433352 124.3
938.971665 116.9
1066.056391 75.07
1133.602888 1029
1245.684660 150.5
1302.699183 336
1488.779752 167
1587.846214 20.78
70.066243 311.1
250.120110 313.1
344.183806 412
381.034402 142
472.223251 108.6
668.342580 187
673.357025 144.4
799.434298 108.3
913.467566 70.23
1058.527410 51.5
1132.601472 665.6
1243.669332 78.22
1303.707688 191
1489.797322 109.8
157.097334 236.1
225.097774 181.1
357.198048 247
444.217478 134.3
482.257892 106
585.334355 104.7
686.350117 104.5
863.425342 52.39
950.520048 63.38
1038.554817 51.05
1134.606641 309.7
1258.686228 23.01
1304.707650 107.4
1491.786910 26.68
159.092892 119.5
231.095055 179.3
285.175162 181
425.245701 123.7
544.202865 91.9
601.334271 104.1
708.294701 80.09
775.418034 50.14
875.755100 45.38
1040.444233 17.04
1077.481134 89.84
1246.677316 15.41
1296.622568 62.92
1554.426441 25.02
169.134469 112.2
186.123095 163.8
330.162636 163.2
459.241664 112
556.253474 90.75
629.324267 98.73
722.284463 71.08
808.492393 48.27
949.534500 41.01
997.476916 14.01
1137.590202 80.69
1305.694271 41.07
1492.850268 20.09
165.125819 70.06
198.128490 148.6
352.163576 130.3
383.210224 100.3
532.284094 88.37
589.281241 88.25
756.413452 69.72
851.455666 46.34
951.971044 34.31
1036.517909 13.32
1135.594733 75.8
1306.718865 37.8
1470.781005 16.08
148.075677 61.8
183.112935 143.9
326.007591 121.5
438.238503 96.17
557.312959 85.15
623.316342 71.03
687.597562 61
829.406897 26.04
933.410073 29.02
989.892591 12.01
1096.527649 69.58
1297.662348 37.65
135.117330 59.08
244.108465 143.1
328.174013 111.6
413.243830 93.79
500.269849 76.47
582.333148 69.03
698.376271 50.62
813.174799 22.88
932.491162 24.72
1020.527175 10.68
1133.993371 58.01
1357.705421 25.68
111.078022 32.04
185.093548 124.5
327.226317 91
404.281768 85.33
554.286655 71.37
612.275650 67.31
739.450025 50.26
813.208912 15.09
948.505676 22.1
1019.524293 10.28
1086.992804 50.23
158.209227 30.48
245.152784 118.1
316.192298 76.45
414.243220 84.44
484.306294 68.13
587.284009 66.78
688.076520 50.14
843.124630 13.01
949.502644 16.48
1115.587047 45.09
90.626474 13
115.302680 11.11
119.716689 30.01
149.077846 13.01
157.169397 11
169.167845 12.62
173.127457 21.56
175.117014 87.94
175.868051 22.92
175.940477 31.4
175.966712 10
176.142037 86.22
186.188121 12.16
187.086885 59.39
187.143288 89.02
187.214229 12.36
198.173514 10.33
201.121933 100.7
211.107112 31.62
213.084731 61.08
215.142449 81.01
217.141489 37.56
225.989642 74.88
226.139059 100.7
230.096755 88.16
245.469416 16.27
250.168384 20.41
251.107596 81.5
258.154301 44.48
260.137761 50.02
261.155215 76.24
262.130802 116.5
263.129005 103.5
277.991905 16.1
279.113549 27.01
285.222816 20
285.246274 13.36
286.153991 24.33
299.154367 50.11
302.174656 21.48
308.185039 21.02
312.157481 27.11
313.063835 16.29
313.158757 28.23
319.179514 48.17
326.082713 10
326.426050 29.16
327.170874 24.03
327.611644 29.93
327.859058 13.18
329.202514 27.9
340.521553 24.16
344.278838 21.15
345.190846 57.94
345.228770 11.01
352.226246 40.9
352.241514 26.02
353.150896 49.09
358.197418 18.04
358.876192 23.53
361.174277 22.01
371.760701 18.01
373.125723 26.79
383.237271 61.52
387.195018 80.76
394.235306 48.72
395.230023 29.25
397.441622 19.31
399.232606 35.19
400.402250 22
403.220714 18.07
412.244134 82.38
413.288170 15.33
415.264355 12.56
415.820317 24.08
420.450934 19.56
421.191443 29.89
423.234206 71.37
423.270339 21.04
424.172002 10.38
424.210880 28.84
429.241377 20.02
430.597442 10.07
440.225725 67.68
442.178914 33.22
442.222803 25.24
443.475188 14.12
446.239809 40.05
451.221209 43.85
453.051583 21.45
453.213427 41.72
454.208529 83.46
455.246456 35.19
456.264183 25.78
456.327076 12.02
467.747803 12.22
470.235096 20.22
472.274305 24.47
472.519546 13.02
481.161068 50
488.248884 16.32
497.252806 53.96
498.236805 10.56
500.314630 13.88
500.396396 12.01
510.238258 32.12
511.308945 48.62
512.248447 67.95
524.240811 51.03
529.241757 18.57
530.258128 19.92
530.323997 40.23
532.335370 62.26
544.261586 14.06
545.333872 14.2
551.258481 13.15
553.255819 25.67
554.309925 44.24
555.251579 47.68
556.311767 12.01
557.232130 41.37
564.278168 34.11
573.269949 34.23
584.523927 10.56
585.299196 27.9
593.292131 44.25
595.328267 18.11
596.376726 27.12
596.405915 12.22
622.373509 35.2
622.791163 25.25
623.457332 13.56
624.356418 51.29
624.396615 31.94
625.366004 32.22
629.624787 38.44
631.339074 31.15
650.336294 66.46
652.368567 42.34
653.221641 17.82
653.365805 55.43
669.346517 22.35
669.370634 28.78
682.732786 15.09
684.034532 16.69
687.365931 10.56
689.349962 39.06
690.667637 19.75
693.189430 12.25
699.862435 14.22
700.395296 27.02
712.395789 38.56
715.369345 11.09
726.832326 26.52
730.390966 12.92
738.376349 45.93
742.372329 17.17
766.999171 27.4
769.379321 44.38
831.101664 10.01
890.924218 12.67
934.580118 11.03
951.510431 12.28
1102.582609 20.57
1103.597122 22.25
1105.426689 16.03
1114.587493 13
1115.946970 19.61
1118.568212 11.92
1130.070659 17.52
1132.705112 37.27
1132.763061 11.24
1133.032556 14.16
1133.243916 41.53
1133.501202 13.11
1133.725417 14.06
1138.615729 31.13
1138.640403 19.04
1139.590667 20.31
1163.974005 20.65
END IONS

BEGIN IONS
CHARGE=2+
PEPMASS=966.018341
RTINSECONDS[0]=318.976
TITLE=150313 3444B.d, MS/MS of 966.0183411 2+ at 5.31626666666667 mins 
86.097070 411
244.105443 310.5
326.173681 400.7
440.227013 236.2
470.269112 171
611.319932 208.4
687.349401 119.1
853.457627 113.1
958.483000 96.01
1035.507479 98.18
1132.596694 1223
1245.684835 109.5
1303.700828 239.4
1370.717352 34.19
1489.773365 183.6
1587.838226 39.52
142.123313 297
231.096637 185.8
312.168980 208.3
369.191285 196.3
526.283245 152.1
623.349409 143.5
672.375656 109.4
783.408166 106
913.514462 70
1036.536971 64.01
1133.604993 996.2
1188.626576 49.02
1302.701912 137.2
1457.928109 11.09
1488.783931 150.8
102.053981 255.4
262.124057 184.1
326.223499 190.8
453.200445 171.6
475.263423 151
660.247223 135.9
686.350468 109
857.423183 102.1
913.436531 61.67
1035.573070 34.82
1134.615776 218.3
1247.681157 43.98
1283.610687 52.04
1466.032242 10
1518.628114 54.53
72.081699 204
251.103170 135.2
287.154848 134.1
425.234430 152.1
568.349052 122.6
641.345983 133.6
670.265869 108.2
781.414638 45.05
948.514125 43
1037.539198 34.19
1135.594148 180.2
1246.722315 18.23
1301.617399 49.67
1492.040881 45.76
142.158045 138.2
261.155308 123.5
272.175110 106.9
399.164285 142.4
510.268018 120.7
658.350824 133.3
688.357448 107.6
800.440043 41.12
934.864172 37.06
1036.615729 33.04
1114.572825 71.01
1246.651932 16.24
1304.716790 43.94
1489.883734 42.78
95.086877 110.2
183.149215 120.4
297.180106 93.98
401.125246 118.6
568.319635 89.86
666.344095 124.7
738.387663 82.41
853.899088 37
931.486400 22.17
1035.607486 17.36
1135.915503 50.5
1303.513824 36.2
1541.851833 36.22
103.039252 107
197.128050 116.1
330.162661 92.14
454.205775 117.1
528.277977 88.79
579.326246 114.4
754.401930 81.89
825.320321 28.01
943.740714 12.38
1036.985535 17
1117.478905 41.13
1306.546486 30.02
1490.786230 27.14
147.113046 103.5
214.083635 93.38
271.142114 88.4
409.177441 105.1
490.297353 85.8
585.312210 103.2
741.380812 63.95
773.441125 24.06
1036.679232 10.56
1099.854799 38.35
1311.449887 28.01
1492.740070 21.11
69.069378 100.7
184.167890 93.22
329.189018 85.4
439.254593 104.5
473.226693 77.88
668.348275 101.3
721.357610 59.41
833.358691 13.02
1118.571739 38.15
1306.606742 11.07
1524.748995 21.1
97.064519 95.6
213.087192 91.9
357.186223 84.44
423.234270 97.14
474.762978 76.74
574.264676 94.46
748.330183 48.94
1134.037538 38.1
1285.919230 10.03
1488.872503 21.01
72.117867 15.11
86.137556 14.15
95.113922 12.03
96.042855 48.51
102.132168 32.01
111.290854 18.82
111.301490 15.09
115.074714 14.07
126.055516 95.41
135.242550 18.05
137.093644 42.56
159.090299 35.18
159.148945 49.19
170.058870 16.18
170.317666 19.61
171.099500 75.13
175.120165 39
176.310919 44.88
214.147676 10.32
215.137267 40.93
227.594148 20.08
232.101757 47.36
244.162812 10.08
250.194232 81.03
255.207063 81.27
257.097886 28
257.113535 11.35
261.132147 89.84
262.212458 11.01
263.143672 91.39
263.216572 10
273.156204 24.68
273.172414 15.38
276.150592 55.73
279.136186 10.01
280.116827 17.62
286.088211 56.08
286.154035 77.01
289.132819 37.34
299.160207 19.84
301.270576 24.06
308.159552 37.06
323.147260 63
323.182913 12.25
327.168398 36.82
330.121356 49.03
330.312592 13.01
330.732180 14.02
337.089929 38.35
341.188523 21.38
343.172586 25.62
344.181920 57.49
345.156088 83.81
345.180977 59.6
346.963153 13.01
349.561116 13
356.191103 52.13
361.881475 11.12
363.251597 54.5
366.138215 38.37
367.230084 65.8
367.350817 13
375.195990 37.08
379.126005 54.03
381.187448 20.69
382.077394 31.14
383.243020 18.38
393.153703 36.65
393.274330 22
394.234717 81
399.198251 55
401.157198 63.37
402.204413 43.01
403.228362 41.61
405.214925 23.04
408.090379 57.81
410.190506 25.23
411.235294 39.23
412.244225 38.22
416.252507 52.06
423.196046 32.48
425.175837 43.02
425.326158 11.01
425.354827 11.24
428.257391 56.84
432.588353 14
443.248729 74.02
444.253232 69.73
444.979042 21.33
448.185435 55.18
451.212571 59.94
453.302892 10.33
455.208445 23.45
456.482118 18.05
457.363693 23
459.121937 12
462.802277 70
468.125635 10.04
468.210042 67.63
471.276626 36.56
474.063000 10.01
480.243766 17.02
480.284606 59.68
482.263996 31.89
482.695051 17
483.317524 74.21
486.232019 39.56
487.245827 34.45
488.249182 49.79
489.247419 42.08
490.379416 10.01
493.198231 47.44
495.006774 28.02
495.317538 28.67
495.340327 14.05
500.278518 73
501.309080 35
511.314766 12
512.275862 69.88
513.300749 19.01
514.276163 15.25
527.290478 33.94
529.927783 18.01
537.249504 21.47
538.333126 31.01
539.226372 49.57
541.340892 26.03
546.266544 44.17
546.585199 34.68
553.258401 30.82
553.318240 33.04
554.327308 26.17
555.252314 67.12
559.329478 56.69
567.646425 10.01
571.651223 40.98
573.261162 89.98
581.317983 76.09
584.302204 42.34
588.235205 74.47
588.286977 14.07
591.312191 85.53
594.247216 38.01
607.268062 61
611.419928 11.07
612.323619 10.75
613.354515 31.64
625.858547 18.01
625.878377 11.12
632.186860 15.01
638.330377 45.92
639.303000 43
640.344675 45.79
641.310218 67.42
642.159701 12.89
650.324010 12.09
651.355671 32.25
655.285152 72.1
662.346353 52.01
663.920265 27.64
665.324430 17.78
673.306429 12.28
673.372459 28.04
677.711345 17.07
683.695421 19.03
687.427108 11.5
688.543917 14.38
694.319404 45.29
750.295394 24.38
757.351376 40.11
765.996882 12.41
1079.379514 29.36
1086.560238 32.72
1088.585266 12.35
1089.570886 31.31
1089.633830 14
1090.583341 11.03
1103.587126 27.23
1115.573840 36.07
1117.281717 16.07
1133.330629 25.45
1133.779580 20.57
1134.363223 12.67
1135.186891 19.84
1135.784598 25.2
1284.659029 10.03
1285.682115 10.03
1304.795809 10.01
1480.553074 13.04
1491.573269 18.65
1492.254367 17.14
1522.807735 19.11
END IONS

BEGIN IONS
CHARGE=3+
PEPMASS=644.992493
RTINSECONDS[0]=147.27
TITLE=150313 3444B.d, MS/MS of 644.9924927 3+ at 2.4545 mins 
91.039983 603.4
204.086285 359
366.142940 146.5
446.264870 247.3
561.794585 302.5
649.339336 169.1
730.380508 208.5
784.923545 1394
885.964533 193.9
1024.513007 120.4
1141.622871 89.52
1195.636041 14.22
1440.720464 48.03
1569.873913 10.2
1573.496857 21.35
126.056304 537.6
186.076538 293.6
282.141436 77.14
461.755199 226.2
538.247158 212.2
594.554983 144.9
699.401433 164
784.423924 808.2
886.961338 131.1
1053.598701 78.5
1105.557266 68.72
1262.912920 10.01
1385.689516 16.29
157.135147 493.5
185.129172 237.7
325.680551 76.21
406.230651 150.9
562.288896 108.8
622.255282 119.4
754.770148 150.7
785.919878 456.6
886.454501 94.26
1025.610520 35
1140.621987 43.62
144.066765 281.4
187.073570 109.5
300.150193 51.84
454.267143 131.3
512.256088 103.9
613.299839 104
692.364512 147.1
785.428664 318
887.467067 53.49
1023.505050 24.21
1094.568471 42.17
97.030568 224.5
226.155336 90.02
355.193676 48.24
447.260769 102.1
516.246957 88.08
644.769676 86.03
754.888497 139.8
794.403527 144.1
903.624628 51.48
1049.816361 21.04
1123.646279 19
72.081332 211.4
213.157143 83.03
295.103039 30.78
455.732548 56
471.222836 81.49
627.829099 79.11
736.046644 127.7
776.409940 143.1
886.409954 46.15
1019.956305 11
1123.594063 18.5
73.029721 173.2
174.087468 65.61
355.372787 14.01
420.236582 50.56
537.987938 73.13
596.293060 75.36
747.032430 126.6
784.507759 138.4
952.455208 23.14
1124.590433 14.03
138.054326 158.5
243.132404 28.24
279.724521 13.01
410.248213 44.34
515.252086 71.07
620.820455 36.27
692.858036 126.2
794.901881 91.84
887.398165 21.03
1105.646837 14.02
155.081236 141.2
185.622469 26.45
465.238610 34.29
548.301562 60.49
668.285751 33.45
701.415436 76.14
775.897622 88.47
938.454702 19.78
84.045590 118.3
254.760105 23.37
402.229930 28.56
548.798453 45.36
649.793281 26.33
700.407996 59.53
785.608098 76.19
903.237303 16.01
70.064567 71.53
70.301664 21.12
84.819328 15.01
85.027001 13.01
91.067213 40.68
91.086619 15.06
91.200585 13.16
91.549905 26
91.560057 17.47
91.573195 15.25
92.040310 56.1
97.058323 14
99.042000 73.36
99.052217 29.02
116.072311 91.51
138.086855 17
138.561675 10.01
145.054413 64.4
157.204342 15.06
157.326634 48.19
158.352239 25.8
159.738909 22.5
167.072471 14.22
168.063623 36.19
168.406708 11
185.200606 10.01
226.200505 14.09
392.185441 10.12
442.258089 15.47
451.921708 13.05
469.234551 21.1
487.241986 40.92
512.300149 28.07
538.346032 12.47
613.376611 11.01
620.844411 20.38
649.897354 24.29
652.040244 14.36
653.338249 19.75
681.391811 53.78
690.353525 56.36
695.372116 48.89
698.840929 14.05
749.406958 29.82
750.580072 26.67
776.495071 11.14
776.874436 47.22
779.106732 57
779.183324 13.41
782.795929 53.36
783.542123 14.2
784.789617 16.03
785.208967 41
785.529684 71.22
785.871927 37.01
786.038059 26.41
786.403752 52.01
786.623533 21.64
792.824605 39.45
793.893734 49.15
795.158517 35.92
795.221583 32.02
795.770328 11.8
806.441053 53.49
821.388045 10.01
828.445153 17.07
851.955001 61.53
852.661075 19.56
869.429337 52.49
886.051088 12.01
END IONS

BEGIN IONS
CHARGE=3+
PEPMASS=644.992493
RTINSECONDS[0]=145.793
TITLE=150313 3444B.d, MS/MS of 644.9924927 3+ at 2.42988333333333 mins 
126.055162 1177
186.077389 967
325.171594 529
446.259869 947.1
553.216388 216.3
649.341809 535
692.359743 468.3
784.920107 4479
885.961044 603.1
1023.514502 334.6
1123.583278 137.3
1232.742052 34.71
1267.672078 27.9
1365.687151 48.37
1548.338189 18.31
1568.827579 71.45
91.039927 1069
204.088505 816.2
282.146216 251
447.263854 612.3
495.178495 165.1
562.292759 357.4
699.403238 301.1
784.420891 3446
869.444004 455.4
1024.502989 150.1
1122.576151 118.3
1255.180840 20.03
1384.723388 30
1514.995080 15.02
1569.845935 61.07
138.057367 864.5
185.128252 725.5
314.169058 246.7
374.710978 141.1
538.792691 122.9
602.354334 272.7
729.379020 210
785.424754 1783
886.960129 243.2
1026.506952 116.1
1124.577430 105.2
1383.712217 16.33
86.097373 776.5
168.067142 462.5
286.172580 150.6
440.255821 125.2
523.615312 120.3
651.334395 192.1
693.354645 206.6
785.925766 751.4
886.462484 232.7
1025.529380 88.56
1105.554400 58.03
1386.738030 11.28
72.081647 674.5
181.096360 202.8
349.208389 115.9
428.251696 113.8
527.798150 119.6
650.341083 164.9
693.845373 152
794.898413 286.6
887.470908 192.6
1055.586559 63.21
1127.216352 49.21
157.133545 604.2
186.133298 176.7
264.132126 70.12
455.185739 102.3
553.280841 103.1
594.462846 140.4
692.861346 141.9
794.387591 213.8
886.506883 111.2
1018.567884 60.06
1095.579165 43.45
97.028981 501.7
256.131102 163.8
355.195067 55.36
412.216656 80.45
512.286162 102.1
638.252963 135.8
700.410217 133.6
813.407898 177.1
902.474624 99.62
1021.630447 42.28
1140.628881 43.27
144.066410 379.9
187.079003 149
286.138125 46.04
401.204985 79.05
512.256706 99.47
627.831530 134.2
726.071651 130.9
786.928632 168.9
902.423271 82.52
1023.439284 38.67
1147.661355 42.22
96.044613 347
185.080124 134.4
271.111347 42.36
429.210959 65
539.280787 90.1
628.337752 127.8
711.864562 103.4
776.408419 165.2
938.464622 66.23
1053.569582 31.78
1125.708136 35.15
85.028177 275.9
185.054230 114.2
330.952065 40.56
448.260130 59.89
515.242357 79.25
595.296932 125.6
713.374471 101.2
786.424296 159.2
863.456784 63.04
1054.589333 23.14
1110.042019 33.09
60.044797 145.7
61.029819 180.1
61.280325 25
69.034830 132.4
70.065569 240.4
72.126695 17.02
72.620532 17.28
73.029235 183.1
77.821237 10.07
85.068607 12.04
86.032564 244.3
86.085250 16.01
86.144547 21.04
86.386588 23.25
86.652019 16.11
87.467095 13
91.079604 34.67
91.094129 26.04
98.059915 251.1
99.090283 111.4
108.046255 52.78
117.055658 48.12
126.098519 48.32
126.117158 24.27
126.268641 33.33
127.037455 22.27
127.056153 140.4
127.562386 20.01
128.043336 99.78
128.161357 67.35
129.100254 193.8
129.129001 16.14
132.076216 111.1
132.139630 10.45
134.087630 49
138.106413 19.16
138.123469 17
138.471363 24.04
139.050893 87.26
140.774311 10.07
141.370751 16.78
144.130631 48.12
144.313277 19.12
144.425328 19.12
144.907593 11.01
145.067253 12.08
147.112329 171.4
150.053464 62.08
150.082214 18.02
157.535934 13.03
158.135408 63.09
158.161218 16.01
158.976379 39.01
160.019001 12.89
169.063217 23.69
181.155691 10.8
185.413555 35.04
185.541540 17.01
185.821806 13.36
186.397722 38.43
186.435921 58.05
186.649759 23.8
187.137813 10.17
193.054147 11.41
199.139159 91.75
202.083568 91.56
203.169112 10.21
204.060838 79.03
204.167139 14.5
205.090512 110.8
215.138902 78.74
218.916630 11.18
226.154406 89.12
230.148166 77.02
236.140737 76.44
244.091261 101.2
248.150973 104.4
254.149086 20.56
254.166180 11.06
256.201174 10.09
264.160985 14.01
282.226455 11.02
295.099318 32.94
314.028646 13.01
325.246685 28.07
325.290945 16.11
325.812398 27.02
366.140677 54.97
376.175796 34.98
384.462499 26.46
384.633152 14.32
384.701686 14.15
389.161701 56.76
389.199318 11.01
410.245760 39.02
410.274334 20.2
430.222329 48.47
441.176308 15.2
446.523505 24.45
446.779307 10.38
447.375163 14.09
448.209977 15.29
448.303009 17.01
448.339882 48.06
449.640763 19.9
453.016726 14.07
455.274894 11.78
466.734173 43
467.677194 26.33
470.215487 77.65
479.306542 61.01
479.350930 13.78
485.738993 46.29
495.270684 14.15
496.269331 61.51
497.230107 32.41
503.734394 78.58
515.547891 15.56
516.250185 37.2
523.275805 43.37
526.257412 10.12
538.836300 36.4
541.398574 11.03
543.257505 51.24
543.304151 13.12
547.798289 65.15
548.299818 63.66
553.037180 41.96
553.562451 40.44
561.793955 83
562.402175 18.05
563.305798 88.29
565.260924 84.66
571.827431 95.01
571.908870 11.07
580.350776 44.53
580.403379 10.56
582.293791 18
590.969620 76.58
590.993910 33.25
602.460734 14.02
608.332881 120.6
608.621443 13.16
609.620622 10
613.327871 48
614.125864 27.2
627.657269 13.04
627.900767 93.12
627.968121 19.08
628.831838 21.27
629.367046 30.52
646.325448 40.57
646.372402 56
647.248681 13
649.499743 16.25
661.179816 10.14
670.249169 34.02
680.370679 72.52
683.351932 89.52
683.852722 70.61
684.178732 44.86
685.310958 20.78
689.286053 23.56
692.461262 20.38
692.973145 16.1
693.282922 12.89
693.716969 18.06
694.018119 10
695.715349 17
696.544150 29.01
698.981090 12.22
700.473839 21.12
701.391914 89.39
701.413706 70.67
701.482997 11.01
702.414316 46.01
703.350124 64.23
709.200962 11.04
710.344764 52.36
726.225946 11.01
729.455885 25.02
729.502885 12
729.871391 80.48
734.858653 39.57
734.905936 15.67
741.386597 27.03
746.600294 10.8
748.904089 67.34
749.405749 94.45
749.661421 28.44
749.923588 59.1
750.450406 50.46
761.900250 14.6
762.909856 113.1
767.409248 19.45
767.907642 42.23
770.386723 20.61
775.411655 51.35
775.689233 20.08
775.914613 86.47
777.406043 17.01
780.145782 13
780.428981 13.56
781.368183 80.37
783.376741 31.44
783.542384 53.42
784.568413 55.88
784.657957 32.89
785.047707 153.5
785.149266 20.02
785.209606 21.32
785.363391 35.53
785.676411 45.02
785.807664 16.38
786.080887 25.78
786.253290 10.25
786.618472 20.8
786.742568 75.74
786.837419 44.97
787.110927 49.35
787.667332 31.84
788.419587 29.27
788.567229 43.5
789.142902 28.06
789.222729 14.78
789.367857 10.05
789.719837 31.06
789.935019 36.05
791.411988 76.16
792.198389 17.06
793.893399 59.53
794.046012 15.78
796.011302 14
796.398916 57.55
796.679149 29.65
796.880541 24.38
799.887309 69
803.136296 11.06
803.406892 28.77
809.412752 19.48
810.416989 49.32
811.391617 128.9
812.295418 22.19
812.395594 118
812.455119 38.46
815.400085 52.52
818.536644 10.01
821.366744 110.1
826.773281 35.41
829.235713 39.88
829.461040 15
835.210689 97.83
842.414190 154
842.517400 11.01
843.437315 29.02
850.440522 33.88
852.417041 77.02
861.300201 42.03
863.518177 13.28
865.449711 55.31
869.582866 14.01
870.444742 16.2
871.431562 45.96
872.437216 14.41
874.391327 45.07
880.484885 21.04
887.108551 11.08
887.625005 15.08
887.935994 56.01
889.026172 11.28
889.118753 19.2
889.502766 30.12
896.908575 16.09
897.575187 37.02
898.003780 30.03
903.487068 35.11
912.476144 19.17
912.958161 11.07
913.084356 16.12
920.439658 10.01
921.436633 49.47
966.468461 12.68
995.517041 12.01
1024.006001 13.78
1024.561752 18
1025.575769 21.06
1032.531057 21
1106.548282 10
1107.370296 14.06
1107.555541 11.21
1123.667111 24.14
1124.387857 12.35
1124.728892 13
1125.763962 11.92
1127.065906 13.57
1127.249746 14.57
1140.659701 26.36
1147.698579 15.29
END IONS

BEGIN IONS
CHARGE=3+
PEPMASS=652.666107
RTINSECONDS[0]=134.811
TITLE=150313 3444B.d, MS/MS of 652.6661072 3+ at 2.24685 mins 
144.065103 519.9
244.164341 286.2
355.198052 156.4
466.744520 199.2
527.606718 206.9
611.556893 206.3
724.888234 372
796.430476 415.5
897.968918 173.6
1050.483063 27.02
1116.568891 24.89
1379.776789 17
1414.362101 23.78
1643.170929 10
143.081944 511.9
204.086499 278
329.007393 94.47
453.741187 173.6
527.935688 187.4
681.858811 188.9
689.373769 294
795.924464 389.9
898.468918 154.8
1077.519085 10.01
1134.590418 19.8
169.097043 320.9
212.101644 170
375.200191 86.24
450.242186 68.14
543.321616 162.8
651.837822 111.3
739.370953 242.4
791.409096 254.9
897.474142 130.9
1091.559310 10.04
126.056122 236.8
186.074904 166.1
355.071573 83.8
418.213254 44.45
528.608851 140.4
609.337656 94.57
689.870927 229.6
861.946084 207.3
900.376090 62.83
115.087954 211.7
214.117544 147.5
342.017856 79.28
431.087769 37.03
576.231127 91.53
667.332894 44.49
725.385136 223.2
790.904505 197.2
914.464939 31.4
170.100450 149.3
258.250716 99.58
373.693628 64.53
437.208552 34.42
575.822625 63.36
612.665185 42.57
754.895066 171.6
790.927262 158.6
907.452738 29.25
157.094016 119.1
233.316228 36
314.152603 62.83
453.802121 17.6
552.020402 54.2
589.317467 41.15
711.408571 156
796.928636 133.1
908.424481 29.02
84.045176 118.9
243.178478 34.11
296.118596 61.29
404.219653 14.04
573.290834 52.27
680.872997 36.22
690.366969 154.7
818.761731 123.1
966.063446 28.22
91.038712 104.9
205.199828 31.82
357.064908 57.69
443.840756 12.18
544.311215 38.94
603.845516 29.6
690.127570 89.51
797.929248 119
888.453823 27
147.063597 93.12
221.082242 30.8
366.133607 53.56
527.266918 29.29
615.678704 27.84
693.386708 72.95
797.435096 77
934.961082 21.05
85.032033 12
116.111058 10
129.322717 32.05
138.053515 32.09
143.112941 44.02
143.140532 10.22
143.333509 14.02
146.675307 16.53
148.046778 11.1
156.370176 30
168.058790 28.42
169.151398 12.56
170.172323 11.07
186.614283 29.04
186.627065 18.35
186.781428 20.1
187.552125 10.07
205.402547 24.73
207.919055 19.33
214.719016 28.78
235.559608 14.02
245.167986 22.24
281.046634 27.23
311.801573 11.35
314.527769 10.38
314.731792 14.4
344.898317 51.29
357.110610 10.04
366.424267 15.08
527.712386 15.67
528.046223 12
611.627685 19.17
612.186992 19.11
689.974255 16.92
690.025651 10.01
690.432938 16.16
692.391698 11.05
706.874208 42.52
714.409484 17.01
723.659116 10.67
724.998584 13.56
725.062676 12.07
726.394171 59
739.509824 10.12
746.389327 33.25
779.589941 15.15
787.837431 55
787.862013 33.02
791.030190 15
791.539214 10
796.056539 11.01
796.329524 10
796.541693 19.1
797.477594 42.4
797.639122 36.84
797.783481 22.9
798.005031 16.2
824.211241 29.02
826.430877 53.02
827.421677 13.15
970.874991 11.06
END IONS

BEGIN IONS
CHARGE=3+
PEPMASS=652.666107
RTINSECONDS[0]=133.333
TITLE=150313 3444B.d, MS/MS of 652.6661072 3+ at 2.22221666666667 mins 
91.040364 267.3
186.077566 680.5
357.126567 102.5
371.206607 183.2
527.941085 277.9
592.646449 128.3
689.371324 692
796.431541 1401
897.468091 532.3
1048.544753 133.1
1066.604964 55.08
1177.601617 20.28
1269.456989 42.06
1377.757069 54.88
1593.654206 24.17
143.084068 242.9
204.087339 662.4
355.071956 82.56
373.705231 148.3
527.612423 216
574.813514 124.6
689.874228 323
795.928831 1118
898.471126 219
1049.546302 61.04
1071.279701 29.62
1329.676442 36.88
1449.765232 49.08
126.054221 220.2
169.096364 188.2
342.672949 60
367.333425 107.9
483.937960 196
635.844321 119
725.398586 322
790.916551 382
897.967211 195.9
1025.511349 52.29
1065.582238 16.2
1283.650190 24.03
1379.763167 18.78
99.044623 201.9
214.119534 165.7
345.954865 40.37
415.036173 76
543.312764 186.1
593.975633 115.5
690.376391 199.5
797.929918 196
898.981805 104
1049.501591 41.39
115.086945 130.7
226.156929 162.2
310.040598 39.48
428.007821 39.09
528.279655 161.9
655.315889 112.4
680.868043 158.4
826.426227 178
877.458115 99.13
1050.305927 15.45
139.059168 117.5
244.166034 143.4
302.166074 37.01
431.718617 28.25
511.278325 114.5
599.309832 111.5
725.893533 140.4
761.407683 164.7
872.961299 88.66
60.045415 115.9
196.070670 85.01
313.153866 30.25
415.919732 22
495.288531 100.7
575.298399 79.01
677.302174 123.7
760.405669 143.8
880.441516 50.11
144.065972 95.57
221.111989 78.93
269.118015 20.34
423.892957 18.1
510.422926 85.23
581.377622 76.56
734.414690 104.8
797.896343 134
899.961875 44.2
144.085131 95
215.117306 33.61
459.140351 16.28
544.311418 74.2
598.977559 67.91
724.877171 102.3
791.897663 122.9
899.522688 44
115.053610 88.65
204.296946 25.17
371.291237 16.06
481.293406 68.67
641.346814 44.38
690.865645 88.45
844.570795 121
907.455291 39.22
60.430357 12.57
70.861419 11.01
73.030436 25.2
115.222386 77.56
122.061776 78.43
126.461924 11.57
129.101420 82.06
130.088043 64.04
138.050572 19.01
142.214482 20.41
169.123396 22.23
169.144054 11.2
186.147259 17.05
188.029913 16.11
204.148779 16.47
214.167448 12.25
237.428090 12.03
426.778386 10.01
431.783131 13.05
459.365658 10.24
484.012915 20.05
489.750175 41.12
510.487485 11.25
524.288679 34.31
525.230218 64.93
528.360020 13.01
528.408011 11.05
532.741025 16.38
543.379212 12.12
544.150141 49.89
544.359131 21
552.754973 12.06
555.227662 32.69
594.628375 35.11
609.335447 43.25
655.430072 13.03
677.439852 11.67
685.417408 16.17
689.485267 23.75
689.976488 26.9
690.027317 11
690.103383 20.12
690.454787 24.47
690.713186 33.02
691.299058 16.53
691.327209 10.03
692.260222 48.82
694.379843 58.35
707.879024 58.62
711.392859 37.11
712.412425 27.06
712.451626 18.57
714.868865 37.77
716.377347 43
726.245710 16.01
726.801290 34.46
742.440387 71.02
746.385104 21.68
747.395769 40.16
753.369895 68.84
781.906906 73.07
791.071370 11.17
791.412412 101.1
792.404360 107
792.961552 25.33
796.072077 14.41
797.425760 102
797.496124 30.42
798.015467 18.1
798.125087 34.14
798.327006 35.02
799.031418 15.45
799.313687 40.45
800.280344 40.66
808.610858 50.01
808.633333 26.65
813.278891 15
823.444053 26.14
823.484001 12.07
827.424243 83.02
827.924307 24.18
828.084881 35.28
829.629511 18.23
833.321627 89
842.357788 33.19
852.448513 48.49
880.393161 17.01
881.229788 28
881.446798 26.03
894.509089 13.01
897.087682 34.17
897.285085 15.09
897.626108 12.1
898.174613 15.47
898.223595 11
898.612094 13.35
905.466608 29.15
906.452915 24.53
910.752437 14.01
911.619150 12.75
911.929225 21.02
914.484859 13.06
END IONS

BEGIN IONS
CHARGE=2+
PEPMASS=1025.464966
RTINSECONDS[0]=158.563
TITLE=150313 3444B.d, MS/MS of 1025.4649658 2+ at 2.64271666666667 mins 
126.054839 404.6
186.076793 675
342.132107 298.4
429.162278 366.3
548.746285 143.3
582.220180 146.2
730.371058 391.6
824.883552 67.64
906.931089 111.2
978.440508 73.25
1068.551144 541
1171.616244 142
1346.362176 73.09
1434.689621 88.67
1500.710666 116.2
1649.741057 73.29
1685.783818 239.9
60.044569 210
213.089979 327.4
300.118669 204.4
442.264014 217.4
476.181174 133.4
645.338467 120.1
686.355377 58.06
843.340250 47.42
944.947635 73.8
986.887326 49.14
1069.564355 187.7
1257.635796 66.12
1348.217094 50.26
1387.675034 24.27
1555.741726 56
1623.733200 27.12
1684.781501 122
144.066160 198.4
204.088681 315.4
284.105244 171.8
424.260888 127.7
554.304747 60.44
642.346342 106.9
729.372385 47.69
843.392632 45.02
933.449558 54.47
1050.546674 31.27
1070.570956 90.88
1172.607123 60.01
1329.553670 25
1383.982555 22
1499.188781 23.53
1627.714484 22.38
1668.786405 58.2
138.056540 189
205.094667 270.2
264.099457 77.01
430.163935 101
554.217970 57.52
571.306400 106.7
678.274059 47
828.418708 31.12
924.466713 45.02
1004.494299 21.28
1100.501500 61.88
1230.569114 57.55
1350.677404 19.02
1391.320506 21.14
1484.688649 19.12
1686.534562 51.56
157.095975 125.5
244.166636 215.2
320.127408 74.41
401.176012 99.6
517.195151 55.5
581.216969 83.31
731.207607 44.02
843.912122 28.01
911.351542 30.49
971.493930 16.11
1147.268743 60.12
1248.642213 40.03
1272.688190 15.18
1505.783673 15.48
1686.782754 32.01
129.103593 110.7
170.069840 179.6
356.144270 60.41
401.190227 95.17
528.219711 25.53
627.297045 80
728.325655 43.34
842.455470 24.25
932.442240 22.66
1004.546413 12.33
1068.218352 34.44
1169.613911 39.41
1687.783466 27.49
130.084143 80.81
187.081062 98.01
260.065582 29.67
410.198225 77.48
480.243346 24.57
617.235538 55.25
710.334532 34.72
816.327553 19.61
956.420328 22.12
1052.024921 12.03
1071.564731 32.07
1170.578827 33.43
1692.628055 25.9
99.092455 71.03
185.093797 92.64
324.111828 18.38
366.144025 76.28
538.196979 24
563.209115 49.64
720.282332 32.67
824.931389 19.2
938.418584 19.75
978.503312 10.01
1096.510097 29.43
1258.639712 29.6
1686.097065 22.29
138.028485 53.76
199.075093 88.11
338.554999 16.02
383.121540 76.09
518.181639 19.9
573.200639 48.49
686.848527 22.04
795.883562 12.09
956.388806 19.4
1070.941117 26.79
1179.561437 23.23
1690.586914 17.04
150.052431 45.03
188.078068 50.49
304.566057 13.22
411.171213 73.85
517.440303 15.27
572.208714 46.63
678.309212 21.28
834.384664 10
860.396316 15.16
1114.512252 24.78
1235.582128 20.48
1685.653988 12.14
60.084710 13.01
126.101621 16.15
127.037421 40.1
170.113432 10.17
187.642769 10
204.849386 20.16
206.091933 47.97
215.443442 17.08
217.117792 35.24
228.130559 30.03
237.095092 27.45
244.456759 10.56
366.931127 16.32
368.427807 16.88
387.162670 32.77
387.402375 16.01
398.240248 46.21
398.268909 12.25
402.179494 11.07
411.149609 73.55
411.467128 15.6
428.218874 17.24
429.117584 18
429.247365 12.07
431.702483 23.01
440.179962 34.14
440.211779 17.03
453.164059 32.21
464.863715 15.01
467.177719 15.25
480.183126 10.14
564.178156 31.01
580.072997 32.27
599.220194 41.56
608.360774 24.11
610.259452 39.58
628.303429 31.02
645.385307 19.5
688.317167 13.1
716.960958 11.01
730.479579 13.2
730.508916 12.12
731.391543 19.09
914.490342 11.25
929.415059 11.03
954.397920 11.12
1066.694126 10.12
1067.373733 12.35
1068.264698 11.03
1068.889147 13.36
1069.157265 24.04
1069.344503 13.03
1069.884349 17.45
1070.709625 11.02
1071.382383 10.07
1158.511296 13.05
1217.596172 18.23
1244.526027 19.21
END IONS

BEGIN IONS
CHARGE=2+
PEPMASS=1082.528768
RTINSECONDS[0]=399.991
TITLE=150313 3444B.d, MS/MS of 1082.5287679 2+ at 6.66651666666667 mins 
185.051721 230.9
195.176909 128.4
343.158203 187.5
484.204825 150
581.223789 109.2
597.291146 153.6
728.352951 133
873.408526 94.8
928.465059 110.2
1080.537611 78.32
1112.469641 52.67
1209.555677 95.65
1311.634075 65.02
1390.622165 54.25
1504.744261 109.7
1664.811855 35.36
186.120757 92.05
234.167873 85.04
307.264344 126
392.218074 125.5
568.270236 89.01
669.260608 93.18
711.346053 63.03
846.179736 59.21
955.472150 53.33
1081.530877 42.73
1087.530014 42.19
1272.604518 39.44
1308.645656 57.68
1387.679206 43.25
1525.758356 86.01
1634.846355 25.43
101.069626 78.11
231.076204 83.64
327.132714 94.07
429.114727 120.3
505.300694 73.35
638.310778 83.04
706.304144 57.96
788.352143 49.62
976.426044 47.4
1007.823121 24.69
1102.984404 34.08
1213.572106 27.45
1309.668352 43.44
1389.686908 22.88
1521.792277 37.09
1635.831982 15.36
176.103608 58.21
205.081109 76.47
383.148315 89.78
415.189970 89.52
495.260576 53.45
615.326003 81.04
739.317532 56.64
855.406266 48.2
968.429811 47.12
1085.768954 22.56
1131.638187 11.03
1210.567313 27
1291.642787 38.04
1409.734899 22.44
1522.754375 29
141.088671 33.22
227.173000 73.4
299.212293 68.72
416.141986 80.81
512.197394 44.05
683.322634 77.64
742.330866 56.12
821.382008 46.76
919.443932 29.24
990.483072 20.16
1128.689768 10.03
1260.835633 26.17
1367.594008 32.12
1417.773134 21.01
1523.740219 25.8
86.218480 18
254.144156 59.25
359.113637 64.34
417.186690 75.39
555.203780 43
625.275225 67.73
725.309775 41
801.342736 39.14
910.454335 28.11
1036.774439 15
1090.917210 10.01
1201.717036 22.57
1310.615129 26.67
1408.731827 14.32
1512.690960 18.78
111.143985 10.14
187.066509 32.52
357.177517 62.02
393.214555 52.14
506.637390 42.7
652.363482 47.44
761.382636 39.52
796.378423 35.88
965.469657 26.89
994.759702 13.01
1189.636619 12.32
1319.611540 21.2
1407.739728 14.18
1504.918199 12.35
224.173025 23.21
370.157134 60.78
416.188028 48.88
548.239611 38.15
658.312617 39.56
701.344473 35.35
879.789078 35.65
924.308708 12.14
999.456290 12.33
1283.875545 11.01
1367.034978 11.57
1407.230537 10.12
212.932516 13.01
326.171363 58.16
458.188597 47.43
558.217474 30
643.314167 38.16
705.273810 34.24
822.359052 35.06
928.558332 12.06
1064.503229 11.28
243.504742 12
301.114382 44.04
395.112893 38.01
584.280536 19.88
646.355060 37.27
764.398747 33.91
880.154144 35.03
949.216130 10.8
207.432835 11.03
263.725467 11.07
314.136394 21.6
321.777236 13.8
341.211752 13.32
362.081099 10.38
389.858951 15.05
394.933041 23
397.561864 37.52
413.105132 31.94
418.855947 11.03
441.218193 10.56
473.244665 33.23
473.274666 12.67
484.387236 24.04
484.406730 10.68
484.444112 22.78
485.208418 13.88
491.575597 10.01
513.860631 16.04
515.291994 19.48
529.222588 15.57
567.345252 14.17
575.209322 18.01
610.421781 24.21
610.780112 30.82
615.610557 13.05
627.246356 21.9
633.239616 19.25
642.326278 24.1
653.355127 11.01
655.202343 20.38
657.275424 17.12
658.346357 25.25
667.927010 10
671.430778 15.36
678.296704 27.29
701.369603 28.89
706.331850 30.03
710.360574 15.44
712.291219 25.94
720.328134 25.25
720.385671 13
722.320403 14.01
769.416805 10.38
771.371372 17.32
794.513973 17.04
819.353786 31.08
829.376298 25.43
838.381400 22
881.430551 15.12
END IONS

BEGIN IONS
CHARGE=2+
PEPMASS=1082.528768
RTINSECONDS[0]=225.754
TITLE=150313 3444B.d, MS/MS of 1082.5287679 2+ at 3.76256666666667 mins 
86.096842 1596
234.145437 2688
305.182376 1328
392.215450 4308
512.198547 1689
597.288141 1904
739.327645 768.7
780.426282 752.2
909.466411 514.6
1000.430074 350.3
1081.533989 1331
1209.572022 1209
1309.643636 1636
1407.709563 446.7
1522.754474 1080
1635.827201 226.3
147.113984 1035
183.114507 1512
302.099071 655.6
393.218022 1395
484.205648 1654
652.365594 1457
722.299142 500.4
838.396037 680.9
910.475607 311.2
1019.455119 178.1
1080.531411 1259
1210.573732 1090
1308.640899 1582
1408.709668 399
1521.749280 932.9
1634.832942 136.1
102.056227 768.6
230.077969 1422
342.175846 574.4
415.180764 1256
529.226183 1230
642.309529 1240
742.336569 402.2
855.420316 455.8
941.417500 287
1001.444215 172.1
1130.540249 201.9
1211.578389 730.1
1310.648271 623.7
1409.710552 339.9
1523.754618 508.9
120.081052 735.7
228.134425 996.2
276.133122 358.1
430.156071 404.2
505.300966 1164
614.316072 1079
756.355752 371.9
856.423097 403.6
954.491019 248.7
1024.517317 161.6
1062.516469 167
1191.555124 371.6
1319.620267 253.7
1362.611973 102.2
1504.727526 268.4
129.103125 725.7
171.113173 869.4
326.151030 324.8
429.178267 402
494.188255 912.9
625.284607 877.2
740.327429 369.4
818.361851 378.3
872.423505 202.6
1023.510011 154
1067.515001 163.8
1192.562378 247.3
1291.621633 180
1524.747724 247.2
154.157797 277.5
223.109539 760.6
341.108345 303.8
383.157573 393.3
485.207056 755
626.294527 502.5
688.264722 365.2
839.391579 335.1
955.487027 193.3
995.474080 152.6
1114.532359 161.2
1212.582097 204.8
1358.608510 168.9
1505.723479 202.5
70.029634 258.4
187.072040 655.2
326.132272 294.1
368.216522 373.3
540.205108 592.6
579.276141 457
743.341231 360.2
824.377217 334.1
958.422163 183.1
972.435928 118.8
1063.510879 132.9
1174.550877 171.1
1311.652712 143.3
1524.655493 144.2
84.080521 256.4
216.135440 621.4
283.102593 293.7
454.192744 316.8
501.232543 560
598.288236 443.3
725.307702 348.4
810.405998 320.4
886.411360 180.6
1042.465933 113.6
1113.533474 116.3
1193.552157 164.1
1290.623923 138
1503.763928 119
72.081067 238.9
245.077471 525.7
296.196602 292.4
374.203021 306.3
541.191705 538.4
583.270699 417.4
741.329905 319.5
827.427578 290
941.084333 177.3
961.402144 111.5
1219.570274 144.3
1272.619130 124.1
1506.732069 107.8
98.098114 204.3
214.120238 469.7
315.166926 267.3
399.115782 297
511.214434 505.3
615.316792 396.5
705.292370 306.6
776.355516 283.2
870.395688 165.8
980.497680 103
1193.592137 131.1
1265.562831 112
60.044207 176.1
87.100357 187.2
101.071929 160.9
103.057105 115.7
133.059421 102.1
143.118887 117.1
148.110147 178.6
149.334833 197.2
155.117625 143.1
156.064581 202
159.075972 192.1
165.100094 129.4
169.132460 259.3
169.170138 204.2
170.128479 134
184.115919 360.5
185.164762 138.9
186.121636 237
188.077286 137
197.090737 133.1
198.124023 108.7
199.107597 154
199.142094 124.2
200.111228 123.1
200.138902 451.4
201.123302 245.7
208.104028 124.7
211.108198 114
213.141420 113.4
217.114793 242.7
227.066240 141.4
227.140110 229.8
229.116998 162.1
229.131226 128.3
230.122556 149
235.151928 170.1
239.176705 231.3
240.098529 215.3
244.093171 140.4
246.108332 288.8
248.141632 261
255.140411 178.8
256.093485 146.5
257.109266 193.7
258.105578 120
262.101755 108.9
265.150890 111.4
269.106914 177.5
272.161547 114.2
280.134424 168.4
282.175183 101.1
284.086631 149.6
285.160168 225.2
285.190646 118.5
286.139996 112
287.103262 113.3
291.079303 125.2
297.127688 137.4
297.153556 112
298.139307 226.8
300.155522 239.4
301.114637 203
301.157614 121
308.119510 178.3
310.139420 153.4
310.177348 121.5
312.078738 122.6
313.186302 190.1
314.176942 104.1
316.164849 159.6
319.126344 109.4
324.164092 136.3
324.187815 170.1
325.146023 130.7
327.132357 248.5
327.203463 266.2
328.154733 123
331.163674 101.8
336.130602 102.8
336.169118 120.2
337.187928 109.1
338.135444 147.7
338.171040 109.4
339.164255 143
340.221190 171
341.214707 169.8
342.112861 210.7
343.099941 121.1
343.163980 240.1
343.197516 113.9
344.162121 125.2
344.196556 127.1
344.217997 157.2
354.198526 130.5
355.129909 136
355.157277 220.1
357.179026 211.2
359.122878 199.5
359.172708 147
360.122903 212.8
369.178546 258.2
370.171137 291.2
371.155496 114
372.154983 222.4
372.206990 194.1
373.165368 139.2
385.139205 188.2
385.181787 103.6
387.170127 246.2
388.156996 153.1
389.218008 111.1
392.168100 193.7
394.217323 201.1
396.272529 118
397.171478 197.2
397.195635 112.4
398.130441 288.4
400.185300 175.3
401.215457 198.2
408.157954 158.4
408.210130 125.5
409.172633 194.8
410.165418 128.4
411.223004 119.8
412.152008 129.6
413.146637 118.5
413.242415 124.9
414.197492 172.2
414.234336 260.9
416.143671 243.3
417.145491 209
417.188965 133.9
422.132550 148.1
423.217601 198.7
424.216495 146
425.215952 115.8
425.257057 142
426.200439 243.6
427.212563 135.3
428.188115 133.2
437.180273 143.6
439.190440 167.1
439.226988 244
440.177742 161.8
440.222525 255.6
441.249977 190.4
442.192267 122.1
442.243976 151.1
445.194311 119.6
448.181791 172.3
448.252223 140.1
455.139059 167.3
455.186897 256.7
457.203624 105.7
459.233929 186.8
462.276067 130
466.194247 347
467.191814 136.6
468.180078 139.4
468.247397 286.1
469.234768 154.2
472.197816 182.4
476.177295 252
479.213577 102.8
482.263461 228.6
483.236031 418
485.270829 180.4
486.183488 143.6
486.220045 119.2
487.284772 393.2
488.289314 129.5
493.223751 174
495.189621 332.1
495.244418 165.9
495.289060 113.9
496.241218 281.4
499.308581 126
502.233868 395.7
506.163199 112.4
506.257816 197.5
506.299160 364.2
510.289369 106
513.205994 379.2
513.269334 225.7
514.199377 241.4
518.257127 125
519.220373 181.1
523.185189 452.7
523.222239 189.5
526.247260 242.5
528.276082 185.2
530.228881 479.5
531.226718 258.4
539.246753 202
542.190778 227.3
542.250919 108.6
542.283029 131.8
546.251919 157.3
551.174766 106.9
552.265691 325.3
553.295463 180
556.276568 388.5
557.274891 155.9
558.220976 197.8
558.281291 279.9
559.218436 211.3
560.218243 132
563.209296 299.9
563.254343 141.5
566.239790 308
568.253299 141.8
568.309867 132.1
569.226266 170.1
569.283402 119.4
572.253576 213.7
576.238727 217.3
578.256386 106.1
578.286864 133.7
581.260578 134.7
584.273646 184.6
588.280427 125
590.220643 146.6
591.199898 102.4
592.199629 131
593.257101 347.4
594.251436 120.3
596.263098 114
596.303708 227.4
598.346616 101.6
599.234236 104.9
599.292424 224.2
602.254917 205.1
604.300238 114.6
607.270628 364
608.274304 176.7
609.217452 343.1
610.217818 138.3
610.324596 129.7
611.260803 215.8
611.314701 151
619.274163 107.1
624.298581 287.4
626.234822 329
626.357329 165.1
627.246586 224.7
627.290863 238
628.292371 216
634.315344 106.6
639.324630 134.1
640.262736 377.7
643.265663 261.3
643.308034 325.8
645.247480 113
650.313468 210.9
650.336880 175.9
653.372437 389.5
655.272814 239.8
658.282703 227.2
661.318818 119.3
669.284072 116.7
672.293408 122.9
672.321457 139.5
674.296172 121
676.297069 154.2
686.306844 166.6
687.270234 237.2
689.324462 217
690.263283 100.3
693.311116 150.9
694.308359 296.4
695.311722 123.1
696.357251 158.6
697.304965 103
697.354048 238.1
698.306270 207.4
700.317712 155.1
700.363535 106.4
704.291165 258.6
707.291249 101.6
707.327482 121.6
708.292155 231.4
709.295532 174.6
709.344995 102.8
711.328514 225.9
712.332862 262.9
713.346137 113.1
716.266935 104.7
717.275302 230.4
721.312125 255.2
723.299712 210.7
723.333325 141.2
724.332176 131.5
726.248210 105.9
726.311100 190
726.348849 117
727.363144 185.5
736.817576 110.5
740.376148 125.2
744.336285 132.6
748.295866 150.6
753.359257 222.9
757.347745 100.5
764.399144 171.3
766.331225 106.8
767.344445 130.1
774.366060 197.2
780.322351 113.5
781.433108 184.3
782.426007 129.6
783.326182 130.3
783.356448 103.2
786.344601 267.9
787.321808 209.8
790.373461 136.3
801.339336 242.1
803.346093 125
804.350235 282.6
805.344799 206.5
807.405063 147
811.396398 122.5
820.382070 251.1
821.374199 268.4
822.369057 121.6
822.419513 115.3
823.364477 113.8
825.388830 173.2
830.362158 189.6
831.381555 125
837.407333 235.3
839.334329 100.5
840.398758 116.2
841.397645 165
842.404363 115.8
846.355695 124.7
850.354050 123.5
853.393678 151.3
857.418193 196.8
858.402561 101.3
859.387171 131.3
880.377642 123.1
888.397993 102.2
889.361395 119.8
892.450473 158.8
896.389873 143.4
901.401229 146
901.443509 151.1
905.392475 160.2
905.421149 163.3
917.438032 161.1
935.409376 143
937.457075 142.7
939.452034 106.6
1213.573296 124
1314.396868 108.7
END IONS

BEGIN IONS
CHARGE=2+
PEPMASS=1082.528768
RTINSECONDS[0]=394.596
TITLE=150313 3444B.d, MS/MS of 1082.5287679 2+ at 6.5766 mins 
72.081350 255
234.146154 568.9
343.165779 325.1
392.215007 805.3
529.228201 706.8
652.366408 358.8
739.321884 181.1
822.360761 211.5
923.359818 159.4
1023.505599 145.6
1080.529498 451.9
1209.575989 215
1309.641999 492
1408.714755 104.1
1521.752598 337.7
1636.833343 91.12
171.112958 223.5
183.113181 366
368.214185 257
383.153194 267.3
512.196237 641.6
643.306120 350
700.417627 165.5
855.417514 160.1
938.012432 139.3
1018.456198 103.9
1081.533121 211.4
1249.216522 175.3
1308.634422 345.2
1458.674549 80.85
1522.766378 231.1
1580.149524 56.03
87.100324 163.7
187.073272 222.4
305.181458 210.1
397.172025 236.7
494.185144 524.1
597.286449 247
725.308964 148.8
839.390976 145.8
910.456973 124.5
1056.537982 85.82
1146.563883 88.63
1210.582196 175.1
1310.634290 127.1
1407.698641 80.17
1523.747028 210.3
1654.838816 52.79
129.065778 144.1
186.121866 202.8
314.092695 204.2
393.216663 223.8
501.228496 414.1
615.318981 242.8
756.346507 143.5
787.324568 139
917.426856 84.47
1006.484164 75.6
1144.541709 87.79
1174.577111 93.97
1290.650841 86.07
1409.704617 50.47
1505.722898 93.88
1634.823128 46.45
160.092530 134.2
230.075755 193
342.178983 199.3
394.219072 220.1
513.199838 338.6
629.134574 235.3
691.293764 142.6
804.354922 137.6
952.412060 83.31
1052.499724 67.51
1091.032110 84.55
1211.578375 87.57
1274.599861 75.02
1409.665687 43.72
1533.718905 81.46
1580.200263 27.6
102.054182 132.9
223.104133 189.2
319.124759 155.5
457.205663 200.6
505.298860 319
595.255562 225
680.282397 139
773.345189 137.5
914.957615 64.7
972.428968 58.45
1139.494966 78.86
1225.577489 82
1319.641788 74.45
1455.151557 42.01
1524.760951 59
133.061173 127.6
247.099607 176.3
279.167288 153.4
413.141329 182
484.203776 278.1
614.320824 213.8
711.340532 128.6
818.363625 135.1
915.413460 64.29
983.409632 58.15
1085.481853 56.45
1194.560152 76.16
1302.965717 69.04
1414.392259 33.56
1497.675542 47.3
147.112590 125.1
252.096132 170.7
296.196292 135.5
440.213034 178.2
512.249109 174.9
625.280038 182.9
672.296641 119.4
870.385840 114.9
930.455867 55.69
1000.423415 54.23
1117.422338 46.04
1209.523154 71.54
1318.598591 55.45
1417.682516 31.4
1524.313611 42.53
130.085250 119.4
213.158910 164.2
315.159709 133.2
382.166255 152.1
511.211978 167.2
591.198150 181.4
695.316158 107.8
780.419709 113.4
966.448220 53.78
972.547088 53.12
1098.514590 39.25
1202.453730 52.18
1296.111258 54.08
1407.266289 29.12
1525.780757 38.62
84.078993 111.2
263.103003 155.5
300.150981 124.9
441.250735 146.4
495.254506 154.4
628.297402 173.3
710.356800 107.1
830.381795 108.3
924.402712 52.19
1069.492523 50.9
1132.549725 36.49
1195.535625 49.78
1319.597565 44.26
1393.693702 27.52
1475.645369 36.84
84.042785 78.78
86.096978 94.63
105.069341 73.4
121.090113 42.97
130.170780 44.05
131.081909 30.8
140.077818 69.1
141.063262 24.56
141.102104 84.97
152.105435 38.57
153.103743 59.44
153.136684 75.85
155.117280 73.28
173.073620 64.56
184.117715 125
187.106369 112.1
198.125169 37.18
200.139204 134.1
202.084690 28
204.098001 61.04
207.150737 92.17
214.052540 148.6
216.136051 110.3
216.206691 25.57
227.065607 63.05
227.139411 31.57
228.136077 98.41
229.118897 108.5
230.123509 78.12
235.130021 128.1
236.110341 86.34
241.137348 51.04
247.132331 28.45
255.107065 51.92
255.122327 80.63
256.129982 91.07
282.178806 58.55
285.156376 36.23
298.131329 49
301.112390 53.56
302.117301 117.2
309.947811 57.19
313.186275 51.96
315.077393 34.03
315.992452 80.02
316.165851 58.3
318.136557 55.02
325.139471 60.08
327.202044 71.15
328.205264 92.02
329.106660 47.01
332.127915 63.79
337.148282 84.47
348.191042 82.28
351.165619 34.88
352.148903 32.19
353.210183 77.12
355.160857 73.47
355.198927 25.01
357.120382 47.4
360.174884 41.09
369.171946 31.45
370.163053 50.46
371.826714 25.04
372.143028 46.05
374.213846 45.16
380.161047 49
383.678583 30.75
387.180364 55.17
388.185216 52.89
389.221235 66.39
392.570287 32.43
392.702161 24.45
396.159105 96.6
396.184524 55.1
396.219942 76.12
400.185079 51.03
401.187769 29.04
401.213053 60.43
405.182574 128.9
406.178271 72.89
411.219701 116
412.136951 36.23
415.178366 35.69
416.133602 59.89
417.141732 88.19
422.165031 70.09
423.239754 25.02
424.142426 94.08
427.176479 34.78
428.146415 28.62
429.168133 70
429.249906 72.11
430.171307 54.19
431.189291 48.7
437.201575 53.12
443.229001 123.9
444.182284 29.78
444.386794 40.93
448.214218 43.72
450.173765 55.92
455.233254 53.02
458.202402 58.06
459.280519 30.17
461.225373 25.38
468.233081 40.08
470.182072 60.31
472.202439 64.14
472.251790 60.62
475.223784 37.7
476.256292 83.56
476.278123 33.01
482.221010 77.32
482.251345 35
483.242128 124.1
485.203072 103.8
487.245687 36.61
494.326972 151.2
494.925706 28.36
501.292397 25.2
503.467553 65.26
506.302435 121.1
508.217373 54.17
509.298704 50.45
511.282335 92.29
513.247331 71.84
514.190545 24.03
514.238329 54.06
514.632857 40.28
518.208578 33.82
518.260211 93.76
521.242676 76.51
522.189563 93.63
523.255419 40.72
524.195708 90.37
526.252736 71.13
527.056237 44.04
527.243280 27.12
528.258544 70.12
530.225619 80.04
530.565013 28.04
531.234019 55.1
531.254184 28.33
535.172393 47.14
536.031577 69.19
537.341625 54.7
538.246864 105.1
539.200254 32.45
540.203214 27.2
541.185144 41.57
542.231347 92.49
543.228915 39.02
543.433598 27.92
546.247450 126.1
548.264159 93.19
550.250545 69.88
551.478947 26.44
552.264222 83.89
554.246190 57.03
556.269842 41.07
557.265315 87
559.203210 107.5
565.262094 75.13
566.229244 62.01
570.260247 27.11
571.308948 40.44
575.184906 42.23
576.118982 34.08
577.252370 53.41
579.271190 144.4
581.324694 59.52
582.223113 108.6
583.259932 38.12
583.973037 26.07
584.267218 28.98
585.117238 24.36
590.289890 33.56
590.314283 25
593.267024 85.29
596.294679 96.16
598.184312 62
598.250242 124
598.290457 138.8
599.277486 39.38
600.269376 146.7
601.270420 118.8
603.280198 52.01
604.267684 27
605.204903 28.93
607.282005 45.76
608.229715 130.9
608.268417 100.3
608.313014 80
609.246878 43.67
609.904124 40.27
610.268759 139.9
611.275172 91.22
612.256701 48.04
613.263846 85.02
613.334136 155.3
616.338531 93.27
621.260511 84.17
623.219278 85.51
624.295025 130.2
626.236028 101.2
626.294251 65.09
628.152487 50.67
629.293294 27
632.300204 39.18
634.331754 32.02
635.246570 80.78
640.257948 89.12
642.305806 144.1
643.237064 133.5
644.297818 62.47
648.222647 41.04
650.264320 103.2
652.286153 161.8
653.369640 106
657.278355 52.19
658.265059 90
659.292400 73.16
662.254600 29.89
670.292087 48.89
676.312553 100.6
677.291459 92.66
684.336113 43.92
685.319124 87.67
687.275740 103.2
688.252746 32.37
689.291840 33.6
694.301070 44
695.257865 63.05
696.351736 36.27
702.297955 48
706.301194 78.89
707.328301 62.06
708.299230 37.29
709.291707 100.3
709.347899 51.69
712.327669 88.69
719.124518 39.22
722.303004 72.11
723.300558 56.12
724.275075 37
724.356364 41.67
726.956432 66
728.364194 44.02
740.172641 42.28
740.275876 33.24
740.323204 81.98
741.368828 95.6
742.338180 68.81
746.392230 56.69
747.286894 58.38
757.307103 37.57
757.486213 60.86
758.338213 65.25
762.409253 46.57
765.349467 49.19
771.294934 77.02
771.364670 87.98
774.321656 24.2
781.359056 24.82
781.420889 82.68
781.449807 85.12
782.393817 25.08
793.305779 32.45
793.382384 36.31
801.333917 70.11
801.626479 28.2
802.346370 92
804.405591 24.9
808.349669 25.56
808.407758 69.48
811.392019 60.12
811.838014 25.01
821.389848 73.57
824.371388 42.38
825.369715 40.27
827.151051 32.07
831.361088 106
837.412543 66.03
838.380983 62.93
841.397803 66.03
846.329175 76.19
853.365021 81.88
855.500273 65.55
856.353371 52.69
871.426949 49.64
886.400231 30
890.416299 32.97
891.397425 44.72
891.458910 32.65
899.451952 34.09
900.392455 50.32
913.903113 25
919.455328 33.06
920.427621 35.27
921.431221 24.07
923.439069 26.07
924.179537 27.02
926.503874 42.62
938.455234 24.25
939.453332 39.72
941.540784 44
954.287397 44.93
954.417900 40.43
955.505721 28.09
956.494190 30.2
969.378802 26.2
976.423796 47.16
982.419461 28.38
988.489403 26.06
991.485667 42.88
992.453636 46.07
1009.481131 41.92
1012.472665 37.84
1017.509816 42.29
1024.525450 50.34
1028.469845 37.67
1033.459344 24.06
1047.453471 48.91
1051.470327 29.08
1056.599974 30.08
1061.481445 36.14
1063.592878 29.36
1068.505619 38.76
1070.386053 45.23
1070.572493 24.14
1150.573202 29.66
1191.545794 43.45
1192.108749 29.42
1192.579906 42.33
1210.972736 38.53
1211.394384 37.9
1291.616746 28.41
1292.704107 26.41
1310.697874 43
1321.651516 36.9
1325.638576 37.89
1332.560826 35.01
1490.707411 27.19
END IONS

BEGIN IONS
CHARGE=3+
PEPMASS=722.022995
RTINSECONDS[0]=396.277
TITLE=150313 3444B.d, MS/MS of 722.0229950 3+ at 6.60461666666667 mins 
72.081881 956.9
234.142308 267.3
357.276314 223.3
392.215537 869.1
556.273461 248.6
652.362834 220.5
724.381069 167.3
856.424190 214.8
909.461722 189.9
1023.504460 55.14
1080.539105 176
1211.573858 249.9
1275.655713 18.06
123.079812 225.2
185.078857 222
289.211645 189.6
393.215724 232.5
530.229516 192.4
642.301288 219
716.011763 114.1
855.418807 214
937.455813 96.17
1027.615950 44.53
1063.503103 162
1192.551173 113
1329.566051 12.57
87.055410 211.8
201.123095 202.9
266.184541 159.6
401.223881 145.1
529.234801 142.4
596.776936 169.8
698.662161 111.5
780.423020 153.4
919.454307 77.04
1026.499398 43.26
1081.534190 158.7
1209.568350 102.8
1286.268370 10.01
86.096552 168
229.118219 184.5
295.254185 139.1
445.289410 129.7
540.194912 134.1
607.766869 169.6
756.343060 97.27
857.423341 115
911.791289 58.16
1018.540564 24.14
1114.526047 41.81
1196.550339 90.17
1312.336704 10
139.073512 154.7
243.121056 182.6
284.087626 123.7
440.221554 128.6
505.295161 116.9
611.284658 159.2
739.319785 97.11
794.342486 112
910.457290 57.02
1025.506761 19.4
1065.499663 26.54
1191.570675 81.13
97.064182 151.4
199.136453 143.3
311.187372 109
400.182440 98.15
487.215792 97.54
655.320344 139.2
742.339793 91.38
793.358552 109.3
876.410589 53.12
1018.458924 16
1142.021191 26
1254.616096 63.11
61.041471 144.6
213.164811 136.5
300.214797 100
377.258967 96.45
501.243118 83.34
603.239753 135.3
754.316160 69.96
838.392757 100.4
914.418031 39.35
1024.648104 14.22
1124.552159 15.03
1175.536007 47.27
88.060456 130.5
191.106747 123.6
281.207069 95.4
407.139135 72.13
502.007635 74.07
641.368783 112.1
707.413789 63.02
821.359250 66.12
893.444963 29.25
1024.370745 14
1080.627702 12.47
1211.870153 30.72
73.084828 118.5
257.190803 120.4
356.671042 95.24
406.209895 67
559.326977 47.47
575.197653 108.4
728.374915 54.4
827.422257 59.12
871.382052 28.11
1081.421521 10.8
1190.906272 30.41
144.065053 117.1
198.181785 119.1
357.098597 83.37
409.287884 64.36
555.309274 42.07
643.306791 102.2
668.284641 50.1
781.410750 55.56
865.480818 22.03
1210.574355 29.28
61.062627 15.01
72.118409 116.3
72.173888 12.16
72.395815 24.33
73.010196 31.11
84.319034 16.57
85.027089 26.78
87.041553 36
88.086609 14.05
88.106068 14.44
92.618543 25.33
99.043760 12.36
105.068475 70.74
112.225099 11.12
113.057839 66.94
114.019781 12.04
116.115775 82.51
121.062145 83.76
121.078447 29.68
123.115805 114.9
123.278116 32.25
123.473338 24.17
125.980343 13
133.083962 116.6
141.385911 15.03
155.042633 24.35
155.058338 12.16
157.327180 15.01
175.917695 11.24
182.124634 77.11
183.100968 29.38
185.124295 12
185.157444 11.01
191.148556 13.01
198.125626 29.21
198.223614 13.07
201.167569 14.33
201.184404 10.1
201.480958 10.38
203.175002 16.72
203.409721 93.12
203.491393 11.21
215.129323 57.32
215.739812 27.01
219.102295 23.25
221.332040 14.25
226.173757 22.88
229.193154 10.24
234.817500 14.28
250.109819 34.37
258.107792 89.89
281.244978 15.12
282.178314 42.37
289.140143 41.23
289.291569 10.03
300.156334 60.21
302.215334 10.12
302.249913 27
303.097741 47.01
305.181407 70.84
306.183963 62.26
311.154588 27.2
312.213326 55.78
319.463952 10.56
327.203538 70.96
333.673562 72
338.303933 50.21
339.157564 39.22
339.255672 34.2
341.010864 66
344.212431 13.04
353.137656 47.03
355.116682 46.55
357.156489 11.01
357.363231 12.45
359.985309 13.89
365.262486 35.12
377.228605 39.25
377.316485 15.05
383.404938 10.03
389.230151 22.92
391.247288 54.06
392.301183 19.23
392.329056 21.11
392.418689 16.16
393.261152 28.06
393.757326 33.14
394.223549 32.39
395.846252 16.14
395.932826 24.8
395.961045 12.33
399.044327 11.03
401.334923 12.11
407.276288 12.04
412.136949 39.33
415.180697 34.18
425.199715 47.23
431.774427 12.78
445.355082 10.38
449.334403 49.01
460.342064 20.52
466.426751 11.25
471.061783 33.76
473.744668 21.01
474.051874 35.78
484.194825 22.02
484.248389 10.03
484.819899 19.56
485.323350 17.12
485.666279 12.01
502.772397 12.04
507.277418 11.01
515.272754 12.01
523.163467 40.11
556.327615 36.06
558.216346 15.02
568.235853 49.81
571.351442 40.13
573.730456 23.32
576.207027 34.02
587.282303 23.29
596.871830 12.22
596.920047 10.01
599.874128 10.01
603.316765 13.12
603.348586 11.04
605.790650 38.58
610.009244 12.01
616.862201 40.21
625.288821 31.08
625.332103 84.42
626.286640 51.88
626.347867 13.89
628.420788 11.01
628.840779 18.9
631.032304 11.01
633.324819 14.04
635.557054 49.45
638.950766 18.14
641.472439 11.12
642.248618 63.47
644.488136 18.08
645.265889 31.65
645.451554 21.01
646.801542 59.77
649.001589 10.28
649.341034 77.68
649.409972 14.07
652.330775 98.06
652.437842 12.01
652.732242 54.25
652.794938 10.45
653.313772 16.12
653.865932 31.02
654.818927 16.68
655.446018 11.09
656.015448 16.24
656.164893 19.11
657.480972 27.78
667.259251 12.12
669.392581 24.06
669.554670 13.18
669.815859 26.43
670.937740 39.12
672.301687 27.18
672.493582 37.04
672.547343 10.12
673.133809 23.4
693.276989 21.89
693.315322 44.94
695.382142 11.56
698.719575 18.07
701.272371 11.35
706.278959 45
715.139597 18.75
724.481440 11
746.499412 20.6
754.388640 10.22
756.414071 10.06
757.368820 41.69
778.346263 22.49
781.457125 14.05
800.050991 23.23
804.357118 26.25
805.592890 11
829.409699 19.62
833.490822 34.18
834.936595 37.34
837.331958 52.76
839.381783 49.92
840.526753 10.47
841.395209 26.08
841.526452 18.01
856.188570 11.01
857.032186 16.47
867.140181 13.14
867.773894 11.67
891.433155 13.01
891.460953 10.8
909.670532 19.23
911.686724 10.25
916.214480 14.62
938.474074 13.04
938.795656 10.04
1193.540936 21.04
1207.756795 24.01
1211.036587 18.07
1211.897880 19.01
1212.442988 20.57
1215.502252 11.92
1218.739997 22
1221.530775 27.65
1238.596555 26.68
END IONS

BEGIN IONS
CHARGE=3+
PEPMASS=722.022995
RTINSECONDS[0]=392.101
TITLE=150313 3444B.d, MS/MS of 722.0229950 3+ at 6.53501666666667 mins 
72.082546 1317
234.144005 475.1
305.183813 227.4
415.183967 389.7
505.297071 371.5
648.020453 257.5
756.350932 385.9
855.414392 670.1
909.467765 286.4
1023.507778 283.8
1080.533749 465.9
1192.547339 273.8
1308.634515 204.5
1385.619176 45.05
1511.699281 50.01
1643.483085 45.59
86.097660 411.4
228.132327 276.1
339.250308 190.7
392.211273 291.9
529.225075 202.3
589.270510 241.8
743.337109 238.1
838.397087 345.1
879.391931 144.2
1019.481772 69.49
1081.529557 243.9
1210.581403 261
1334.530895 101.8
1384.630100 24.04
1516.682399 28.48
102.056355 253.3
191.109590 245.9
302.096845 183.7
393.218008 196.9
524.752009 171.9
625.278526 213.4
669.351112 224.2
856.424605 263
920.455776 139.1
999.465166 51.62
1083.527157 175
1194.562294 194.3
1312.957057 54.06
1401.659049 21.03
1522.732651 27.53
131.071010 178.1
171.116675 213.3
287.164912 130.4
369.171695 184.8
494.334532 114.1
652.373342 202.8
739.327926 166.8
780.415584 156.3
937.461673 138.9
971.037886 48.99
1065.508368 108.7
1211.579219 137.2
1309.649784 48.07
1403.666535 20.07
1507.265759 23.5
120.080237 159.6
249.113368 207.2
337.247833 124.7
379.176038 137
541.769373 107.2
655.320893 187.4
717.016385 157.6
764.396707 148.7
902.413760 126.7
1026.511198 41.09
1066.545425 60.07
1209.575361 119
1285.570243 35.03
1494.661495 12.18
87.055461 143.6
217.147263 173.1
337.231703 118.6
400.106318 136.1
540.771141 102.9
642.310532 182.3
689.323782 155.3
781.419789 143.6
954.483378 100.2
1025.986046 31.56
1066.490937 52.01
1226.518366 104.5
1318.623965 33.1
145.102274 143.6
253.143092 141.5
353.208633 114.3
374.202701 127.9
474.242838 99.38
658.264158 176.8
757.356876 120.8
858.406518 106.1
891.450537 87.44
987.495472 31.03
1074.003401 45
1174.528912 77.34
1290.629733 24.88
109.102553 133.2
199.107463 138.8
342.177944 111.1
422.162516 120.8
541.187555 90.12
596.788877 162.9
693.326848 117.8
763.404444 105.9
910.456089 77.08
1002.485198 24.16
1064.512011 43
1193.550067 71.42
1292.592753 24.21
139.077278 130
165.090321 137.9
357.153456 80.8
399.115569 116.5
504.244222 89.07
597.773580 151.2
671.928861 109.7
830.371079 102.7
955.494013 69.05
1024.487207 19.78
1083.617183 42.23
1210.352433 38.56
1310.643542 20.01
129.102156 125.9
227.139471 129.4
307.192412 78.45
372.151606 115.7
501.229476 82.69
597.277492 131.2
695.847483 105.9
808.877676 102.3
899.421181 50.16
1028.458142 16.12
1063.448533 40.32
1212.603617 33.32
1315.011677 20
59.928304 12.03
72.122320 26.38
84.044966 69.08
87.100753 66.56
87.117890 13.92
87.349298 36.97
94.459591 14.01
115.075055 41.56
120.120334 11
122.054192 87.22
123.082837 92.56
123.116125 44.96
126.246923 14.28
131.094383 37.24
145.135943 18.01
147.112944 82.41
149.136837 45.05
155.395786 15.69
155.641700 50.23
161.087059 29.89
172.072581 117.5
172.375957 49.98
179.141307 18.9
179.928799 24
182.124688 91.92
182.159535 13.56
183.112807 75.08
183.136702 11.03
186.123658 75.56
187.070875 114.4
187.105412 47.09
187.134456 13.22
189.089908 84.09
197.150307 101.4
198.085144 110
199.142504 71.9
201.120986 106.3
211.006719 38
216.266158 22.75
217.193960 19.03
221.135737 61.13
223.078506 117.5
225.159496 44.27
226.084722 12.12
226.118160 124
229.114304 88.36
230.550800 23.69
232.893428 32.27
234.209503 19.25
236.431123 21.35
238.215325 30.62
240.099445 45.28
245.072295 79.42
246.107752 42.06
247.612571 55
251.163415 111.4
251.223525 124.7
251.277378 19
259.103240 83.31
265.165461 15.25
267.089806 21.53
268.220408 27.19
277.621923 28.89
283.103591 47.35
283.144038 11.38
284.085407 73.73
285.106198 13.36
286.576940 12.89
287.141648 48.32
300.154099 46.01
301.113360 70.05
303.117842 66.11
304.075064 22.52
305.903506 13.21
306.221700 62.94
317.207005 53.03
323.271244 49.98
339.298082 17.01
341.102323 56.88
345.286344 24.02
346.503136 11.01
347.334643 65.39
350.141602 65.74
351.209568 20.78
352.148296 66.43
353.129552 48
354.167315 38.89
355.124956 51.5
359.251374 47.46
361.237080 107.1
363.252416 50
363.273586 16.04
367.120342 56.56
372.560758 62.44
376.188167 92.32
379.675976 71.12
379.727246 11.03
381.717841 90.04
381.758721 17
383.229800 92.29
384.306250 88.08
384.354947 16.16
388.201644 11.45
390.220712 40.23
391.281880 45.02
393.495809 24.01
394.150451 18.36
394.220397 14
394.787236 11.03
395.120128 58.34
398.135070 109.1
398.234636 31.9
399.188477 63.46
403.214057 20.17
404.161477 42.11
415.287313 13
417.137739 73.34
421.302643 63.41
421.338038 18.01
422.196998 98.1
423.279126 54.41
426.188568 36.98
428.215478 19.5
432.069849 15.38
434.643078 12.01
436.122932 59.5
436.313019 29.06
440.211857 52.21
441.244208 97.12
443.226522 73.8
450.752545 30.96
457.207859 101.9
458.566844 30.07
459.247267 59.96
460.201133 53.05
469.231756 75.84
469.283594 11.12
469.737991 33.45
472.219635 38.12
472.253807 11.01
474.193891 74.51
479.210837 37.72
481.163606 70.84
482.223461 36.96
484.428197 45.8
485.191521 71.32
488.282656 76.82
494.193754 67.05
501.298851 12.16
503.189031 40.79
505.374700 12.01
505.406008 11.01
506.225288 40.33
511.257805 81.22
513.222807 26.45
514.199703 67.1
517.852542 52.69
523.184463 56.84
526.240967 13
528.270813 16.27
530.224413 50
530.817633 20.01
533.311657 40.01
533.595558 33.01
533.643248 11.28
534.215317 12.01
534.263011 19.01
535.261567 27.09
535.300355 47.16
540.203282 60.02
540.256868 13.02
546.252950 41.45
546.292031 12.1
551.232896 75
553.209023 24.47
555.310597 57.21
555.346096 38.02
556.024704 28.07
556.261396 20.56
557.272457 81.94
563.327645 41.24
566.284457 13.56
566.314341 57.81
570.298843 32.25
576.379825 71.72
583.275525 15.53
583.321923 31.44
588.261859 37.03
588.308965 12.25
593.049275 12.01
597.354147 14.36
599.276746 63.45
605.786233 78.14
606.985971 24.12
607.210588 88.3
607.277397 11.56
617.297188 36.45
621.283495 119.9
621.388404 32.12
622.259367 16.02
623.261227 62.34
626.348462 40.45
627.306269 50.6
629.288842 127.9
630.184744 25.02
630.438136 11.03
634.275901 51.51
637.363190 55.56
637.824863 55.31
638.300955 59
639.268564 23.08
640.231586 54.53
643.309048 81.25
644.294656 37.02
645.265692 49.04
645.319928 18.06
646.316860 126.9
646.505294 15.41
646.814077 122.3
647.312484 114
648.159731 20.17
651.029906 43.78
654.372678 42.33
655.281590 67.26
656.891337 79.06
657.275949 58.36
663.300512 60.35
664.338685 14.04
668.950073 104.7
669.317495 102.9
669.961555 37.27
670.943437 59.74
672.284333 35.34
672.942533 62.33
680.078757 39.8
680.103643 27.22
687.337135 40.8
688.244158 38
692.322412 36.8
693.373434 70.46
694.302119 45.01
697.362462 78
704.352618 38.12
709.677594 71.17
710.340488 67.03
716.287826 66.96
717.083940 19.12
717.137572 12.05
721.392910 50.26
724.342520 34.27
724.446417 45.01
724.744171 31.38
725.306064 70.03
725.342411 41.09
728.347414 58.17
729.355091 24.96
735.332469 18.01
737.336454 56.13
740.341535 50.35
742.323470 51.93
742.362296 32.56
744.174633 53.29
744.381049 47.27
744.429961 13.21
745.376183 56.84
757.812076 43.04
758.327915 86.47
760.525851 32.02
760.554576 15.07
761.486395 26.73
762.404760 98.59
763.475354 53
763.609889 11.01
774.353736 21.57
782.334676 73.08
791.002711 32.84
803.352570 33
804.368264 44.22
806.334381 35.15
811.392322 31
812.351455 23.47
818.356486 62.01
819.213133 30.04
821.653630 11.78
822.383273 40.01
825.380352 32.05
827.426784 12.25
827.734903 50.45
829.373831 30.08
831.170586 30.12
832.043323 12.07
833.872803 39.23
837.414181 37.02
839.402228 82.44
840.386465 18
841.295483 22.94
842.423568 19
855.564512 11.45
855.912751 14.68
856.339245 21.57
856.556308 28.29
856.686986 31.07
856.920494 22.5
857.053730 11.03
857.318671 42.17
857.417427 80.88
857.839675 13.04
858.488717 12.92
859.420418 12.36
859.583642 14.03
867.356165 16.07
869.366742 17.44
872.416760 38.01
888.433157 33
889.437164 40.04
892.453629 26.48
899.598903 17.27
903.424402 34.77
907.319076 27.41
909.773823 11.01
910.842839 31.17
911.479273 15.92
919.446660 39.06
919.516574 28.67
941.389230 21.08
943.750707 31.72
955.311224 15.04
955.973696 43.51
956.483075 33.64
959.692592 17.21
971.506948 14.67
1000.775646 14.16
1008.478121 14.29
1046.475680 15.1
1082.082371 19.41
1082.524547 14.92
1083.376404 11.11
1084.512498 25.04
1092.501024 13.2
1122.527927 16.53
1143.539273 12.11
1189.467202 12.01
1191.550655 16.5
1194.742407 11
1198.450969 29.85
1202.515133 15.62
1205.339916 16.14
1210.492733 21.02
1211.164995 11.5
1212.234253 11.56
1212.551246 14.1
1213.570316 32.09
1223.611969 14.1
1254.632408 14.04
1308.759266 16.06
1349.973150 12.03
END IONS

BEGIN IONS
CHARGE=3+
PEPMASS=722.022995
RTINSECONDS[0]=226.758
TITLE=150313 3444B.d, MS/MS of 722.0229950 3+ at 3.7793 mins 
72.081817 4.739e+04
234.145397 7676
305.182547 4145
392.215215 1.821e+04
505.297976 6586
652.367440 7881
756.352232 7291
855.420699 1.439e+04
954.488992 4476
1023.510625 1772
1080.531347 7199
1209.573461 7654
1309.643391 1085
1383.647305 328.1
1512.686777 571.9
86.097453 1.313e+04
229.119287 3807
301.116410 2315
393.218438 2932
529.225686 4072
642.310191 3741
739.328714 5440
856.423022 6223
909.468659 3369
1024.512883 1139
1081.533189 4438
1210.576194 4627
1308.645936 977.4
1385.642640 300.1
1511.686602 272.2
102.055968 1.005e+04
172.072822 2366
283.104697 1603
378.681569 2754
506.301907 2280
653.371359 2916
757.356408 2920
838.394711 5945
955.491992 2120
1017.467221 672.9
1082.535424 2075
1192.550746 3444
1291.609484 614.2
1407.708492 223
87.056157 4296
244.094507 2246
300.156682 1155
428.213223 2436
477.749895 2123
625.284849 2194
740.329674 2008
780.425462 5657
910.472173 1607
1006.491808 584.6
1083.530683 2039
1193.553493 1902
1292.617345 586.3
1384.640858 219
120.081704 4128
171.112354 1821
284.092300 1107
428.717643 1288
512.200454 2100
654.826178 2092
742.337045 1452
781.427446 3394
937.465707 1201
1025.520323 560.7
1063.506963 1894
1211.581016 1737
1310.647193 550.8
147.113268 3466
201.124786 1747
327.199979 918.9
415.185016 1061
484.205017 1320
597.284639 2077
692.325641 1336
839.398359 3041
891.453861 940.7
1018.469661 299.1
1064.510334 1229
1191.560777 960.2
1311.646409 293.3
129.102813 2271
186.123555 1450
328.189734 759.1
430.158478 1009
556.272932 1174
605.792462 1939
758.356259 1326
857.425242 1830
911.469084 938.1
1007.491777 262.8
1084.533254 1032
1212.581511 655.2
1293.630044 236
101.071605 1867
169.062322 1354
307.663356 748.5
442.234262 981.8
530.227985 1063
605.292163 1755
716.682443 1258
821.371552 1723
920.449911 648.7
969.469351 202.7
1065.510686 654
1194.552664 651
73.085078 1628
240.098777 1312
286.141186 743.1
394.219838 937.4
478.249910 988.4
655.331138 1585
716.349364 993.5
829.885720 1504
956.491914 557
1026.511080 202.2
1140.549325 570.6
1174.545816 617.4
84.045630 1497
216.135727 1296
343.163403 671.2
405.702844 892.8
558.217855 944.7
626.283272 1220
725.309800 934
840.397823 1142
919.450136 517
986.452013 197.2
1141.552889 344.1
1175.541304 561
62.651615 191.2
83.049236 225.1
84.081992 1130
86.135124 304.2
87.100760 603.8
88.040146 840.3
102.110485 222.5
103.061278 445.6
115.051175 486.6
121.084707 225.4
127.051032 743.9
129.067247 512.8
130.050712 426.9
130.086741 1084
131.087379 314.5
143.119139 435.8
144.076506 469.8
148.060476 251
155.045036 766.6
159.077071 261.1
169.095554 349.2
170.064813 314.1
171.149990 803.1
172.115044 460.9
177.089796 269
183.113497 513.2
186.087380 222
187.071245 1054
188.073870 383.3
199.106592 232.9
199.144389 944.6
200.139413 294
202.127405 537.8
205.081784 266.9
211.109145 359.3
212.100634 237
213.047239 222.5
214.119571 1271
215.119256 356.7
216.101315 279.6
217.117318 239.1
223.109950 194.7
226.083212 468.3
227.138635 304.2
228.134840 782
230.077749 663
230.120954 473.9
231.114697 314.1
233.165107 722.6
235.149708 705.9
238.082477 345.2
245.078013 679.1
246.105874 330.9
247.103907 336.8
248.137123 297.8
254.152720 276.6
256.091257 240.5
258.111735 733.2
265.120223 258.7
266.076910 262.3
266.112496 252.8
270.105720 190.5
272.159261 232.3
276.134742 392.6
285.090497 210.1
285.194753 198
287.143086 192.3
299.147314 472.6
302.106736 504.7
303.100670 246.7
306.186910 580.9
313.185978 491.3
315.164909 223.4
318.142332 341.7
321.661170 295.1
325.150745 397.8
329.189017 288.1
330.179527 298.2
337.115509 232.2
337.177452 248.4
341.223674 207
342.112045 213.3
342.181474 667.5
344.155520 203.4
355.162329 651.1
356.166611 330.7
370.162321 267
372.149520 299.4
372.186444 269.7
374.203940 409.4
379.183242 455.1
379.684882 292.7
381.710588 830.7
382.174108 227
382.207789 543.3
383.157269 318.6
384.155477 446
385.139680 209.3
387.166414 314.4
388.682095 199.3
390.716839 691
391.162585 204
393.180417 201.3
394.135998 799
395.130356 638.2
395.262526 308.5
397.171176 205
397.202112 252.1
398.132402 212.7
399.114022 212.1
399.129005 213.2
399.224295 207.5
400.189901 224.2
401.170286 319.3
402.165474 290
402.202176 221.7
405.176492 412.4
411.225092 361
412.148870 891.4
413.149186 334.1
414.217464 737.7
416.140630 423
416.185434 365.8
420.216507 199
429.174062 571
429.210726 298.1
431.159577 372.2
439.218277 260.1
440.178196 203.3
441.247856 798.5
446.227444 241
446.724979 403.9
447.182079 217.7
447.222850 502.9
447.740607 282
455.237558 753.6
455.740261 289.2
456.239487 248.2
457.201382 348.1
460.228090 238.1
463.745724 293.7
466.192901 208.3
467.200947 213
469.739708 187
472.206630 493.3
472.234370 338.8
476.248006 226.8
478.750006 440.2
487.290762 291.5
493.223594 257.8
494.189526 299.8
494.245634 339.1
494.751204 435.8
495.234510 277.3
496.236759 274.5
498.730055 188.8
499.250352 445.6
500.254341 437.1
501.236208 531
503.248427 205
505.171352 347
506.169304 253.9
506.258377 326.7
507.306715 258
511.215987 687.3
512.253356 937.8
512.766290 417.6
513.207414 676.7
514.188707 272.3
514.271538 235.4
514.737957 198
515.233810 199.6
515.281007 436
523.181082 492.4
523.249595 297.8
524.184992 278.9
528.249441 277.1
532.264438 490
533.759723 328.5
539.248232 342.5
540.205987 713.9
540.768942 801.4
541.200282 638
541.772565 426
542.185905 345.1
542.275132 468.1
542.771100 311
543.277187 206.1
543.771109 187.3
546.251188 608.2
548.247007 203.9
555.318747 357.6
559.220893 438.7
559.286049 190.9
560.220863 347.1
565.299572 198.7
570.774749 191
576.243210 407.8
577.233972 231.5
579.269220 298.3
580.266033 192.3
583.274755 191.4
586.252130 221.5
587.279209 294.7
587.769875 236.7
588.276763 261.6
593.259330 189.7
596.297724 560.2
596.778850 612
597.212954 190.4
598.295512 401.4
599.302440 237.8
606.295357 602.1
606.796015 309.1
607.273904 448.8
611.264782 201.2
613.286478 257.5
614.316775 961.9
615.314668 425
616.312978 249.3
622.245271 396.6
622.267317 336.3
622.315172 357.3
624.287949 195.7
625.234625 506.3
626.238459 419.4
627.292014 479.4
628.243061 309.6
628.293479 1147
632.312206 204
634.282470 191.1
634.309749 239.1
634.357059 342.5
636.819485 236.5
637.314800 200.9
638.308983 301.8
638.812593 353.2
640.278046 503
643.265536 499.9
643.310183 940.8
644.312378 308.3
645.822965 269.8
646.315850 1125
646.817330 635.2
650.280802 376.2
651.347177 193.5
653.225791 208.2
654.373604 582.4
655.273584 293.6
655.827335 796.5
656.333650 285.1
657.284611 863.6
658.290875 485
660.304839 291
660.633608 211.8
662.345594 245.7
663.353965 265
667.316553 239.7
668.291543 278.2
669.260552 192.3
669.365375 507.6
670.250504 499.9
671.251013 240.3
672.296943 385.2
681.291635 244.6
683.810411 315.2
687.274752 760.9
688.265436 545.3
689.267454 326.8
689.324710 424.3
690.316655 197.5
692.826474 860.1
693.322658 276.1
694.307686 525.3
696.356104 481.5
699.269887 188.4
701.329107 332.3
704.357399 327.9
705.290224 570.7
709.348269 361.1
710.342486 476.8
710.678105 247.3
711.337470 769.4
712.332747 352
714.330243 213.2
716.015676 915.7
716.296868 196.6
717.020582 482.1
721.318453 205.4
724.340407 292.2
726.348688 205.1
726.402694 205.3
727.369816 248.7
728.363603 397
729.364007 345.2
738.348237 264.1
741.330259 537
741.388257 306.1
743.337825 817.5
744.357808 354.8
747.344297 262.6
748.350199 212
753.349828 286
756.861304 218.2
759.344120 385.7
760.339468 195
761.369786 390.9
761.881092 237.9
762.414357 350.3
762.878431 216.3
763.400141 1135
764.401930 687
772.365834 187.6
776.360835 246.2
782.433928 754.2
790.402409 364.9
793.371427 251.8
801.349347 250.6
804.348337 390
809.409080 330.9
810.402013 552.7
811.398040 252.9
812.869008 201
818.367002 300.4
820.384635 538.9
821.878482 234.4
822.375218 484.5
823.395373 590.7
824.379414 362.9
825.381136 188.7
827.425644 746.4
828.432138 751.9
830.384331 846.9
830.890969 376.7
831.393735 391.5
837.407843 1104
841.409036 514.6
842.401969 343
853.380911 204
859.429164 354.2
870.399425 253.7
871.403257 241
879.415293 232.7
889.408381 193.9
892.449518 324.8
893.463475 335.1
901.415439 278
903.422002 199.8
921.444660 264.6
926.491130 205.1
936.484659 320.4
938.465573 509.9
939.469068 435
957.496984 430.6
959.424006 190.8
959.459970 199.2
1017.978457 189
1045.487924 188.6
1066.501937 331.6
1085.534203 225.8
1195.555419 446.6
1254.591646 395.5
1255.595282 463.5
1256.602467 242.2
END IONS

BEGIN IONS
CHARGE=3+
PEPMASS=722.022995
RTINSECONDS[0]=390.623
TITLE=150313 3444B.d, MS/MS of 722.0229950 3+ at 6.51038333333333 mins 
72.081640 1451
229.120336 236.8
297.078663 277.4
392.214820 474.2
505.300625 198.6
654.824131 266.1
739.323675 242.3
838.394024 337.2
909.464737 350.7
1023.502139 159.4
1080.530791 379.5
1192.544901 174.1
1291.604715 101
1377.609327 18
1504.742369 98.7
1659.765381 28.67
1674.612306 11.03
120.081659 533.5
234.147145 210.3
305.179680 218.3
400.180755 172.5
478.254258 186.5
653.372161 244
725.302360 241.4
856.427369 336
920.425644 131.1
1063.520566 119.8
1081.532010 165
1209.571229 162.6
1272.608147 80.32
1409.719458 12.92
1511.715711 41.29
1641.725643 18.75
86.097734 278.6
216.133696 148.1
341.106321 181.3
416.137641 151.5
559.221160 160.2
652.363572 235.8
756.353362 225.8
855.427174 235.5
954.491115 115.7
988.481334 80.97
1083.516959 90.36
1210.572097 148.5
1292.591086 53.64
1512.698388 23.33
1660.785124 15.69
73.083948 180.1
204.085714 126.7
360.129211 168.2
411.221284 144.8
549.296806 158.4
597.281917 197.2
757.352421 214.7
780.424471 151.1
887.389696 115.4
1007.969001 72.21
1091.490246 87
1211.578493 114.7
1292.633018 40.77
1610.199895 10.01
167.129395 139.5
263.164826 120
365.147989 163.2
404.198691 133.5
477.747939 153.3
625.282975 168
693.320829 121.4
810.408696 114.7
937.460170 108.6
1011.438706 66.59
1141.552960 64.04
1174.527592 107.4
1295.598316 30.14
102.059019 131.1
169.135692 119.2
301.114804 156.2
423.107240 120.7
512.257808 134.1
615.837025 148.7
698.297602 120
781.422043 106.7
934.367876 103.4
1065.526752 63.26
1157.598353 35.09
1228.976371 48.13
1308.646675 30.01
133.099934 110.7
256.223521 112.3
285.108271 133.1
391.130126 115.7
542.273526 132.3
595.196684 139.1
741.327540 108.8
830.363142 105.1
910.479374 92.9
1026.502744 57.8
1155.562154 28.14
1193.544036 46.68
1324.890854 20.29
97.063839 107.4
203.140566 107.2
317.116608 108.2
415.194198 108
558.237190 119
609.866648 129.9
742.334093 108.1
827.403421 105
877.439962 92.49
991.470422 50.41
1082.530233 27.27
1254.589292 39.33
1293.986131 16.12
99.082864 88.67
200.099235 94.33
302.092914 108.2
423.269490 105.2
516.278060 116
655.835873 128.6
738.823372 92.73
804.354994 102.1
955.485217 81.28
1062.492931 46.41
1141.685409 26.45
1209.853408 30.16
1303.092438 14.04
131.080193 74.32
171.146742 91.63
334.170452 104.1
395.142756 102.1
514.269325 112.1
638.805726 111.9
690.329657 88.56
857.431743 94.27
877.935655 55.5
1052.478365 38.22
1092.512053 25.9
1175.537324 29.76
1294.746608 13
69.068536 60.65
70.641742 10.01
72.118439 35.02
72.307065 10.05
73.997823 19.23
74.027786 20.1
84.045128 72.69
86.144096 12.07
86.591312 37.81
87.056651 55.59
87.851572 11.01
99.126308 10.03
99.481297 12.92
100.813458 19.5
101.282800 15.07
102.086478 14.04
102.389116 14.01
103.119464 41.47
111.041180 13.05
120.136319 12.35
121.100657 47.3
133.058744 59.21
143.071259 10.1
167.094286 31.04
168.092916 51.12
169.058431 11.45
169.084844 15.69
171.262847 19
172.071191 57.01
172.133584 85
177.110522 56.15
189.077324 80.18
190.446898 16.04
195.110290 48.2
200.139317 79.05
201.083095 60.27
201.124039 74.54
207.133262 49.48
214.118964 39.2
217.119423 72.68
217.142876 34.11
223.658178 35.15
223.772668 17.18
226.081647 80.9
228.136167 63.25
229.192574 10.35
230.074065 89.12
231.263276 16.14
234.199639 14.03
239.147608 87.36
239.200833 60.01
240.104833 86.22
243.748989 12.11
244.093788 20.68
244.940443 37.7
245.092953 19.31
245.490863 10.01
248.132233 68.43
249.460272 55
250.115367 62.27
251.101700 70.04
253.158788 12.25
256.277152 10.56
256.495786 11
259.137058 24.45
265.145849 52.91
266.081639 44.1
269.220060 97.27
279.148097 45.61
280.235734 84.91
281.074013 49.22
281.105473 12.17
281.171735 75.62
284.243442 71.22
285.175403 10.32
286.141614 82.38
287.170262 10.08
293.203741 79.45
293.261015 10.56
295.113141 34.94
295.439746 28.53
296.175779 34.05
297.165063 14.03
298.079756 15.4
299.834841 17.33
300.151016 94.94
308.195642 31.36
308.670279 81.67
309.322765 12.12
311.147291 88.59
311.216350 10.01
312.230237 21.21
313.179806 18.48
313.233763 23.29
317.167147 12.25
319.138598 82.45
325.148377 54.01
327.198610 77.24
328.186882 43.49
330.278121 82.61
335.320922 16.16
337.179580 25
337.257182 12.57
341.157970 20.6
346.246010 16.12
348.138571 26.04
351.139920 76.4
351.196650 33.02
351.256566 62.37
355.160268 59
356.242543 38.07
356.663783 34.77
357.214679 52.67
360.221451 12.57
365.214748 11.56
368.081675 80.11
369.020685 30
372.130952 98.28
372.228082 102.1
378.671245 62.52
379.376541 25.41
379.720730 17.07
379.741041 11.09
381.099588 74.39
381.230475 90.69
382.243658 90.3
387.175763 75.36
387.246350 24.89
389.151142 45.26
390.209186 13.28
391.228784 36.04
392.287695 13.03
393.214403 80.72
393.288314 13.05
393.553142 14.29
394.386500 14.16
396.565485 32.14
400.234534 10.03
401.215132 52.64
406.236884 10.04
408.754092 17
411.321778 10.62
413.148807 59.02
413.643058 31.56
415.252105 13.01
416.189850 87.15
419.708039 89.25
419.910435 10.07
423.217682 60.66
428.123232 10
428.873345 70.31
429.160831 19.12
430.683471 24
436.525398 49.08
437.091993 12.06
439.200326 10.67
440.175335 39.43
440.197820 16.1
440.233123 66.25
442.232738 36.76
443.246894 42.05
444.236475 49.07
447.191477 48.01
451.226383 52.01
452.957334 13.32
455.116248 27.35
467.361348 51.35
472.791244 13
478.318038 23.04
481.167419 25.12
483.246942 72.15
491.112024 97.78
500.265365 32.28
506.298039 63.31
506.809731 28.25
507.293695 14.08
509.239578 24.08
509.306318 60.35
510.292704 34.57
512.205032 33.33
512.459460 22.84
512.525528 39.72
513.262685 36.46
523.171003 53.22
523.195992 22.01
524.753565 32.25
529.230402 109.3
529.351595 14.4
531.187645 40.6
531.539845 14.4
532.234162 60.27
539.269246 105.7
540.208387 12.1
540.780228 75.52
541.301241 27.25
541.325502 12.14
542.184203 18.09
547.254401 45.27
551.273551 20.01
555.318438 47.03
557.279687 64.12
558.323907 12.04
565.262859 85
576.274930 66.66
576.336778 13.01
577.217376 37.25
583.333578 29.11
585.016845 15.02
593.261695 29.68
596.771541 103.7
596.844226 13.07
597.345984 16.03
598.258130 44.3
605.205805 15
605.291427 29.33
607.262468 30.2
608.271167 23.04
608.309181 11.07
612.294320 64.17
614.306162 48.12
616.284573 62.11
624.320281 36.11
625.333686 66.78
628.294734 36.37
629.300893 39.84
636.277989 25.78
636.305591 20.69
639.295354 18
640.282175 38.06
642.296700 95.27
643.316262 80.78
644.252217 12.25
645.255118 72.04
646.309939 106.3
646.381059 11.07
649.297659 87.39
652.457542 32.48
652.490965 11.2
654.964203 15.28
657.281119 45.66
669.363625 17.45
669.964416 53
670.232493 26.45
672.241779 19.06
672.268484 10.06
673.297991 12
677.286423 24.12
683.814356 13.07
684.304220 64.45
688.256875 39.93
695.302114 67.78
696.367061 12.01
698.387769 12.32
706.480937 27.2
711.329457 42.12
717.276026 16.08
720.142213 10.01
723.807981 15.16
724.304320 10.01
724.364940 18.75
724.421503 45.8
725.438113 11.03
726.316949 21.5
738.873756 18.12
741.371907 81
741.898541 34.41
745.338927 41.49
745.389014 48.05
746.379819 48.69
758.355790 19.35
758.915074 19.01
758.956056 10.45
759.347755 63.68
759.402953 18.02
763.389173 17.41
764.392471 62.89
765.486882 15.06
767.346431 18.01
769.327525 23.75
777.836916 87.45
777.914009 12
781.370537 38.84
782.181595 48.6
782.559559 13.56
783.765572 42.79
791.484031 46.45
797.429296 35.57
803.363829 50.06
805.396813 10.28
807.343857 43.09
810.467159 18.04
810.877411 16.29
821.375000 18.08
822.364432 22.17
828.423499 44.03
831.381806 43.37
839.328193 17.5
839.403505 58.88
840.386988 38.28
840.418009 12.02
841.792500 37.23
847.393346 11
849.402102 80.24
850.597686 25.01
853.371214 61.03
856.719590 10.28
863.344785 55.78
870.385680 48.89
874.447987 29.9
882.384368 54.49
882.435802 14.68
883.864824 20.33
891.457641 55.44
894.429405 22.38
899.430513 22.5
899.460125 14.35
912.179893 18.48
912.472489 45.62
912.780130 37.92
913.324472 49.16
913.462691 35
913.500380 22.16
917.434285 19.03
920.534412 11.21
928.440315 22.12
930.444507 30.24
936.473888 21.03
939.893891 23.62
956.487204 44.36
957.001612 43.01
958.427878 28.16
976.442677 19.09
999.458382 15.41
1006.472656 22.64
1011.400504 35.33
1018.179789 13.16
1024.501302 32.89
1025.212565 32.14
1056.511306 16.4
1062.539584 16.06
1064.879734 20.72
1067.481327 20.89
1070.527014 24.94
1080.732500 10.14
1130.578780 24.41
1140.895637 23.45
1144.823164 11
1147.524830 12.06
1165.606568 14.05
1187.234722 18.41
1191.550075 17.41
1193.648684 10.03
1210.929438 14.22
1212.578271 14.41
1241.419006 16.04
1300.839971 12.06
1317.234660 12.01
END IONS

BEGIN IONS
CHARGE=3+
PEPMASS=722.357605
RTINSECONDS[0]=237.85
TITLE=150313 3444B.d, MS/MS of 722.3576050 3+ at 3.96416666666667 mins 
72.081542 892.5
234.145193 220.9
296.153916 328.8
392.216674 311.5
506.294613 203.3
652.366277 273.9
756.354045 148.5
838.384846 252.2
915.477380 113.4
1063.494864 109.9
1081.498624 105.2
1210.581226 209.6
1309.620855 148.5
1384.651860 22.45
1513.652774 27.9
1600.743077 17.12
86.096596 245.9
185.116072 183.6
303.099030 171.6
427.197104 175.9
557.266857 154.6
628.282634 198.7
672.309193 105
855.418404 214.8
900.465335 111.2
1056.553967 72.14
1081.528200 72.15
1193.535095 83.8
1320.597897 55.65
1383.603015 11.04
1513.881291 25.56
1606.231396 16
169.085190 163.4
201.120108 135.7
358.183989 136
412.145803 143.9
529.227620 141
605.788111 157.3
701.321049 100.5
856.425978 135.5
924.321243 89.59
1047.466265 40.16
1080.532448 62.8
1211.561031 42.67
1293.628937 41.06
1467.437802 10.68
139.112030 77.64
228.136787 131.7
311.223498 112.3
414.190759 140.3
502.229696 136.5
610.320337 143.8
757.345626 92.95
781.426409 89.01
920.430849 70.47
1065.498781 28.2
1123.515273 59.02
1270.549692 35.08
1311.633077 40.64
155.043680 71.8
199.096786 119
288.147392 94.82
393.207657 104.4
541.179514 113.2
620.427706 105.1
721.311773 91.2
857.432621 88.8
958.412992 61.82
1067.513971 27.45
1083.556650 34.31
1212.549362 34.09
1319.600229 11.75
121.082808 65.19
187.068703 115.8
312.218792 92.63
409.156467 103.4
523.179602 108.4
653.367544 98.69
760.338648 86.78
840.393487 79.72
904.406790 56.8
1040.471375 19.04
1140.538688 34.01
1192.567153 32.28
105.065654 53.79
193.120061 113.1
284.166211 90.17
416.177622 94.9
501.225658 106.1
667.313139 97.04
699.339687 82.47
780.414254 61.07
909.457594 51.45
1023.489854 19.03
1097.521225 34
1210.502446 30.35
147.111807 51.05
181.156659 109.5
283.201930 75.07
455.236950 90.2
512.195877 93.04
640.265488 90.67
739.324777 79.68
870.391619 57.05
915.572706 41.94
1023.444620 15.1
1123.557558 30.33
1209.581298 23.29
125.488515 41.04
197.078006 98.27
318.130822 69.26
411.225268 87.39
529.273406 87.78
663.266598 84.42
766.291578 72.36
856.566969 54.11
954.481556 40.19
985.491251 15.08
1082.949993 30.02
1245.518006 22.11
147.833016 38.56
216.135184 90.64
355.123765 65.57
378.679840 83.83
567.340074 75
632.299934 71
742.332485 71.2
840.424952 51.05
877.077402 40
1065.556741 14.12
1087.619514 24.28
1210.727254 20.56
86.172916 11.21
97.287732 23
102.089695 14
111.085939 21.89
111.095804 21.01
122.070339 24.56
147.133227 18.01
169.120276 16.03
171.114790 36
171.146252 18.24
171.286776 27.27
183.099689 70.78
185.081800 36.82
185.157119 19
186.123555 64.89
187.094451 18.01
187.113399 12.01
187.546971 43.37
190.547214 13.22
191.143487 14.44
199.114007 54.28
201.166281 36.57
209.565044 31.52
211.110009 52.82
214.116694 38.12
216.193256 64.76
216.220044 13.04
217.270371 11
220.100185 20.6
226.176599 87.8
229.814936 11
234.230824 16.25
235.145268 69.81
244.121746 77.16
245.069940 54.45
246.134022 49
248.135037 44.53
249.141286 58.96
254.525662 13.05
255.097606 62.09
257.161206 82.34
263.081981 25.22
263.129200 61.02
296.211027 13.03
297.152274 24.31
297.206055 35.5
303.880569 20.23
305.184697 51.02
305.211848 30.8
307.560512 19.48
311.270696 16.04
325.148308 36
327.194391 55.09
328.189845 28.44
329.218553 34.14
344.807047 14
346.173059 21.01
356.126532 63.12
363.173219 52.09
367.176595 18.07
367.195722 15.68
374.198720 74.14
387.162890 31
388.170750 30.52
391.239987 46.61
391.265836 13.56
392.617985 27.46
394.133453 37.41
398.148267 52.08
400.221032 25.32
400.964774 17.12
403.158601 30.52
412.230486 63.27
413.245462 42.39
428.215585 47.03
430.157945 50.4
436.249094 63.37
442.755281 22.15
445.498394 13.11
464.210017 31.8
469.230966 10.16
469.247347 11.01
483.208834 50.23
483.255094 11.33
504.240877 50.54
505.290876 47.42
506.351989 21.05
511.221136 36.23
519.261701 57.17
519.311366 10.92
524.182229 46
529.326574 14.1
530.019750 34.77
530.213381 18.21
533.111357 12.28
534.252241 18.89
548.242291 45.46
559.195384 60.96
559.245321 11.25
587.244426 57.56
596.989574 59.12
597.079548 10.01
597.274552 27.28
599.253873 46.76
599.285489 12.05
605.861868 12.67
606.111927 10.01
608.275602 36.15
610.420841 11.01
625.265892 45.84
641.402697 67.57
642.280055 13
643.307163 19.78
652.663403 11.62
653.334974 34.14
654.438918 10.12
655.373190 35.01
659.512383 17.57
663.219635 41.27
671.366066 24.23
680.277410 64.43
687.786115 12.03
692.317252 28.75
692.806727 33.35
694.300314 47.08
695.804120 19.72
724.413661 59.18
724.872454 21.44
725.311917 13.16
725.403238 36.6
728.344320 32.17
733.435079 46.05
733.831152 30.02
735.421200 21.04
738.336301 14.89
740.319622 31.11
741.331714 25.16
747.298740 19.08
749.031227 19.01
751.394801 54.1
756.756607 14.14
758.845389 17.04
764.411968 26.88
764.463992 16.36
776.334407 10.03
776.783243 37.66
780.832568 33.73
800.453192 32.27
811.391890 50.12
812.369276 26.23
818.872576 12.05
819.340735 11.18
820.018566 28.03
828.421263 35
839.394670 50.12
840.606487 14.06
840.646850 10.03
840.861729 18.36
842.403559 24.02
846.479895 32.96
847.389828 51
848.408290 21.01
850.411912 35.29
854.548650 43.2
855.504981 11
870.439837 17.57
886.930591 23.09
891.473312 10
895.377761 14.44
912.037808 12.12
919.454801 19.16
921.978910 27.01
924.040749 25.37
924.400129 18.18
925.417195 21.03
939.467977 14.25
955.484801 36.04
971.659219 17.12
1051.427294 10.8
1062.500759 11.01
1082.514911 11.28
1085.540601 23.52
1194.583246 19.05
1205.495381 16.69
1271.632123 20.34
END IONS

BEGIN IONS
CHARGE=4+
PEPMASS=554.997375
RTINSECONDS[0]=467.722
TITLE=150313 3444B.d, MS/MS of 554.9973755 4+ at 7.79536666666667 mins 
86.096989 390.6
234.144612 344.1
301.114566 207
463.852891 205.3
477.277781 172.8
617.749678 153.6
683.780015 122
858.259077 83.05
881.307921 69.6
993.370494 31.14
1098.423965 73.02
1386.897329 10.21
1688.856283 10.01
133.084753 277.7
184.117999 148.1
302.822287 110.1
392.212807 185.2
505.300763 164.7
598.217980 147.8
763.399327 119
778.301936 78.79
891.449978 34.5
994.374928 29.16
1088.377463 26.21
101.070250 239.3
230.127721 128
371.204755 81.47
446.724149 171.2
539.630690 138.3
632.244498 147
696.269379 115.5
820.864176 59.04
925.322646 26.09
1009.421677 28.12
1150.417198 19.12
84.043056 160.8
272.156453 88.1
330.182171 80.32
459.777165 154.7
506.293244 85.13
591.221790 117
761.260657 114.5
783.811930 55.8
962.394045 23.72
141.164665 131.3
216.140044 87.63
348.186674 38.62
430.241281 117.9
486.656845 76.14
605.756562 109.7
694.184533 103
848.336172 53.12
964.372128 19
141.066012 113.4
228.095492 82.88
311.075716 35.32
456.665526 110.6
558.397709 71.6
652.364946 104.6
727.286428 94.01
856.840449 26.84
120.083221 100.8
177.088212 67.08
302.867976 14.08
468.225423 96
558.681791 58.23
654.761436 78.59
770.325261 85.45
826.812055 26.14
172.071383 99
177.481701 33.56
356.749259 12.03
427.138087 63.26
480.519151 58.06
655.276055 77.64
691.224128 75.1
783.839594 25.45
129.104153 96.53
184.145591 30.02
302.891011 10.45
447.745713 60.05
567.109657 49.28
655.752514 70.61
696.775178 72.12
832.093031 24.12
73.083344 87.29
226.080316 22.82
382.793040 57.34
496.976374 48.48
654.381273 51
701.380857 70.57
856.465513 21.02
73.092640 33.6
73.117279 10.03
81.028200 12
86.137642 20
86.230523 12.56
89.059410 37
89.273026 39.3
89.506652 29
101.097256 19.01
102.055644 62.1
122.081352 26.6
122.092789 17.12
133.115222 29.12
171.150263 56.12
172.107883 17.17
230.169204 13.14
234.194256 19.07
377.315648 36.25
392.089649 16.08
428.118814 43.61
428.159270 12.12
430.300282 21.25
446.792341 14.22
447.423976 44.18
447.477967 11
456.727990 15
477.358320 11.2
486.697317 23.38
510.021369 11.75
512.504161 13.07
513.173214 44.43
529.623414 24.52
536.257263 15.45
536.478867 45.01
537.478048 26.01
537.815797 14.47
571.650758 17.27
577.281341 26.01
577.306390 13.01
588.414213 11
612.523222 25.11
624.364519 19.78
625.249303 31.02
640.158248 14.14
649.193514 43.5
653.363876 48.27
654.262326 39
656.229740 19.11
667.737670 25.72
668.467992 11.56
694.251784 14.25
695.758956 31.53
702.640176 33.62
703.392237 14.32
713.768792 45.47
713.823954 11.01
728.290022 47.35
731.816974 28.02
739.321018 15.02
747.196326 20.64
782.138614 13.05
820.927932 11.07
831.953544 13.02
842.315186 18.05
END IONS

BEGIN IONS
CHARGE=3+
PEPMASS=739.661194
RTINSECONDS[0]=472.699
TITLE=150313 3444B.d, MS/MS of 739.6611938 3+ at 7.87831666666667 mins 
86.096572 322.7
171.111082 122.8
281.048355 284.2
396.143532 72.09
505.207948 89.47
650.598581 168.7
669.282966 148.4
774.297945 113.3
917.425481 111.8
1023.928828 114.4
1111.993234 38
1209.556547 22.08
1308.515621 54.33
1412.610305 62
1504.725846 10.04
1611.775783 55.7
101.071699 143.1
245.074170 90.25
341.014316 146.9
372.182620 35.07
523.290944 69.06
644.350335 117.4
734.657004 131.6
845.874036 95.03
935.883241 56.8
1053.455092 90.72
1100.397154 32.23
1195.414204 14.01
1273.616557 36.12
1386.077678 10.03
1480.966268 10.04
75.055388 125.3
207.030009 66.59
306.185296 142.6
405.639661 34.73
505.292146 66.29
654.362120 95.04
683.618759 112.8
820.377107 64.25
912.326149 49
997.917314 87.04
1154.437882 15.1
1308.634384 25.38
87.099876 105.2
244.088195 58.5
342.092272 14.69
398.162185 26.35
507.295167 56.45
569.739222 76.36
671.166557 89.09
780.416042 61.03
892.897986 37.29
1035.930680 82.01
1273.642478 18.02
84.083299 96.06
182.693422 13.12
283.097776 12.17
382.791254 18.66
504.709056 25
647.761833 53.15
672.287671 58.18
789.328658 50.31
909.740870 21.01
1026.064028 65
1289.952236 12.1
143.117059 79.38
183.267779 12.05
274.053837 10.01
504.115003 19.05
654.815805 45.89
719.778770 46.33
794.381057 45.24
943.554776 20.32
1024.425415 51
70.028487 54.03
234.140785 10.47
511.256202 18.16
624.307367 33.13
734.302967 45
788.330734 40.44
891.453002 19.56
1015.942175 48.21
105.076303 31.66
504.131222 13.02
655.071148 20
743.321762 42.44
785.312767 39.04
893.761320 18.38
1052.449332 44.6
143.143296 15.45
476.233542 12
619.002617 19
763.176843 40.84
848.843832 34.8
909.457434 18.05
1024.951381 40.28
132.195834 14.09
465.155353 10.01
634.363758 18.16
734.973257 36.54
834.342473 32
932.949480 15
1035.972920 33.5
64.168664 10.01
151.629254 12
582.022606 14.15
633.275783 16.28
641.319449 15.03
654.456666 10
655.615236 16.72
665.750053 29.8
671.239053 12.04
702.772302 16.29
703.431357 23.02
711.269811 25.11
728.653065 32.33
728.721030 14.07
734.754485 11.56
735.146472 22.78
741.336292 21.31
745.454600 18.25
758.824392 18.23
788.864839 13.56
794.265138 15.35
796.254772 31.21
850.810167 30.84
850.850168 17.04
880.312252 11.88
917.325104 12
978.933768 28.8
1001.346161 12.75
1024.035506 10.1
1024.993237 29.49
1034.931667 24.15
1063.506876 19.65
END IONS

BEGIN IONS
CHARGE=3+
PEPMASS=739.661194
RTINSECONDS[0]=470.013
TITLE=150313 3444B.d, MS/MS of 739.6611938 3+ at 7.83355 mins 
86.097813 999.4
171.112500 239.5
313.187214 162.9
393.216206 321.3
558.723062 172
646.320428 144.6
733.989867 325.3
812.354409 129
927.382097 147.6
1024.507434 208.8
1080.520584 102
1209.564925 87.65
1272.612392 76.69
1420.535442 24.35
1522.740577 60.34
72.081057 138.7
230.128530 121.5
281.047420 124.1
392.209358 202.3
521.225548 171.6
[truncated: 117,799 more chars]
