# Supplementary material for: Unmasking Heavily O-Glycosylated Serum Proteins Using Perchloric Acid: Identification of Serum Proteoglycan 4 and Protease C1 Inhibitor as Molecular Indicators for Screening of Breast Cancer
Source: PLoS One. 2016 Feb 18;11(2):e0149551. doi: 10.1371/journal.pone.0149551 (PMC4758733; doi:10.1371/journal.pone.0149551)
Supplement: S1 Appendix — (ZIP) [file pone.0149551.s001.zip › Supporting information/S7 Table 2 b2-C1ih peak list.mgf]

BEGIN IONS
CHARGE=2+
PEPMASS=293.175415
RTINSECONDS[0]=595.232
TITLE=150313 3544D.d, MS/MS of 293.1754150 2+ at 9.92053333333333 mins 
123.044228 448.3
209.117969 893.3
276.676829 179.4
440.641703 16
61.040393 396.5
221.116523 822.9
275.272775 136.9
99.081415 245.4
235.169853 675.2
357.069328 131.3
158.026736 177.5
237.112328 599.7
265.180512 38
111.116504 158.7
161.095174 569.5
277.287104 35.38
138.012730 152.4
191.000651 246.5
277.260413 15.01
71.084062 150.1
238.118207 204.3
276.727312 14.16
151.145249 141.4
222.120132 173.2
280.900452 11.03
127.981156 113.2
210.122266 149.5
129.090064 99.69
234.226683 149.3
61.073199 12.24
62.890210 26.17
77.059506 50.4
79.021269 98.73
81.053075 26.03
81.069031 58.01
81.260709 25.79
83.083631 45.41
85.264309 12.01
95.089583 32
95.459918 10
96.718788 28.33
97.291439 55.27
101.024863 85.41
109.101731 77.61
111.154648 22.01
114.973967 21.12
123.102224 15.15
128.015693 14.44
138.048537 14.67
140.997998 83.13
142.526412 37.1
149.532501 26.01
161.167928 11.57
167.422878 24.07
176.114789 132.8
176.157701 14.12
177.162234 16
179.107934 52.65
181.046825 53
181.120853 79.04
191.046796 20.21
194.973486 37.09
195.101600 60.69
209.178753 17.67
210.183408 10.12
211.868577 72.16
219.099250 15.67
221.185978 15.12
233.188546 10.06
235.230615 19.09
235.256397 10.12
235.374336 15.16
235.660861 10.1
236.170423 99
237.175454 15.05
237.617367 18.92
238.975473 15.01
248.171978 131.2
249.185477 52.49
249.217918 12.03
252.155607 45.8
253.160274 65.17
253.241820 92.98
255.266574 88.49
255.944161 24.04
256.648322 11.68
1190.077372 13.36
END IONS

BEGIN IONS
CHARGE=2+
PEPMASS=303.191345
RTINSECONDS[0]=223.165
TITLE=150313 3544D.d, MS/MS of 303.1913452 2+ at 3.71941666666667 mins 
85.102172 1021
250.182012 679.1
268.189990 434
111.117706 387.9
226.187612 391.1
268.205639 298.7
69.070588 286.2
251.183672 197.5
269.195293 255.6
123.045109 284.4
209.151177 138.4
266.999459 228.8
153.129415 257.4
169.044730 128.5
267.209355 215.2
71.086574 238.1
198.185589 128
285.173329 170.6
97.065857 187.4
178.132049 113
288.228371 138
158.027156 177.4
210.153931 110.1
269.152934 99
119.086593 177
191.135759 105.1
306.249650 98.8
124.048303 164.8
196.170273 94.25
262.142395 90.31
61.041640 37.79
69.033978 148
69.103800 10.33
70.146080 14.89
70.553479 11.38
72.088264 49
72.428485 27.43
73.194679 10.07
78.939703 42.48
83.087420 65.08
84.632577 12.04
85.139708 43.46
86.104013 91.67
86.121501 20.02
87.025866 98.88
95.084611 160.8
97.104628 10.06
109.067100 59.48
111.043960 48.64
111.265654 30.32
113.059748 53.12
116.735306 46.78
120.079970 137.5
121.099848 22.69
123.117313 96.2
124.101118 11.12
126.062847 18.23
129.082234 23.11
133.098036 10.14
140.999705 67.13
141.132827 14.01
149.059425 37.5
149.132261 28.48
153.055495 22.04
153.087212 72.76
153.197728 12.17
158.069289 20.09
159.080566 22.96
160.020855 26.24
177.165649 74.6
179.107462 67.76
182.151469 38.92
183.039137 80.03
184.944135 12.2
189.111303 74.01
189.165229 48.82
196.229699 10.03
207.138962 70.13
208.315837 13.11
210.178760 63.26
214.183354 78.29
214.366932 11.01
220.179189 10.04
226.331874 11.78
227.179925 21.02
227.390177 11.57
230.149691 85.6
235.143350 16.08
243.032503 35.1
250.270789 33.64
250.401198 60.96
250.968710 21.04
251.221554 14.2
251.386355 17.01
259.582233 79.31
262.186094 76.76
266.172567 45.22
267.047727 11.01
268.141494 56.14
268.266208 19
269.260035 10.04
285.231952 14.8
287.951769 25.56
288.201872 41.08
288.304491 10.38
307.141497 88.05
307.181942 13.25
327.951499 18.02
END IONS

BEGIN IONS
CHARGE=2+
PEPMASS=325.202576
RTINSECONDS[0]=231.493
TITLE=150313 3544D.d, MS/MS of 325.2025757 2+ at 3.85821666666667 mins 
71.085495 472.5
193.160761 293.1
284.294832 224.2
449.283244 91
115.075647 292.9
193.979909 169.8
287.237503 158.6
441.226645 16.48
109.101712 258.7
219.132187 167.1
307.152937 110.1
140.999664 258.2
205.117880 146.2
309.187038 85.16
88.047909 222.1
221.188070 139.4
327.209319 78.48
121.101152 219.1
173.151078 137.2
307.200206 61.29
114.090264 211.9
210.185049 119.8
305.216214 56.25
89.060083 192.6
265.198299 111.4
268.128990 51.71
83.085688 178.3
250.149386 101.3
275.160241 49.38
149.096498 166.4
177.091915 99.12
268.208700 27.04
67.054651 30.36
69.070034 69.8
71.307271 48.03
75.044236 94.13
77.039176 128.7
81.071699 47.07
83.111176 17.25
83.134458 10.02
85.063592 136.5
85.091144 12.12
89.098661 10.01
93.071033 42.01
95.084799 108.1
97.100749 68.79
98.985788 165.3
99.028756 11.32
107.086956 38.16
111.081326 14.08
111.353121 10.02
113.059650 127.3
114.364329 16.88
115.121009 10.33
119.083783 26
125.652345 23.11
127.037915 11.08
131.313304 35.12
135.113010 72.34
140.162308 11.21
141.043966 14.8
141.089206 99.45
141.121097 14.01
144.086186 82.07
145.798088 20.64
147.116390 26.6
149.129820 91.16
149.149266 35.68
152.107074 89.4
153.052604 139.7
153.512778 24.37
155.105810 65.28
155.143466 157.4
158.025327 108.4
165.095300 101.6
167.081892 73.62
169.085767 55.07
174.133643 53.5
176.128464 98.27
179.471395 25.8
181.050704 53.01
181.083923 79.04
182.409013 19.38
190.089003 54.41
193.217868 14.02
193.456166 21.11
195.727512 35.14
200.206244 50.9
203.145172 53.15
206.189055 96.57
213.092452 18.56
215.128224 61.12
224.825044 15.05
225.197226 34.9
239.207294 66.33
250.196919 11.01
254.768038 20.29
255.960510 13.01
263.201772 82.47
264.195461 78.83
265.032386 11.57
265.259197 38.35
280.171923 14.08
308.202934 19.14
311.240183 26.09
END IONS

BEGIN IONS
CHARGE=2+
PEPMASS=347.219605
RTINSECONDS[0]=237.935
TITLE=150313 3544D.d, MS/MS of 347.2196045 2+ at 3.96558333333333 mins 
111.117736 1480
183.101534 259
329.242135 150.9
449.054959 14
112.121336 701.3
168.051297 203
302.120011 142.5
71.050045 411.1
208.172716 160.1
321.251797 115.7
69.070112 347.4
241.227411 156
288.169031 91.01
103.076027 293.4
179.035196 147.4
289.178779 80.13
61.039454 230
168.070455 145.9
314.104386 78.68
117.093908 169.9
169.085274 115
302.210653 73.05
156.103431 153
192.146828 115
350.244518 61.14
70.073910 150.9
213.165927 110.8
271.184362 52.77
104.070902 149
254.062789 101.4
305.233238 41.88
69.097847 50.16
69.531221 19.5
71.097834 12.04
72.907309 31.28
84.043633 44.88
86.098192 38.28
90.065143 69.29
97.100467 75.83
102.377010 33.02
104.349438 17.12
107.085380 119.3
111.360509 17.41
112.162910 31.12
112.181027 18.04
112.195472 11.2
112.387557 14.18
121.102316 21.82
121.464689 27.64
123.079600 79.41
125.095304 49.01
133.086391 123
134.088571 114.9
137.058871 73.76
137.096464 71
138.491841 10.01
149.094444 82.15
151.099192 123.1
153.088035 23.72
155.143008 83.2
156.158348 10.28
158.026024 141
163.072610 48.14
168.108113 18.02
169.130456 22.82
169.873011 15.32
175.149829 90.56
177.087848 35.38
177.106374 15.2
183.141456 22.04
183.159897 13.11
192.084452 17.2
192.184769 12.03
200.106094 10.75
202.128883 70.01
211.130798 84.45
213.979873 11.01
216.086756 36.29
216.625736 46.08
220.067015 39.07
224.202001 78.4
226.180368 57.94
226.325599 31.39
231.099583 52
235.170678 61.09
237.111978 69.2
251.117628 34.09
275.161941 34.24
275.179257 14.09
289.228293 18.24
321.304405 11.02
331.224575 38.45
348.720152 15.68
349.153153 25.11
350.273329 24.08
1231.972346 11.07
1383.426250 27.21
1383.465330 11.01
1395.452137 11.01
1508.351092 10.03
END IONS

BEGIN IONS
CHARGE=2+
PEPMASS=358.255402
RTINSECONDS[0]=411.107
TITLE=150313 3544D.d, MS/MS of 358.2554016 2+ at 6.85178333333333 mins 
111.080730 280.9
212.115615 144.6
330.175278 123.3
61.040525 245.2
208.176489 115.9
285.153152 106.1
95.086221 187.7
217.050267 114.3
268.993380 89.79
81.069877 175.2
244.024869 98.91
324.333583 62.2
125.097414 173.1
201.052019 97.17
314.170641 55.06
155.144574 171.6
245.219328 89.89
281.245778 44.1
123.079369 157.7
168.111246 77.76
282.247599 43.41
89.059966 155.4
215.133474 75.89
325.254123 41.67
155.097200 152
231.079171 51.57
343.014477 26.56
141.128971 132.6
245.267101 33.14
360.287628 18
67.054210 91.56
69.071578 44.44
71.085547 126.7
73.028639 50.3
81.702404 12.67
85.161969 74.17
86.174690 29.45
91.053172 42.6
97.099954 125
109.102205 24.16
111.118101 17
112.119907 64.78
113.063902 81
118.209383 13
125.137441 88.65
135.042351 97.97
137.100714 89.68
141.150355 24.01
148.118686 48.15
151.073534 80.94
169.532871 27.77
207.206954 27.17
259.250442 21.12
259.512431 10.45
263.493582 10.47
END IONS

BEGIN IONS
CHARGE=2+
PEPMASS=362.225525
RTINSECONDS[0]=225.648
TITLE=150313 3544D.d, MS/MS of 362.2255249 2+ at 3.7608 mins 
153.091513 230.2
219.063709 295.1
285.123414 238
365.295302 251.8
59.049189 185
196.172039 234
329.220960 129.1
458.298716 87.24
135.116387 179.3
164.151030 161.2
311.205651 89.77
364.249627 63.6
100.047163 178.2
167.104895 122.3
316.191127 88.09
370.897079 12.04
133.099674 178.1
203.055632 106.3
276.118672 87.63
85.064262 161.1
234.194497 106.1
291.239084 85.44
109.063576 154.9
170.091301 98.01
281.232614 81.84
95.086544 146.3
213.195918 81.42
347.194013 71.37
120.079234 136.8
173.133165 79.61
268.141636 59.58
101.005181 125.4
217.106115 77.1
266.186885 50.15
67.054306 61.34
73.063933 54.27
83.217218 21.02
91.052527 29.12
93.059493 73.55
97.062408 26.9
99.055280 113.8
99.074514 26.02
100.075056 16.12
101.061362 75.78
107.084695 44.7
112.099340 31.61
115.075728 42.12
133.148128 11.5
139.107317 18.01
139.215592 14.01
143.068901 110.9
143.097705 14.45
147.079554 87.84
147.114398 80.76
151.149466 95.35
151.176174 12.08
152.070511 29.14
155.103235 73.14
155.125562 13.03
162.737563 24.45
164.187567 18.02
167.139480 11.1
169.084104 44.05
182.049827 77
189.021380 33.56
208.461378 24.21
215.180512 45.51
217.148519 11.1
239.727698 24.09
241.131670 71.02
250.151008 46.9
251.197223 63.14
260.149192 21.33
267.138126 39.05
269.150289 33.2
285.174777 31.31
285.522764 31.68
304.882802 14.69
323.316927 19.36
324.061232 44.06
336.262116 15.29
1516.635837 32
END IONS

BEGIN IONS
CHARGE=2+
PEPMASS=366.26294
RTINSECONDS[0]=402.619
TITLE=150313 3544D.d, MS/MS of 366.2629395 2+ at 6.71031666666667 mins 
89.060488 520.8
252.134988 156.4
308.192448 97.24
369.315803 53.49
482.323696 47.57
95.085772 312.9
191.141877 141.6
326.970304 73.15
445.081826 18.61
540.411741 10.03
139.075394 254.1
193.123575 140.9
307.213905 66.15
151.110822 197.2
161.131462 138.3
266.179237 61.85
91.055862 183.3
219.208302 117.4
261.149555 51.12
111.116779 178.2
228.153453 113.3
309.248733 30.03
147.065333 177
189.160435 112.8
281.054701 26.5
119.084458 161.9
201.162783 106.2
326.026211 25.49
133.086440 160.1
163.112156 105.3
298.168295 18.29
73.030573 152.4
189.127300 104.4
292.164242 18.24
59.050319 146.5
61.038725 68.72
69.070003 80.2
70.063860 21.38
73.066067 103.2
73.087623 12.12
73.526292 12.28
80.809168 11.07
81.070169 55.44
83.086078 114.1
85.104085 33.22
89.024225 61.68
89.566061 14.01
93.070231 96.89
93.094830 14.01
93.186667 17.12
93.396317 13.25
95.115821 15.22
97.101062 47.26
97.380856 10.24
101.061686 53.92
109.101519 139.2
110.102644 140.7
113.790397 12.1
115.019237 69.41
119.112190 23.04
119.130887 15.28
121.064312 99.66
121.102279 143.4
123.080471 118.1
123.118418 100.4
131.067184 116.3
131.096836 15.92
135.114174 82.39
137.132446 66.88
139.143954 10.21
147.116915 116.2
147.374925 13.1
149.095113 79.27
149.135333 42.11
151.147367 85.48
151.606251 13
162.137377 21.28
167.142193 48.12
169.084937 91.01
191.100954 10.12
193.199556 10.04
201.203819 10.08
203.179287 32.16
214.003688 87.15
223.093237 61.01
228.194424 12.12
229.779034 12.02
235.170468 56.04
244.213937 37.39
245.191415 20.12
253.111905 73.37
261.257683 15.22
298.180696 14.01
307.060401 12.04
308.252261 16.29
1065.434400 27.04
END IONS

BEGIN IONS
CHARGE=2+
PEPMASS=369.170441
RTINSECONDS[0]=359.484
TITLE=150313 3544D.d, MS/MS of 369.1704407 2+ at 5.9914 mins 
61.040565 409.9
205.120157 256.3
265.179104 626.1
372.171824 80.51
474.965014 13.11
703.029920 10.56
121.066602 361.9
237.113766 228
293.180369 134
371.196572 79.41
98.984639 288.2
209.124518 198
266.185493 128.7
372.191103 72.6
121.100584 282.9
167.105801 197.3
309.170755 122.5
372.222807 51
141.001486 235.9
164.045861 188.2
267.002867 94.05
371.295845 40.12
91.053901 234.1
187.147740 128
317.244696 66
371.538314 13.03
123.081169 213.5
176.151633 116.9
334.239970 51.12
105.072179 211.2
251.198567 113.9
317.169733 49.36
95.049105 151.7
219.173383 105
303.418552 43.26
138.126418 146.4
189.161884 104
335.240117 30.78
61.073356 19.06
73.028574 58.04
73.046793 107.9
77.041395 113
81.069649 107.7
81.222682 44.17
83.085173 76.74
85.065090 117.9
85.101570 105.6
93.068431 81.9
95.084350 119.4
97.064516 113.1
99.081433 68
101.041139 10.01
105.558050 42.16
106.071792 60.7
107.083176 16.48
108.090457 86.01
111.044310 122.8
111.197522 10.14
112.074667 72.78
112.096008 17.4
113.058037 129.4
113.086333 17.06
113.203403 32.36
113.801716 22.36
115.075186 139.2
119.049640 124.8
124.368289 29
125.095951 86.26
125.131468 85.78
127.075655 78.24
127.109552 145.6
133.098950 69.43
135.079225 56.96
139.073944 102
139.109922 106.9
143.105683 94.04
143.141607 11.28
148.313528 11.21
152.081566 106.7
154.091113 46.26
158.026594 64.23
159.511983 18.52
164.098306 12.32
166.158110 40.2
168.106953 90.69
168.785797 13.09
175.147553 39.29
176.117977 30.16
177.124627 44
181.046724 98.02
184.111986 23.01
187.111881 72.31
191.169855 88.03
193.635103 21.02
201.123683 43.67
205.178310 16.05
207.397312 10.07
210.119659 68.57
212.069806 55
225.352538 12.01
234.994256 40.34
237.159330 19.1
241.142098 53
243.211049 24.21
257.226166 27.19
265.462907 21.06
266.580561 24.25
289.201077 19.45
293.891989 29.23
293.909692 12.17
294.172479 28.54
298.852956 15
302.098639 19.02
1228.101091 10
END IONS

BEGIN IONS
CHARGE=2+
PEPMASS=369.231811
RTINSECONDS[0]=242.911
TITLE=150313 3544D.d, MS/MS of 369.2318115 2+ at 4.04851666666667 mins 
97.064943 396.8
198.186133 327.1
267.003156 139.3
372.186860 225.1
574.227603 110.2
668.582974 10.01
89.060590 326.2
210.183861 326.1
308.178829 69.24
371.238727 67.21
123.081242 322.3
169.085193 262.3
265.180527 64.11
373.196113 66.68
158.027819 244.2
177.127435 170.6
317.140632 51.52
390.160902 43
99.062717 183.3
212.070563 169
267.133005 50.78
372.135157 29.44
140.999876 172.1
183.101626 166.3
329.216206 48.58
445.943880 11.67
111.044852 171.8
182.155881 165.3
264.647219 42.01
372.296565 11.28
121.100709 163.9
168.074423 135.5
305.190002 41.88
390.203331 10.04
124.083211 157.3
252.123334 128.6
355.744117 40.25
153.090840 156.4
225.887478 114.5
272.162307 34.46
59.051081 37.07
69.282395 28.13
81.076794 18.29
83.052480 72
83.077303 11.01
85.047685 27.12
89.088843 26.05
95.049093 12
96.692352 20
97.100786 42.22
99.043263 67.35
102.067103 132.2
102.096991 10
107.086056 104.8
109.048116 61.48
109.065884 139.7
111.104699 10.47
112.074363 118
113.061526 80.53
115.261807 13.68
121.062692 154.6
123.117614 133.2
123.388840 23.34
123.678694 26.1
124.114097 12.62
125.060084 100.8
125.079692 24.02
128.209031 18.11
129.102043 88.71
137.096387 96.44
137.128648 83.41
138.097462 90.08
139.075943 46.49
139.992314 16.29
141.274373 16.12
144.101529 28.06
151.076758 17.57
151.111582 125.8
151.479581 16.17
152.449199 12.03
153.284090 29.01
153.729307 16
157.120884 17.21
158.078421 13.07
163.148815 71.7
166.092411 12.28
171.082484 82.7
173.105848 100.9
175.110597 109
176.981646 20.02
181.084116 95.01
183.159773 12.01
183.298539 12.05
185.127998 31.32
187.123366 10.01
195.071423 50.14
195.101638 106.1
196.169907 86.41
198.253179 16
207.146375 95.41
208.994423 10.07
210.438675 13.04
214.864329 23.8
220.138587 65.9
220.168838 15.53
221.154183 43.8
227.211281 16.07
239.158666 26.79
245.151306 90.06
247.169500 10.68
252.166453 15.15
253.141844 49.73
255.145045 97.83
265.786466 14.29
267.370942 29.57
272.580923 12.5
273.648317 13.12
279.130529 32.62
279.147522 18.21
289.227307 10.01
292.158585 23.04
292.540079 10.32
294.133462 23.27
307.196699 31
318.198684 17.04
353.557073 10.8
354.114694 21.25
1007.620737 13.01
1087.676683 10.09
1380.863451 11.01
END IONS

BEGIN IONS
CHARGE=2+
PEPMASS=377.236755
RTINSECONDS[0]=238.939
TITLE=150313 3544D.d, MS/MS of 377.2367554 2+ at 3.98231666666667 mins 
89.060511 222.4
202.058470 246.5
274.021890 95.5
380.207286 72.25
73.028317 161.3
217.120714 124
268.154166 94.78
362.274411 44.56
109.071128 155.3
171.120696 116.2
302.252396 77.49
437.244996 38.49
111.080120 125.4
199.182617 96.62
360.144154 61.63
362.312391 10.03
149.096353 125.1
192.075628 94.45
349.178761 57.53
87.042793 115.3
167.069286 82.92
332.257738 46.06
155.103128 111.8
161.131989 79.2
281.539671 44.37
73.064852 110.6
176.101581 70.16
359.007674 37.84
125.094593 96.02
216.027041 65.95
300.197571 32.51
149.023720 95.2
189.131472 63.76
321.009743 26.11
60.490071 13.01
61.039082 67.78
71.086299 65.09
81.069230 47.04
89.500099 25
97.065489 37.91
97.583501 35.31
109.109479 37.64
111.107451 10.06
111.206418 15.44
143.067394 37.6
151.037862 51.67
153.114515 30.44
165.100926 29.23
181.051135 26.11
187.145857 47.02
187.171138 13
197.055302 46.59
199.108741 55.12
202.119588 10.67
209.462782 45.07
209.477262 25.48
210.183863 52.17
211.123205 10.12
223.059939 19.56
232.106339 40.21
239.148127 22.6
249.114479 50
251.140784 53.69
259.151764 49.67
271.458038 14.89
352.123482 17.23
856.996961 53.82
END IONS

BEGIN IONS
CHARGE=2+
PEPMASS=380.277283
RTINSECONDS[0]=412.111
TITLE=150313 3544D.d, MS/MS of 380.2772827 2+ at 6.86851666666667 mins 
89.060883 2605
177.111239 280.3
295.263136 115.4
85.102649 632.1
195.117935 248.4
287.201616 99.81
71.085269 293
258.180537 162.9
367.582997 67.64
90.063676 291
178.114968 137.9
107.070462 284.7
267.151439 63.28
133.087934 258.5
195.177696 14.28
151.095651 185.5
170.585902 10.47
99.117447 169.6
73.064611 169.5
86.104232 161.6
70.472541 67.76
71.230487 17.24
71.746370 13.68
72.867183 15.41
81.068644 139
85.067942 88.13
85.944048 29.2
86.141575 11.45
87.045138 156.4
89.100453 67.76
89.121732 11.18
89.267941 31.38
89.800463 29.78
89.865860 50.82
91.064128 83.07
95.083383 40.14
97.100431 83.86
99.044647 55.3
99.171240 10.17
105.849035 12.22
106.510421 48.64
113.058587 111.8
121.062091 50.72
121.100792 100.3
123.117459 80
125.130055 74.13
130.691715 13.03
134.090874 152.9
134.124010 16.07
134.418192 15.05
135.098954 140.8
149.133857 84.29
165.162788 149.9
167.103868 87
169.193707 100.9
1080.170896 14.29
1688.241725 48.79
END IONS

BEGIN IONS
CHARGE=2+
PEPMASS=406.249268
RTINSECONDS[0]=236.456
TITLE=150313 3544D.d, MS/MS of 406.2492676 2+ at 3.94093333333333 mins 
61.040003 309.2
167.033588 201.4
310.130345 471
409.238639 76.17
535.333317 42.21
149.022017 274
213.121718 199.4
262.203571 135.6
436.313158 47.48
83.085505 246.5
205.122699 172.4
294.186368 109.1
372.264124 37.23
73.016868 200.8
210.125027 141.1
321.221231 107.8
361.265785 29.21
80.054877 192.9
249.079157 134.3
259.153273 91.03
89.059987 188.9
218.184754 125.1
328.216366 88.98
81.070196 180.8
177.015605 119.3
277.159822 71.78
71.047647 149
199.150970 105
335.159737 71.33
137.095382 129.4
170.104529 104
329.150439 69.03
123.114910 125
206.117155 98.55
295.168078 68.47
59.049404 87.59
69.554759 23.27
71.070515 16.68
74.031266 116.2
80.530900 66
81.094166 22.04
83.119969 10.28
83.140506 10.47
85.064577 119
85.092524 10.75
86.525550 25.57
89.236712 10.01
89.533844 29.4
89.954215 14.08
91.052247 121.4
100.085824 109.2
105.032181 70.72
112.118162 21
113.133220 87.7
116.069535 110
133.086703 60.45
137.125426 13.22
140.114798 88.7
140.138848 13.01
148.688832 12.62
149.344755 55.2
150.025472 25.56
151.111248 40.01
153.089047 119
159.063861 15
162.037620 36.52
162.124410 11.02
185.079808 59.12
188.107563 12.12
188.852993 32.5
193.120868 41.24
203.176160 77.23
204.172885 65.06
206.766145 37.02
217.124622 44.52
217.147568 26
221.536563 16.75
223.553592 10
225.059990 44
235.170000 43.3
242.146171 35.01
261.193472 48.05
263.436665 17.25
269.028194 67.4
274.128289 66.36
277.203066 12.07
283.134223 42.71
292.242623 38.17
310.179797 26.09
310.595970 27.49
310.614461 10
311.124621 54.56
316.150151 19.5
316.246445 22.04
326.220273 30.03
331.197280 44.85
347.274103 49.19
358.619604 22.01
916.840926 11.01
1681.424373 35
END IONS

BEGIN IONS
CHARGE=2+
PEPMASS=410.292511
RTINSECONDS[0]=403.623
TITLE=150313 3544D.d, MS/MS of 410.2925110 2+ at 6.72705 mins 
123.116733 360.8
221.102181 246.3
347.298432 182.9
412.220952 73.34
123.079575 359.5
175.113434 166.1
283.046618 100.1
412.274858 11.62
119.086359 285.8
173.134089 139.6
275.199822 73.53
95.087367 262.1
246.206529 128.1
293.244020 71.17
97.064988 242.8
213.186496 118.3
313.186498 59.23
99.081126 242.6
211.026490 115.8
290.182254 53.32
62.990174 239.5
209.026082 92.92
305.284693 43.61
127.074237 229.7
221.227205 88.26
297.261478 39.11
121.101865 228.4
163.149112 81.12
315.268652 28.53
147.118418 227.4
225.056689 75.76
335.246486 20.19
59.213907 19.31
61.040164 52.66
63.028000 11.56
68.057096 71.33
69.787473 20.01
71.049405 155.1
71.075133 16.24
71.087010 43.33
73.029623 112.4
73.064618 61.39
83.083805 14
97.101890 119.8
99.125766 12.16
109.027977 56.22
109.099345 175.1
109.629019 64.23
111.081696 13.15
111.117486 164.8
111.136199 34.23
116.055710 58.12
117.075216 126.3
119.120192 13.08
120.086804 192.1
123.164483 14.05
125.095198 72.19
125.115384 12.12
135.080850 138.2
135.129579 10.21
137.095804 207.4
137.132740 123.4
137.156660 20.6
137.187155 11.8
138.095827 78.71
138.134615 82.19
139.075962 139.2
142.120552 141
145.062221 81.4
145.097591 10
149.137117 20.05
149.320167 11.28
151.148343 121.1
161.107559 14.18
165.096696 29.88
175.148202 30
177.017529 47.47
177.035150 19.56
177.112951 47.38
187.147615 16.57
187.576315 13.09
189.163418 59.7
199.110135 25.25
202.166067 38.68
211.061333 16.67
218.823449 46.1
248.011535 23.04
253.151704 48.24
254.978110 66.24
275.898856 14.62
303.233709 12.75
316.054896 10.02
323.300910 16.69
868.383662 10.47
END IONS

BEGIN IONS
CHARGE=2+
PEPMASS=414.140228
RTINSECONDS[0]=355.971
TITLE=150313 3544D.d, MS/MS of 414.1402283 2+ at 5.93285 mins 
105.069812 789.4
205.156048 229.1
329.031624 144.4
397.296171 101
121.065364 253.4
235.001748 173.7
279.194820 99.07
414.355242 60.21
111.042946 240.8
170.973253 160.3
311.141035 94.5
417.261317 48.27
107.085340 211.6
173.127453 152.2
299.123095 84.84
379.250525 32.41
69.033887 203
189.161557 141.3
305.282407 77.37
449.666448 31.11
119.048390 189.7
235.129446 129.3
364.050315 71.18
387.176238 10.28
151.111415 183.2
203.109037 110.2
347.041633 65.24
416.245981 10.25
81.033891 179.5
209.117746 100.8
309.206667 60.23
417.069080 10.14
106.071484 178.3
192.997384 100.4
285.215037 58.39
69.069791 172.2
195.100472 98.52
333.235675 52.53
67.053874 10.92
67.252090 20
68.030656 23.35
71.086000 117.9
71.108149 13.45
81.069944 114.7
81.095028 13.33
85.062973 92.31
85.081470 14.05
85.100079 148.7
85.573174 12.02
97.063105 83.31
98.988223 19.02
99.078923 93.79
105.111797 18.9
107.111921 20
109.103432 58.56
112.206638 13.15
119.082635 149.7
120.516523 24.17
121.030332 53.21
121.489685 29.24
122.067965 170.3
123.084454 56.38
124.082423 67.67
124.967298 93.88
126.945819 80.92
129.054971 64.9
130.135227 16.01
130.977398 67.9
136.076217 154
136.122198 10
140.398548 25
140.960540 18.17
143.762904 11.01
146.082036 87.37
147.065568 48.02
149.095980 100
149.129414 99.29
153.091283 155.2
153.137361 11.03
154.131494 77.44
155.106670 93.89
157.118625 46.76
160.084863 56.34
164.116132 33.04
166.528065 12
167.382491 12.89
168.977753 77.37
169.084336 23.08
175.120048 25.47
177.705580 33.88
179.891307 10.07
183.134081 76.88
184.713136 13.57
187.131926 48.24
190.994633 78.11
191.005164 49.29
191.105196 43.02
193.125688 75.07
193.165452 14.41
196.987146 80.95
197.041390 14.68
199.171109 19.1
201.985899 36.56
219.012617 22.28
233.608476 31.32
235.046931 10.01
235.175008 13.25
238.050044 22.11
239.159851 92.9
245.008114 72.23
253.134282 17.11
254.964963 22.82
277.232076 36.35
291.225705 22.23
296.113874 34.45
305.331042 10.06
327.231298 27.8
338.164032 27.02
338.951658 11.12
363.175559 18.67
911.863280 24.6
1485.471102 10
END IONS

BEGIN IONS
CHARGE=2+
PEPMASS=416.749115
RTINSECONDS[0]=171.57
TITLE=150313 3544D.d, MS/MS of 416.7491150 2+ at 2.8595 mins 
86.097118 2473
173.128965 4245
288.153131 346.9
432.255160 439.9
545.342594 141.6
632.371646 897.4
745.452885 66
60.045677 614.7
175.118399 411.9
270.143983 200.4
369.210306 378.1
553.294106 132.3
633.379759 206.2
682.522611 12.68
128.108024 384.2
229.127478 351.8
299.190603 115.1
433.254690 148.9
518.233676 83.19
634.384545 125.1
684.391486 12.12
130.101451 303.6
246.153710 334.6
268.088079 111.8
399.204597 130
515.311132 57.22
635.377486 106.3
158.092501 282.1
174.130415 285
359.223538 86.45
401.254263 103
546.332464 27.02
590.353327 77.11
70.066176 233
201.124453 248.1
282.640351 82.25
414.265670 96.44
543.795842 21.41
584.353098 63.38
72.079740 220.3
239.162720 178.9
303.147543 79.8
376.141004 83
551.676641 13.04
640.307282 26.82
113.073866 204.2
187.110016 178.1
353.217400 75.01
440.255148 70
486.285029 11.68
658.157422 25
110.071310 144
202.125652 157
346.223469 64.48
422.231884 63.84
568.227018 24.91
71.085893 143.7
204.133139 149.2
333.117702 60.94
390.234531 60.05
615.354567 22.78
61.046982 61.96
69.069656 98.23
70.195019 12.38
71.108467 15.22
80.057632 113.8
86.144007 38.44
86.322209 40.45
86.489962 26.04
86.632436 33.34
87.099862 121
87.223003 28.04
88.109993 22.6
97.356556 13.07
100.088138 80.1
102.053748 141.4
103.052146 23.77
105.064934 111.2
111.114413 27.33
111.338301 30.02
114.065373 79.33
114.091192 75.09
115.083342 93.45
115.119167 12.24
116.110838 112.3
117.088184 69.33
128.153743 12.12
129.100558 84.73
130.153835 16.35
136.536703 14.05
141.088089 27.18
143.118575 47.35
144.076938 130.9
145.058193 53.04
149.025728 10.35
149.597898 17.17
158.028572 93.36
158.147831 12.25
159.109352 72.22
160.115302 130.1
171.073534 40.05
172.954657 55.33
173.058174 32.2
173.323892 16.07
173.848475 22.97
174.057651 82.17
174.186366 20.19
174.887558 12.75
175.071108 37.78
178.091195 32.2
182.060345 34.46
183.113321 62.15
186.121932 100.7
186.492217 24.84
189.086356 88.84
200.929773 21.02
202.162240 14.12
203.131159 57.65
209.138380 75.2
212.071346 23.56
212.115333 64.18
220.093401 119.3
221.767172 24.42
224.039515 141.5
229.196225 13.35
229.843290 17.45
230.128451 47.76
230.671074 26.73
232.155430 22.15
235.115943 54.31
236.105686 71.67
237.221896 140.5
239.206506 18.06
240.132921 74.16
241.574302 24.07
247.156793 66.84
255.237832 119
257.142499 133.3
258.147446 111.9
259.487007 33.23
261.099275 10.12
268.134328 14.17
271.147936 56.57
272.098996 53.4
272.669281 34.19
287.133262 60.25
310.159976 46.43
312.199085 47.61
315.149849 44.6
319.593482 32.23
321.060205 37.08
326.710573 37.05
328.197065 40.26
345.225945 19.25
346.256750 10.01
368.532317 21.38
369.301618 14.02
390.199404 53.45
397.101936 47.17
403.193439 34.68
414.240396 50.45
415.231829 47.32
417.524131 38.01
422.278864 11.07
433.418905 12.89
436.095376 24.41
454.276627 14.6
614.362725 22.11
632.475411 11
632.650477 20.02
634.265857 10.12
1268.877598 24.29
1589.456306 10.03
END IONS

BEGIN IONS
CHARGE=2+
PEPMASS=434.785004
RTINSECONDS[0]=257.803
TITLE=150313 3544D.d, MS/MS of 434.7850037 2+ at 4.29671666666667 mins 
116.070190 361.7
175.119646 436.5
354.239499 182.1
378.236967 230.7
515.326404 93.57
659.389712 166
661.403661 47
851.524890 69.9
60.045521 193.4
210.187096 312.6
305.157922 137.8
436.290859 153.3
516.327162 79.88
604.268557 144.4
764.496476 58.01
153.091390 183.8
209.152792 239.6
271.147866 121.6
436.264690 143.8
572.344622 98.27
782.539644 29.07
101.071103 181.3
211.186320 226.5
338.218764 117.2
403.293550 138.2
573.351855 53.78
158.090540 172.1
165.019608 139.6
353.275068 110
388.182777 121.2
582.334286 44.27
138.054049 165.4
231.123291 129.4
270.225351 77
417.179551 111
93.072649 141.8
203.108829 103.2
336.218320 76.16
436.314460 98.17
73.066748 141
186.146442 98.3
297.180787 66.06
386.217333 76.82
135.044270 134.1
228.134738 95.34
282.215947 59.64
424.318011 72.04
124.075798 129.8
202.124034 92.15
289.119741 57.78
438.182625 69.85
60.068148 26.62
70.064691 121
72.079624 11.57
74.411575 21.25
77.038861 50.89
77.049405 25.09
85.101222 109.3
98.096554 105.2
111.118101 126.6
113.057267 52.11
113.070837 32.15
114.098733 35.47
116.126102 14.09
135.079205 88.17
135.115425 115
135.319633 20.29
135.389916 27.45
135.449741 19.01
137.058162 87.5
137.068781 42.33
138.090142 13.12
139.052861 105.4
139.075427 65.78
139.111727 127.3
140.081625 46
145.122587 38.16
151.073551 61.44
151.108905 44.98
151.123704 19.5
151.327661 13.25
155.066958 32.27
159.088029 62.78
166.156883 41
175.193085 12.78
176.070719 67.08
177.051987 31.37
184.324919 10.02
188.106587 78.79
192.180733 61.33
200.065534 63.05
200.095821 12.03
201.123823 72.2
212.140888 39.32
220.065866 46.63
221.855948 20.03
222.187532 33.31
224.049410 90.2
224.203182 14.33
227.211614 24.56
231.168794 16.05
231.208397 59.08
240.196655 91.28
240.910145 14.09
243.097468 10.07
245.149818 59.02
246.135889 18.11
251.208364 69.57
252.100256 90.05
252.193709 47.58
252.482425 43.33
271.180756 21.62
281.156996 53.23
284.785769 20.33
299.161860 48.45
309.359157 13.5
314.084177 49.1
326.128909 50.72
358.152319 30.52
377.183461 21.45
378.318265 15.01
381.288824 62.06
383.263611 69.81
385.232883 58.52
392.344007 24.91
402.060977 11.04
418.182452 25.34
419.253714 48.33
420.089030 68.42
422.308409 14.45
429.940484 25.01
434.338800 30.06
434.360560 13
436.233969 47.69
END IONS

BEGIN IONS
CHARGE=2+
PEPMASS=435.271088
RTINSECONDS[0]=262.768
TITLE=150313 3544D.d, MS/MS of 435.2710876 2+ at 4.37946666666667 mins 
89.061679 671.9
210.185778 482.4
352.299033 209.1
401.984558 120
516.340043 214.6
578.345481 51.96
662.400724 32.2
140.107286 197.5
175.120451 314.2
356.181291 185.5
409.196930 101
556.328566 69.44
585.358229 31.9
123.078095 152.3
163.133150 162
291.204003 175.3
402.244117 92.75
515.327954 36.32
86.095631 150.5
182.127797 135.2
309.214035 173.3
403.962177 82.46
503.858315 13.03
136.075229 149.2
247.090962 108.2
353.295990 121.4
386.931348 82.12
108.082288 146.9
209.169529 105.9
274.187168 105
363.091579 69.62
100.074437 146.7
240.085851 100.4
262.202831 84.81
401.232523 65.22
91.054752 139.2
186.112050 96.2
330.171038 72.68
392.264690 53.9
143.117530 130.8
250.091849 92.14
341.013580 68.88
400.977765 47.04
155.099661 127.4
214.148490 89.88
355.214247 54.81
370.354335 46
61.642910 16.32
72.081043 21.12
73.028225 15.12
80.047899 63.06
81.070090 67.45
82.963175 14
86.120672 12.25
89.104432 29.02
89.112766 26.5
89.342091 19.09
89.638688 38.26
96.081385 113.8
97.064995 111
97.497528 16.01
100.105299 15.12
100.116594 11.28
101.071037 98.04
103.111159 13.22
105.100906 18
107.084263 43.67
109.335243 25.48
110.555598 22.12
112.967259 39.39
115.568009 11.01
118.152676 22.6
119.086669 123.5
127.049334 55.11
127.108454 62.4
137.096673 98.86
140.139071 13.04
141.051310 32.41
141.101155 88
143.138472 29.75
147.070329 94.36
153.053021 92.05
154.133065 50.6
158.027169 38.37
171.351099 15.89
175.166849 15.04
175.191933 15.17
176.148865 24.12
183.112968 85
195.192283 62.18
210.058110 46.25
210.083823 12.25
210.133147 11
210.244153 10.14
212.195838 60.37
219.067131 60.56
221.114600 84.16
223.188362 78.94
227.209179 64.25
227.238037 13.02
239.211978 50.44
240.150635 61.14
241.117473 54.6
252.211272 71.22
260.159833 31.33
266.136110 53.3
269.220179 17.68
269.848646 19.12
270.224464 51.23
280.076020 37.89
293.164912 37.1
298.859358 18.21
303.336216 18.67
308.229447 43.32
319.217804 27.01
323.206559 38.68
325.215081 14.1
330.978258 31.61
330.996399 11.01
334.214440 28.45
336.228694 51.1
354.163930 25.2
354.239681 28.78
367.210468 23.32
378.232859 27.53
402.961589 20.02
408.077781 40.07
408.097776 20.41
END IONS

BEGIN IONS
CHARGE=2+
PEPMASS=445.32663
RTINSECONDS[0]=407.135
TITLE=150313 3544D.d, MS/MS of 445.3266296 2+ at 6.78558333333333 mins 
105.070484 1008
186.120139 133.9
341.015362 276.9
427.104676 132.6
59.050049 810
207.029849 106.8
342.018967 122.5
447.095244 38.31
147.065162 319.3
190.088859 105
345.209009 121
404.277774 37.84
73.047615 306.7
161.062218 96.4
295.166383 74.88
413.163694 31.78
143.086423 272.1
221.086129 76.58
340.274210 46.82
391.090133 25.78
121.066700 271.7
224.064494 72.1
284.893406 41.71
371.236962 15.03
117.091547 255.1
161.125700 58.34
319.210546 37.4
446.808341 11.32
61.029171 205.4
187.095272 50.24
342.281306 37.13
60.052912 191.8
181.088967 49.24
343.013794 29.04
118.094269 180
219.064778 45.62
343.444899 10.47
59.093742 10.08
59.626966 46.06
61.039159 174.8
62.034601 38.04
69.034599 111.4
69.071639 51.16
71.048925 16
71.086569 154.6
73.384337 11.8
74.369509 27.33
81.627939 24.04
85.029768 143.9
85.052467 15.28
93.072034 94.18
94.072656 93.89
95.083842 72.83
97.043759 56.17
99.081528 33.03
103.020479 63
104.020615 118.8
105.033560 111.2
105.129347 15.53
105.489455 20.6
109.068272 116.7
115.074659 29.35
119.503285 17.03
121.123782 11.12
121.504473 13.78
122.065962 49.97
125.096627 78.33
143.137902 19.18
143.150468 12.24
145.050115 46.89
149.023260 64.12
157.047069 29.53
165.125531 39.81
173.415773 10.03
184.845232 10.01
187.666602 10.03
190.326766 11.24
216.088047 38.64
216.123394 23.53
236.019382 17.02
341.715100 10.45
992.202904 13
1118.772121 10
1465.473915 12.14
1568.023835 11
END IONS

BEGIN IONS
CHARGE=2+
PEPMASS=457.283234
RTINSECONDS[0]=266.729
TITLE=150313 3544D.d, MS/MS of 457.2832336 2+ at 4.44548333333333 mins 
59.050084 1328
212.164409 374.8
292.203094 216.8
359.095667 138.2
459.263032 94.4
586.112340 48.01
89.060724 1239
194.154682 322.1
267.158690 209.3
361.181481 72.94
73.029567 777.1
193.120185 174
323.225524 104.7
441.228535 63.27
103.076041 673.6
219.102521 154.2
311.232018 88.17
371.250791 29.08
133.087449 516.9
169.086372 153.5
331.238387 87.37
409.770215 22.15
133.098135 366.3
252.197316 130.5
339.200652 73.34
436.561478 20
123.078844 294.9
171.065096 121.3
291.039014 72.63
371.311146 15.04
139.075350 287.1
164.114404 119.4
268.158862 54.91
115.076842 271.3
249.147880 111.9
312.121154 54.02
86.103935 208.8
258.110259 111.2
347.297449 47.24
59.088738 18.16
60.044797 200.9
68.140129 105
70.065718 150.7
71.048515 158.4
71.093015 13.02
73.053372 50.81
73.144259 22.03
79.055324 90.7
80.055118 152
86.143306 15.56
87.043815 89.6
89.102160 36.01
89.181068 38.05
89.256684 39.15
89.752218 23.5
90.885054 26
91.065757 77.34
93.068828 24.92
96.315809 13.41
97.260759 26.19
98.065489 38.21
99.043384 77.42
100.110158 23.14
102.068222 202.1
102.101159 15.06
102.248413 10.04
103.116585 11.04
105.780460 59.08
108.045050 95.3
109.064459 130.8
111.041656 58.63
111.081430 162.2
111.180710 20
115.038656 70.53
121.047176 173.4
121.077406 17.12
127.289259 23.14
131.070845 94.06
133.148362 11.38
134.089546 91.22
134.345607 19.18
136.019708 109.8
136.057582 11.09
138.792568 12.8
144.536306 10.03
147.064754 137.7
147.080479 147.1
149.105680 27.16
149.133654 121.2
153.613321 12.89
153.716346 12.56
160.120379 100.4
163.057085 23.23
166.157165 84.1
171.141056 10.07
177.092856 57.22
177.111326 83.07
183.117167 12.28
184.170194 93.16
191.107340 71.62
192.061940 62.95
192.108703 50.19
195.101757 86.49
195.470077 12.1
205.119836 101.2
209.150728 29
210.185949 61.76
212.070667 35.7
213.105946 75.31
213.146403 84.35
219.566289 16.21
221.118288 53.64
237.148701 59.12
237.186693 13.16
249.185852 29.31
250.076571 42.59
252.266316 11
254.169026 38.25
267.241383 10.01
278.185409 13.28
292.278020 14.07
306.139985 37.82
349.215472 26.8
350.309477 34.69
1654.352234 11.01
END IONS

BEGIN IONS
CHARGE=2+
PEPMASS=468.227371
RTINSECONDS[0]=191.428
TITLE=150313 3544D.d, MS/MS of 468.2273712 2+ at 3.19046666666667 mins 
104.053475 1881
257.139853 1296
285.135077 1036
383.191268 320.4
467.809611 171.2
578.301747 196.5
676.353549 45.04
772.338804 59.85
110.071677 1564
233.095973 807.8
303.144535 360
431.238967 306.2
488.187498 112.3
579.250010 88.26
675.358013 38.2
771.322894 25.02
120.081029 649.2
188.074446 441.5
294.179787 262.1
382.187590 263.6
461.197181 104.4
588.289821 79.16
740.288596 28.34
129.102798 442.8
170.062636 277.6
274.051900 227.7
434.248123 125.6
486.355616 66.8
594.262540 66.04
677.364708 25.78
111.075335 394.5
217.133044 233.6
261.091726 225
451.203104 122.4
465.218481 56.89
589.295341 38.56
698.153946 22
70.066099 365.6
167.079166 214.2
295.113205 182.8
364.177919 116.7
493.221803 49.71
659.178575 33.22
147.112289 325.4
189.077682 153.8
295.133054 171.9
433.086523 92.29
512.243749 35.27
658.292236 26.05
122.059356 255.1
235.091382 150.6
267.173157 158
446.725467 56.89
543.197868 32.7
580.306173 21.6
108.081166 238.4
191.079740 141.1
319.708738 132.8
413.221005 54.67
544.270805 31
588.723838 21.47
87.043964 213
190.070473 140.3
267.122199 125
410.233549 51.11
494.217354 28.33
629.242736 15.89
61.011792 128.5
61.038029 10.32
69.034666 175.2
69.059344 18.25
69.071509 136
69.107080 11.62
70.096479 16.12
70.107042 10.03
70.215250 26.1
71.068443 205.3
71.092201 28
84.044825 198
84.079949 65.92
87.062555 126.1
92.077600 63.05
92.099945 10.04
97.102123 62.57
99.043161 26.45
103.021883 127.5
104.097004 46.21
104.111251 33.05
104.153590 24.02
104.413916 27.41
104.496576 21.02
104.812657 11.78
106.047005 78.7
108.111810 19.01
110.117765 17.25
110.133479 11
110.150936 32.94
110.191867 10.14
110.485650 12.25
110.517257 19.02
111.117891 16.01
114.511248 22.04
119.153389 10.03
120.127929 27.07
130.084916 127.4
138.066823 78.72
139.390177 20.78
140.067423 44.67
140.456655 23.14
149.131233 55.69
151.087506 43.69
151.120019 15.01
159.074439 106.5
166.094522 82.44
167.117023 24.07
167.139520 11.07
177.102939 52.7
181.094734 34.27
182.125995 36.45
188.382332 47.38
188.459938 14.67
191.124943 12.12
191.610816 32
195.102069 99.49
196.263626 28.01
203.100985 86.58
203.134032 11
212.120602 44.26
214.091324 99.52
215.084700 107.4
215.335980 27.01
218.139795 115.3
224.118508 92.26
224.158119 11.02
227.793858 13.02
233.171873 25.62
233.752434 27.31
234.109696 44.17
235.345958 42.03
236.090948 78.77
240.115025 65.81
242.143126 32.8
245.124326 129.8
245.441568 35.03
253.857794 21.04
254.128289 103.9
256.257507 41.78
257.225799 35.38
257.262760 110
258.981949 37
259.143348 119.8
261.174632 12.22
262.094479 69.68
262.223651 19.36
268.107461 94.18
274.950021 90.95
275.779620 15.11
277.171124 54.41
285.209054 27.36
285.286796 15.02
285.704603 20.94
286.144785 91.88
286.447600 12.12
287.132910 105.9
287.536796 19.33
291.344009 13.01
291.914578 30.38
294.252993 10.05
294.279876 16.17
295.192010 12.22
298.098398 58.01
298.137456 10.28
303.218568 13.1
304.144250 55.33
304.474161 35.04
313.128724 68.21
314.130208 82.56
320.197968 19.12
321.458082 25.12
326.676908 114.9
329.181631 33.96
329.765732 33.5
338.183350 74.05
338.200167 66.04
340.671258 10.32
346.542835 42.02
355.201411 47.05
356.158194 59.15
373.130302 37.8
377.209775 29.12
383.623150 13.02
384.114107 12.06
392.729098 10
395.231053 26.92
396.213958 25.34
397.196344 50.6
425.060209 40.02
432.194925 49.46
432.903303 15
433.243222 44.39
433.302923 39.23
433.490017 41
460.185467 43.16
460.737983 45.66
465.936954 15.01
544.317128 14.11
544.710807 19.69
578.979523 13.01
621.940909 12.04
1152.217589 20.05
END IONS

BEGIN IONS
CHARGE=2+
PEPMASS=468.227371
RTINSECONDS[0]=189.949
TITLE=150313 3544D.d, MS/MS of 468.2273712 2+ at 3.16581666666667 mins 
110.072024 6467
188.074311 2993
285.135131 2569
382.187790 1037
529.254905 374.4
578.305673 400.3
675.356281 315.3
806.405025 25.01
104.053527 6325
233.096536 2462
286.138047 557.5
431.238234 494
465.226251 181.8
579.303751 166.2
676.369299 163.5
70.065875 1829
257.140067 1025
294.182258 484.5
460.199197 283.2
502.265250 163.9
588.293749 146.4
677.357428 66.6
129.102978 1069
170.063084 593.1
313.129551 412.1
383.193601 259.8
508.204359 163.2
640.280139 116.7
699.333071 65.13
61.011133 745
234.097798 381.6
338.183671 353.3
432.241639 257.7
461.208991 101.1
561.298282 80.64
750.379365 38.81
120.081415 712.8
217.135600 365.1
261.089489 347
370.148587 206.5
466.224695 91.11
641.319452 71.94
663.304814 35.79
84.045242 673.2
212.119366 306.8
267.123621 300.7
433.206781 181.1
547.264719 84.56
613.306867 69.5
679.342017 34.48
147.112609 625.1
166.059663 304.4
295.122343 258.3
453.085052 148.4
548.270760 77.01
580.312232 53
678.383511 27.01
84.081458 591.4
200.052846 199.5
268.107339 236
384.184707 117.1
501.260578 67.12
658.357378 52.56
681.886420 13
138.066039 516
216.066536 195.6
303.148930 227.9
377.203695 113.8
494.219575 61.67
589.284549 50.85
675.457950 10.04
61.043572 18.62
61.690248 13.78
70.101118 54.88
70.381630 18.02
70.752919 12.14
71.325605 61.57
75.025285 82.24
81.044412 76.14
83.058287 15.02
83.598629 38.84
84.061932 238.3
84.120842 15.24
87.043997 113.1
87.093058 88.08
94.066751 268.6
95.060563 147.3
99.095794 16.24
101.107303 151.1
101.135053 17.45
102.053450 43.45
103.060341 100.6
104.016950 39.8
104.098900 145.2
104.137157 18.25
104.278298 10.03
104.580616 18.02
104.715897 13.07
105.056538 401.4
105.775324 11.12
106.019859 12.11
106.063286 20.69
108.057565 76.72
109.101404 61.65
110.115660 177
110.155546 11.14
110.382007 20.31
110.515989 13.8
110.777292 10.01
111.072356 349.4
111.089774 214.2
111.474685 11.02
111.778543 22.25
115.018737 48.48
117.076283 40.93
120.126248 25.8
120.135659 17.52
120.406196 37.38
120.945717 14.03
121.416959 14.1
122.060754 193.3
122.165928 14.01
123.059408 103.4
124.075393 77.3
127.038607 92.02
129.972661 20.11
130.016570 58.23
130.050367 89.92
130.088186 155.6
130.105259 176.8
131.036016 42.43
132.026944 104.9
132.042703 122.9
132.425009 56.21
136.076578 384
138.126027 17.25
139.050646 47.92
140.070012 308.7
140.105857 20.4
141.065925 378.1
141.556129 39.44
142.071047 46.64
145.231528 21.24
147.169729 13.45
148.086432 123.2
148.115564 187.1
149.023760 82.45
151.085894 20.11
158.027301 141.2
158.043585 115
159.074848 141.5
165.075134 152.9
165.090148 148
165.132814 12.45
165.973665 44.89
167.079116 74.65
169.067889 106.7
170.117158 10.16
171.063444 41.29
171.091110 114
172.057906 48.14
175.370689 26.08
179.975706 60
181.097888 55.01
181.278938 24.24
185.092791 163.9
188.162747 12.1
188.253465 24.33
188.272566 19
188.439745 16.02
188.623736 28.38
189.073075 143.8
189.583316 17.05
189.818199 11.03
190.069280 96.89
191.100631 54
195.479227 45.07
198.056973 96.68
201.141614 77.33
202.519676 18.38
204.074377 40.96
204.298582 16.41
210.018270 21.57
212.099887 70.16
212.196544 10.09
213.119748 34
215.085010 140.1
216.129242 19.1
217.194000 21.02
218.143070 20.32
222.087149 24.45
227.105987 81.2
228.171936 104.2
230.192296 40.23
233.183405 29.54
233.263140 16.36
233.354090 10.05
233.556110 16.6
233.698906 10.12
234.146668 28.03
235.098515 81.51
239.130591 58.02
240.065703 27.29
240.114164 148
241.138262 64.48
241.195346 130
242.125303 91.76
245.065536 65.02
245.127599 44.56
247.141788 188.8
250.571817 25.04
251.207087 88.66
256.267738 144.2
257.215285 25
257.231921 14.28
257.271105 12.07
257.494451 11.04
257.535466 60.5
257.719971 15.41
257.868764 37.93
258.141973 194.6
258.987740 11.07
259.141231 53.82
262.089154 45.23
262.152184 95.81
269.105033 67.38
269.189414 25.62
271.087969 15.89
276.167980 131.5
276.409962 27.09
277.407501 38.68
278.991048 10.01
283.144889 71.35
283.545612 22.6
285.077619 62.33
285.222916 30.01
285.492788 20
285.539821 28.02
286.191151 37.01
286.612706 23.8
287.137987 53.48
294.131017 14.02
295.184792 92.44
295.228473 11.56
296.131579 60.91
303.843644 24
304.150913 173.7
305.145657 35.31
314.133644 188.3
322.119206 78.24
336.178522 68.11
338.684561 106.7
339.200416 70.59
341.497426 33.88
346.167979 26.92
354.190083 39.53
354.621416 10.35
356.881061 16.01
363.340409 29.37
364.176137 11.03
369.164540 55.52
374.169310 50.49
382.608418 25
382.908443 25
383.405328 16.17
383.950610 16.01
384.851256 25.01
392.442891 56.09
393.700714 106
394.197451 64.67
395.216926 85.04
397.167860 25.69
401.217668 48.09
413.805663 84.32
415.440000 15.38
421.242533 12.92
426.709722 89.85
427.116337 90.05
430.189122 36.65
431.297548 24
431.462799 27.66
431.721881 26.57
432.204001 74.13
432.328042 13.25
432.643202 44.54
433.410658 12
433.833268 49.02
433.852881 20.01
434.898395 18.17
436.350533 40.59
441.228046 25.48
442.170896 52.03
457.204416 38.31
460.827868 11
461.033939 22.16
461.358656 20.23
465.711948 24.18
470.288133 54.68
470.342459 12.01
471.325647 43.56
472.213049 43.17
476.195983 16.62
487.247360 21.04
491.299053 24.69
493.224604 30.29
502.975827 17.11
509.296031 31.12
511.230039 23.48
519.224177 40.45
529.351495 14.11
531.146671 30.26
543.273822 38.68
543.319249 12.01
545.772760 20.72
560.307504 34.09
571.277646 10.25
575.127354 41.61
580.335666 24.01
581.309853 41.07
583.233873 47.08
588.336890 27.32
592.118435 16.69
612.289926 34.09
614.798497 31.32
641.394885 11.04
657.311653 45
1022.337687 38.82
1122.710101 42.65
1659.478463 12.25
END IONS

BEGIN IONS
CHARGE=3+
PEPMASS=312.487528
RTINSECONDS[0]=192.432
TITLE=150313 3544D.d, MS/MS of 312.4875285 3+ at 3.2072 mins 
110.071783 500.1
201.184729 550.7
338.683140 202.3
393.702650 150.1
493.214724 35.41
578.314951 167.8
669.274160 17.62
70.065870 455.9
229.216628 525.5
273.204501 173.7
384.158043 90.25
484.325116 14.12
613.297898 141.5
61.040533 383.2
185.119079 268.4
285.140465 158
431.235650 89.08
580.316377 60.19
102.092287 356.6
183.103099 190.9
284.139704 133.9
378.196661 70.07
613.363088 18.41
83.087443 206.1
197.152964 167.2
310.138152 131.3
394.696810 63.41
71.085216 204.7
233.095693 148.8
329.177088 130.1
449.231089 62.17
147.113992 195.5
223.061921 141.3
338.332623 121.6
394.207134 61.4
104.052076 194.7
197.080848 134.9
314.184142 118.3
387.219407 41.72
105.055076 169.8
214.087885 117.7
338.177428 114
384.690968 31.12
84.045233 168.9
258.143876 107.1
281.808481 97.79
452.209119 31.05
61.076203 28.14
70.094222 14.62
71.049419 41.56
71.113365 14.04
72.677632 40.66
74.060618 22.11
83.049136 137
84.082153 127.4
84.194199 41.31
85.065708 94.27
91.052921 72.75
96.342784 10.01
97.064129 84.66
98.058399 13.01
100.072400 72.78
101.034179 29.05
102.063367 98.38
102.131417 14.35
104.079293 11.04
104.178733 25.33
106.518914 17.31
109.063493 128.3
110.115159 34.01
112.037549 73.03
115.075205 154.1
115.119146 10.12
117.090245 114.9
117.118296 13.17
119.083017 97.6
120.080433 68.04
121.037606 32.6
121.102502 81.04
121.187493 16.9
122.982513 45.09
127.075511 126.6
129.100449 56.38
130.085272 127.7
130.156705 17.29
130.190899 29.72
135.047521 73.77
136.017740 80.94
137.128877 30.02
139.108448 85.47
139.131492 12.05
140.999618 95.76
147.771549 18
153.847462 53.34
158.026928 124.1
159.029515 25.34
159.077688 79.49
160.140034 122.8
166.062301 67.66
170.062860 93.12
179.144088 64.56
181.335547 13.25
182.111043 10.47
183.065486 27
185.594521 27.73
188.621655 25.25
189.184585 14.08
189.693410 27.35
196.166123 12.06
199.018550 15.01
209.090666 22.23
209.193631 63.62
212.069995 82.76
214.126154 12.45
217.131969 56.5
225.169796 19.21
226.178862 10.14
230.989935 80.89
233.136321 85.9
233.176076 11.45
234.665260 19.9
237.389940 14.02
238.834633 23.68
240.089454 36.08
240.524583 22.78
242.816154 31.12
244.167622 44.32
255.453787 19.36
257.139329 52.35
259.133090 66.15
259.908592 31.37
260.167381 11.01
261.093151 49.16
268.112031 59.48
271.266979 43
286.776029 26.89
289.158644 52.08
293.010916 29.02
294.180359 36.25
294.501938 21.22
294.903493 13.8
295.186387 54.24
295.840372 31
295.931323 19.36
296.337434 17.11
313.626556 30.02
314.256684 60
315.110380 56.64
340.375817 23.35
370.928232 14
371.330518 14.1
END IONS

BEGIN IONS
CHARGE=3+
PEPMASS=312.487528
RTINSECONDS[0]=188.945
TITLE=150313 3544D.d, MS/MS of 312.4875285 3+ at 3.14908333333333 mins 
104.053741 2311
233.095067 858.6
285.134283 1297
393.702726 1240
547.263631 317.2
578.304544 395.6
699.631610 53.65
70.066065 2190
257.140146 743.9
296.484476 1222
394.199146 675.9
494.225792 194.1
614.297366 179
675.362115 52.89
120.081457 1704
209.091229 644.5
294.182430 918.7
431.238589 624.3
465.224147 193.4
640.290764 161
677.316167 43.45
110.072167 1675
201.185216 624.5
338.181595 556.2
382.188541 378.4
493.217966 137.3
612.297163 140.6
676.374597 28.8
71.086134 1094
188.073477 601.6
329.179131 513.5
394.703462 257.8
501.254738 95.54
579.300997 104
661.340605 13.01
84.081415 1032
214.088556 570.3
261.088897 413.5
460.195123 212.8
543.270821 90
613.288133 59.2
661.316946 12.8
129.103058 908.9
234.099176 286.1
268.110843 371.9
371.173567 182.3
462.318111 65.53
658.306572 58.56
147.114271 724.6
185.117476 283.4
286.139416 326.6
457.204847 166.3
548.256314 55.02
609.279709 46
130.085547 410.6
181.098093 273.7
276.170915 279
432.242753 161.6
483.278453 54.01
657.315536 42.24
61.040686 383.5
181.119459 251.1
296.820948 261.5
420.702454 155.1
466.225717 50.02
565.130559 41.67
61.011995 341.5
63.006369 72.72
67.164608 27.09
70.101617 68.02
70.124924 11.01
70.162595 37.03
70.180531 44.72
70.255485 12.25
70.274099 16
70.321787 17.38
71.130922 23.72
72.086584 111.2
73.028001 99.51
73.585351 47.98
74.060865 174.6
74.081673 22.01
78.041114 119.3
81.069602 124
81.100254 15.11
83.084702 109.3
83.112217 10
84.045853 335.1
84.154311 12.57
85.467071 34.21
88.377545 14.18
97.104221 124.1
99.079524 40.5
100.061720 139.9
100.074353 150
101.106346 136.3
102.056248 356.7
102.091736 12.62
103.080507 46.01
103.923356 19.66
103.976447 22.14
104.111285 39.12
104.162322 27.33
104.175277 22.09
104.277270 16.35
104.380625 39.32
104.528477 13.16
105.051381 165
106.048974 67.11
107.083244 15.01
109.590002 31.02
110.127378 28.17
110.160468 30.84
110.367380 19.17
110.433224 14
110.517576 51.28
111.043614 143.4
111.074882 146.4
111.118784 79.37
120.154825 12.5
120.273013 16.14
120.832552 24.65
121.083764 309.8
122.058831 76.1
122.983424 54.56
123.114077 38.74
125.035340 111.1
128.048383 92.65
130.214401 17.02
130.512917 14.28
131.048462 40.32
131.091437 74.03
134.083538 10.14
136.740276 26.02
137.096018 273.8
138.052234 105.9
138.065652 110
138.619508 26
139.085499 22.8
139.114267 76.91
139.172506 21.07
140.070780 257
140.998956 18.78
142.240342 11.03
142.951095 15.75
144.050190 21.2
148.116606 84.72
148.292313 38.07
149.063248 12.92
149.203844 42.72
155.143663 217.3
155.194943 11.16
156.076552 81
157.066105 88.35
157.321926 26.8
158.026232 165.7
158.065040 11.01
159.074948 116
159.723177 34.04
160.119562 118.1
165.473148 17.45
166.062151 179
167.047663 141.8
170.061965 199.4
172.061991 13.41
175.087455 18.24
179.122971 69
179.145930 15.2
181.173818 16.24
181.679112 26
182.078074 31.06
182.093319 66.53
185.092522 20.38
187.099636 18
188.262973 38.12
189.023812 10.67
189.075701 11.04
190.069230 59.29
193.081269 54.92
195.113096 133.5
199.107227 100.1
201.247768 16.89
202.186732 56.24
207.032321 54.03
209.860789 25.64
210.084393 25.85
211.502454 22.03
212.071800 61.21
214.168184 10.21
214.203538 35.89
215.083719 176.2
215.108222 237.8
215.154405 19.8
215.182950 10.03
216.124261 183.2
216.189698 10.02
216.621492 183.4
217.132552 196.4
217.199158 12.07
218.133678 10.04
218.510097 11.25
219.095541 39.08
223.071641 35.89
224.201028 59.01
228.116638 49.17
229.222272 206.2
231.040517 68.47
231.149462 220.4
233.172771 16.16
233.401357 29.01
233.579539 32.5
233.716214 29.34
233.741772 13.01
234.440017 19.11
235.090731 154.3
235.180640 10.04
237.108604 72.27
239.129419 102
241.143573 106.6
244.173076 45.49
245.127534 78.81
245.157389 20.69
245.621714 11.12
246.129247 33.26
247.144126 130.8
247.189649 10.01
248.095426 76.7
252.181044 26.56
252.235440 97.45
255.157678 123.8
255.265875 60.56
257.678778 13.01
258.170918 106
259.212266 46.94
262.080748 65.45
262.097791 84.76
262.150668 23
266.183071 99.04
266.220955 10.38
268.167229 15.56
269.133287 25.01
269.220046 27.53
271.264897 94.37
276.238248 10.45
277.151853 80.12
277.395258 25.25
278.172832 38.09
278.373167 38.78
278.409591 12.02
281.048511 58.58
281.251134 23.02
281.473814 141.1
281.531366 13.02
283.119002 10.67
283.634843 124.2
286.216509 10.01
289.655949 60.48
289.959516 13.92
290.478754 196.1
290.811747 98.54
292.492689 29.78
293.851429 25.56
294.519330 53.15
295.182168 133.4
296.114732 47.48
296.172030 74.56
296.601323 10.01
297.143054 96.92
297.237452 97.02
297.764945 29.73
298.484802 13.28
301.143230 181.4
302.156597 109
302.200699 11.08
303.123778 51.58
303.147044 151
304.148435 87.32
312.136887 83.91
314.036075 14.01
314.172850 103.8
314.191551 73.7
314.241755 104.5
314.799911 16.29
315.180106 74.01
322.559740 11.01
329.257332 22.01
334.163834 54.95
336.640191 93.45
338.280400 12.03
338.687954 220.1
339.339976 20.88
339.682935 18
342.498893 37.92
342.516690 27.66
347.173262 123.2
355.009306 18.48
371.245012 10.12
375.184793 61.02
379.680422 124.3
380.567074 14.25
382.296884 12.12
383.188933 67.76
385.185681 110.4
393.786007 43
393.847517 33.02
393.992466 16.04
394.276999 23.12
394.304662 18.12
394.794180 13.18
395.211059 97.98
395.308821 30.69
395.984640 24.43
407.694320 140.8
408.197930 88.27
408.251813 13.56
414.205881 99.18
414.567679 52.92
421.212376 146.7
431.317934 17.12
431.343928 13.35
431.956131 35.93
432.203289 83.7
432.693648 24.25
433.046437 23.67
433.202398 110.3
443.233169 30.02
450.209098 46.79
459.208188 33.25
459.297549 24.5
463.896141 13.11
483.304779 22.72
494.753155 12.08
495.228800 31.78
514.325690 11.01
529.258294 24.67
532.272858 22.84
560.299223 31
560.325572 11.25
560.431041 14
577.251274 23.27
578.247921 22.75
578.385274 10.04
578.418943 12.1
578.981837 20.06
580.027212 14.05
594.260481 19.12
612.375827 14.21
616.145433 25.13
1022.972359 10.8
1127.041315 27.2
1433.580292 35.81
END IONS

BEGIN IONS
CHARGE=3+
PEPMASS=312.487528
RTINSECONDS[0]=187.467
TITLE=150313 3544D.d, MS/MS of 312.4875285 3+ at 3.12445 mins 
104.053572 4175
257.140720 1103
294.183324 1134
393.700264 2112
465.228500 375.9
578.313224 629.1
676.357998 72.46
110.071848 2798
188.075482 959.5
296.820464 967.5
431.242447 963.2
493.217153 154.7
612.298902 197
664.048415 63.57
120.081546 2770
209.092350 836.8
338.185965 964.4
394.204690 637.3
466.226914 148.7
658.297569 135.9
743.243696 56.18
70.066049 2347
233.096302 654.9
285.136222 877.4
382.184547 191.9
465.539936 46.18
579.312699 134.4
667.295961 27.04
84.081521 1914
217.133148 512.6
296.484809 728.8
432.236153 186.6
494.217367 44
566.281352 118.2
661.259890 26.03
129.101947 1463
185.117569 348.8
286.141590 473
433.201589 151.2
501.261447 38.88
580.310938 108.9
675.508480 16.92
147.113587 1142
181.099637 324.1
295.184869 365.6
432.204042 101.3
502.259267 33.78
589.294418 65.65
743.291194 11.1
130.088712 804.6
201.186475 300.4
329.179163 310.9
457.209206 74.57
466.537866 31.19
660.292332 62.47
61.011668 746.3
214.087263 273
261.092107 296.8
460.199719 71.34
546.288211 30.44
588.287856 50.24
84.045936 538.2
240.111458 261.5
303.142274 264.4
369.681085 69.88
543.270556 27.56
593.668967 46.1
61.040544 274.8
61.064554 13.45
70.171594 25.77
70.221119 31.22
70.650488 17.1
71.069389 82.45
71.086306 259.6
71.578100 26.01
74.060901 443.6
74.301582 13.92
74.367165 11.2
75.058192 118.4
84.121168 74.01
84.191279 10.21
84.299616 26.36
84.393744 22.96
85.029664 46.15
85.064730 53.64
85.083641 93.76
85.101443 325.6
85.142382 15.12
88.110257 78.7
95.050309 111
95.154836 10.67
97.039225 194.1
97.103707 76.52
100.075863 134
100.468165 29.01
101.074504 88.13
101.109136 267.3
101.139808 12.16
102.051568 42.06
103.057905 10.03
103.074482 112.5
103.699803 15.07
103.964902 26.9
104.409849 53.11
104.555667 13
104.712931 22.22
105.056880 226.8
105.880079 13.09
106.049523 243.1
106.816872 15.01
109.109918 23
110.117112 92
110.312675 55.13
110.411271 20.03
110.433505 23.69
110.724050 64.2
110.806542 12.01
111.074651 143
111.119739 112.9
120.143229 51
120.269187 27.33
120.452547 31.25
120.871614 12.68
120.911242 21.02
121.083068 59.16
121.455281 12
121.985173 16.01
122.082529 181.7
122.112201 22.03
129.000917 16.33
129.160507 31.03
129.556014 15.05
130.161772 11.45
130.437101 25.15
130.759435 25.39
131.089889 100.8
132.046342 38.37
135.048307 37.01
135.079463 54.11
137.095895 194
138.495838 14
138.770393 11
139.049612 81.01
140.069854 105.6
140.173206 46.49
141.002610 128.5
141.054367 115.2
147.175687 29
147.209463 20.09
147.330845 21.47
147.859118 10.92
148.115071 38.2
149.077478 53.04
149.103093 15.04
150.784304 18.38
156.065569 86.07
157.052430 85.04
158.028922 82.7
158.060134 13.1
159.025652 38.93
162.101437 95.72
166.055781 127.7
167.044371 159.6
167.080966 115.7
167.106810 62.03
167.142759 70.81
170.062320 189.2
170.218898 13.02
171.078053 119.3
171.118030 12.07
175.081011 52.65
176.070766 95.13
180.070004 167.4
181.260199 23.45
181.618157 11.41
182.105928 27.41
184.060802 97
184.102367 83.45
184.144325 28.6
184.192745 24.43
185.091807 197
185.178971 29.35
185.577382 11.06
188.148670 27.1
188.397158 25.25
188.641304 11.67
189.074696 177.1
190.077265 63.05
193.159119 72.49
196.341791 13.21
197.151595 52.37
198.059962 200.6
199.062558 34.01
199.076505 15.38
199.106677 72.04
199.141727 103
201.228994 16.03
205.259043 36.46
208.109350 36.03
208.843574 11.32
209.152263 20.92
210.013461 51.11
210.095402 111.6
212.071715 98.72
212.117248 172.3
215.107671 193.9
215.168002 13.12
216.067574 133
216.115865 12.07
217.197603 10.08
218.134675 87.04
218.360546 41.19
219.061894 149.3
222.085087 56.22
223.065624 190
225.792593 258.8
225.829583 40.1
225.860189 24.01
227.127053 216.8
227.220098 23.12
229.136395 32.32
230.988490 34.05
232.132249 49.62
233.047643 84.45
233.183106 17.19
233.550472 41.07
234.097937 99.88
235.087599 109
237.213695 69.62
239.125603 42.16
239.582881 25.12
240.198631 12.16
252.169017 83.01
256.262257 48.23
257.320387 10.56
258.149355 75.56
262.827243 10
263.100569 171.9
264.187658 60.69
266.019059 80.16
266.178773 65.89
268.104475 259.8
268.516260 45.12
271.202352 19.38
271.586479 34.69
275.138012 110
276.171072 251
276.238414 10.07
277.176331 130.4
279.170114 99.12
281.131556 261.9
281.204730 17.01
282.182277 20.04
283.640672 251
284.139590 173.5
285.239019 71.16
285.351600 11.03
286.221872 12.06
286.535747 12.89
287.140614 88.07
289.653773 42.21
290.739669 43.78
291.151556 116.6
293.999643 11.03
294.268243 12.01
294.441404 26.07
294.657998 14.35
295.081415 10.05
295.119227 101.5
295.230239 24.04
296.166424 119.8
296.335659 19.67
296.571691 20.01
296.919009 28.11
297.154116 262.1
297.184709 163.9
297.212624 64.15
297.255653 20.09
297.642398 12.22
297.744936 21.68
298.257231 24.12
298.961963 13.05
300.813744 257
300.879740 13.75
304.149302 171.2
306.432585 33.16
307.150709 116.6
307.214440 11.03
309.175036 10.01
310.175812 19.53
312.155858 89.67
312.191221 19.67
312.227952 93.96
312.282191 10
314.132628 136.6
314.181670 72.43
314.215839 16.62
315.214304 16
329.259085 11.09
329.683516 121.7
330.179974 187.7
330.521680 55.17
332.939813 13.88
336.176108 101.6
337.493688 10.02
337.780450 44.29
338.260342 35.09
338.686220 155.3
338.830267 13.03
346.205713 46.43
358.763718 19.4
359.139286 77
368.679641 25.26
369.165381 23.45
373.056243 15.25
383.918659 31.64
394.293809 25.78
394.647143 22.57
394.695442 68.9
408.190125 14.29
408.309276 34.05
413.232151 57.41
414.195879 15.29
415.173924 19.1
420.375449 19.23
431.364050 12.04
432.077155 27.25
433.266179 11.28
448.191080 14.47
450.208828 56.82
461.200160 15.68
463.386084 16.21
465.786943 11.21
466.748879 21.01
467.266560 15.25
469.438331 10.16
477.708147 12.02
521.213428 27.01
522.219093 21.16
561.618532 18.72
576.145592 39.94
578.417765 14.2
578.989492 10.67
579.732135 16.28
580.366204 12.25
592.119214 12.89
593.068358 21.57
593.710418 12.41
594.276455 40.52
612.368676 13.02
613.302853 38.57
613.327601 15.5
614.303745 10.68
649.329747 17.45
658.477886 11.12
659.312150 17.47
END IONS

BEGIN IONS
CHARGE=2+
PEPMASS=468.760803
RTINSECONDS[0]=241.434
TITLE=150313 3544D.d, MS/MS of 468.7608032 2+ at 4.0239 mins 
120.081165 1180
195.137202 312.5
299.170843 138.9
391.194821 89.68
475.256405 88.19
560.276472 59.77
727.393429 39.8
86.098090 675.1
253.101032 244.1
271.152834 133.2
444.238157 65.76
503.282512 75
592.306559 37.56
74.060817 353.3
183.098989 201.1
271.183140 117.4
417.243442 58.83
508.198547 70.15
598.803817 30.25
97.101508 275.4
225.160359 179.2
327.166146 78.69
398.241038 56
478.218047 46.78
613.957820 21.38
129.102884 268.1
210.084444 166.9
284.165534 55.21
375.008579 28.02
466.193897 46.41
632.852989 18.16
72.083137 244.6
221.120755 142
288.145365 41.04
385.282626 19.92
513.260888 33.15
624.507289 16.41
101.070927 238.2
210.185559 137.5
281.474273 36.12
412.625305 18.38
638.336865 10.03
142.158563 188.4
193.084930 132.6
344.171586 33.02
387.286649 16.4
598.673975 10
114.092018 174.3
212.162801 129.9
341.632555 28.12
387.192828 15.04
73.085449 154.4
169.086821 129.4
349.184563 27.68
390.212835 13.62
59.049203 53.64
65.037813 12.92
71.085224 87.8
71.843235 22.05
72.103301 25.01
72.129834 10.12
74.084707 19.01
84.046305 76.92
88.138914 14.01
99.045913 79.47
105.072325 76.91
117.069483 130.1
120.137148 14.45
120.620678 17.01
121.102197 114.9
129.156670 10.09
130.103488 104.5
136.019760 45.67
137.696392 15.62
139.074228 43.02
141.055049 59.15
146.610973 48.84
149.002468 47.74
158.025611 19.03
161.093408 85.34
165.077536 108.5
165.099447 117.8
166.130170 79.59
167.994129 28.75
171.074420 111
174.075740 72.52
176.107292 47.03
183.188196 11
185.055429 73.9
191.061875 26.04
191.145014 86.27
195.192732 15.25
196.144429 94.84
198.088550 108.4
200.091131 88
200.161400 82.56
204.030164 59.56
205.492446 14.01
212.201755 21.17
213.124631 68.66
213.140822 29.01
215.082605 95.33
216.100785 86.07
220.916614 80.69
221.054136 100.2
224.090355 34.4
224.108524 10.68
225.123175 45.12
225.201448 24.02
227.741739 14.53
238.084801 35.75
238.115364 45.96
242.230662 83.18
243.131516 112.5
247.096261 35.19
253.189907 13.6
256.123932 121.1
256.260298 128.1
256.306468 14.01
294.071530 19
295.122955 21.15
295.155397 14.8
297.165626 12.07
305.112482 26.04
390.236861 13.02
400.327843 13.56
1235.419836 11.07
END IONS

BEGIN IONS
CHARGE=2+
PEPMASS=474.380646
RTINSECONDS[0]=409.63
TITLE=150313 3544D.d, MS/MS of 474.3806458 2+ at 6.82716666666667 mins 
59.074214 1880
219.170408 205.7
312.324091 119.9
441.279598 105.1
459.309779 48.73
117.121140 674.4
175.165861 178.3
291.268311 117.6
403.365904 46.11
89.088666 633.7
252.155305 115.3
352.266500 68.2
396.587552 18.15
69.096279 307.9
231.134657 96.06
261.438883 56.32
107.081796 268.2
235.156824 90.64
281.085468 44.15
102.096936 266.8
257.111344 64.8
355.221658 32.13
102.599296 249.2
185.150215 60.89
80.082142 219.6
249.221154 53
147.112820 215
177.144858 43.98
133.119935 198.6
219.203471 43.1
59.120401 16.48
59.184540 30.07
59.950165 15.27
60.077247 60
69.060900 170
69.132915 14.38
71.112962 131.8
73.054453 94.03
77.030825 161.2
79.012768 65.09
79.091334 130.5
85.089772 30.41
85.128912 147.5
88.075185 46.03
88.323717 24.2
89.137238 11.45
90.409491 38
95.747631 12.01
101.089457 36.89
102.142792 12
102.626253 27.03
102.650961 15.01
103.068858 169.4
105.098374 58.04
107.117109 141.1
108.249217 19.33
113.090655 115
115.107618 128
117.066290 75.26
117.178049 12
120.118138 134.3
121.095758 156.2
121.516699 10.01
125.030088 127.9
127.113105 38.25
127.128020 10.04
128.067159 18.09
147.145559 18.47
159.147781 41.16
218.581270 18.48
221.118538 12.01
1258.817548 36
END IONS

BEGIN IONS
CHARGE=2+
PEPMASS=476.22467
RTINSECONDS[0]=166.605
TITLE=150313 3544D.d, MS/MS of 476.2246704 2+ at 2.77675 mins 
110.071875 7373
185.092041 2662
285.135820 1951
382.187948 1359
493.219523 409
578.307628 262.3
675.357995 550.8
814.388621 184.2
120.081441 2735
257.141580 1440
301.128752 992.6
431.241982 772.2
521.216448 389.1
654.332418 178.3
676.368635 266.6
772.288807 122.4
70.066159 2157
249.091172 1250
313.132011 748
433.209745 563.2
501.256558 181.6
576.254821 144
752.433542 82.89
786.386162 116.9
129.102767 1931
185.056462 721.8
286.139579 516.9
383.189868 447.3
558.242179 181.2
579.312661 118.7
741.396987 69.12
808.343214 92.98
84.081574 1658
217.135981 629.8
268.108304 505.8
457.208455 418.4
494.222401 154.2
613.269349 91.46
723.325425 56.33
816.407277 90
140.071243 1339
250.097169 588.3
303.147453 446
432.240945 386.5
530.259578 152.8
589.296699 80.28
759.320246 53
776.330381 87.42
139.050602 1243
195.077332 587
294.184818 390.8
460.194404 253.2
496.233281 140.5
599.253452 77.53
679.316928 41.74
796.377887 81.95
84.044879 1171
186.096018 396.8
295.143156 352.7
399.207415 249.9
511.226572 135.4
614.285971 68.56
718.331229 35.62
817.371609 68.01
167.081355 1130
213.084484 381.5
283.637480 330.9
432.206602 241.6
473.194881 131
659.283379 57.27
699.319953 25.79
791.373066 64.12
74.060847 1122
229.132186 373.7
282.144834 316
444.221710 211.8
502.265948 127.1
658.350334 55.26
677.363719 22.75
815.376809 58.49
68.040384 203.5
68.995774 16.27
70.238623 42.38
72.081722 223.2
73.039720 126.9
74.023237 156.6
74.098125 18.38
74.216507 33.03
74.328319 18.36
74.989620 123.3
75.058537 185.7
76.273267 143.9
80.054934 36.04
83.063244 76.79
83.925258 26.01
84.120454 45.14
84.267944 19.38
84.462733 24.16
84.920815 16.44
85.062367 49.91
85.079094 289.2
85.760099 39.86
86.094342 16.8
87.026284 128
88.038914 36.01
91.055006 80.4
93.045809 92.04
95.060879 111.9
96.042511 74.02
97.064738 21.18
97.277687 40
101.094288 71.56
101.106890 96.5
102.054342 180.7
102.082029 14.67
102.450256 29.69
103.054036 71.62
104.052266 181.4
105.055280 61.03
110.129330 100
110.141800 18.36
110.171850 29.38
110.238546 23.41
110.401472 49.71
110.484496 18.66
111.074651 746.4
111.118186 46
111.350271 25.69
112.111451 120.1
112.140471 30.39
113.000811 35.27
113.111801 18
114.056023 208.8
116.696874 18
118.062908 151.9
119.048785 224.3
119.427718 52.8
120.136111 36.07
120.211930 15.36
120.311183 39.6
120.350711 28.34
120.658802 19.09
121.085085 251.8
122.059463 695.6
122.112087 23.01
122.123512 21.52
122.227603 25.91
123.065514 148.2
124.333474 24.18
124.492659 15.32
125.034157 134.4
129.161514 34.53
129.318271 42.56
130.032936 485.4
130.045080 324.8
130.064223 124.1
130.086945 674.4
130.139302 27.72
130.171108 34.21
130.669485 37.47
130.727568 43.11
130.886832 40.18
131.016336 77.62
131.089595 75.45
132.028201 74.01
133.034998 53.44
133.061256 85.57
136.077735 602.6
137.101247 25.23
137.367712 20
138.066841 476.1
138.114011 19.45
139.084525 217.7
141.071808 54
142.085854 140.3
142.578770 53.37
143.071517 69.2
146.092167 48.22
147.054601 205.9
147.113582 957.4
147.188777 51.3
148.042733 126
148.083826 21.68
148.914482 51.96
149.035651 31
149.071059 43.12
149.684244 30.78
150.036274 51.13
150.054934 212.3
150.239916 39.57
154.060584 19.2
155.089840 210
156.077070 182.9
156.119477 15.28
156.815890 43.09
157.060862 428.1
157.097607 226
158.023630 79
158.069934 64.22
158.089234 52.34
166.060532 1014
166.115674 26.04
166.753088 42.52
167.044872 291.1
167.153111 18.04
167.351154 17
168.014004 15.69
168.066345 364.4
168.081904 245.2
168.244283 63.35
169.070862 134.3
169.401472 15.4
174.057592 75.52
174.087707 180.4
176.080240 107.8
178.049688 165.7
180.628634 20.57
181.096990 227.3
182.080207 177.5
185.224573 42.72
185.320607 62.21
185.409209 29.97
185.574583 18.12
186.059672 323
186.153450 15
188.038178 15.1
189.003209 70.45
190.096312 174.8
191.064764 106.3
193.058545 46.05
194.507843 14.6
194.565816 34.09
196.039514 21
196.058507 71.48
196.083897 202
199.106769 42
201.138780 206.2
202.145049 263.7
202.553873 30.41
203.089532 272.1
203.129303 25.01
204.086028 140.3
208.059565 226.2
208.121463 15.28
209.097498 188
212.120266 168.6
212.379686 23.12
212.578848 16.53
213.068066 270.1
213.121181 29
213.942071 18.41
214.049842 40.4
215.141730 31.06
217.179094 59.08
217.198703 32.27
218.134260 139.2
218.591851 16.05
221.084120 73.02
222.088946 55.6
224.119933 170.3
224.163671 16.1
225.123756 89.51
227.116931 16.57
228.109985 70.72
228.484892 27.27
230.404923 50.89
231.083491 229.3
231.147119 66.26
232.072436 127.8
237.082436 92.45
240.110827 209.5
241.063653 238.4
241.108891 16.45
241.148812 40.37
245.126685 119.5
248.059141 25.32
249.162075 21.38
249.399690 26
250.527889 25.01
251.090964 18.23
252.623659 108.4
253.191666 30.41
257.095366 137.2
257.207521 32.48
257.322923 18.48
257.438566 25.08
258.138465 184
259.078360 349.7
259.145184 74.84
259.882665 37.78
260.054852 138.5
260.074189 153.5
260.115757 23.12
260.580803 16.02
262.153364 279.2
262.212777 28
267.126484 313
268.182270 18.5
268.227561 32
269.114356 90.25
269.141348 98.42
273.134178 138
274.140619 19.01
274.631132 48
276.171630 116.7
277.089919 187.9
277.153823 35.57
277.370483 24.17
277.635558 56.5
278.171368 23.36
278.299044 32.64
278.369331 29.39
278.386562 15.21
283.149093 81.64
284.104315 153.4
284.148894 73.12
284.256666 47.72
285.440906 23.45
285.507663 20.9
285.886870 37
286.644306 130.1
288.130478 188.3
288.340435 23.16
288.544542 17.18
289.126652 17
290.135784 112.4
292.152119 15.24
294.651652 106.6
294.781969 41
294.905019 17.68
295.119063 280.9
295.186568 208
296.119871 133.6
297.652949 29.16
298.142710 109.6
301.198917 21.17
302.159149 53.03
304.146736 206
304.327445 48.6
304.635418 31.14
305.121768 78.35
306.179931 78.72
310.139386 310.2
310.168198 88.24
311.124202 40.12
311.142621 31
312.131741 22.11
312.885423 24.38
314.132061 254.6
315.047019 35.23
317.014391 18.1
320.107850 33.03
320.163893 137.3
321.161022 49
322.151053 73.19
322.181857 102.9
327.163805 186.9
330.664273 117.1
336.183368 57.04
337.090842 54.14
337.166901 74.06
338.187088 57.65
338.685742 123.6
339.183234 49.26
339.484174 17.66
341.652325 137.7
349.191375 103
350.191928 137.7
354.188900 208.2
356.166362 134.3
357.166614 51.25
358.105439 84.06
359.189225 78.43
359.208907 130
359.672590 99.36
368.172645 52.91
368.251227 127.3
369.170854 96.69
370.124520 42.1
373.171848 40
374.138265 105
374.167233 95.29
375.972701 17.52
376.499234 20.11
378.169095 19.01
382.268044 19
382.553879 16.16
382.896650 50
383.248536 19
383.528328 53.45
384.156382 179.1
384.776368 40.47
385.161229 104.9
386.177537 107.3
386.211632 77.02
386.950266 38.72
387.823206 27.77
392.190415 46.84
392.687430 41.37
393.702409 21
393.757593 18.29
395.180926 43.31
395.220016 34.15
396.191804 84.61
404.203026 21.8
413.227258 73.03
414.190107 151.1
415.168271 87.73
415.191765 90.23
417.177480 113.7
417.274681 91.33
421.187400 76.85
423.195474 136.8
428.533648 54
429.203956 21.6
431.326504 19.53
431.898079 26.07
432.476413 18.38
434.415594 27.01
435.719672 31.28
435.738176 26.44
436.219385 176
438.221727 92.77
439.201326 26.04
443.203437 20.23
444.723008 174.6
445.132332 22.02
450.220074 53.09
453.184525 143.5
454.295649 27.02
456.172081 50.89
456.207390 50.89
458.202774 47.64
460.588612 30.33
461.202769 185
462.196307 34.68
465.219331 139.2
466.223605 105.1
466.246210 71
466.658572 16.02
467.228607 33.24
495.223896 16.01
501.219989 58.41
503.274287 101.4
504.178883 93.06
504.203097 37.12
504.283316 80.91
508.242614 28.49
512.230006 51.89
512.270567 103.2
514.375175 25.69
517.323323 121.7
523.221864 61.16
523.242510 53.16
523.298869 31.23
524.653524 19.27
529.263746 80.82
534.218514 93.96
539.238222 35.11
539.256192 19.28
540.678112 24.07
543.288068 21.17
545.269719 107
547.242422 54.34
547.281756 95.98
548.270431 38.37
549.255450 59.03
558.307209 23.68
558.883053 20.09
566.273877 57.94
567.267710 95.48
570.263274 40.33
579.264821 21.08
579.426945 14.8
580.322448 39.67
581.301857 36.14
588.293659 49.07
590.306766 44.55
595.246673 46.12
603.289901 35.08
604.289859 36.02
614.246277 37.26
625.858924 14.4
631.286230 19.07
632.295706 25.94
645.275478 39.35
645.302855 25.05
658.307552 49.91
659.330924 17.67
667.314329 46.08
668.290574 21
694.256092 20.27
695.605123 15
717.333103 15.01
724.304389 19.14
788.393747 57.56
788.811485 24.14
805.399197 19.78
1626.931450 19.07
END IONS

BEGIN IONS
CHARGE=3+
PEPMASS=317.819122
RTINSECONDS[0]=167.609
TITLE=150313 3544D.d, MS/MS of 317.8191223 3+ at 2.79348333333333 mins 
70.066231 757.1
203.107359 1065
296.486901 940
393.701326 169.9
494.220466 143.4
578.313066 94.7
718.336908 76.88
120.080008 655.9
161.097389 584.4
338.184562 643.5
385.166886 151
485.171866 119
658.323296 75.33
699.375598 61.31
84.044677 524.5
221.118391 396.9
294.181090 369.2
407.699042 129.1
493.213465 94.7
589.287792 63
110.072840 490.7
252.793655 253.2
281.137704 258.1
432.197574 92.02
548.259144 61.88
561.273909 56.23
84.081650 469.1
167.044798 245.1
296.823439 227.8
378.193505 85.64
547.269142 35.02
573.774189 53.06
147.114505 323.6
225.789996 217.4
284.638340 208.4
431.237779 54.85
504.179089 31.49
641.293315 36.85
69.069801 188.7
207.074859 208.5
285.135584 200.9
458.462521 41.71
501.092588 23
659.298262 35.89
71.085960 162.3
181.047493 185.1
282.143628 170.6
398.690171 39.03
465.216293 22.04
579.322208 29.23
135.048053 162
175.112661 171.7
284.145811 166.4
458.209134 29.01
497.243518 19.5
594.279751 15.02
158.024678 156.3
227.102161 156.2
303.144242 161.9
408.197159 20.06
494.264792 17.05
659.345265 13.68
61.039399 91.84
62.042928 52.49
70.098880 18.02
71.109519 14.03
74.060240 124.4
74.084506 13.41
74.276487 18.12
74.655354 17.82
74.995630 64.51
75.064276 135.8
83.011555 86.37
83.030696 44.37
84.130621 12.04
85.100433 137.7
86.060507 23.09
99.116141 63.26
100.076195 95.16
101.107414 84.34
110.429621 22.73
110.696888 36.02
111.079031 133.5
116.073786 20.94
116.280136 35.16
121.046291 111
125.035386 148.4
125.474512 17.33
129.053466 100.7
129.101702 66.35
130.086877 156
130.183075 22.73
131.297266 17.25
131.903726 16.5
135.090940 26.75
138.054113 67.06
139.050197 80.21
139.090377 11
142.995965 87.56
143.098020 129.6
149.020248 127.1
157.060012 64.04
161.160280 22
161.430469 41.13
162.098789 88.44
162.130584 10.08
163.223345 102.3
165.053950 23.09
167.082013 46.27
167.449448 16.53
168.065510 93.57
169.075198 51.11
175.144096 16.12
181.095467 138.8
182.111031 79.02
185.054961 30.69
185.088963 73.51
185.119106 123.9
203.168726 16.23
203.367587 39.09
203.451846 24
204.110166 91.21
204.147432 11
204.172296 10.07
204.187252 12
206.101584 39.3
206.152909 130.5
206.411489 36.57
207.029278 53.34
208.949869 55.54
212.040059 30.91
213.089625 55.02
214.087852 72.42
215.106538 76.64
217.137514 82.25
219.060527 113.2
219.097244 13.12
221.570964 16.8
221.686124 14.21
222.119962 35.09
222.159075 33.65
224.124482 86.13
226.025450 41.56
231.146643 51.15
232.064665 126.6
237.083341 50.44
242.094150 43.22
249.088335 35
251.085337 34.1
252.862950 11.25
256.261495 88.3
256.294072 16.12
257.138127 43.85
257.266246 105.1
262.805061 54.57
262.821990 24.11
263.100052 98.92
271.809754 125.6
275.467759 21.35
276.168454 73.65
277.180122 128.8
281.053905 71.95
284.197545 11.75
284.676494 25.04
284.711158 10.01
285.047688 32.9
285.510522 32.93
286.004073 14.02
289.657025 122
294.261868 12
294.693764 26.5
295.118700 72.91
295.487923 18.28
295.690900 14.01
296.560218 42.07
296.895107 13.14
298.901157 36.02
299.151971 64.12
305.623706 13
313.128804 116
331.258762 16.25
338.260734 21.16
338.683646 151.7
339.133617 152.6
339.184365 95.53
390.732549 13.6
398.731865 11.21
431.716940 14.14
450.855612 10.28
END IONS

BEGIN IONS
CHARGE=2+
PEPMASS=479.296539
RTINSECONDS[0]=271.695
TITLE=150313 3544D.d, MS/MS of 479.2965393 2+ at 4.52825 mins 
89.060983 1709
163.146758 272.7
264.125290 86.74
359.267500 99.18
460.944932 122.3
583.531814 12.88
704.001238 12.02
912.684160 18
59.050241 1333
177.112275 212.5
301.112110 61.28
364.172398 85.82
462.366592 110.3
133.086584 848.2
164.152644 203.1
304.121781 43.72
366.264675 71.01
462.429630 13.16
73.029207 732.2
203.107785 178
267.156790 20.36
403.235190 58.14
80.055468 588.1
219.102229 149.3
291.861216 10.01
382.261438 57.06
103.076581 498.4
239.131490 139
405.946298 57.04
131.070580 329
161.132960 129.9
443.321496 38.31
87.044835 283.7
195.101738 113.5
438.220667 31.73
123.078141 252.9
229.156652 96.01
362.225405 27.52
102.069129 250
185.134955 90.04
397.287652 13.05
59.082675 54.01
59.197056 35.44
60.348834 73.56
60.363783 10.25
67.054189 154.8
69.034135 66.81
72.842450 23.16
73.064282 234.1
73.111622 34.09
73.504381 19.72
80.094152 27.01
80.265490 14.21
80.554652 30.68
81.315624 10.8
83.086218 77.88
85.027963 144.6
85.052532 19.07
87.095202 10.01
87.499608 32.14
89.102520 37.11
89.681554 19.82
93.315763 11.45
95.085092 62.04
99.079287 44.86
102.706272 12.11
104.075925 37
105.069691 49.25
108.898802 12.36
113.552700 28.43
115.075523 246.9
119.047890 66.1
120.044953 92.92
121.101555 67.22
123.132800 10.16
125.096011 86.99
130.159339 25.37
131.102351 23.02
133.151152 13.25
137.094451 117.1
139.095749 30.4
143.106804 137
143.146119 10.09
145.102198 161.3
147.101138 176.2
155.068408 67.08
161.190981 10.38
162.134048 27.14
163.110169 24.5
163.622588 11.88
164.042157 82
167.067623 16.12
169.084503 43.45
173.133179 80.15
173.163183 10.03
173.199245 14.16
178.113296 71.35
180.705502 22.17
181.156183 64.33
189.159228 69.18
202.094517 39.19
202.127917 63.27
203.145739 19.23
203.164597 12.17
204.142453 12.18
205.297739 29.01
206.649122 32.65
208.129914 21.33
208.144882 11.01
210.187622 74.69
213.252327 24.02
219.152586 12.05
222.085819 88.72
237.149232 88.93
240.192644 72.24
252.154379 43.94
1191.160527 10.09
END IONS

BEGIN IONS
CHARGE=2+
PEPMASS=482.252716
RTINSECONDS[0]=196.392
TITLE=150313 3544D.d, MS/MS of 482.2527161 2+ at 3.2732 mins 
86.096385 759
243.129365 159.5
293.239575 189.6
455.194792 128
519.298787 133.4
631.303571 83.11
763.359586 48.08
816.418974 101.2
157.132565 393
261.088416 158.4
276.119404 129.1
415.111190 122.1
477.281993 68.8
603.314800 38.28
712.597402 18.09
129.105164 238.9
212.137920 138.3
277.038999 120
376.178587 100.8
500.216597 57
104.054580 171.5
267.060233 103.9
332.184734 119.8
397.167161 93.02
484.255865 53.22
172.117200 155
212.111382 98.17
276.087531 93.9
467.208357 63.86
487.040493 22.02
123.076660 143.1
270.581652 96.89
368.157890 62.9
388.253094 54.92
533.258191 16.57
124.039779 140.1
197.164925 92.22
276.175321 56.89
467.885250 39.05
486.306322 15.22
145.136480 136.2
253.030753 90.12
308.092799 47.01
399.219179 36.09
84.079723 111
218.149928 78.35
313.048914 46
464.143006 20.01
158.136416 79.35
186.125717 65.68
372.176218 42.38
466.918145 12.38
73.317755 56.03
84.224902 54.62
86.134396 24.02
86.146039 17.15
97.064864 79.2
102.072603 35.98
103.073553 73.07
104.082912 10.05
106.049748 59.93
106.073584 11.14
111.082022 66.7
118.031852 58.07
130.202852 12.05
145.169339 11.04
157.173450 17.18
157.861067 24.27
158.115068 57.41
158.279310 19.01
166.058605 70.6
181.397697 15
185.590776 24.27
191.015256 36.62
191.068926 50.67
191.350830 26.06
203.105570 62.01
209.154591 20.17
212.075640 21.01
213.193670 44.05
223.142077 26.1
226.492936 15.14
235.169890 23.02
240.087230 56.88
240.117558 11.45
243.024189 37.89
258.149258 32.44
263.087646 63.01
270.616076 12.33
275.455779 14.32
277.099068 11.04
293.286179 19.04
313.577988 20.32
314.041519 41.49
342.143990 31.09
343.519801 27.12
346.106000 26.69
353.195073 14.01
368.193081 11.04
371.169728 23.24
371.226985 20.75
374.167318 10.56
1141.703768 12.1
END IONS

BEGIN IONS
CHARGE=2+
PEPMASS=501.310806
RTINSECONDS[0]=276.66
TITLE=150313 3544D.d, MS/MS of 501.3108063 2+ at 4.611 mins 
89.060634 2037
215.129314 247.5
269.097866 230.3
402.186873 90
552.228015 27.34
572.351240 81.42
727.473672 50
782.405249 75.06
893.523318 14.05
59.049754 1564
183.099994 108.5
321.215780 115.1
387.224617 70.14
552.254420 11.47
601.745947 10.92
103.075552 1331
188.065961 106.4
355.177490 84.62
421.318553 68.15
73.028998 960.5
181.094555 105.9
357.099648 82.57
426.126399 61.27
87.044714 491.2
178.114824 97.78
291.048593 77.53
400.238734 45.4
102.067838 370.9
195.135614 97.25
333.109864 74.16
439.269902 36.12
133.085357 368.2
240.100308 91.09
346.270031 73.05
359.218639 31
129.126456 318.4
185.037612 86.56
339.272972 68.09
441.315222 28
139.075205 240.1
164.078095 78.23
309.168836 55.07
386.210716 27.52
80.055135 234.1
166.095512 74.48
264.200796 44.2
402.221359 27.11
59.081626 59.8
59.090686 41
59.165619 18
67.056308 94.13
69.070563 77.19
73.065558 195
76.421407 11
76.765570 10.01
79.055045 115.5
80.557258 229.7
80.701838 11.12
80.885768 18.12
87.095626 13.56
88.939562 15.25
89.223979 34.94
89.289462 11.03
89.364470 10.12
89.437515 11.14
89.965690 13.16
90.534118 31.89
97.065450 100.1
97.089035 17.01
102.099141 21.68
102.111095 18.03
102.170836 10.03
102.185323 17.02
103.128985 19.25
103.144137 10.07
103.930348 23.14
104.080161 201.3
107.087238 131.1
108.081413 211.2
108.535573 20.53
111.042210 32.5
111.079425 92.69
113.060682 62.02
113.252040 35.33
115.076971 60.12
117.069599 153
117.089946 189.4
117.359569 17.36
117.370865 14.01
121.101954 48.6
123.081382 144
129.192205 13.01
131.117967 42.12
133.135826 11.17
133.666304 16.41
134.088279 144
135.761241 11.18
136.045926 111.1
137.096171 95.01
139.123263 19.01
144.043496 91.17
147.099791 45.51
147.116737 129.3
148.103555 30
149.097554 54.92
149.120040 12.05
151.075204 27.35
153.052995 52.34
157.050964 77.38
164.113767 64.39
166.123626 10.35
170.122510 10
171.254918 54.09
180.109062 13.45
180.765530 16.02
194.080693 19.02
195.100757 64.23
197.113100 45.38
199.165227 58.72
200.120118 18.04
201.071544 61.36
210.189281 29.19
215.040167 31.09
215.171092 10.22
219.173761 35.04
219.193010 15.38
223.111922 52.93
233.717612 38.02
242.700357 11.35
254.168348 38.82
256.137949 59.85
290.115950 26.05
313.116316 11.1
341.989673 11.28
347.262635 41.13
398.312387 16.8
423.223434 13.92
446.322819 10.04
458.262566 12.04
1301.708033 20.02
END IONS

BEGIN IONS
CHARGE=2+
PEPMASS=501.310806
RTINSECONDS[0]=275.181
TITLE=150313 3544D.d, MS/MS of 501.3108063 2+ at 4.58635 mins 
89.060599 3628
215.129002 459.1
287.177432 102.7
421.268417 128.4
484.266498 69.31
896.538416 106
59.049961 2652
209.153375 328.9
338.179026 85.26
425.256861 114.7
504.349718 66.48
103.076435 1430
159.100234 255.2
263.211729 74.04
408.199305 81.21
466.151818 62.64
80.055626 1099
196.972560 192.1
351.179247 71.09
400.980911 67.31
549.418618 25.68
87.044996 1036
181.161871 186.7
283.152669 70.56
425.191390 50.12
465.329422 17.05
133.085705 971.4
181.088685 134.3
277.160775 70.17
384.271264 50.03
472.912716 14.04
73.029225 944.6
177.109321 120.9
284.958741 60.31
427.087509 30.34
505.132890 14
81.070367 417
198.150525 112.1
335.127768 50.72
444.302964 21.25
475.220113 12.75
73.066023 411.2
193.145943 109.6
347.150815 32.36
404.003862 19.07
462.054392 12
102.068073 353.7
189.099191 109.3
343.317315 25.53
59.083842 61.8
59.331763 14.32
59.544246 18.23
60.509472 19.41
70.035098 74.7
70.066594 123.5
72.979802 15.12
73.108710 12.47
74.031939 133.1
80.103194 40.92
80.472702 68.04
81.109734 18.2
83.050921 110
85.028675 153.7
85.037337 92.28
87.086705 24.02
88.976723 33.48
89.345754 84.01
89.361392 28.32
89.589697 24.67
90.219345 19.05
95.082998 37.11
97.062115 82.95
98.103375 40.68
102.514253 16.12
103.133571 16.4
103.629029 28.58
104.079829 92.44
104.356599 20.04
107.085832 114.7
107.118989 13.47
109.062413 26
111.044615 129.9
113.060419 333.8
113.111928 18.1
115.061912 49.08
115.083248 70.45
117.036438 160.3
117.067556 11.56
117.091098 44.53
123.081748 146.9
124.246732 44.4
125.061906 115.5
125.097050 77.88
125.107241 32.01
126.099507 93.83
126.144711 10.09
127.049460 160.8
127.108823 53.47
132.805203 35.22
133.135725 19.8
134.045148 56.56
134.845681 33.41
135.081388 132.1
135.114735 70.79
135.161844 10.09
137.058067 135.3
137.096290 104.9
140.094682 194.3
141.089419 125.2
141.126605 152.7
142.159766 103.3
143.105125 48.39
147.067690 72.64
147.104208 98.03
148.104113 92.69
149.024153 119.3
151.689718 11.03
154.083610 163.2
154.110017 21.8
154.138543 12.04
155.125227 103.5
159.152067 11.01
159.173987 10
161.096274 93.3
161.130583 35
163.149881 100.2
167.071345 65
167.104188 43.01
170.086618 85.36
171.104989 109.1
171.133376 12.88
174.108565 52.01
175.093853 81.16
175.265846 15.12
176.453994 10
177.137996 20.62
177.871514 11.09
179.142514 11.22
187.076154 102
192.101278 57.88
195.051769 33.25
198.105602 19.61
198.184811 47.02
204.082673 61.15
208.165923 67.03
209.214892 13.45
215.193404 13.68
215.375501 10.32
220.110621 55.49
221.653613 15.36
223.107678 60.64
223.689432 26.15
228.136344 49.57
230.170698 104.1
230.639596 30
239.139210 91.63
240.162712 45.36
241.142590 16.01
250.189639 34.12
253.051591 66.03
253.140432 23.02
257.219946 107.8
279.062417 13.89
1216.434991 10
END IONS

BEGIN IONS
CHARGE=2+
PEPMASS=501.796722
RTINSECONDS[0]=199.879
TITLE=150313 3544D.d, MS/MS of 501.7967224 2+ at 3.33131666666667 mins 
140.127488 257.7
233.159692 139
270.066847 160.9
423.275503 107
470.576915 67.7
577.164026 12.04
671.297070 39.29
60.044091 204.4
207.135529 136.1
343.187441 137.7
430.276581 103.6
471.218923 46.84
605.154215 11.04
707.328799 36.17
119.081631 161.2
198.064263 129.9
319.136541 128.6
387.166147 72.76
488.254402 45.62
690.309384 36.02
89.058579 125.8
213.072816 120.1
270.081630 121.1
442.259012 72.01
470.010342 24.42
689.439840 21.44
84.046465 116.5
256.164816 119.4
330.118266 120.8
421.172697 63.32
504.295703 22.46
679.298449 19.06
86.096545 114.9
161.093820 108.5
331.189504 109.1
447.273169 57.04
490.202446 21.08
72.080662 82
209.030379 104.1
284.168938 83.2
394.240436 47.2
462.897146 21.01
115.049030 80.18
234.205743 100.4
306.183987 77
412.911138 43.65
158.080343 76.67
214.994650 99.27
358.215404 52.27
407.110329 42.91
136.075686 73.51
211.092353 91.45
323.063718 49.04
369.174338 38.04
60.066335 21.02
60.079291 13.01
81.068832 61.03
97.064986 19.56
109.099400 63.41
112.085943 62.69
125.060349 58
136.113058 13.32
140.188389 17.29
141.088224 39.09
143.946604 23.01
147.420635 13.04
153.090281 47.01
169.003545 89.05
169.085169 42.35
173.116744 51.73
185.164844 47.65
185.276295 27.48
188.072544 79.49
197.137204 50.02
197.161894 16.02
200.170243 30.33
205.157394 49.33
214.851148 25.08
227.208249 54.26
229.082746 33
232.630234 32.32
238.078438 70.55
249.007545 71.35
255.487219 16.32
256.094012 76.28
257.140818 51
265.127526 17.2
265.150083 27.2
267.095296 17.65
268.190034 21.56
268.539164 16.32
282.074657 37.26
284.476300 11
306.695676 21.44
313.228228 15.38
326.132405 28.37
336.540686 14.14
341.018394 42.07
370.202406 15.8
373.002533 24.27
410.754475 13.57
415.938305 24.28
417.182622 26.75
431.720990 13.16
438.200716 17.35
439.199096 21.38
END IONS

BEGIN IONS
CHARGE=2+
PEPMASS=509.313507
RTINSECONDS[0]=272.698
TITLE=150313 3544D.d, MS/MS of 509.3135071 2+ at 4.54496666666667 mins 
89.060856 860.6
185.116635 398.3
295.062600 116.4
450.120924 101.8
463.282395 63.64
567.041584 30.05
687.433413 15.89
823.771964 21.09
874.505056 46.43
102.068729 229.9
240.123882 269.1
261.069266 93.92
446.224528 101.4
491.211848 56.11
584.421539 16.24
769.504085 19.45
868.740522 30.04
59.049200 227.6
217.110069 264.1
279.209563 82.73
380.238278 70.92
459.277603 43.56
109.100103 214.3
245.138139 218.5
354.225448 80.12
414.254337 70
476.248151 42.04
85.066044 171.8
163.147375 140.8
357.201111 55.44
406.179024 63
463.333601 10.2
103.076539 159.7
243.132627 138.5
331.162097 52.98
361.046380 48.56
105.032239 157.9
216.198951 123.7
297.146954 49
421.259725 42.76
149.024017 146.9
232.170416 121.1
307.040524 47.52
435.119191 40.36
119.085283 140.1
240.207666 117.6
262.180486 47.37
397.098599 13
113.069301 136.9
160.119944 88.24
327.201044 37.6
61.008141 15.02
73.028575 119.5
83.048792 62
83.292133 10.28
89.102236 18
89.126188 11.92
89.806495 17.1
93.070028 94.13
95.086564 81.01
102.107540 15
102.121663 10
109.062574 91.91
113.115218 10.12
114.091747 71.47
115.074619 52.01
115.089306 21.66
117.090614 24.67
119.114890 15.28
122.721085 10.56
123.079397 46.27
125.060457 113
127.111953 43.89
133.084853 108.7
135.543109 31
137.107782 98.64
138.087081 41.72
138.577576 13.32
143.108501 21.11
157.094730 118.4
165.161326 67
166.058394 60.24
176.118237 59.91
177.110824 29.08
177.737474 11.45
181.083260 78.48
181.156474 83.79
181.180266 19.53
181.397772 42.08
183.063612 49.72
185.152989 29.05
187.087644 71.47
191.141784 64.23
197.082170 32.27
198.184576 26.03
198.390412 30.65
199.166924 80.31
202.084611 67.29
209.094970 69.02
211.108797 69.12
211.168420 33.02
213.096478 42.08
217.191712 18.48
224.570904 20.23
225.854580 28.04
226.465603 20.9
236.759218 17.36
239.100421 80.38
240.173196 16.16
240.731811 24.52
242.145895 15
245.194993 11.12
255.154133 17.33
273.747112 21.56
282.396212 24.29
1308.885487 11.01
END IONS

BEGIN IONS
CHARGE=2+
PEPMASS=516.306885
RTINSECONDS[0]=204.844
TITLE=150313 3544D.d, MS/MS of 516.3068848 2+ at 3.41406666666667 mins 
89.060671 3108
185.130530 241
269.582484 183.1
385.242803 118.7
460.205117 149.9
603.287081 46.85
673.344263 55.92
819.450638 78.68
958.993631 10.01
992.289764 11.03
103.076002 1756
245.080093 174.7
288.170118 143.7
360.267509 93.27
498.183858 103.2
680.131578 27.48
820.448611 25.33
59.050138 1703
213.198953 153.2
292.139249 129.8
458.750698 74.88
478.198064 91.59
707.322532 22.78
133.087709 838.3
161.095506 147.2
339.172890 123.5
398.128462 73.45
499.176218 68.71
664.374613 11.38
86.097612 335.3
175.096763 146.7
356.184876 116.2
442.207133 60
519.222266 38.25
147.102489 183.2
204.139135 146
327.964987 97.69
388.910661 55.08
465.929860 21.01
117.090492 113.1
243.148397 125.5
295.179980 97.43
359.152142 51.01
482.137061 18.1
73.046424 111.6
201.121998 120.8
282.047636 82.53
377.225702 39.41
499.229847 18.06
109.064544 98.31
207.030190 119.9
358.200065 74.56
381.200266 32.09
459.206534 10.56
90.062146 89.68
165.090627 115.4
346.135601 67.35
377.189830 30.33
463.303826 10.21
59.084460 41.82
69.069638 78.86
72.079648 88.23
86.452861 36.43
88.049329 22.56
88.168204 14.06
89.100395 69.42
89.447345 38.21
91.509714 15.05
101.072347 66.15
102.787811 19.11
103.117895 40.48
103.204387 39.05
104.078908 69.18
104.193648 19.12
105.033206 31.41
107.083851 52.59
116.279840 15.18
119.051417 19.69
119.217986 17.03
132.523501 29.36
133.262408 28.09
133.568097 17.08
134.090446 19.25
148.015516 52.33
152.105638 34.5
162.099144 69.36
162.589697 30.75
165.134139 11.01
172.096399 78.37
175.119162 100.9
181.028857 80.66
181.051766 21.12
181.125818 13.36
185.167430 58.24
187.105209 91.02
189.085750 61.41
190.038703 10.12
209.114508 107.5
209.152751 16
210.184724 91.31
213.264163 10.17
214.198863 67.18
215.136775 103
215.159787 52.09
222.987986 32.23
224.101124 52.47
226.147468 25.26
230.154227 90.31
235.653574 87.29
235.692745 11.47
240.871594 11.06
246.087615 81.16
257.801524 16.05
266.229089 17.25
269.626689 18.88
271.163963 55.02
280.169055 46.17
280.201314 10
281.046587 22.06
310.167164 61.11
311.023644 27.36
311.194337 30.82
316.181152 58.27
329.173967 16.53
340.278102 12.45
358.150563 31.1
367.111944 16.12
399.218741 21.31
441.195137 12.92
457.382333 13.03
1117.479424 14.18
END IONS

BEGIN IONS
CHARGE=2+
PEPMASS=523.322052
RTINSECONDS[0]=281.625
TITLE=150313 3544D.d, MS/MS of 523.3220520 2+ at 4.69375 mins 
59.050109 1183
161.134805 401.4
293.133869 102
424.222497 202
505.347457 111.9
89.060014 544
182.128170 191.4
259.067079 59.5
425.226207 149.2
466.305095 56
103.075100 516.9
179.139129 116.6
279.123709 59.24
364.090633 122.6
460.140035 42.05
109.101389 371.9
201.128568 116.3
265.224868 55.02
361.103654 109
506.115350 31.6
133.085161 351.5
185.023975 98.91
305.262437 52.37
382.157183 96.13
472.200228 10.01
102.067505 289.4
214.177463 98.74
342.020289 44.2
392.288939 92.6
73.029408 234.9
248.075542 96.88
277.210177 42.89
420.238064 87.02
73.065323 212.1
188.019845 96.01
333.044089 14.05
427.148820 63.16
97.064835 179.2
241.222247 94.71
311.239306 11.04
363.200991 32.04
117.090747 179.1
175.130735 90.44
425.271018 13.56
59.085216 28.47
59.385223 42.04
60.052428 104.1
80.053717 74.32
80.072223 18.02
80.265426 10.03
81.251355 21.57
87.044556 101.1
87.408499 57.13
89.384683 38.14
89.493300 34.04
90.064527 110.3
91.051241 36.22
95.086688 125
103.059122 24
109.130463 34.17
109.156183 14
111.046046 93.48
111.095980 14.06
112.076340 99
113.061443 18.61
124.083298 158.8
125.095431 37.92
140.596487 10.03
141.089791 106.1
149.020204 77.28
149.094960 58.68
151.057587 77.47
151.147094 44.98
152.028122 14.15
161.200650 18.01
163.458435 36.21
164.983809 83.83
171.063109 27.08
180.145560 70.56
188.043536 23.18
209.150158 58.01
209.628594 24.25
215.133223 50.94
218.632164 39.28
233.150152 41.33
242.110388 11.41
251.210634 21.01
424.286907 12.04
424.342587 10.38
1255.596960 13
1268.170194 10.01
1517.092078 10.03
1675.666741 13.32
END IONS

BEGIN IONS
CHARGE=2+
PEPMASS=523.322052
RTINSECONDS[0]=279.142
TITLE=150313 3544D.d, MS/MS of 523.3220520 2+ at 4.65236666666667 mins 
89.060666 3462
177.124733 193.6
287.134825 70.16
415.143421 127.4
505.360082 81.16
576.318495 59.21
758.199274 36.84
59.050324 2123
168.106145 180.7
265.039755 62.47
426.176574 123.9
466.266733 74.78
750.015272 19.02
133.086242 1313
159.100597 179
295.242303 46.18
404.215902 117.8
508.379474 58.41
103.076390 1118
178.114268 146.1
292.168007 38.38
416.215335 91.73
490.270598 54.49
73.028877 678.1
233.151836 134.4
263.145148 35.84
376.296305 70.27
503.264179 33.05
102.069063 422.5
163.072880 130.2
332.189099 35.27
423.047333 27.03
525.315828 24.02
147.103127 383.3
179.142027 129.9
324.727031 32.58
402.977302 26.56
488.215654 19.6
71.049807 294.5
193.050530 128.4
295.185031 30.92
367.237983 20.56
492.301032 11.01
124.080863 282.2
171.115052 104.6
300.148771 28
445.184104 18
80.054141 255.2
214.096467 93.66
295.095135 27.33
363.260403 16
59.101417 27.01
59.160274 15.07
59.345223 12.41
59.465353 17.08
59.726473 22.56
69.070049 136
71.086587 187.6
73.066397 93.94
73.083822 44.68
74.030804 140.3
78.040552 145.6
79.770217 54.6
80.085008 37.12
80.207254 21.11
80.356072 12.25
80.556534 169.1
86.097754 94.21
86.768484 70.3
87.044825 172
88.047931 249.1
88.086668 11.01
89.046807 70.01
89.110592 45.62
89.135007 15.14
89.222101 20.12
89.296083 26
89.358539 21.1
89.454968 69.78
89.533065 18.16
90.017527 29.1
90.062693 168.5
91.075786 244.7
91.115060 17.23
93.069417 127.3
93.946247 11.28
99.044587 218
99.080272 152.3
102.111023 26.2
102.128619 12.24
102.570287 192.6
102.611422 16.8
103.126379 26.09
103.240911 25.2
103.281309 37.25
103.317512 20.02
104.079522 109.2
104.107844 10.01
112.090195 28.12
114.304073 13.47
118.096176 126.2
118.122455 68.06
123.002184 10.01
124.134153 20.12
126.097571 57.38
129.105393 10.38
131.083463 84.67
133.134223 35.03
133.150286 16.01
133.228610 15.12
133.552363 32.01
134.090132 83.14
135.024269 14.05
146.094392 96.64
147.155741 15.25
154.085365 62.07
155.069345 66.8
159.173940 12
161.095759 67.17
168.143737 19.78
169.121774 73.78
171.149227 16.78
197.115718 74.64
211.073862 63.6
213.115490 48.53
217.086769 20.18
226.177875 70.56
227.127553 10.01
229.119994 55.04
234.116373 72.91
243.245101 93.31
254.161286 60.24
267.156337 20.02
321.078385 25.68
324.030942 12.16
370.843821 10.22
384.707044 11.78
443.313538 10.21
END IONS

BEGIN IONS
CHARGE=2+
PEPMASS=530.787842
RTINSECONDS[0]=193.91
TITLE=150313 3544D.d, MS/MS of 530.7878418 2+ at 3.23183333333333 mins 
86.097347 1249
187.144017 2551
281.132444 199.3
390.209697 270.1
505.238881 223.1
618.324767 200.1
733.343565 256
846.427598 403.9
103.075875 267.8
188.146816 493.9
356.155603 139.4
421.132756 159.8
522.286263 173.8
619.317111 156.5
660.346771 26.06
847.425235 224.3
113.070816 224.8
215.141255 416.6
310.212044 127.2
373.180085 157.2
473.283791 125.1
588.339631 82.97
730.013297 22.15
848.430467 134.8
101.071163 219.7
201.123203 218.7
355.168241 121
410.219376 140
514.215879 109.2
574.285832 48.02
734.567732 21.31
854.427976 62.01
59.049932 205.7
246.130639 172.1
314.117517 112.2
379.087794 124.6
533.192116 96.32
629.276233 45.41
736.741910 10.1
829.394855 43.96
74.059997 164.6
230.121076 157.3
298.120569 110.5
391.218909 124.5
488.204447 92.38
638.248794 26.77
789.634608 19.92
89.060485 157.8
167.012792 124.8
311.144017 98.65
431.189721 83.16
479.261231 74.8
569.254457 26.12
828.422769 12.01
133.084464 142.4
245.024059 121.2
281.048054 86.37
373.091201 62.4
473.343223 19
600.300492 22.18
844.800664 11.01
142.125235 126.3
179.119015 120.1
324.117029 71.27
372.136741 58.46
583.283298 12.03
776.344143 10.01
98.095943 125
221.085325 115.1
294.118733 66.02
372.256745 51.76
59.139798 33.06
74.075765 24.01
82.062384 47.01
83.048618 51.04
84.098943 21.12
86.146482 14.01
86.386369 14.09
87.100016 98.27
87.802547 17.52
89.101377 13.67
95.056967 23.6
96.043296 114.5
124.111559 52.31
128.102534 14.01
129.101132 84.01
137.057747 30.28
143.118283 104.8
144.121266 99.56
151.073475 58.2
152.080254 64.17
155.079901 109.7
155.111946 23.01
158.090226 47.24
158.112814 14.04
165.051381 66.2
169.131344 107.5
170.010875 62
170.036212 15.04
175.120637 17.1
179.164432 10.1
186.132113 12.01
187.204348 51.9
187.232746 11.14
187.390021 17.66
187.423267 19.01
187.727183 54.78
187.793978 13.56
187.845612 39.96
187.910253 14.89
188.697673 24.45
189.088089 79.76
193.065663 21.41
195.039147 105.6
195.442847 14.25
197.060632 85.23
201.088788 93.43
201.184311 10.01
201.362142 11.11
202.079286 40.32
202.119875 81.04
210.185636 79.44
215.066092 86.02
215.182453 29.03
215.346546 19.72
219.113000 59.76
219.149488 71.12
219.800719 14.56
221.110871 23.88
229.115554 24.8
230.091899 91.23
230.188014 10.12
230.555103 28.78
244.953815 19.78
246.186220 14.22
254.083375 36.34
260.193743 31.47
267.178223 24.85
269.126651 43.09
281.200197 10.68
289.091410 62.21
294.172491 54.05
306.154117 33.25
310.283413 16.44
314.205689 18.25
318.304308 11.03
319.070729 38.28
341.709317 15.25
353.196648 41.11
376.209188 27.45
384.183876 47.5
392.218727 17.41
392.232604 16.01
405.198999 49.29
410.675654 12
421.190024 12.56
444.090206 13.24
452.312593 40.2
454.150152 39
1280.894128 21.33
1280.931496 11.12
1365.875120 12.06
END IONS

BEGIN IONS
CHARGE=2+
PEPMASS=531.325134
RTINSECONDS[0]=277.663
TITLE=150313 3544D.d, MS/MS of 531.3251343 2+ at 4.62771666666667 mins 
89.060143 611
213.149732 167.3
353.215755 141.1
417.263468 98.6
533.345144 73.72
614.375829 35.06
133.085428 261.1
168.135406 163.9
289.187327 126.1
391.207026 92.01
460.948840 73.41
630.446146 30.44
59.049452 245.6
201.163319 140.2
281.150812 61.89
451.947825 52.36
499.186530 64
74.061424 212.6
204.109938 131.5
270.134520 57.33
401.281238 39.56
472.276799 52.49
103.078139 169.3
165.127651 130.7
285.181215 57.03
362.114318 17.9
488.578402 40.24
108.493559 131.4
252.106256 117
265.104864 49.5
412.752360 12.05
487.202049 27.04
121.100684 129.6
223.093655 112.5
265.157930 42.34
451.588054 10.21
127.086045 113.1
207.031884 111.2
295.098845 37.84
156.107301 106.8
225.113154 110
260.475806 20.04
145.099153 106
171.155625 102.7
283.163010 14.18
73.068490 16.12
73.318143 11.88
89.102104 17.09
89.235207 10
97.027410 49.01
101.061110 26.45
103.112176 10.2
109.099949 47.17
123.041817 74.84
123.081443 51.26
125.059181 76.9
125.097347 86.39
132.096131 15.48
134.422297 30
137.095329 62.12
147.455484 24
149.128634 24.64
150.227879 31.16
155.103615 44.06
157.260027 18.31
161.132102 85.42
163.790924 11.01
168.172064 20.04
171.137974 84.78
179.142643 54.65
181.088286 23.01
182.115864 18.75
186.091818 47.48
191.139961 27.78
191.432804 37.43
193.102952 46.73
193.746878 37.01
197.117494 53.2
197.910370 13
204.142529 21.01
207.412954 21.14
213.211746 11.04
216.098981 90.54
219.131600 81.41
219.157829 16.01
221.083842 67.04
223.179429 10
235.059454 16.89
239.297593 28.39
245.672690 24.08
257.154062 72.02
285.211626 10.08
1336.673603 19.12
END IONS

BEGIN IONS
CHARGE=2+
PEPMASS=532.388428
RTINSECONDS[0]=415.677
TITLE=150313 3544D.d, MS/MS of 532.3884277 2+ at 6.92795 mins 
75.044422 209.2
173.117462 111.2
273.094692 82.89
402.186865 87.22
480.288892 44.57
681.094249 10.32
851.758819 113.1
97.100671 179.1
175.134567 69.06
291.249703 71.72
376.264097 66.53
513.937828 13.01
826.199347 17
102.068061 164.2
219.209594 64.69
285.245260 66.01
141.015840 157.1
222.806316 18.56
315.170886 47.25
100.083221 112.9
181.453593 14.11
307.310532 12.05
117.091135 100.2
159.114813 13.8
71.086238 94.76
175.171135 10.45
147.082465 92.08
109.102137 90.06
157.121080 76.01
59.047764 55.78
69.067919 34.22
75.081003 10.88
81.070631 63.16
82.071567 13.6
83.086499 42.33
83.385928 22.57
83.397458 34.41
87.045662 50.31
88.046777 63.21
95.084454 55.72
97.064198 20.17
100.109122 12.01
115.075650 54.06
115.331813 33.31
115.774103 38.91
124.971992 17.29
147.107838 11.09
1086.884872 128.2
1086.976574 13.08
END IONS

BEGIN IONS
CHARGE=2+
PEPMASS=533.774994
RTINSECONDS[0]=176.535
TITLE=150313 3544D.d, MS/MS of 533.7749939 2+ at 2.94225 mins 
136.076507 983.2
213.087189 1130
312.156639 940.6
452.744734 181.4
482.254009 151.4
571.348412 563.3
674.218392 145
821.440844 181.3
861.443359 34.16
979.504859 20.02
145.062635 623.4
200.104852 391.2
359.268677 411.3
360.270276 180.5
544.279133 137.3
572.351119 163.2
735.410823 98.03
822.439725 68.19
888.464588 20.72
74.061214 604.2
161.094491 295.1
260.196449 370
361.267392 176.6
553.344660 104.8
562.248579 100
734.416950 95.78
824.921979 55.32
129.103660 588.9
214.094228 267.2
346.135552 153.5
397.241803 163.6
487.211795 96.02
627.266169 93.58
716.389183 69.89
789.339238 42.94
117.066239 507
171.077302 258.4
281.049468 133.1
443.246837 145.7
474.277707 93.75
618.288274 91.81
671.299279 55.78
833.389430 39.81
130.087780 465.8
246.113159 251.4
356.163807 112.9
369.208223 119.1
481.749728 92.61
560.301105 89.37
736.407089 55.44
785.324292 33.35
70.065892 328.3
243.169731 205.5
267.149501 107.5
373.146725 113.2
478.190830 89.02
633.278060 81.76
663.167546 26.56
772.309589 25.02
147.113075 308
222.083122 158.8
266.150330 85
450.202495 109
460.182291 81.19
574.091385 61.66
701.316726 24.49
824.443287 21.6
143.080952 281.7
185.092972 157.2
274.085108 78.56
425.241639 100.4
472.243889 81
648.344969 60.54
730.208877 17.01
813.410327 20.48
126.071639 216.5
223.110232 150.2
279.126078 76.45
432.186187 94.88
484.500790 68.62
589.233406 60.22
735.362122 14.03
823.321534 12.12
60.044505 102.2
70.821389 16.53
72.045353 200.8
72.082627 191
73.084522 13.07
74.097426 13.45
74.132851 45.17
84.080383 91.41
84.818391 18.52
86.058959 104.1
86.095810 109
86.112333 14.16
101.072596 107.8
102.055887 155.5
105.066395 144
105.095810 11.68
109.063670 176.5
109.099421 13.05
110.068804 78.2
111.042813 52.91
113.072195 93.41
113.391040 54.13
114.072521 38
114.082641 11.12
115.109362 85.04
116.071104 158.6
118.066819 124.8
118.099508 13.05
125.068137 21.78
126.130232 10.22
129.160539 19.27
129.556366 25.47
130.134949 14.12
131.082015 19.02
131.118279 107.2
136.136091 14.56
137.077569 123.9
137.106790 18.03
139.086590 176.1
140.070317 113.3
141.066575 133
141.121312 24.41
142.792413 14.01
143.146431 14.1
143.769455 39.5
144.960685 45.36
145.112299 25.41
145.132603 11.1
145.554649 39.26
145.915977 15.14
146.064372 137.3
147.066295 184.1
148.114971 154
148.161128 14.07
149.045055 60.79
155.046738 84.27
159.075809 44.78
163.048696 123.3
164.080615 11
169.093877 98
170.086770 88.29
171.121794 11.25
172.050716 54.78
173.095328 34.72
177.103700 22.15
178.897880 25.02
185.166027 112
186.097886 16.92
187.109139 14.05
189.088698 39.02
191.079569 123.8
200.164037 13.01
201.100174 63.32
202.078777 107
202.448349 20.41
202.623698 12.14
205.100706 46.27
207.030884 34.35
209.099812 114.4
211.087149 45.37
213.162652 149.1
213.257434 10.04
213.458238 26.5
213.519878 15.45
213.969571 20.25
216.101640 30.21
224.090497 46.08
224.112620 105.2
225.124005 28.36
228.099286 62.14
228.206740 31.12
229.098018 32.15
242.181169 50.93
243.212116 17.12
245.091794 143.1
245.137167 13.38
245.323035 25.45
246.391376 30.47
247.106293 67.64
248.111917 126.7
251.100731 25.1
255.170861 31.07
255.194662 10.12
260.513012 14.1
261.121038 65.09
261.148564 19.01
265.124001 72.09
267.002064 47
269.097954 69.6
270.104614 70.08
270.124780 59.89
274.192678 17.06
279.510603 12.04
280.092341 59.6
281.379900 27.57
281.675082 15.8
281.877128 24.67
282.098067 12
286.157650 12.1
288.133358 27.01
288.340948 14.89
288.357865 11.07
289.112232 52.96
297.115688 44.09
299.837776 17.38
311.114397 55.01
312.248475 14.14
312.290086 30.5
312.589272 18
313.163764 30.75
314.357350 30.16
315.128047 13.12
316.130137 32.48
325.730300 38.85
326.157566 32.56
326.180197 14.16
328.123369 33.49
332.156864 35.2
334.138248 44.1
335.142482 44.48
346.176390 20.01
354.832491 28.72
357.166916 48.72
358.145862 74.65
359.237844 42.07
359.334457 15.78
359.500743 21.53
360.134188 23.89
361.365585 10.03
363.162347 36.34
375.163525 44.54
376.148186 37.82
377.136603 90.44
377.208673 10.04
382.241134 16.62
383.187416 52.36
385.237615 32.15
388.268242 30.56
398.245804 66.03
403.421138 27.24
417.170756 21.45
426.253443 20.02
432.238577 10.03
442.167295 18.75
442.238467 59.77
443.387401 25.06
444.237019 31.24
445.169758 27.78
446.179561 74.56
447.222362 41.45
452.802734 19.17
468.778889 29.57
471.203282 55.01
475.298024 66.53
482.319625 18.06
482.758770 65.51
488.631811 13.1
495.030331 11
500.210961 26.92
504.241110 20.01
528.206327 65.09
528.366993 23
529.184226 35.91
560.365075 10.03
561.306419 18.23
561.993560 27.45
562.302625 48.05
563.260561 11.92
571.475835 13.06
572.533024 13.36
573.349602 56.02
574.429010 18.65
574.501330 10.06
575.184181 34.06
629.320395 35.17
657.238291 15.01
1520.545424 10.12
END IONS

BEGIN IONS
CHARGE=2+
PEPMASS=533.774994
RTINSECONDS[0]=174.052
TITLE=150313 3544D.d, MS/MS of 533.7749939 2+ at 2.90086666666667 mins 
136.076424 995.4
213.089051 1264
312.157849 1472
443.256092 256
474.293891 162.4
571.344483 581.3
734.402326 206.1
821.446110 318.1
904.469799 109.4
979.519841 190.9
145.061630 849
200.103164 551.5
297.120527 410.1
405.173742 225.1
539.248993 161.7
606.315767 177.7
735.399495 78.07
822.440118 160.4
925.494673 77.02
963.506889 68.17
60.045305 835.3
228.102063 488.1
313.159314 363.9
432.184085 192.3
475.217470 158.4
564.320464 101
744.396346 76.34
761.342933 47
922.488662 34
74.061675 691
171.075341 477.6
260.196314 328.5
376.152629 168
503.163687 143
617.294635 91.36
702.313897 65.22
771.331667 27.34
899.482423 30.6
147.112966 683.8
223.107032 381.3
334.139548 305.5
368.201079 146.9
553.335239 99.14
568.196336 83.12
677.303780 52.45
861.449533 23.45
117.067216 655.9
214.088150 375.2
270.108103 208.6
396.195706 124.1
460.182057 94.68
632.268579 82.57
671.320563 47.32
935.475055 21.33
86.096741 562.2
185.093465 287.3
264.100848 193.9
426.272348 105.1
475.241719 78.01
572.347595 62.27
662.326752 42.41
899.829797 12.02
129.103874 529.7
188.069580 223.8
297.150029 148.2
451.192579 101.2
481.261797 76.72
573.348088 62
746.415270 40.33
113.070975 433.1
185.164476 219.6
287.138082 131.4
446.177729 101
489.296830 74.25
604.245576 57.33
744.338637 38.92
84.082730 370.9
198.078142 212.3
279.115336 129.9
452.737603 95.52
471.128282 69
560.285934 51.82
674.313001 36.84
60.086212 31.05
60.096481 12.14
60.173814 11.28
60.923968 10.01
70.066102 192
70.302903 10.1
70.615404 17.18
71.069323 109.4
71.090055 10
71.616246 24.09
72.044907 255.2
72.081659 297.2
72.118270 15.2
72.924018 12
73.046725 89.06
73.361773 28.27
73.995436 11.78
74.198602 38.01
74.213593 10
74.336771 13.5
84.045040 322
84.121522 15.03
86.137389 15.57
87.052422 76.23
88.078779 20.68
96.043565 64.88
98.059803 173.6
100.076823 95.51
101.059348 62.49
101.086379 13.5
110.069653 55.78
110.331592 13.38
113.371176 22.46
115.088541 73.08
116.071336 303.4
116.114039 12.45
117.122232 24.04
117.156063 35.01
117.631504 17.09
117.779456 15.12
120.079680 100.7
125.069234 64.45
129.328738 15.04
130.086299 95.04
131.081256 171.6
133.063354 65.9
135.070817 14.12
136.142781 17.29
137.078400 12.01
138.573832 21.19
139.049944 94.03
142.069933 71
143.082619 344.3
143.970396 52.45
144.080152 65.41
145.110054 19.25
146.056850 76.69
147.066806 157.1
147.175860 17.01
147.350230 27.16
147.606840 13.16
147.661843 23.77
148.073258 132.7
148.116438 244.5
157.099343 169
159.077852 180.1
160.081789 136
162.089953 104
163.070353 15.27
164.080851 70
165.099331 57.63
166.102086 32.88
169.061517 99.71
171.117063 26.09
173.082677 57.45
175.148542 32.15
176.070251 132.3
176.103318 18.05
178.494005 21.27
178.512636 15.1
179.089146 31.25
184.065890 55.24
185.792943 10
186.163259 55.2
187.106679 115.7
187.142512 12.32
189.082240 55.34
191.114969 169.8
191.143525 23.05
192.977031 17.66
195.100491 50.01
200.514066 22.82
200.545035 37.84
202.084201 36.58
204.133532 100.9
206.077446 36.89
209.104241 163.4
209.149472 13.67
210.087227 86.26
213.157099 96.56
213.400021 18.61
213.679989 10.47
213.772209 61.63
215.102103 117.6
215.710021 85.73
215.760439 23.05
217.097827 111.3
218.113406 50.93
219.111618 14.04
223.171773 15.12
227.011803 11.06
229.267400 12.04
230.108299 132.6
231.108551 20.01
232.367745 11.33
239.079248 187.1
239.154363 10.01
242.185459 65.97
243.114754 126.3
243.166061 68.26
243.635080 14.01
244.165033 61.88
246.110638 189.7
249.122243 106.5
249.158372 81.04
251.103472 75.36
251.285427 16.56
260.316512 12.06
262.122161 38.08
265.115883 28.45
266.994350 20.04
271.103859 124.4
272.104973 41
278.102539 18.29
281.053055 29.02
285.171225 50.25
286.176988 53.18
288.124689 49.02
289.138724 37.09
290.112531 76.12
296.152723 35.32
297.218983 15.17
298.121218 85.19
299.122364 75.11
299.161961 14.12
300.118060 73.33
310.412796 32.06
311.171072 39.72
312.248940 17.01
312.969760 20.22
313.112908 100
315.126146 86.16
316.131620 122.9
316.376798 29.35
317.129382 31.75
320.079221 11.56
323.163677 58.68
325.209399 10
327.233599 32.58
333.152514 76.18
335.076175 20.72
335.235091 36.89
336.154048 119.3
339.164203 47.21
344.123797 29.29
345.152674 39.53
346.158953 67.82
353.259036 24.89
355.219617 14.44
359.268296 79.06
362.146960 11.03
362.168309 36.64
365.660777 43.02
365.692345 12
377.121003 89.1
377.215980 67.03
397.721798 15.75
397.898828 22.05
398.256138 56.79
399.177206 18.21
405.230389 14.67
406.175013 16.02
407.224406 86.22
413.056849 34.54
415.529061 26.43
425.161804 13.32
425.237995 86.78
426.320400 15.35
430.197151 36.01
430.720452 52.93
433.182810 80.89
436.220214 58.56
438.198633 80.98
443.172336 44.04
443.350297 18.06
443.643471 10.03
444.214380 81.45
444.259451 13.04
444.648325 10.01
445.169218 87.04
447.172182 23.15
447.219839 64.17
448.225034 68.63
448.863432 13.03
454.173280 24.56
454.269783 35.84
456.177955 16.07
459.230946 19.61
460.883479 45.1
461.185325 35.52
462.179654 58.25
463.184665 22.03
474.162312 38.01
475.291428 68.17
480.205827 36.08
481.852370 37.45
484.185144 50.84
490.165121 20.04
490.194202 15.32
504.251467 26.21
520.236167 55
528.943883 20.16
530.202956 32.11
532.240418 37.57
536.666550 11.8
544.205745 43.71
544.237100 57.11
544.285292 12.24
554.335205 10.47
570.313226 21.36
571.301712 49
571.444034 13
572.072908 10.04
572.583361 28.17
574.349977 49.14
576.019699 44.01
601.957112 35.08
603.242423 27.41
604.316153 23
656.302971 51.1
674.353001 12.12
676.887013 10.56
684.301025 27.16
687.186381 11.11
692.277495 28
716.321317 26.8
743.130599 22.23
743.340337 20.36
755.381209 27.01
1433.871527 10
1471.356494 11.06
END IONS

BEGIN IONS
CHARGE=2+
PEPMASS=534.271912
RTINSECONDS[0]=170.091
TITLE=150313 3544D.d, MS/MS of 534.2719116 2+ at 2.83485 mins 
86.096816 615.7
187.107068 182.8
281.047741 249
394.881657 118.4
531.301697 150.6
630.293672 119
696.242271 71.54
791.394471 57.37
925.531247 51.35
1059.499178 61.02
110.073522 438.2
244.160547 133.2
288.135167 182.8
436.228941 104
515.240112 51.16
583.292224 104.1
677.298995 66.4
828.486347 55.17
952.439761 29.36
972.468007 22.82
72.082494 227.1
235.104255 130.2
341.017079 165.8
426.190063 77.34
511.266050 46.68
571.227517 70.92
672.279147 52.62
772.333718 22.75
130.086323 199.1
181.109124 99.93
278.151080 120.6
449.005814 71.64
496.223935 30.68
654.932027 69.8
697.346394 30.57
850.231522 13
69.069530 182.5
209.100473 97.05
368.157185 115.7
415.041036 60.51
564.226812 21.2
585.269178 64.1
702.431900 29.05
104.052907 177
221.082438 85.35
312.068587 104.1
436.140494 59.53
483.952096 17.35
626.306995 59.55
728.374300 24
129.100499 168.7
228.092246 82.05
318.203609 100.8
441.191866 36.35
491.250727 16.04
655.323663 40.05
701.334681 22.31
142.051945 140.4
175.118149 80.01
359.169506 87.05
398.856669 26.07
495.295133 14.12
614.340653 36.08
702.352237 15.04
128.095353 139
216.130906 74.84
284.099424 79.28
443.206998 26.04
514.324839 14.04
659.372646 33.1
131.088330 127.3
258.145251 66
301.124553 77.86
425.187477 18.67
514.753314 14.01
637.313754 31.8
74.049533 95.36
84.080489 105.6
85.103241 86.72
86.137573 24.21
89.060659 127.2
93.070665 90.31
102.054767 63
103.038822 77.56
110.105464 23.84
110.133399 13.01
110.378282 48.19
110.905750 25.35
128.863119 10.03
129.995056 12.78
130.118323 16.45
131.071968 102.6
131.122233 10.01
135.940039 31.79
136.073241 110.9
147.065836 34.26
147.109875 28.89
156.081519 10.22
166.601168 16.24
192.117680 45.84
196.141719 33.08
203.104345 12.18
207.107009 17.82
208.140613 31.68
209.129292 15.47
212.098611 47.17
218.102635 35.02
254.133451 29.9
270.848639 10.07
273.133992 37.22
303.783166 15.8
304.082735 68.5
305.155258 35
307.614279 10.45
310.161085 35.01
312.121410 13.8
314.108662 37.66
314.129117 25.01
318.246627 37.89
334.185010 45.92
335.150952 48.88
338.158160 60.34
339.161454 61.5
340.162324 21.11
341.114540 12.12
341.258382 45.92
353.103296 10
360.162614 40.04
368.006890 65.68
368.205307 10.02
398.877982 11.02
445.070540 13.68
634.260281 23.72
637.724496 18.2
646.284782 28.17
654.331970 19.09
END IONS

BEGIN IONS
CHARGE=3+
PEPMASS=356.517456
RTINSECONDS[0]=169.087
TITLE=150313 3544D.d, MS/MS of 356.5174561 3+ at 2.81811666666667 mins 
86.097317 3790
209.104449 494
301.131191 688
396.194555 561.8
477.724657 578.7
654.326320 380
677.304142 217.7
773.371419 96.93
863.458101 32.76
84.081077 1270
228.114218 359.6
273.135382 265.9
445.740513 265.6
478.228205 267
655.326116 249.2
719.338873 46.63
772.379959 80.47
110.072405 785.9
166.062182 322.3
284.100657 257.2
414.214511 212.3
492.244315 164.1
569.279701 137.2
662.208440 22.21
762.330390 37.53
147.112749 695.4
191.117168 148.3
288.134716 216.8
372.168196 206.4
468.719388 130.2
619.296069 123.6
668.448283 19.62
808.347003 27.04
104.052932 515.4
226.117177 143.6
273.106690 141.3
441.254591 191
477.267610 117.4
657.335164 106.1
809.014434 16.44
61.040876 477.2
237.102494 127.1
296.299971 123.2
436.222434 172
485.245608 109.7
642.318188 94.83
792.391028 13.05
129.103937 449
211.061909 120.4
337.129205 115.1
396.277781 127.8
481.230202 108.5
583.291620 94.31
136.078623 400.6
205.119787 116.8
278.154051 113.8
389.172026 121
514.244622 96.5
656.347218 75.04
159.074826 304.9
223.108495 106.2
349.188172 105.5
378.174802 117.5
496.225830 93.36
649.315536 62.03
120.080200 278.9
197.078281 101.9
302.131818 95.74
442.185252 78.36
476.767320 89.72
637.329726 61.6
61.239380 15
67.054499 112.4
67.072850 18.06
69.069648 40.29
69.085268 15.04
83.063062 92
84.129685 22.57
86.138865 77
86.159986 15.1
86.179516 11.1
86.247425 19.05
86.299139 10.32
87.099419 231.6
87.227215 24.47
87.309584 28.11
87.774834 14.5
97.065288 183
104.018921 29.39
104.088275 106
104.329081 20.6
104.800436 13.45
104.868998 12.12
106.048409 72
107.086744 10
109.600791 11.09
111.059396 16.17
113.067400 41.56
116.033364 195.2
116.095663 12.68
120.273031 27.25
121.082639 29.53
121.394250 32.2
121.846764 33.33
125.099150 95.12
127.113629 83.48
129.502802 18.88
130.084157 250
130.106257 245.1
130.211854 48.01
130.550493 31.75
130.688916 72.43
131.081578 72.12
136.130697 12.12
136.164377 22.36
137.079810 69.94
157.131265 101.6
158.025357 44.04
166.115186 10.24
178.089178 74.1
181.106973 56.36
190.240560 11.57
192.108199 11.78
199.111342 98.01
203.085709 40.67
205.159450 17
212.648675 22.33
216.089239 39.11
219.101816 56.42
223.480849 25.05
224.113251 88.06
224.131876 55.3
224.235899 15.05
229.298376 50.05
237.145030 14.22
242.495580 67.1
245.094519 95
246.232769 32.12
263.138126 35.7
271.107213 28.14
287.455468 13.89
288.180850 15.05
299.708372 18.92
301.198184 17.07
301.324895 22.09
301.573589 48.37
306.141042 38.8
312.124157 82.9
312.165165 11.12
315.145635 17.4
315.213519 14
321.169080 29.89
324.180382 34.12
327.144044 41.1
333.864216 10.07
339.154550 49.45
340.208839 43.07
340.896026 12.01
346.181378 62.23
347.240987 14.68
349.655083 16.38
349.671685 10.01
350.845059 76.4
351.199867 77
354.451638 23.33
354.774314 28.17
359.168237 81.56
364.589943 12.04
391.548654 22.89
395.416575 10
396.567823 20.11
397.976003 22.05
401.189652 22.56
415.214154 18.78
432.216423 29.36
436.669700 34.33
437.222496 36.01
437.928675 31.04
441.746621 49.34
442.785424 13.89
443.196901 41.09
444.722695 40.68
444.750478 18.01
460.212239 70.23
463.200812 12.57
468.811083 10.1
470.219499 61.64
477.083640 16.02
477.334533 10
478.300939 12.01
478.720025 36.03
478.770692 18.67
485.952634 10.8
487.247801 32.6
490.205195 65.32
496.323922 11
501.214041 39.84
508.218538 26.09
511.266862 84.17
514.187861 35.24
514.514421 18.48
516.261212 62.03
517.309133 32.12
518.311035 27.98
519.227821 30.89
524.258609 34.75
541.213958 68.34
556.288140 58.24
565.273952 57.84
584.293069 44.33
588.253473 12.04
588.306180 42.25
589.266983 43.8
606.259821 38.01
607.261436 44.16
619.351430 12.68
619.406039 10.01
624.883705 17.16
625.253013 32.94
625.311627 37.14
626.266569 15.12
631.393317 40.24
632.309269 53.54
642.465405 13.57
645.282385 14.78
647.283343 59.57
649.358244 13.04
651.851310 27.18
654.431070 15.44
659.286949 19.6
1373.024973 42.15
END IONS

BEGIN IONS
CHARGE=2+
PEPMASS=539.375
RTINSECONDS[0]=390.304
TITLE=150313 3544D.d, MS/MS of 539.3750000 2+ at 6.50506666666667 mins 
123.079911 284.4
195.136271 256
352.983437 217.7
400.984190 261.6
525.308513 74.18
607.412159 27.4
687.715400 11
818.148917 19.07
111.080838 281.4
191.108481 175.6
334.951019 196.6
370.221354 170.1
528.341883 69.03
800.790691 11
123.116034 257.3
227.210289 144.6
309.157911 174
443.221929 92.66
542.299933 49.09
804.300653 10.01
137.059024 207.1
213.126080 135.1
332.142632 150.3
447.310269 91.64
544.715526 45.19
129.113486 152
223.061455 117.1
278.144504 130.3
370.012830 91.57
546.382224 40.07
70.958258 147.3
259.171685 107.1
336.951421 115.5
417.295976 89.24
495.185559 28.72
125.131173 147.2
199.104078 102
313.273036 109.5
464.947225 80.65
545.674692 13.32
119.088691 135.1
175.120542 99.03
274.143406 107.9
402.244308 78.64
542.241155 12
169.085195 116
177.128469 95.54
291.161225 104
377.607840 37.24
69.961111 111.2
209.036817 94.31
353.978290 102
384.244272 35.09
70.981719 13.02
73.028121 36.01
73.045768 65.14
73.161257 10.56
76.083653 92.88
95.050351 71.34
96.087011 44
101.259038 24.11
103.037233 90.08
109.066615 102
109.099530 31.56
109.109628 14.01
111.136599 13.03
111.386231 21
111.396895 12.57
113.060004 104.2
119.118032 10.12
121.102786 36.04
125.058976 60.27
125.088350 66.53
126.101007 102.7
133.085781 49.06
149.128740 31.1
151.073095 27.8
151.109993 73.12
155.103540 42.12
163.110420 72
165.087551 100.5
166.165798 54.14
167.139889 72.34
173.134326 36.08
177.157431 33.14
177.282441 30.43
185.129206 89.08
191.178729 38.56
193.574429 17.75
195.187820 17
207.032268 34.02
207.103245 59.72
207.173056 71.24
210.632031 16.38
223.439516 48
229.148358 23.78
233.118133 92.02
233.189280 78.01
235.026019 20
247.130312 65.24
249.181295 53.76
251.752400 44.49
252.194802 35.14
253.007418 21.19
275.167602 32.64
277.209295 62.12
278.236757 51.23
283.005457 52.11
291.209827 11.56
293.159400 33.12
299.170142 46.23
319.149873 36.03
320.917574 40.93
320.936800 19.05
321.597531 13.02
323.967858 37.32
328.960845 35.06
329.242661 88.08
330.591406 11.07
345.238503 74.52
350.239783 90.28
351.973328 16.09
352.251646 24.48
352.293353 46.82
363.229071 60.03
368.194285 43.01
369.008244 13.78
401.069720 22.36
409.234323 33.69
447.272001 31.27
447.353531 11.38
END IONS

BEGIN IONS
CHARGE=3+
PEPMASS=361.848409
RTINSECONDS[0]=143.061
TITLE=150313 3544D.d, MS/MS of 361.8484090 3+ at 2.38435 mins 
86.097079 780.6
276.120635 246.1
302.669001 415.5
468.205603 215
485.728030 314.6
606.337329 93.04
129.103933 477.1
219.063399 181.1
284.103311 199.3
404.204340 179.8
519.239077 40.45
625.305684 38.25
110.071110 107.5
229.215250 94.92
346.130142 104.7
453.718994 155.1
607.338721 34.21
133.066408 92.16
194.086080 90.11
354.181720 95.9
415.219769 143.6
670.322547 30.9
89.061471 86.11
245.050253 88.44
301.129663 95.24
455.219028 120
597.404322 14
84.080491 81.43
228.110062 88.07
294.144777 54.47
451.217018 57.09
136.074525 52
199.169823 74.36
346.250047 52.44
389.193921 49.4
166.072984 17.68
228.202010 72.59
377.180447 49.09
468.269043 18.05
86.421140 15.01
209.103274 64.7
329.054690 33.02
397.550760 14.53
89.082216 14.01
276.983244 60.01
346.297181 30.8
453.796637 11
86.140580 12.03
86.150350 13.21
86.286111 10.21
129.164180 11.05
187.919000 32.01
212.571057 11.06
256.090584 43.68
258.114252 10.01
274.137280 21.75
276.475789 24.4
281.195365 11.78
284.200004 10.07
346.320815 18.62
395.478164 10.47
1475.146217 14
END IONS

BEGIN IONS
CHARGE=3+
PEPMASS=361.848409
RTINSECONDS[0]=139.902
TITLE=150313 3544D.d, MS/MS of 361.8484090 3+ at 2.3317 mins 
86.097009 908.1
166.059168 175
301.130494 510.5
398.205754 207.1
485.717713 190.5
560.257172 90.86
670.320685 66.05
110.070758 242.7
228.114330 161.1
337.676070 184.5
388.216611 166.9
468.201236 168.2
599.275494 62.58
672.327958 61.6
141.090697 162
221.120322 156.1
331.142250 180.7
455.227185 112.1
477.220284 104.1
606.319242 45
671.313016 46.04
61.047510 151.9
216.084723 122.4
285.107031 147.1
454.222271 102
471.198551 56.73
652.305259 41.06
678.309473 43.84
131.104208 130.4
165.072444 98.04
301.188673 118
404.192754 101
488.239593 40.12
606.252308 25.12
670.448747 10.92
147.110550 112.6
210.102551 95.16
290.010181 93.23
372.188632 94.65
529.214989 26.82
111.115610 104
188.140371 87.22
273.142906 71.68
395.697314 79.26
468.254255 26.06
71.084616 93.19
241.117692 70.67
317.152791 65.64
459.203157 62.94
487.787572 25.79
87.101764 86.06
213.035290 68.99
336.169832 61.4
452.210730 60.37
489.403830 21
73.029165 79.06
219.107004 62.52
321.310316 60.6
375.180460 39.56
525.674483 12.01
60.176455 49.21
73.064708 49
73.075759 21.01
86.129282 35.24
86.150540 18.31
87.044663 74.11
110.106106 13.25
110.382204 24.01
111.588276 14.02
120.079684 78.72
120.161828 22.28
120.177607 15.16
121.080807 42.05
121.091938 16.08
129.101772 71.46
129.792415 23.48
130.086058 22.92
136.074501 25.45
138.475505 21.78
148.041421 20.23
159.076027 53.89
169.068074 61.01
178.312217 44.07
178.642689 21.18
188.163269 16.02
191.116927 42.49
196.138997 23.96
198.123589 41.65
221.464957 28.48
221.539097 27.2
230.151776 56.19
266.098688 38.3
276.121219 41.29
284.097619 59.44
294.148913 24.06
302.045582 34.22
302.318026 12.89
302.946859 60.02
306.149820 43.08
325.161587 43.05
327.957698 13.05
331.194917 17.33
337.720985 24.56
337.761208 11.17
345.073137 43.46
375.210553 17.06
409.428677 18.29
415.386423 13.17
1691.073451 10.03
END IONS

BEGIN IONS
CHARGE=3+
PEPMASS=361.848409
RTINSECONDS[0]=141.583
TITLE=150313 3544D.d, MS/MS of 361.8484090 3+ at 2.35971666666667 mins 
86.097967 1309
276.122654 391.8
301.131083 598.7
404.689555 329
485.716144 119.8
671.317965 150.8
808.388540 45.92
129.103137 261.6
228.111490 310.8
372.694334 303.7
388.226742 155.3
520.240448 95.78
670.331807 141.8
147.112603 254.6
274.133237 235.8
284.102097 267
476.729236 137.5
535.298100 90.7
606.319119 100.3
111.118189 208.9
273.138374 235.8
302.664459 261.8
469.190166 131.2
518.275286 75.37
588.262082 55.01
115.958853 190.8
256.234568 167
301.187591 177
457.256614 107
485.244537 49.08
599.278325 54
121.069900 178.2
219.066671 130.4
291.887059 166
453.729775 99.05
519.223040 40.12
673.350987 51.32
137.079334 176.6
209.102280 126.3
363.244474 159.5
436.242063 89.02
492.500982 21.48
672.321790 35.52
150.071067 145
268.044792 121.1
288.135402 155.7
469.217002 80.19
514.246210 21.07
606.259397 22.73
148.076251 139.8
266.988855 97.25
372.197586 120
436.205984 65
520.286238 19.15
589.303426 19.24
110.071660 136.4
207.611821 91.04
372.163210 109.1
414.210938 57.01
661.277950 17
84.080524 86.78
86.136437 33.72
86.150542 24.11
86.402693 15.29
86.462063 11.33
88.082693 16.28
110.279645 25.41
111.162218 10.04
111.180566 11
119.952610 10.12
120.077571 134.8
120.395182 11.11
127.124071 103
129.165796 10.22
130.086201 88.6
130.109580 12
130.421374 10.01
136.892636 21.25
137.059085 134.3
144.108983 47.39
149.117388 22.28
151.629568 32.43
153.087088 85.05
157.082483 27.77
158.021707 61.23
173.089907 79.49
183.094019 73.01
191.105182 86.84
202.053181 40.48
207.107226 32.22
209.296892 42.88
209.457861 10.38
219.430937 12.01
221.103796 72.38
230.148306 83.05
239.028439 18.48
255.271802 58.29
256.278403 20.31
267.031352 10.25
273.202377 12.28
277.412758 20.41
285.099911 38.33
285.238863 25.12
288.192433 11
291.813721 23.01
294.144806 52.9
298.173792 11.01
301.252671 20.1
302.184791 66.7
303.165456 60.01
306.141146 29.12
320.270273 99.02
321.056996 68.67
356.157400 50.08
363.185552 91.33
363.687390 92.01
364.794068 12.1
370.211918 14.11
371.224742 78.59
373.166083 60.41
377.201580 20.48
378.595664 14.01
397.918821 24.61
404.780236 16.28
405.782027 36.04
417.517553 37.12
477.727042 51.68
606.365055 11.62
608.600957 16.07
673.406245 15.01
674.589882 10.03
1599.839902 12
END IONS

BEGIN IONS
CHARGE=2+
PEPMASS=553.337036
RTINSECONDS[0]=282.628
TITLE=150313 3544D.d, MS/MS of 553.3370361 2+ at 4.71046666666667 mins 
86.097210 770.7
214.179352 640.1
282.116658 188.1
410.234598 206.4
520.912188 105.5
937.467779 35.62
1022.557235 18.23
133.084548 294.3
213.156969 279.7
303.209628 155.6
416.221765 70.22
467.258106 71.12
880.463265 30.48
84.090392 277.4
179.141615 240.1
285.242121 115.2
421.162170 36.12
520.266201 65.52
139.018933 261.9
185.162949 238
326.244758 103.1
361.159805 26.64
502.235719 40.05
129.101652 250.5
162.136485 153.4
305.170276 98.25
399.242249 19.88
535.305400 18.68
89.060495 220.7
215.184213 152.2
313.278549 78
383.290700 17.24
547.080782 18.27
99.043077 170.7
199.179798 142.4
329.176301 76.65
414.740817 17.05
459.192308 13.02
144.064793 150.1
177.111675 134.7
351.054014 61.21
416.280281 12.28
115.084830 140
161.134465 134.5
269.015109 59.45
103.073249 135.7
167.105033 117.3
271.027244 55.76
59.049460 102.9
59.138842 14.32
69.071088 41.01
71.949297 10.01
72.232897 15.62
81.070471 62
86.132887 21.8
95.054273 124.7
95.426050 18.07
96.046781 22.35
97.103108 63.45
102.068461 14.29
109.104615 55.8
111.116471 62.72
117.090575 66.47
118.079211 73.88
120.080684 57.61
121.101871 55.44
121.125459 10.01
129.140531 13.16
133.065529 105
133.133246 11.41
135.116999 83.03
135.367844 27.01
135.938648 22.32
137.132973 125.4
142.087048 101.8
143.170877 14.09
143.404176 22.37
147.115793 75.36
149.094354 15.4
152.114246 21.48
161.160353 24.04
161.745692 31.14
163.147203 75.89
167.146152 25.03
169.085686 53.03
171.118189 102.1
175.082609 57.24
175.437949 38.62
176.545632 11.38
177.135034 24.25
179.196371 10.01
179.316705 10.16
185.128120 69.73
188.530247 25.57
192.100850 27
194.084050 33.45
195.133883 39.24
197.039442 73.01
197.153230 93.15
197.754910 21.84
200.135235 106.8
200.173544 12.06
202.057792 42.34
213.231660 10
214.786299 43.96
215.041621 17.11
227.177091 73.22
235.132773 79.08
253.139771 38.64
253.177639 111.1
255.059227 13.03
265.124453 21.02
267.161599 39.29
270.087530 12
282.173753 12.41
282.208663 27.13
299.177741 28.72
303.259255 13.16
307.183618 33.58
349.292287 23.11
1111.612517 110
1237.607425 14.01
END IONS

BEGIN IONS
CHARGE=2+
PEPMASS=555.245728
RTINSECONDS[0]=197.396
TITLE=150313 3544D.d, MS/MS of 555.2457275 2+ at 3.28993333333333 mins 
86.096669 271.1
187.070371 301.5
289.130868 130.2
433.731528 157.4
505.252472 147.8
601.253640 118.8
699.307657 60.24
87.057231 200
187.083076 248.5
278.154482 78
372.162064 116.8
480.240859 115.4
654.353377 103.2
740.154537 57.06
110.072805 148.8
269.051533 163.2
332.137800 66.62
413.185861 98.74
472.365203 98.76
654.208958 79.04
726.347306 37.07
71.085072 139.4
227.175484 156.6
349.052144 66.22
429.163643 91.14
537.500162 57.72
604.243590 67.81
684.270263 29.02
132.048175 102.1
195.139095 151.9
339.636004 59.14
455.209115 59.79
539.214240 53.12
666.317883 66
129.100620 64.47
191.049709 139.6
319.858777 42
371.137582 53.32
557.156890 47.28
594.228032 48.01
133.101881 52.15
184.076293 123.9
311.167508 40.96
438.140506 49.59
490.256324 41
651.309820 22.68
102.051542 48.81
210.184722 98.81
319.006548 40.25
385.293722 41.32
558.371273 34.75
159.090120 31.09
209.090850 94.13
298.144215 38.29
424.233235 32.72
519.232371 11.16
159.103393 27.38
248.091406 91.56
278.166326 37.01
433.794605 18.01
480.304551 10.12
87.096582 10.03
89.059622 26.88
130.048777 26.67
154.778488 16.02
183.542551 14.01
184.103087 22.03
185.129300 21.61
187.131001 15.38
188.076762 28.14
201.096386 50.21
203.142241 72.76
220.089972 27.25
227.210660 48.21
231.141607 44.03
236.088781 41.04
240.580548 65.02
240.593227 30.45
250.154965 27.16
262.119205 58.44
319.025029 18.07
329.005347 34.91
372.215392 15.89
381.109669 15.44
435.449705 18.01
1244.309463 10.5
END IONS

BEGIN IONS
CHARGE=2+
PEPMASS=558.799398
RTINSECONDS[0]=183.981
TITLE=150313 3544D.d, MS/MS of 558.7993978 2+ at 3.06635 mins 
86.097467 4071
199.181623 1570
276.167836 1214
411.221366 186.1
497.235303 136
575.279837 413.9
757.370430 121.3
775.398568 229.5
890.419398 180.1
1003.508872 42.28
70.064794 196.3
203.068678 342.5
298.140821 513.7
383.228753 173.2
524.215178 67
658.408341 83.16
671.331905 42.14
776.389319 118.3
891.417320 172
154.084193 174.7
227.173862 243.7
316.145982 266
433.218295 125
477.091109 58.23
576.370215 82.06
689.358713 31.02
830.399688 55.21
892.426956 100.3
87.100558 170.7
175.117769 235.8
277.172183 251.3
410.264979 122.2
558.254704 56.78
576.279878 74.36
778.056213 17.62
115.086949 161.5
185.096983 181.2
343.162738 204.5
439.213093 68.2
499.264219 55.05
577.286884 49.8
776.464400 12.01
98.985367 152
229.117211 162.6
342.202693 203.3
418.192521 62.26
514.324589 41.19
577.485101 46.1
158.093420 135.2
201.125729 159.2
296.198711 159.9
386.219259 59.37
478.293614 39.58
575.958963 35.04
129.066645 131.2
228.176503 138.8
300.125441 156.6
384.227884 56.72
561.257706 35.69
575.593221 14.08
130.062954 123.7
251.114628 123.2
299.143406 132.2
412.227161 54.29
477.128754 35
573.849248 14.04
120.079223 117.8
267.167850 114.1
317.155251 122.3
429.238240 54.04
469.328675 33.88
576.019140 14.01
69.070768 96.32
69.272642 10.8
70.500692 25.25
71.277907 17.01
74.057688 37.17
84.081386 45.14
84.094125 13.38
86.009158 47.6
86.136669 69.56
86.160271 22.05
86.190777 60.54
86.367099 12.01
86.399968 61.38
86.421574 23.1
86.525623 21.48
87.058012 61.99
87.166219 15.12
89.168004 39.01
99.029282 11.07
99.078769 56.23
120.043612 78.3
128.104018 50
128.115005 29.12
136.073975 42.57
137.056971 76.22
140.068852 60.06
140.781196 12.25
154.160586 76.3
155.079528 93.02
157.076668 16.28
159.094993 23.88
160.282204 44.01
161.058321 40.04
161.575868 10.07
167.045439 44.56
168.081518 56
172.857015 16.11
176.074435 113.6
176.204366 12.5
182.088778 66.45
184.398693 21.53
191.105544 72.03
199.107166 81.82
199.124748 87.56
199.485875 31.89
200.188256 105.3
200.218194 21
217.078521 33.6
217.117975 86.24
227.321512 10.24
228.110152 44.88
228.741746 43.47
229.235531 18.15
229.448642 21.53
230.268340 12.35
230.688050 25.22
232.139979 113.5
234.067162 46.37
235.113385 23.56
244.162199 34.28
253.046294 82.02
253.101419 24.19
257.118354 110.8
267.230595 66.34
270.141992 116.6
270.190558 13.15
271.100940 14.32
285.304583 28
285.322205 17.11
288.152008 73.76
296.157998 29.07
298.215822 15.07
298.480328 23.06
299.202308 11.01
300.190333 12.12
303.134276 21.73
324.193864 46.15
326.146582 51.39
326.466452 70.21
332.107151 121.9
334.780827 46.15
343.252143 13.09
353.013171 53.62
366.481514 24.92
373.775941 30.33
374.280842 27.89
382.255181 32.33
383.153167 41.81
383.194043 11.03
384.141616 16.17
391.193556 17.9
392.212214 13
401.236406 21.8
404.425432 29.23
408.218267 17.01
413.227773 29.78
421.195084 33.14
426.317571 44.07
433.186713 38.09
433.317006 11.12
464.232176 37.32
469.286280 33.74
475.699997 13.04
479.252987 20.42
480.175350 28.8
497.200849 29
505.484562 20.52
517.313467 11.11
540.239875 12.03
557.189452 18.02
572.240644 12.38
575.388669 11.12
1517.420233 53.06
END IONS

BEGIN IONS
CHARGE=2+
PEPMASS=558.799398
RTINSECONDS[0]=181.499
TITLE=150313 3544D.d, MS/MS of 558.7993978 2+ at 3.02498333333333 mins 
86.097408 4.905e+04
199.181100 1.537e+04
276.167237 2.063e+04
411.223640 1348
558.252667 1908
575.278342 1.043e+04
688.361573 756.1
775.395217 3788
890.419922 5094
1003.503382 769.1
70.066182 3858
227.176250 4850
277.169735 3826
410.267471 804.5
515.245553 929.6
576.281830 3947
689.363903 393.9
776.394524 1359
891.422660 2651
1004.502680 441.4
87.100763 2766
175.119390 4095
298.140379 3797
429.236180 781.2
478.226019 525
577.286821 815.3
671.338337 249.2
777.396578 324.3
892.428303 610.3
1005.513439 123
144.077559 1497
200.184314 2383
300.120617 2676
374.171727 651.5
514.325435 490.9
650.323896 96.21
746.380819 151.2
855.397966 118.3
872.405607 425.1
1013.488874 105.5
158.092903 840.3
203.066699 2077
316.151046 2097
383.156496 545.1
496.312457 388.4
630.275472 91.5
758.389496 144.1
857.393828 77.22
860.404804 135.7
962.480333 74.59
154.159546 705.4
229.119574 1421
267.243522 2031
418.197882 501.6
531.253261 287
575.141544 90.47
729.387440 111.7
769.360016 63.68
873.398703 121
986.490819 66.62
112.088556 658.4
259.140780 1322
342.204235 2029
401.171548 500.3
479.283984 266.9
587.270456 83.41
757.381147 81
849.396521 63.14
941.433322 109
1004.456956 55.7
157.105136 541.9
201.124936 1204
299.144396 1003
383.229397 439.1
557.273879 265.2
601.284523 83.23
672.342474 79.21
778.900523 57.37
906.461774 59.82
973.493382 51.92
115.088015 469.3
228.179352 832.5
282.108139 822.6
401.238338 422.2
461.196521 249.5
585.193865 74.04
759.395234 75.57
854.401633 56.79
889.440945 56.78
1006.449987 47.31
116.071445 413.7
232.140484 765.2
295.239829 795.4
392.195170 351.3
516.248791 212.4
622.078795 72.56
727.360407 52.09
784.359862 50.49
892.191113 56.05
987.472922 45.36
60.045351 236.7
60.055228 211.4
70.029338 117.4
70.101757 103.1
71.068208 379.5
72.080189 178.6
72.306869 48.34
74.061147 393.2
75.056116 78.88
84.042895 118.9
84.081099 292.8
85.074627 137.9
86.065492 83.94
86.272423 44.42
86.288760 42.6
86.312924 95.58
86.339316 102.3
86.360021 53.86
86.375394 49.46
86.480405 72.07
86.547334 103.6
86.562343 49.16
86.785860 36.6
86.852312 44.03
86.953535 40.12
86.966482 57.11
87.054343 58.06
87.067345 71.21
87.154051 40.23
88.039140 249
88.057846 278.2
88.102810 66.57
88.298607 66.2
92.575610 34.46
98.059582 78.58
101.054565 227.1
113.070264 248.1
114.055600 66.78
114.087904 145.4
114.103517 248.8
129.109769 155.3
130.048137 89.14
130.096080 231.1
133.059138 36
133.097938 58.22
139.075864 142.1
140.082743 78.22
141.065039 162.2
142.094606 50.4
143.083894 38.05
144.127511 39.56
153.102618 181.3
153.844672 42.29
155.117495 126.4
155.162399 177.1
157.058890 179.9
157.132815 291.2
159.096086 152.3
164.082652 271
167.081121 471.1
170.093908 222.7
171.189438 82.8
172.110841 260.1
173.054476 112.2
173.089903 124.4
173.127489 626.3
174.287924 37.89
175.072127 472.6
175.176480 73.92
175.410050 58.11
176.098391 42.76
176.122600 166.6
182.045629 43.28
182.077980 46.56
182.150363 102.8
183.111117 396
183.148117 300.3
185.054428 610
185.092881 522
185.126541 151.6
185.651967 34.88
186.097169 77.25
187.106505 52.44
189.088311 280.5
192.111051 110.5
197.098482 37.96
197.140203 105
198.086878 194.7
199.071595 175.7
199.105110 81.92
199.276802 91.01
199.532108 36.03
199.589576 42.67
199.645361 56.88
199.702819 73.17
199.769654 40.14
199.823699 76.37
199.963216 82.06
200.026462 93.01
200.061510 40.11
200.244547 45.5
201.188762 341.3
201.426470 35.21
202.120272 90.38
202.633419 47
209.161633 139
210.165306 156
211.068123 105
211.143448 157
213.134353 51.1
214.138899 86.81
214.165886 75.39
215.111829 217.4
215.144331 41
216.134882 135.3
217.082713 457.8
217.118173 180.1
223.176616 57.32
224.105447 100.6
225.141611 206
225.194007 135.6
227.258553 46.16
228.133246 188.4
229.081584 91.12
229.183211 108.1
230.124954 113.1
230.319592 95.59
230.911821 79.44
231.061217 50.49
231.095382 82.6
231.120796 139.2
232.673175 50.3
233.135296 198.7
234.137527 132.4
235.146784 99.13
236.094321 48.24
236.138596 143.7
237.159777 58.52
238.193395 85.64
239.104279 187.1
239.178932 58.22
240.143185 69.22
241.124647 78.47
241.189117 63.45
241.421077 39.01
242.128507 234.5
252.134641 169.3
255.143304 37.84
258.110498 56.78
258.155302 138.4
260.122382 183.3
260.137920 150.4
262.155029 57.53
267.312897 42.9
268.095289 140.3
268.244871 203.1
269.189334 296.2
270.146038 631.5
271.129484 94.43
274.083163 41.16
274.139831 133
275.313129 51.26
275.872329 37.14
276.082951 96.49
276.108720 46.22
276.277681 89.18
276.349502 41.27
276.419001 35.4
276.437644 54.59
276.506340 54.12
276.602425 85.44
276.627746 51.06
276.667067 98.17
276.734252 40.02
277.016255 50.8
277.041307 40.21
277.264135 58.79
277.290441 84.1
278.169122 323.6
278.259153 44.6
278.394867 47.53
279.454628 54.71
280.132347 44.74
280.163277 132.8
281.122982 83.63
281.164638 62.32
283.108436 277.9
284.086507 156.1
286.100709 155.8
286.151480 354.3
288.148461 138.4
288.550564 62.04
288.640992 180.7
291.237239 55.23
295.370671 48.38
296.090440 57.28
296.195883 435.8
296.239946 367.6
297.108905 57.25
297.196887 271
298.213045 58.53
298.239084 45.88
298.553516 59.53
299.319207 59.02
299.635802 35.18
300.193319 66.05
300.435699 59.14
301.122406 145.7
301.650269 40.56
302.125187 102.5
303.128590 45.17
303.352289 37.06
305.114533 43.05
305.447312 38.12
308.117011 164.9
312.167622 172.9
312.200807 182.5
313.134693 43.65
314.206227 152.2
316.701919 102.6
317.125047 41.56
317.152778 251.4
318.144877 70.03
319.158024 88.88
321.139732 61.38
322.122185 35.08
323.098655 79.4
324.192861 129.5
325.108963 60.1
326.134116 190.2
327.174608 131.4
328.157250 133.7
330.118666 75.84
330.136550 102.2
330.176556 119.8
332.160710 147.4
333.115235 45.17
336.180914 110
337.116195 43.09
338.178951 139.7
339.510023 72.69
340.204131 133.2
340.260574 121.5
341.148194 113.1
342.923343 40.2
343.129533 76.22
343.205120 364
344.141391 224.2
346.168360 180.9
349.189760 103.4
356.155596 153.4
356.192190 262.3
357.091043 48
357.179971 210.7
358.179485 123.3
358.276242 76.31
359.179567 150.3
360.155266 115.5
362.200650 76.29
363.156123 75.94
366.132682 73.13
366.213844 162.1
367.200363 118
370.193127 53.57
370.214589 61.27
371.169662 38.19
373.176509 350.8
373.224990 59.19
375.433596 39.07
382.173550 104.2
383.128536 40.57
383.272201 165.1
384.154097 188.4
384.227253 216.2
384.441668 41.01
385.213508 190.2
391.122828 68.39
391.193834 338.1
393.215540 58.76
393.551396 36.22
400.180069 272.4
402.171066 169.7
402.242482 177.2
407.166735 108.3
408.179871 59.52
408.221566 156.5
409.282746 102.5
410.155970 49.23
412.229750 164.2
413.214646 134.2
414.211716 84.33
419.178029 307.1
422.138466 45.04
425.177609 38.72
425.209064 62.45
427.161499 112.3
428.303303 93
430.242097 157.2
431.182638 57.49
434.686282 135.6
435.196367 123.6
435.227583 86
439.254605 64.61
443.186769 112.1
444.168017 121.8
444.190421 159.4
445.206187 41.11
452.290056 71.28
453.169284 79.52
454.017152 46.85
454.154922 61.46
454.190701 36.04
454.227439 116.8
455.178136 61.84
457.233767 48.03
467.143771 95.65
468.212954 96.94
470.309735 35.01
471.191483 114.4
472.219372 132.1
477.791069 44.78
478.316470 74.02
480.220142 137.4
480.273318 85.55
481.208282 96.63
483.191875 50.08
488.205773 103.8
495.247424 86.11
497.230889 116.6
497.295886 81.74
498.238064 44.45
498.306325 169.7
499.299542 75.13
499.982894 44.75
501.205490 39.53
507.212217 66.03
513.264504 96.25
514.254620 89.09
515.315263 62.6
516.743617 37.26
520.524306 43.04
523.224208 62.92
524.212952 87.38
524.305373 114.5
525.308176 108
530.213730 62.47
533.249916 92.11
534.266322 113.6
539.248135 55.37
540.235562 185.4
541.223252 142.1
542.244117 124.4
542.313388 120.8
573.292986 34.92
575.461512 46.02
575.827753 53.46
575.935225 39.72
575.960712 39.41
576.060735 35.06
576.186313 72.42
576.415698 42
576.562761 65.28
576.813611 62.17
577.223572 64.76
578.300814 35.25
592.736522 42.19
615.257776 69.76
615.284369 37.12
628.351610 66
636.300475 64.11
644.324196 43.08
654.301464 69.58
654.324622 66
654.405110 71.68
664.323051 36.24
680.277664 37.46
690.711519 35
691.728683 49.88
707.284904 38.38
728.339305 42.88
730.103897 39.53
745.410007 42.21
747.386084 36.06
778.337805 48.13
778.382443 42.67
803.313755 46.62
838.391079 47.8
874.413054 55.72
874.456598 38.31
876.455354 42.05
891.689706 46.44
891.873648 54.26
900.413432 48.01
985.460656 40.24
998.691762 39.75
1005.070040 43.85
1006.085381 38
1006.505034 36.09
END IONS

BEGIN IONS
CHARGE=2+
PEPMASS=558.799398
RTINSECONDS[0]=179.017
TITLE=150313 3544D.d, MS/MS of 558.7993978 2+ at 2.98361666666667 mins 
86.097439 9.713e+04
199.181098 3.053e+04
276.167180 3.509e+04
411.224108 2566
558.253216 3797
575.278775 2.061e+04
688.363226 2485
775.394871 6429
890.421645 1.046e+04
1003.509751 1724
70.066066 5802
227.176465 8120
298.140873 9649
374.169707 1408
515.246734 1310
576.282413 5891
689.366177 866.2
776.398154 3102
891.424912 5100
1004.507935 943.7
87.100980 5295
175.119571 5944
277.170114 6290
401.169862 1312
461.198465 1154
577.284831 989
757.384678 476.3
777.399531 864.1
872.410291 1052
986.491096 372.2
158.092784 3021
200.184917 4146
316.151883 3719
410.261677 1267
557.266500 1152
619.316027 187
671.352550 338.8
778.402131 291.3
892.424177 999.4
1005.503350 306.1
154.158963 1997
232.140912 3310
300.119637 3081
401.239695 1200
478.225147 823.2
575.417894 180.4
716.367956 257.3
829.399410 251.2
873.408987 461
987.491776 233.6
112.087277 1685
201.123778 2549
267.244594 2777
429.234068 1025
540.245976 587
576.132921 174.6
745.387878 240.5
846.400052 214.7
893.428913 273.4
985.507366 182.6
144.077030 1212
203.066867 2514
342.202937 2744
383.156274 975.3
496.314921 557.4
652.341407 131
690.364304 194.7
855.385672 186.4
874.402052 155.2
961.475771 80.23
116.071693 1132
259.140136 2492
299.145812 1548
383.229603 869
497.234081 447.8
576.382868 127.8
758.363406 164.1
830.403698 150.9
901.410168 143.4
1017.502857 60
157.101795 883.4
229.119126 2251
282.108196 1265
412.228850 777
479.288710 389
599.067741 111.1
716.303795 109.1
844.967268 123
900.401214 122.1
115.087123 853.9
228.179373 1412
343.206046 1187
391.191941 690.7
514.321200 386.3
583.310130 106.3
660.321472 103.1
856.371308 122.7
891.595597 107.9
60.056109 300
69.069744 261.2
70.028041 213
71.069919 546.4
74.060999 414.9
75.062239 119.5
84.976396 70.13
85.980525 61.56
86.408453 85.93
86.440312 99.29
86.550306 149.4
86.633958 112.6
86.653158 70.47
86.726729 67.78
86.972597 86.07
87.143644 184.5
87.183609 59.41
88.039585 313.8
88.103469 250
94.028706 86.14
97.075184 243.2
98.083484 125.8
100.051663 590.9
101.071455 220.1
111.056578 180.5
112.040706 78.14
112.112803 277.3
113.073346 447.6
114.055503 110.7
114.101906 261.8
116.036386 67.09
126.066887 161.1
126.091025 246.3
127.096911 115.5
128.107083 148.1
129.113867 272
130.052270 349.2
130.098611 364.8
136.075125 64.63
138.066452 70.22
138.092650 158.7
138.126254 92.04
139.085844 127.3
140.033684 153.9
140.082827 102.3
141.101384 358.1
142.085240 85.9
145.080744 169.2
153.100200 104.5
155.119887 302.4
155.162143 434.8
157.061334 500
157.133486 364.5
157.362684 67.12
158.165434 73.9
158.291093 114.8
159.074927 148.8
159.095256 137.1
160.094631 131.6
166.098196 62.7
167.045644 208.5
167.082048 201
169.115975 121.4
170.102604 107.6
171.113597 155.6
171.187482 214.5
172.067583 203.6
172.110191 193.1
172.128160 159.6
172.185169 61.32
173.091235 75.38
173.128469 1305
174.115771 68.32
175.071894 746
175.193326 64.31
176.073810 212.9
176.122068 760
177.097364 130.1
177.121953 188.3
182.147695 64.47
183.111127 555.9
183.147833 348
184.106632 118.2
184.150686 68.41
185.056482 481.6
185.094629 980.1
186.098326 234
186.133711 96.92
189.086703 287.5
192.111001 148.3
192.712379 66.89
196.117863 94.51
197.123078 73.2
198.086574 252
199.072242 58.02
199.108783 442.7
199.146033 199
199.242430 603.7
199.367566 61.22
199.538274 118
199.595135 125
199.730394 66.26
199.900602 60.51
200.250128 89.2
200.274308 84.62
201.187622 791.5
202.083972 161.9
202.126840 128.4
202.145350 62.01
202.802281 57.85
203.005442 61.21
203.524591 61.68
204.069059 143
204.305091 87.96
205.071340 129.9
208.146425 91.67
209.137552 101.7
209.195591 63.51
210.084458 72.08
210.150378 88.78
211.072572 193.7
211.144809 238
212.063422 130.2
213.087596 121.3
213.135163 119.2
213.195106 74.48
214.126490 165.6
214.168067 146.6
215.114916 557.6
215.150126 136.9
216.135977 461.6
217.082181 611.2
217.117520 163
218.084377 111.7
218.121176 129.3
223.117660 147
224.106943 116.1
227.539214 101.7
228.137799 112.5
229.185170 135.7
229.204543 74.25
230.119872 386
232.061782 72.79
232.202087 67.5
233.144610 301.2
233.174525 126.2
234.145195 142.4
235.115623 210.7
235.140736 93.46
236.106927 85.86
239.063660 94.43
239.102065 178.9
241.078454 106.7
241.130534 867.4
241.189890 218.9
242.117924 146.2
243.118911 153.3
243.315345 191
246.142212 129.1
249.155561 83.38
251.174451 137.6
252.136539 277
252.177928 84
253.116695 137.3
255.145842 125.4
258.157152 694.6
258.949935 120.4
259.094076 82.1
260.141857 396.9
267.108465 112.1
268.085691 78.67
268.249207 470.1
269.124979 75.61
269.185862 646.3
270.146064 1065
270.194490 132.8
270.218429 191.1
271.145358 348.7
271.219777 277.5
272.154422 93.78
275.180328 77.92
276.121092 195
276.406214 65.63
276.464871 82.5
276.485032 64.42
276.521606 103.6
276.714428 112.1
276.747652 71.58
276.793400 73.71
276.822812 79.48
276.839910 71.34
278.172193 771.5
278.501256 92.31
279.171650 308.7
280.126198 225.7
280.170994 130
281.119200 77.41
281.165658 98.47
283.114008 129.4
284.117712 202.2
286.102609 333.6
286.151863 319.2
286.581986 58.54
288.151199 822.6
288.644236 219.9
289.157327 220.2
290.113535 67.76
295.238524 906
296.158532 115
296.196845 521.1
296.239516 141.6
297.152071 77.66
297.183731 391.4
298.074348 119.4
298.866219 74.11
301.121559 688.4
302.120113 95.46
303.139883 120.2
304.113394 592.9
304.156359 139.6
305.119401 127.1
306.113526 69.03
306.179826 203.5
307.106925 100.5
308.122952 87.17
312.165055 87.12
313.151236 220.2
313.184569 135.1
314.099220 80.24
314.134216 84.94
314.205988 406.1
315.139146 88.5
316.630462 63.24
317.153991 673.5
318.127304 96.38
318.150346 78.29
322.132210 96.63
324.189876 226.2
326.136618 106.5
327.138937 100.2
328.156820 171.8
330.181198 86.31
331.161956 136
338.148855 144.4
338.179866 65.12
338.208855 62
343.169523 142.5
344.140821 164.2
344.678644 212.1
345.185874 196.3
345.209433 223.2
349.180077 117.2
350.145634 57.78
351.128159 149.5
355.159101 66.33
356.156259 409.6
356.195646 498.7
357.144026 371.3
357.180158 194.2
358.148695 96.79
360.143415 73.74
365.216085 315.5
366.202165 483.4
367.200471 109.7
367.220472 104.2
371.164321 112.5
371.203184 65
372.225529 110.7
373.180838 291.2
375.173108 341
382.177548 81.52
384.162201 472.6
384.224847 439
385.133913 163.6
385.209348 109.1
385.229725 93.25
392.202380 210.1
393.212583 362.9
394.168861 117.4
394.209709 103.4
395.186453 110.5
397.131089 99.34
400.189207 191.2
402.169332 294
402.242507 210
403.241817 88.42
404.250456 65.94
408.149553 199.1
409.283465 151.9
409.322779 60
410.170704 92.03
410.228341 222.8
413.213361 157.7
414.209036 115.3
414.224682 121
417.211683 77
418.194762 523.2
419.187408 198.5
420.188103 85.33
424.149572 66.08
428.174567 179.1
429.017980 61.97
430.233169 216.7
436.199988 191.8
439.217182 123
443.189205 489.9
444.173443 111.1
445.177554 125.2
453.208092 145.1
454.151264 124.2
454.223035 81.05
455.160368 81.08
460.210700 72.98
462.268369 90.45
463.207050 87.08
463.327039 115.1
464.236300 178.6
472.164733 211.4
472.195723 99.69
475.275463 71.69
479.130948 88.1
479.227636 156
480.399599 74.56
482.225623 309.9
483.261563 72.67
484.299735 152.5
486.249385 111.3
487.187354 76
488.208351 236.4
490.263210 145.2
497.296084 260.6
498.229839 188.8
498.313583 69.8
501.254756 92.44
503.795974 105
509.242529 84.5
513.246435 111.8
514.233186 177.8
515.323621 183
516.250453 267.5
516.336424 154.4
517.249003 187
523.210194 75.59
524.307669 162.1
525.314811 116.6
526.288209 66.31
527.255280 94.04
528.255061 63.02
530.235567 111.3
531.254767 162.9
532.277498 96.53
533.259900 75.03
534.260289 116.7
541.233344 271
542.239970 98.88
542.317400 220.2
542.719890 83.39
545.269370 107
548.244674 81.28
562.254485 86.69
574.917611 96.3
575.152589 92.21
575.588332 67.58
575.647253 67.08
576.051953 71.04
576.410460 86.41
576.495337 60.8
577.992266 67.03
578.284603 65.43
579.282379 69.18
584.301416 86.2
593.357501 82.31
628.322675 72.18
636.315407 98.3
654.318998 93.84
655.277494 61.21
655.306070 103.1
670.348940 84.07
673.284758 60.4
703.359905 64.6
714.273591 66.76
733.373980 62.51
739.363177 90.16
776.832438 66.09
777.480928 58.3
778.456656 79.61
783.395195 58.23
786.380840 69.98
828.385459 59.09
829.356685 64.53
842.392983 94.77
848.388813 106.6
858.400501 72.28
889.717058 82.81
891.551192 98.41
892.665213 81.01
894.435023 69.84
894.893399 90.04
923.229506 68.04
940.468416 76.26
END IONS

BEGIN IONS
CHARGE=2+
PEPMASS=561.41272
RTINSECONDS[0]=418.171
TITLE=150313 3544D.d, MS/MS of 561.4127197 2+ at 6.96951666666667 mins 
59.050031 997.9
168.997714 109.3
297.207329 118.6
368.266231 14.29
529.472652 17.44
565.510622 25
71.085544 222.1
175.133471 100.9
306.111289 26.25
524.168452 11.01
117.091397 166.8
163.146331 73.03
297.267586 14.09
111.118096 156.9
217.191729 71.74
306.130579 10.08
147.080550 119.8
232.219861 26.64
99.078614 108.1
203.398005 18.82
60.052978 106.9
203.505128 18
87.043703 106.6
205.153614 15.32
99.042755 81.98
97.062370 71.22
59.091124 18.04
59.136704 24.25
59.265530 23
59.343710 46.31
60.150744 28.89
87.067322 15.01
111.147754 16
115.076274 21.02
117.129882 13.04
134.523428 12.07
END IONS

BEGIN IONS
CHARGE=2+
PEPMASS=564.798767
RTINSECONDS[0]=208.804
TITLE=150313 3544D.d, MS/MS of 564.7987671 2+ at 3.48006666666667 mins 
81.071869 215.7
245.122568 237.6
276.166055 228.7
455.241704 237.6
541.223693 69.28
580.223512 63.68
759.360396 82.36
920.523755 48.56
86.095062 198.2
184.114142 165.8
309.142542 180.2
374.163562 88.51
501.783634 57.28
615.204434 61
759.432469 11
883.750935 33.88
129.101780 189.2
263.129296 157.7
359.134235 127.7
408.162057 85.04
497.241497 44.51
593.299128 26.33
709.373400 10.92
150.102182 170.3
226.116600 148
359.659913 115.8
419.170556 76.47
535.284957 28.27
604.291856 18.47
86.059931 152.8
259.107360 121.6
296.712000 111.2
414.118019 66.01
472.867012 25.02
643.344181 17.53
101.060293 138.3
256.164939 101.6
289.097181 111
433.229562 43
508.313557 24.07
87.099265 125
191.142556 80.28
289.081812 109.3
401.250743 31.61
535.309681 19.31
157.107748 92.37
173.129905 63.46
356.516056 104.6
379.157539 25.07
568.340405 15.8
74.050449 91.06
237.051213 61.84
277.171002 88.59
381.124922 24.09
536.365056 15.01
167.068811 75.01
217.130936 60.26
288.146863 85.14
401.267396 21.28
475.162996 13.33
71.050899 57.62
72.080681 32.27
81.103075 12.12
84.079573 42.02
90.259581 38.88
95.047462 46.25
109.443083 10.24
129.184816 23.04
150.154645 12.11
155.081907 30.02
157.133579 14.12
162.102761 70.05
170.046209 47.56
170.413427 14.5
173.154577 15.07
177.433954 30.11
183.683023 12.01
184.158594 11.03
192.570869 20.23
218.174849 10.1
222.109624 10.04
223.134312 49.59
225.295330 12
225.606476 41.78
228.137430 37.33
228.301557 15.03
239.169144 35.52
239.194534 28.09
245.191010 19.02
245.971340 49.63
247.074881 43.05
267.144342 47.13
276.236693 12.5
278.270689 15.29
278.887818 13.89
283.298831 76.04
284.118461 23.31
290.133745 38.44
295.136689 64.78
307.213836 26.12
308.264716 27.89
309.187306 15.21
312.188599 40.91
328.335996 19.05
330.123130 26.02
332.195832 32.37
333.095971 69.03
335.188656 27.98
341.134451 71.28
343.968735 64.49
355.514530 11.41
361.790399 31.12
369.004797 51.58
407.435710 20.07
448.194890 13.16
1189.648314 34.53
END IONS

BEGIN IONS
CHARGE=2+
PEPMASS=564.798767
RTINSECONDS[0]=206.323
TITLE=150313 3544D.d, MS/MS of 564.7987671 2+ at 3.43871666666667 mins 
86.096079 517
183.185492 653.5
276.166484 961.9
441.230483 244.3
502.771241 195.3
575.277334 546
688.356340 117.3
775.392213 257
891.414943 201.3
1017.498364 54.05
1074.164926 56.49
98.097288 464.6
211.178982 504.2
295.140408 181.4
440.244375 182.2
539.252603 124.4
576.281729 328.9
694.357638 96.21
770.362049 60.12
892.420575 61
1016.507302 34.92
155.118274 414.7
175.118442 436.7
329.182068 117.2
385.249356 161.8
536.303378 112.2
602.289687 85.57
703.402688 85.83
776.395506 47
890.420034 58.77
1015.508426 34.6
100.112214 204.4
232.141555 360.9
292.129345 101.1
423.219537 147
569.036462 105.9
575.884731 47.01
689.368441 85.09
778.462477 38.49
872.407469 47.45
112.087462 191.4
184.191590 246.5
321.124954 91.31
461.205229 134.8
550.141590 83.47
648.363560 34.96
739.757686 40.35
841.384703 28.49
873.430445 42.88
158.092556 179.2
239.180470 245.9
282.138867 89.01
384.153457 127.4
490.261770 70.76
577.264734 23.28
671.339759 17.24
772.300464 10.35
893.429338 34.33
70.067486 172
216.135060 223.9
300.148597 83.39
442.233713 106.5
557.279165 58
575.634190 21.33
127.040042 170
171.074934 217.9
354.204523 80.83
396.218256 102.3
560.254547 57.78
575.346017 20.16
129.104399 161.8
224.101881 195.2
281.133047 80.64
424.221206 34.12
564.373983 54.08
577.062942 20.01
101.115120 159
198.105485 191.3
297.185150 73.34
420.181023 27.31
547.335814 50.01
609.845783 19.11
70.116089 25.45
72.080904 126.2
86.149788 13.57
86.287764 28.38
98.135167 14.01
98.177285 45.25
99.462540 10
100.157943 11.01
101.170580 10
109.074217 73.35
110.429973 59.44
113.042799 18.78
113.070541 155.6
113.101763 10.25
115.087792 93.65
117.389582 10.01
123.115557 132.3
123.145514 16.2
129.066400 26.5
144.076911 100
144.101080 13.18
147.355905 16.78
147.365912 11.12
147.441628 25.01
155.686044 10.33
158.147810 15.01
159.065371 47.89
167.118704 135.1
173.126865 19.04
175.474977 33.01
181.159296 68.29
181.195978 10.12
183.100074 57.03
183.247203 17.56
183.336769 14.45
185.054502 84
185.128231 67.39
195.114232 107.9
198.149856 20.12
201.122727 40.12
203.066163 120.7
204.069836 51.69
210.123240 69.11
210.148212 15.01
211.127887 50.01
212.302703 25.37
212.472275 28.89
212.596926 38.14
213.089908 135.5
213.140253 12
214.086687 17.28
217.080876 22
217.118572 108
217.133868 113.3
226.119576 133.9
227.114680 68.26
228.122071 107
230.117464 29.13
230.223620 50.92
232.206199 23.02
235.831313 16.1
242.126745 71.04
248.172225 16.45
254.163997 37.12
259.183691 20.94
260.203433 18.8
262.090164 63.24
264.126407 50.2
264.192733 20.28
268.107669 65.6
268.165644 48.97
268.364262 16.89
269.220532 158.7
270.146042 34.13
271.148172 44
275.629609 11.28
276.252331 14.28
276.623881 11.18
280.731484 13.03
282.109938 15.02
291.213017 28.02
291.462606 24
296.232775 49.12
298.371520 12.32
300.123398 62.33
301.121321 32.04
301.156587 66.38
303.157864 12.32
308.469338 29.45
314.478410 32.05
338.144708 38.03
339.656878 44
340.259950 51
343.137655 53.01
350.060283 35.03
356.157139 27.01
357.206754 53.23
358.177350 30.69
362.785136 35.27
367.118257 22.45
423.281261 16.03
424.120855 10.07
424.249817 26.01
425.806877 20
437.174697 14.04
440.378997 15.29
454.358544 21.57
466.185125 22.12
478.221037 12.25
495.216412 29.29
497.232300 44.04
502.865801 18
505.178591 13.1
515.240319 43.19
532.668828 24.28
532.703074 10.04
558.225304 32.89
559.256785 13.62
560.298812 14.05
567.380331 25.15
567.431516 22.62
569.106324 14.09
579.288996 19.1
582.742509 10.68
609.871388 12.14
647.362603 18.23
652.338966 16.02
1531.318679 22.45
END IONS

BEGIN IONS
CHARGE=2+
PEPMASS=567.34967
RTINSECONDS[0]=291.553
TITLE=150313 3544D.d, MS/MS of 567.3496704 2+ at 4.85921666666667 mins 
129.117806 207.2
197.150487 208.9
289.174093 190
380.228248 155.6
504.150709 101.9
562.857898 101.6
729.267974 23.14
123.080275 189.6
179.105219 208.8
321.207315 87.64
447.250429 124.1
550.296731 79
569.372898 51.09
709.339413 22.39
97.066305 186.6
161.132160 181
277.142326 82.58
395.147094 86.05
520.911576 41.38
635.364524 16
672.260751 14.89
111.079979 136.9
195.136580 157.1
267.191585 58.04
375.123213 82.4
462.957023 39.01
144.091536 133.7
183.156116 142.1
357.247496 50.76
386.816023 72.68
497.340025 23.07
137.095879 133.6
214.183404 140.5
342.221292 44.26
412.194505 68.14
549.387020 14.02
136.073927 129.3
198.116335 124
295.062387 38.27
374.269042 59.88
495.309516 12.16
73.028367 122.1
210.148879 121.1
287.200999 35.56
391.312808 28.15
82.073412 117
249.186997 114.7
260.412239 26.02
437.222747 27.06
101.058494 108.9
213.148271 103.3
279.206898 18.32
373.095287 24
60.044834 28.02
73.045473 27.18
83.084150 73.6
84.002965 13.01
84.079598 13.32
86.095575 28.16
95.084451 108.2
101.079594 12.32
105.069838 47.56
107.087009 60.01
113.057308 49
115.291672 13.78
122.104344 15.36
125.091912 101.4
127.070387 64.97
133.102475 77.03
136.106048 10.05
137.120857 52.79
139.110978 79
144.114901 20.04
149.951757 15.78
167.102436 57.07
175.145510 52.51
180.141455 77.65
182.127749 39.24
185.162872 42.38
189.765389 16.02
190.128758 57.8
191.098570 36.29
191.141140 82.07
194.085441 26.47
195.941651 22.02
196.169741 102.8
197.116239 90.16
197.738938 16
198.183649 80.12
205.152145 11.35
211.183720 15
235.116918 80.08
238.067191 43.45
238.098383 12.03
238.180233 78.44
239.114211 89.11
241.198151 12.04
244.235133 28.15
259.167696 61.72
263.331727 15.41
289.245049 12.12
355.232783 16.9
383.541497 10.12
395.195501 11.01
1586.508682 28.28
END IONS

BEGIN IONS
CHARGE=2+
PEPMASS=567.34967
RTINSECONDS[0]=289.07
TITLE=150313 3544D.d, MS/MS of 567.3496704 2+ at 4.81783333333333 mins 
89.061019 2663
214.179622 527
273.187917 144.2
363.197030 122.8
549.326221 99.76
1073.229024 17
103.075752 1381
197.153548 294.7
265.125456 140
363.223880 81.71
530.991961 30.11
59.049912 1250
198.157022 285.3
314.146933 117.3
417.219399 81.04
133.087021 978
211.095779 267.1
295.155605 113.7
432.117637 61.88
80.054511 380
209.128184 263.3
298.033747 89.61
448.916954 60.85
73.029532 342.9
179.142033 181
312.189602 78.72
399.039510 48.89
147.104213 334.3
177.111688 160.5
356.252848 77.33
437.237739 48
146.093482 282.1
181.081200 144.7
331.186368 77.03
404.606068 13.6
80.557715 259.8
231.136823 143.4
339.214855 64.09
363.262206 12.12
113.060329 163.3
183.099044 126
321.200596 61.67
59.088935 18.09
61.585860 17.44
62.840353 13.1
73.062447 29.04
80.093102 19.8
80.511841 56.52
80.605181 16.01
87.043059 123.1
87.208825 19.32
87.454083 23.17
88.397239 10.17
89.213873 30.01
89.582427 32.08
90.062702 93.45
90.702374 30.36
92.066698 89.02
95.085570 77.39
97.065847 66.76
99.079952 78.52
103.502352 73.94
103.795654 27.98
113.093376 14.01
117.091760 120.1
117.125586 12.35
121.066568 80.77
125.061687 146.5
130.084632 91
131.071331 60.84
133.148966 11.33
133.357688 26.89
135.079978 73.22
137.096324 140.3
137.133888 112.8
137.265856 11.04
146.142032 13.12
146.595348 89
148.165460 17.05
151.897492 12.68
152.148659 133.4
159.117253 125.1
159.147840 17.04
161.129790 90.4
169.085612 108.5
177.164481 61
179.104608 76.2
179.187464 12.04
180.143791 19.38
189.118218 69.52
191.105849 56.06
191.288476 58.06
193.120979 95.02
198.216967 12.68
198.576885 34.3
198.856299 13.32
199.145929 88.3
202.057138 49
209.183403 16.25
209.205016 15.12
213.146319 58.11
213.862813 23.04
221.081735 82.01
221.161551 10.01
224.029828 122.8
236.169869 21.12
240.195877 115.7
241.206894 19.72
242.199238 119.3
242.240904 11.05
242.663561 15.19
246.183983 14.02
248.110525 49.56
249.147099 36.03
253.212267 21.14
257.190755 22.41
271.800759 27.72
273.228581 15.33
275.196535 34
276.167303 35.22
280.335835 21.78
281.199437 38
294.167748 14.57
303.198060 13.25
337.190395 59.3
339.234209 28.53
355.196937 59.27
356.188798 14.04
1179.003228 15.14
1432.691450 94.7
1435.875757 39.05
1435.925540 17.06
END IONS

BEGIN IONS
CHARGE=2+
PEPMASS=568.287689
RTINSECONDS[0]=177.538
TITLE=150313 3544D.d, MS/MS of 568.2876892 2+ at 2.95896666666667 mins 
147.112589 1149
213.086997 962.2
312.156319 788
379.226374 109.1
524.756679 110
571.342217 423.9
735.407455 207.3
847.485400 119
885.289001 84.9
1058.506810 157.2
1113.585989 14
60.045484 576.5
188.069552 211
284.159397 142.8
421.159299 74.03
513.753664 106.5
564.234234 42.68
683.249499 71.17
777.306148 92.67
867.439877 58.26
961.487641 85.98
130.087086 321.9
232.156845 164.9
270.106565 89.22
425.254127 72.2
481.247792 106.2
573.347014 32.45
742.428044 42.01
778.300839 88.18
946.447370 14.36
129.102305 264.1
199.072151 156.8
260.194317 82.35
399.188807 72.12
552.278727 96.66
571.176795 20
743.092924 35.05
859.355549 47.34
903.434259 12.03
136.074754 244.2
215.100362 153.6
354.183437 79.03
430.174306 60.5
465.186078 55.4
589.300912 11.41
731.315071 34.67
819.427306 39.01
86.096763 198.4
178.024489 130.1
279.906824 67.71
444.252060 59.12
558.233985 50.54
729.456011 32.41
797.371157 37.14
72.081136 180.2
228.098376 122.2
315.103813 67.5
382.175889 55.19
530.186333 48.98
706.265416 29.08
799.382414 32.7
84.044445 167.4
176.066747 90.67
359.255568 65.33
384.148906 53.69
537.228072 43.41
741.755170 12.17
760.382370 31.33
147.076666 161.4
213.157941 79.76
260.124146 65.14
440.185895 52.51
474.528830 43.17
763.301610 26.36
70.064959 154.1
242.181680 76.56
277.151918 64.76
378.211046 43.36
516.246561 38.09
60.090089 19
70.356846 17.75
74.060711 40.41
74.549696 13.1
84.072235 13.03
86.123141 12.5
86.482603 17.56
99.379388 16.07
102.052151 33.11
127.085894 86.44
129.148661 11.01
129.493017 28.93
132.072593 29.03
138.095485 39.01
143.079519 24
147.642938 24.29
148.079024 64.08
150.055345 54.29
155.420105 20.52
175.073320 62.61
185.091698 36.35
186.429787 27.67
187.461595 18
193.124117 51.96
197.164358 27.12
213.684535 15.01
223.112573 45.57
226.157481 41.17
229.099483 39.04
232.211836 12.01
233.750827 34.33
234.002636 35.19
245.785352 19
249.125048 49.65
251.073416 10.17
255.119535 62
256.628767 14.04
284.206372 13.07
294.215635 42.23
301.224227 28.28
305.144340 59.78
308.087203 11.47
312.243719 18.2
312.605838 21.18
312.651751 14.62
312.826986 29.88
312.866980 11
313.157132 50.36
313.182079 45.12
319.473051 24
319.491521 12.01
320.124001 44.5
326.383970 11.41
327.201780 47.05
342.317451 63.06
357.143380 41.01
385.152951 36
403.161629 26.94
421.208165 10.56
423.276127 37.53
426.238487 16.02
428.187155 12.12
429.137931 11.56
433.142923 27.09
446.227124 43.04
447.029286 21.94
447.221659 41.22
453.033623 21.35
454.172832 39.3
460.514087 28.31
463.202120 30.01
471.210648 20.36
476.211530 25.12
503.243096 22.16
513.812758 11.01
520.234445 12.75
547.212773 37.32
END IONS

BEGIN IONS
CHARGE=2+
PEPMASS=568.287689
RTINSECONDS[0]=175.056
TITLE=150313 3544D.d, MS/MS of 568.2876892 2+ at 2.9176 mins 
129.102996 860.2
213.088211 1684
312.157472 1671
377.156213 251.3
475.224628 114
571.345916 869.4
735.396932 101.6
762.346442 98.01
923.495398 52.21
961.503210 104.2
86.097101 583.5
185.094030 264.1
260.198062 447.5
376.148593 212.7
481.252302 108
572.350401 342.7
716.384395 39.19
761.349121 82.01
922.479093 48.93
972.505693 60.01
70.067188 466.8
215.100106 213.6
326.170324 328.7
443.250467 168.2
478.202101 92.12
573.366171 84.32
672.257630 35.9
840.348754 52.47
901.451845 26.23
962.501125 21
130.086630 392
184.072485 193.9
359.268019 221.9
405.210397 137.2
511.191892 88.08
575.259716 77.08
684.306418 24.04
821.427155 49.34
860.452554 22.03
963.486416 14.89
147.112813 379.1
210.089040 166.6
284.163282 205
410.163528 120.6
519.219521 80.74
598.250392 58.84
699.301071 23.04
822.436828 43.67
911.449047 15.8
129.064243 330.4
186.080644 160.9
351.179793 171.2
453.191468 110
559.214769 77.16
576.265946 49.64
708.318412 21.33
828.494295 32.11
72.082417 326.1
213.158864 147.1
262.086469 168.3
363.163508 100.5
460.174390 74.77
560.304685 41.12
843.073492 28.47
147.077222 192.3
199.070874 131.8
345.151898 102
373.150442 95.42
557.237155 68.48
573.123590 40.09
795.353592 24.32
101.073606 179.8
246.104780 108.7
336.134546 98.76
414.175903 76.25
509.759829 66.44
595.316063 39.13
763.491653 17.68
117.065807 176.4
168.077747 93.13
325.120013 91.37
426.239986 65.19
484.250280 59
600.012622 25.35
824.103160 14.69
60.047286 163.1
60.373585 38.12
60.839340 10.45
70.103455 17.31
72.111208 10.45
73.067328 78.66
81.070331 72.67
82.063358 58.67
84.044554 41.01
84.080387 107.2
84.511343 24.84
84.520746 34.39
85.844012 21.35
87.047033 36.28
98.138532 22.41
99.054989 163
99.092149 123
99.121290 12.45
101.100863 19.01
101.461587 21.35
102.054538 62.32
102.593571 15.48
104.052270 148.3
108.052972 125.5
109.102515 54.18
114.731634 21.61
129.162211 16
130.196477 26.16
131.089867 96.57
136.078276 101.1
137.080106 144.5
139.048447 59.1
143.082068 45.6
148.114579 38.01
155.043684 167.2
159.076551 53.53
161.060285 46.76
161.075153 18.89
166.061434 67.34
175.070770 50.48
178.095443 53.76
178.122244 11.14
183.178279 29.16
185.067940 74.45
185.143604 14.2
185.660137 20.07
187.067396 57.14
187.109381 16.57
189.085494 39.56
192.079084 45.17
200.100580 54.06
214.088165 48.34
215.172418 12.38
218.115477 24.4
221.092162 22.8
223.108681 23.57
228.096421 78.81
228.446305 10.47
233.566792 21.4
251.102615 78.31
252.116462 46.07
266.151007 78
266.179169 14.04
285.119256 91.36
286.165402 61.36
287.124291 39.01
297.131283 64.55
302.111911 27.78
312.242782 34
313.157947 55.23
313.400023 14.29
314.608828 30.96
314.931699 28.28
315.569667 12.56
316.407749 30.21
317.127668 20.34
327.170640 32.21
337.165423 82.08
339.123709 45.53
341.124028 85.26
341.638295 39.49
343.120317 65.82
345.190832 10.04
348.128416 73.46
354.142923 51.6
355.233437 62.52
358.163042 22.25
359.872187 30.09
366.139284 55.04
367.126297 53.5
380.139900 55.64
388.156558 42
397.247227 36.31
398.073163 35.59
399.247169 36.54
414.148201 59.84
425.864802 11.28
440.219402 12.18
444.993285 12.01
445.411759 20.01
457.258717 57.14
471.173628 36.09
474.289417 41.32
476.249273 15.8
479.200162 33.02
485.454302 57.45
490.184901 48.45
498.239748 12.33
500.173484 38.68
501.218884 15
502.198575 21.72
502.222830 13
548.214857 24.61
565.221351 19.75
573.212432 10
573.250872 20.72
597.252362 17.36
599.266106 12.88
631.269509 12.07
END IONS

BEGIN IONS
CHARGE=2+
PEPMASS=575.353332
RTINSECONDS[0]=284.107
TITLE=150313 3544D.d, MS/MS of 575.3533325 2+ at 4.73511666666667 mins 
89.060575 1365
216.100934 536.4
325.209841 148.2
453.139144 120.1
473.201373 86.48
577.182320 106.4
809.352207 29.29
984.381073 96
1081.559874 44.26
133.085331 1117
172.093290 175.9
287.112098 136.4
365.207518 84.31
539.957142 84.45
970.197129 16.41
73.029275 912.9
211.129711 166.8
262.177611 124.8
375.126229 65.03
543.300756 68.9
59.050310 693.9
258.107408 163.6
259.108738 102.7
392.131981 54.71
491.197326 47
80.055253 611.9
250.149581 145.1
260.117061 63.59
426.173764 50.36
531.225060 44.97
103.075541 459.2
175.096319 143.8
260.462447 48.14
440.086729 45.23
479.489528 19.19
155.094934 216.8
179.142941 122.1
319.158707 43.38
413.191010 14
472.331105 15.89
124.082718 195.3
161.132236 116.7
276.144393 28.38
413.212116 11.24
523.914322 15.36
131.025473 185.7
225.040106 114.1
299.146088 22.84
123.116254 175.3
177.112361 106
286.101899 19.25
67.057256 44.33
71.049605 133.5
71.654554 23
73.068913 24.29
79.054900 119.9
79.071353 24.6
80.099966 14.12
86.096614 159.1
87.043274 107.7
89.108708 24.02
89.248476 52.27
89.687866 15.11
95.084751 155.2
102.925145 11.21
102.939268 15
103.561680 20.01
117.090021 144.8
117.601260 48.63
121.017316 37.33
123.169395 11.35
131.090003 10.01
133.146252 15
134.089217 81.38
137.058942 98.48
138.272338 16.29
139.073449 117
139.098792 16.27
140.094960 161.3
140.162407 10.14
147.102381 123.1
155.144891 13.01
156.767174 17.57
167.141587 51.23
168.034087 23.27
171.105000 51.05
172.139487 10
182.149793 48.12
191.144358 64.58
211.171261 12.75
213.067881 40.11
214.179347 27.67
216.159279 19.07
216.554520 42.91
217.101834 25.33
222.140092 68.67
223.107769 66.63
225.102214 18.23
226.153407 77.04
233.152263 84.44
235.218958 35.47
251.038730 78.96
258.132523 64.27
259.153145 10.5
272.662028 12
287.277879 14.69
1174.132648 12.67
1377.352298 27.45
END IONS

BEGIN IONS
CHARGE=2+
PEPMASS=583.295959
RTINSECONDS[0]=154.182
TITLE=150313 3544D.d, MS/MS of 583.2959595 2+ at 2.5697 mins 
86.097189 2275
215.139562 933.4
338.179036 185.1
439.228191 169.4
568.291489 369.8
587.288516 107.1
680.369984 433.3
811.408271 210.9
923.459240 212.6
1038.488691 112.2
102.055853 500.3
244.091560 414.5
339.165359 129.3
440.228032 161.6
567.291627 248.2
645.335239 87.67
735.379094 90.03
819.391796 93.2
924.448684 80.94
1052.479851 62.7
141.067063 193.5
243.134247 377.8
337.117922 114.9
378.171779 145.7
523.233052 166.5
593.264664 56.1
688.215340 81.69
869.334972 73
906.428289 75.44
1064.464735 43.12
87.100531 179.5
242.150944 287
355.127395 97.01
381.172439 102.3
488.250912 115.8
619.337161 48.24
749.310017 74.01
809.410311 61
924.476208 56
1050.974049 33.35
120.080272 163.3
175.119066 261.8
270.129108 75.57
394.163745 83.22
550.261928 91.47
646.318391 46.33
681.376982 73
813.853387 40.56
880.424912 53.82
1051.636553 32.9
70.065422 142.5
197.124893 183.7
321.155774 72.32
379.190107 79.88
526.246761 86.13
632.311058 15.8
718.285100 32.89
811.490782 23.48
907.433967 37.28
1034.488000 29.05
129.063456 114.3
185.053329 135.4
357.172108 69.03
407.157475 75.02
472.247780 55.09
578.246808 13
750.349242 30
821.410562 15.25
934.417997 32.02
1035.496053 24.02
84.045093 109
209.093907 116.4
349.153028 65.69
418.267536 53.33
549.274807 55.01
663.346279 12.36
761.957018 24.25
820.402191 15.16
925.443723 30.12
1053.500789 20.01
159.060134 76.7
244.135407 111.9
356.119471 60.68
459.213381 50.16
525.232252 37.78
691.333262 18.1
788.349984 11.14
930.252760 22.11
1036.459870 10.03
88.037815 67.58
216.094294 103
286.126233 59.25
458.233604 33.92
533.257010 31.04
700.369684 16.56
810.935878 11.04
889.387346 18.03
76.686238 12.01
86.137433 58.12
86.149845 39.79
86.211729 12.1
86.346861 59.82
87.135237 10
87.154767 11.01
88.153466 11.12
88.455985 21.02
101.072108 66.57
102.097734 22.45
112.087078 42.53
133.063239 64.29
136.605478 19.14
170.121375 28.36
175.181680 11.08
185.091823 83
185.546366 20.02
185.593384 19.01
186.191880 67.95
209.050933 76.88
212.104376 90.85
213.711315 18.01
215.085959 50.35
215.199606 17.12
216.142192 50.97
226.079349 15.03
238.152219 69.68
238.168273 37.05
244.169247 13.68
244.321946 28.64
245.163488 14
245.654242 30.01
252.063556 48.17
256.089949 99.05
258.203927 11.01
259.113607 70.05
293.159081 49
294.172704 12.89
322.495750 19.56
340.228018 14
340.308359 27.64
342.272575 39.03
355.204611 40
379.625175 14.53
417.284874 32.76
422.102899 14.62
440.284259 11.01
440.313461 10.04
455.208871 20.78
505.265513 11.06
551.322360 22
559.252941 18.44
568.392773 11.01
682.803723 16
735.454709 10.01
749.365921 11.03
821.445473 10
905.433312 15.8
927.884177 14.53
938.806275 13.06
1226.625821 20.14
END IONS

BEGIN IONS
CHARGE=2+
PEPMASS=587.829804
RTINSECONDS[0]=232.497
TITLE=150313 3544D.d, MS/MS of 587.8298035 2+ at 3.87495 mins 
74.060404 380.4
208.172937 199
358.081662 259.8
374.157488 127.7
568.131184 210.5
587.276483 46.3
707.387396 59.46
961.138688 19
157.084902 159.6
256.129011 141
325.185477 141.7
441.271899 75.47
504.314847 87.38
618.410362 42.07
711.314238 38
139.076148 151.8
239.095349 129.5
359.167076 123
403.681883 74.23
562.221456 75.99
661.473952 28.8
673.331658 27.18
86.097794 151.6
247.131347 126.3
316.187551 122.9
393.254331 66.55
554.188521 61.22
581.270055 13.25
711.347424 19.41
110.071076 109.2
172.130308 122.1
326.107927 64.89
447.233009 64.04
509.330283 58.91
590.844803 13.22
98.984929 104.9
223.096566 113.1
291.157171 61.01
384.197836 46.52
474.192792 57.52
656.638531 11.12
169.084981 84.7
259.123242 103
286.089310 60.92
433.183583 35.78
501.187313 48.78
657.996411 11.11
149.129282 83.33
261.143644 94.28
316.116059 57.11
394.164578 35.1
473.146132 32
571.199023 10.25
136.077724 80.09
209.105007 83
277.174028 32.6
447.249505 27.02
495.253620 28.33
101.070039 62.45
235.105860 82.43
334.093083 31.76
413.582835 19.62
497.161726 21.01
70.075050 60.08
74.105555 15.01
81.069909 12.33
99.011816 11.06
110.094298 10.22
115.086703 50.2
123.080050 25.12
124.081174 37.09
139.127120 12.01
151.365069 20.72
157.133690 56.47
158.083411 34.01
187.142179 31
191.140710 46.68
191.283187 26
208.231025 10.04
210.164799 28.92
217.111626 34.02
218.087063 11.28
226.178707 18.52
228.169156 33.4
229.141418 50.57
239.189502 30.06
245.116236 58.19
247.183585 13.09
253.238751 10.03
254.077049 21.62
260.284606 10.8
265.185039 28.05
268.166524 71
269.052054 28.48
284.467090 13.12
301.239907 15.14
315.161496 26.14
316.233625 13.07
328.221940 22.25
374.212833 16.25
381.234359 10.12
467.622915 15.56
469.021740 16
512.700198 14.06
562.293711 13.05
1299.707832 62.2
1299.821091 12.03
END IONS

BEGIN IONS
CHARGE=2+
PEPMASS=587.829804
RTINSECONDS[0]=229.011
TITLE=150313 3544D.d, MS/MS of 587.8298035 2+ at 3.81685 mins 
86.097437 2576
187.144695 5353
344.120517 656.8
457.202766 564
474.199659 286.4
618.405416 239.6
718.408639 131.6
846.467663 185.5
960.517950 268.6
1028.418712 35.14
1093.542559 61.78
147.112820 1308
229.095703 576.2
345.122030 301.1
429.210542 266
505.323834 237.8
617.409097 144.3
685.300548 119.2
847.479370 115.5
961.499941 117.1
1058.449580 10.01
1073.583707 25.25
130.085902 688.8
215.138591 468.9
327.096329 233.1
412.186372 258.5
504.319518 224.1
571.219154 130.1
683.320670 80.06
848.478544 63.1
961.538116 106
101.071139 627.4
215.153675 435.2
344.158575 221.2
373.284645 226
521.781733 176.2
579.817408 96.53
729.306123 80.02
787.346909 62.36
888.426371 86.5
87.056059 540
188.151234 328.1
360.160869 210.6
426.198798 175.4
507.253969 119
587.289791 89.5
702.348567 65.53
781.359708 62.14
944.491729 66.89
129.102919 501.7
217.138672 300.6
343.151290 178
378.064025 163
552.247340 88.22
571.344433 76.45
701.331194 62.56
787.440359 50.31
962.512172 60.28
143.118050 347.5
267.159202 199.7
328.093887 153.5
390.117073 149.8
555.196207 85.25
572.202551 69.45
670.410997 56.53
854.420702 35.58
928.487249 51.94
148.116207 265.7
228.132351 197.1
285.190659 135.5
378.174688 122
524.194567 83.18
667.276554 68.96
742.153111 56.01
857.462660 32
943.482967 51.21
142.122187 235.9
184.071024 169.4
297.150234 129.7
414.192428 119
472.898397 80.09
644.329847 66.24
684.305953 47.09
810.091300 25.57
962.767343 44.4
104.053284 211.5
260.194946 165.5
345.166275 117
382.133133 118.6
475.234530 76.34
631.272382 66.02
703.327394 44.01
809.343983 21.45
945.504665 43.08
69.022824 12.56
74.061356 135.2
74.379574 16.33
75.263593 21.01
76.227037 24.04
84.045459 177.5
84.081637 183.4
84.120461 10.25
85.615132 10.17
86.149287 70.74
86.215598 14.68
86.399370 22.2
87.095756 13.08
87.171077 23.01
87.372802 22.07
88.037930 82.09
89.060944 152.6
89.087747 19.01
96.043901 143.6
98.097100 144.4
102.074899 204.1
106.047798 53.36
109.100496 50.92
110.060366 124.3
110.367343 19.27
112.074703 91.79
113.570647 10.67
114.172879 19
116.097196 79.45
126.128414 50.14
129.055065 93.82
129.077294 21.16
129.401966 36.19
130.152229 12.03
131.087838 71.68
133.337775 15.47
135.114805 84.8
136.074767 150.6
138.248406 13.16
139.028854 34.14
142.100358 87.73
143.045012 63.58
147.179897 24
147.283361 22.12
148.716570 10.03
151.148353 196.8
151.209820 11
152.111424 24.56
153.090130 45.06
154.130303 73.21
155.069249 124
161.093373 64.62
169.082147 48.91
169.133446 78.12
170.055693 32.89
170.088984 104.1
171.075380 46.16
171.111745 91.52
171.139989 15.2
177.527966 15
177.756007 10.56
182.047046 103.8
183.108332 24.25
183.126652 10.38
185.072344 14.4
187.280532 21.05
187.294807 16.01
187.399609 16.02
187.427822 26.61
187.652211 23.64
187.699885 15.05
187.725030 13.09
187.805939 11.92
188.021475 23.27
188.215202 11
188.281895 27.31
188.913151 37.5
189.142640 21.02
189.196910 32.23
189.535510 20.61
189.729065 11.47
193.118678 145
195.099975 93.09
197.128980 130.9
198.145656 65.1
199.129367 44.65
199.177303 85.01
200.166145 49.92
200.795361 13.6
201.097637 46.23
201.120707 49.78
202.083480 94.38
203.084728 149.2
203.131750 14.75
211.107948 36.58
212.062168 80.95
213.193607 66.45
215.090491 81.35
215.219420 13.33
216.134600 114.8
218.143151 93.47
219.082163 88.11
222.149132 115.4
224.138822 163.1
225.071758 140.1
227.146805 130.5
229.152572 22.32
229.289504 15.01
229.742886 33.56
230.076138 125.7
231.083024 114.5
237.118748 148.6
238.318677 17.52
239.074767 73.35
240.020355 105.1
240.055070 18.04
242.186485 36.01
242.201905 14.2
243.189362 52.42
244.162564 38.92
245.134712 157.4
245.234721 22.78
245.282239 13.25
245.637995 17.04
246.134623 32.21
246.200148 14.03
252.127979 13.5
253.007861 55.05
258.069184 92.22
258.125827 11.03
260.429095 12.25
265.140938 85.17
266.826769 39.44
268.064756 111.5
271.113581 74.44
277.441054 43.24
279.059179 62.54
281.111324 50.7
281.141973 55.34
282.091963 15.21
288.133059 39.29
293.043709 44
294.107044 30
295.182628 28.19
295.403747 22.82
296.190774 39.34
301.109471 33
309.090281 25.08
309.150738 70.01
310.065401 81.47
310.142869 33.33
310.663861 11
311.229806 88.37
312.176709 67.71
313.196950 105.5
313.245648 11.32
315.106091 57.08
318.979525 65.78
319.024579 11.28
325.989876 10.21
326.134773 58.81
327.038362 35.33
328.147154 12.01
328.182321 10.07
332.124736 43.76
333.153772 29.89
335.137532 49.06
343.130580 114
344.861947 14.16
345.252210 22.38
347.111327 72.09
351.973311 29.05
354.150666 16.05
357.241563 32.82
359.925369 13.6
360.064646 37.78
360.085215 10.22
360.590660 10.45
361.167841 88.03
361.219981 54.11
364.064321 33.67
368.192085 28.23
371.154863 80.04
373.143816 23.03
374.281441 49
378.243437 10.05
381.175166 42.17
389.199048 71.02
390.167721 16.01
394.169672 98.89
395.152097 55.98
395.280835 87.67
396.060604 19.69
398.057978 23
398.202563 49.46
407.220782 54.16
408.187911 17.56
409.110430 48.93
411.195261 36
412.271220 12.12
413.172046 88.04
414.116994 94.53
414.247122 10.38
415.232007 51.14
416.262647 81.98
417.169112 51.01
423.871594 13.5
427.648574 12.12
428.146107 101.1
430.203488 105
432.193221 35.1
437.222759 13.25
439.198402 104.3
440.184988 41.6
442.235983 23.05
445.249822 44.36
457.159682 16.01
457.685687 22.47
458.136286 13.89
458.205032 34.57
459.207685 91.35
466.260625 41.61
467.188105 61.67
468.222567 88.76
469.175616 59
472.235829 43.98
473.247556 52.31
475.186963 70.9
476.205119 35.96
477.164977 48.01
478.186823 17.1
481.205364 10.01
486.327203 63.69
495.221186 11.92
496.289966 58.2
501.502132 22.66
503.116388 18.28
506.141719 13.28
507.333622 42.94
508.234441 63.01
508.266904 16.04
511.193675 15.25
512.218056 32.38
513.174907 35.35
514.252163 15.62
521.882546 10.47
523.213513 51.56
525.283402 50
526.577179 16.09
529.241375 62.31
533.277905 34.02
539.165241 74.11
543.194149 33.04
543.218271 22.92
545.048372 19.05
552.295417 17.01
553.193961 17.12
554.197006 49.22
554.299730 44.77
558.247100 26.57
560.257846 32
561.248253 52.51
564.247054 18.78
569.273056 53
570.257983 21.9
571.059896 16.18
575.284371 39.73
580.219723 52.14
586.322330 57.38
591.277396 59.75
601.273439 20.02
608.306256 65.25
618.105946 18.25
623.304698 13.16
630.387039 20.11
636.262736 10.21
639.286236 11.01
639.356363 12.01
657.311990 32.89
669.732063 25.96
670.438233 19.01
673.335122 40.12
674.336616 12.28
697.754659 13.24
699.351761 28.45
704.361949 37.84
714.860317 34.19
716.345666 17.27
727.595596 15.62
732.419066 30.08
742.200997 16.32
809.370687 17.14
814.422415 13.16
833.449470 13.03
888.493989 12
917.490104 10
935.482359 13.41
946.480147 20.72
963.503440 11.12
END IONS

BEGIN IONS
CHARGE=2+
PEPMASS=589.363159
RTINSECONDS[0]=293.031
TITLE=150313 3544D.d, MS/MS of 589.3631592 2+ at 4.88385 mins 
89.060331 1482
196.125479 231.2
311.186403 129.4
361.229574 98.34
506.581017 81.24
602.767917 73.04
916.325925 48.45
989.681966 10.14
1125.639130 34.08
59.049621 922
193.156420 167.6
309.132731 112.1
413.267004 68.64
554.321046 68.48
571.260817 72.13
80.055725 527.6
186.168458 140.4
298.152470 96.03
364.188090 65.88
482.175975 59.79
582.363173 59.37
103.076472 238.8
193.120898 123.5
265.058873 72.66
377.160976 48.03
487.183971 59.39
573.307851 27.88
73.028917 206.6
177.122319 122
320.190364 63.46
390.237109 45.66
488.124848 39.23
592.166764 27.06
104.052164 199.9
216.131471 113.7
298.220267 57.14
400.192780 36.56
460.944353 32.78
591.251594 24.9
117.091836 165.4
195.139014 105.3
307.995275 54.37
413.118198 29.17
517.374029 29.38
573.353717 21.62
90.062511 162.3
162.130171 92.56
331.164907 54.14
387.245652 27.92
493.223057 25.6
571.308735 17.32
113.060518 145.1
172.095412 91.91
321.230144 48
394.178347 26.09
509.284127 20
582.425205 13.38
71.049965 142.7
207.136512 83.53
279.741145 41.24
367.044072 21.15
510.765380 19
59.082764 30.01
73.067132 93.46
80.103424 27
81.835229 37
86.043983 92.05
86.096647 126.5
86.124270 12.28
86.869108 13.21
87.046676 98.27
89.113376 41.56
89.336768 42.93
90.762115 12.02
91.075428 121
102.067886 87.57
102.093381 11.01
102.642706 22.16
103.520785 22.25
104.097007 14.05
112.076254 98.6
113.094029 13.57
119.048348 36.45
120.079546 55.57
124.081126 133.7
126.231130 22.45
127.199071 29.13
131.070606 63.18
133.085289 127.5
133.109203 15.28
136.075470 126.7
139.075274 102.7
140.115003 33.38
140.595264 50.02
147.100608 82.8
149.094907 101.7
155.095264 54.13
156.137279 138.3
169.082096 54.26
179.081441 61.92
185.115373 65.08
187.466271 27.03
196.161273 24.01
209.090830 23.12
212.217582 24.67
213.110214 41.02
219.106987 17.08
239.192070 71.68
241.201548 30
243.130399 54.08
246.146119 48.54
247.166915 20.44
251.140651 58.67
253.024398 52.47
253.051266 14
259.000359 48.56
262.116567 20
295.150055 27.67
295.188208 35.02
309.175127 10.06
319.233580 33.92
343.130423 11.21
346.405734 12.1
373.311450 19.35
413.324762 10.01
438.737407 10.01
487.219823 15.33
495.703738 14.04
1553.818461 10.01
END IONS

BEGIN IONS
CHARGE=2+
PEPMASS=590.310059
RTINSECONDS[0]=172.574
TITLE=150313 3544D.d, MS/MS of 590.3100586 2+ at 2.87623333333333 mins 
157.134556 1680
216.134340 392.2
365.182686 280.5
443.735379 210.8
499.243196 205.4
614.344747 376.4
731.345726 56.89
864.449413 91.03
961.530150 51.52
996.491418 483.4
1080.559470 16.36
86.097463 1432
234.145038 379.7
342.132697 203.2
417.214292 134.3
502.264965 174.4
607.307092 130.8
697.346337 55.13
804.353247 88
911.381563 29.07
995.480000 188.3
84.081015 746.6
185.126688 340.2
343.154834 162.8
385.147026 122.4
469.244191 161.4
631.304213 104
703.282258 50.66
846.425581 66.39
961.488888 22.02
971.506052 89.98
129.102613 681.6
168.065657 288.4
281.056033 155.3
388.137939 118.4
483.211606 136.1
586.263946 101
736.404672 43.11
846.888660 43.46
998.501397 59.34
72.080834 429.1
186.125788 282.3
343.241459 123
424.222787 106.1
469.286130 132
650.285230 96.56
692.350178 42.08
815.447659 33.8
980.451976 41.56
104.053410 343.9
217.134085 281.9
324.156339 118
427.255973 92.68
500.189774 98.05
604.315063 93.11
729.379641 41
866.443450 30
999.548184 38.64
130.085388 317.9
214.118862 260.9
353.214892 116.2
443.240745 85.68
515.263947 84.47
589.302710 79.96
735.407629 38.44
847.443497 21.94
972.486817 19.5
147.112851 216
227.102227 259.3
271.144545 109.8
416.263031 80.7
508.733870 79.22
608.311836 71.13
745.379278 37.39
979.490369 13.67
129.070527 182.2
169.096376 256.7
330.107788 96.56
388.261331 77.56
518.217794 76.72
651.348995 63
698.332941 37
997.558900 12.5
87.047187 181.6
185.089283 150.8
340.146444 81.94
374.172444 70.04
489.205651 71.16
583.262857 59.77
736.307184 29.4
67.053462 56.67
74.057787 63.9
84.105361 58.14
84.120962 24
84.408910 83.51
85.965006 31.04
86.145734 34.77
86.217486 27.41
86.952636 31.32
87.098480 10.8
89.070347 150.3
95.049081 99.34
104.097002 14.01
105.268905 63.1
116.051956 109.6
125.114654 59.28
127.086182 124.2
129.149037 17.02
129.326609 43.55
129.536422 13.16
130.105089 105
130.135240 12.03
130.465118 29.12
131.091836 53.44
140.068848 28.3
140.514053 15
147.040990 48.44
148.113215 117.5
152.509218 14.04
157.188323 32.75
157.697355 51.23
158.137056 124.8
158.262909 176.3
158.593047 22.67
161.090554 115.1
168.123038 10.56
171.075272 12.68
177.163605 81.85
179.155629 140.1
181.047970 52.68
185.362096 12.89
185.958629 26.25
186.085794 29.36
186.254614 11.92
186.471753 31.29
187.106559 116.9
187.124285 74.31
197.636018 22.04
201.122782 60.01
205.135432 52.51
213.089324 45.02
214.073147 45.2
215.138141 103.4
215.295808 14.38
216.240804 27
217.196342 10.88
219.075194 44.93
219.099306 17.35
225.158495 52.21
234.090777 117.2
234.222031 10
235.144720 62.02
236.104269 135.9
236.157219 15.57
240.132267 40.01
242.146151 147.8
242.180825 109.1
243.731869 36.06
244.125238 134.4
244.836610 11.18
245.108739 126.2
251.136198 35.31
253.120532 134.9
257.164875 14.09
257.243721 128.7
258.144616 79.67
258.405270 16.08
263.094488 96.64
272.151438 64.09
275.173330 70.08
275.242289 10.24
278.121538 81.22
279.101730 43.2
284.156787 45.69
285.124070 53.82
288.526018 10.62
300.135874 36.12
305.143814 49.01
305.625523 10.12
306.110383 35.05
312.188068 67.41
315.176547 19
317.680094 14.38
319.124479 14.4
329.161555 42.33
340.120963 64.36
342.200760 45.56
344.109993 21.08
347.174982 24.35
350.137396 64.73
352.188390 54.56
353.163828 65.89
353.332179 27.53
355.008533 57.06
356.227540 36.49
358.157443 22.12
359.121068 58.15
371.223107 41.45
372.121137 28.48
389.143459 68.06
389.261351 64.69
400.053307 33.2
400.979327 24.02
416.117244 19.01
423.205954 45.57
424.141484 18.24
430.212622 54.88
437.260402 57.29
442.748244 45.17
442.963497 13.22
445.224287 20.8
455.213342 63.38
455.411987 20.11
469.361198 13
472.235574 33.35
480.922984 22.04
489.238816 40.29
490.143055 40.67
494.230944 46.12
498.246998 67.75
499.328973 15.18
499.367808 10.17
500.269944 32.06
503.056608 23.78
503.262865 19.41
516.143195 49.29
518.300696 15.35
530.259707 32.53
534.801321 23.01
541.211459 17.05
556.261054 46.4
566.461065 21.02
569.338660 24.06
571.350426 18.1
573.301142 50.7
573.574783 17.1
574.251581 42.7
574.305962 30.16
574.390805 13.14
577.212217 10.25
588.292735 43.6
605.300744 28.89
609.253671 20.02
609.828658 39.57
610.310164 12.01
614.439539 15.89
614.970385 14.01
615.350529 28.6
623.410962 33.42
626.302281 47.05
632.298673 18.12
636.445329 15.06
650.342517 10.03
651.401966 13.2
686.384959 26.92
716.265559 24.08
739.349862 10.67
758.530266 28
END IONS

BEGIN IONS
CHARGE=2+
PEPMASS=590.43396
RTINSECONDS[0]=421.072
TITLE=150313 3544D.d, MS/MS of 590.4339600 2+ at 7.01786666666667 mins 
59.050298 468.4
194.116845 173.2
309.280691 210.2
415.316661 39.53
473.104192 93.51
1060.693175 26.67
89.061313 270
193.086488 171.6
326.957402 46.49
376.840708 14
495.134541 55.23
87.045462 251.1
239.201987 109.1
335.266486 21.82
376.641848 11.01
486.304509 13.01
60.050856 118.2
175.132232 50.38
339.256180 21.67
438.919853 10.67
90.061314 88.94
253.247193 20.89
335.284018 17.5
95.084270 84.7
240.154805 11
309.353570 17.28
70.073164 74.56
220.355165 10
118.092463 45.45
117.088775 43.59
85.103985 38.09
59.085663 10
59.460564 19.03
60.067958 12.67
89.089049 32.39
90.082757 12.33
116.693358 17.01
119.081764 21.94
119.788873 15.36
END IONS

BEGIN IONS
CHARGE=2+
PEPMASS=590.8479
RTINSECONDS[0]=353.489
TITLE=150313 3544D.d, MS/MS of 590.8479004 2+ at 5.89148333333333 mins 
147.064109 336.9
238.111932 219.4
302.189526 179.9
376.260941 1353
515.291798 88.41
73.046689 295.8
267.634957 134
281.140472 129.3
403.220976 1033
473.178935 79.04
105.068453 255.7
203.144316 109.9
307.098335 117
377.261763 606.1
524.919003 39.78
119.049358 252.8
231.042506 103
359.255542 106.9
403.724561 332.3
544.310097 31.08
158.050918 239.7
239.229278 92.24
340.667253 97.44
430.178810 278.8
473.950774 14.69
159.080323 163.4
261.068283 83.56
279.131699 94.19
377.168814 114
143.086324 127.5
248.194191 71.68
329.247443 71.48
378.262390 110.3
111.044808 124.3
207.182416 54.19
307.221067 64.18
402.728213 89.3
121.065758 104.2
183.058345 51.76
363.216146 55.73
433.188804 76.93
141.088720 50.48
222.083305 41.14
273.221172 55.62
414.197238 70.08
70.372960 10.03
73.076859 15.03
105.097210 23.01
105.111724 12.12
121.325337 48.54
172.135050 28.2
172.432804 16.89
187.099891 14.89
203.466179 15.28
215.143210 29.36
216.994314 19.25
225.109157 29.4
238.199196 10.8
266.998311 24.92
277.077862 48.51
279.161528 14.25
280.732263 14
281.741989 11.07
294.203022 41.4
307.171505 12.09
310.193965 24.89
325.081911 10.14
339.209050 50.12
346.117867 48.88
347.040341 55.45
352.130886 49.81
355.067533 44.25
358.342491 19.4
359.304738 13.11
373.183022 25.2
375.177355 24.64
375.805730 17
376.371481 18.04
377.043234 24.5
377.344852 14.24
377.406550 28.02
378.049191 19.12
399.821025 14.69
403.332941 22.07
404.063954 46.76
404.221405 50.94
404.311734 45.08
404.565802 41.72
409.260216 10.04
432.174090 37.52
434.183470 28.29
435.174437 49.09
446.198766 37.39
448.184496 66.39
448.553951 25.47
END IONS

BEGIN IONS
CHARGE=2+
PEPMASS=593.354472
RTINSECONDS[0]=259.282
TITLE=150313 3544D.d, MS/MS of 593.3544718 2+ at 4.32136666666667 mins 
120.081440 3428
165.102478 1348
276.131960 722.5
385.252085 171.7
486.305370 343.7
599.387183 383.1
712.474042 429.2
813.515143 382.4
910.567948 1327
1022.602106 30
1066.509107 18.45
70.065662 1577
242.083499 586.7
294.181232 525
447.784867 150.3
508.315428 199.3
639.413645 100.2
670.864710 147.8
796.504877 145
911.575578 487.2
1024.260995 28.61
121.084872 553.7
171.114467 533.5
272.172151 445.3
368.227836 139.6
558.240279 96.17
600.386952 71.01
742.402324 84.67
807.428402 95.34
866.545792 189.7
1021.608333 16.06
86.097582 304.7
181.098252 523.2
266.998504 316.8
425.275887 135.3
463.290437 89.82
599.065771 55.12
723.462380 76
847.487024 80.38
892.552541 178.6
1025.598039 10.09
157.133243 205.4
259.108611 452
312.192558 226.5
401.985324 121.1
491.299902 88.78
568.188706 54
739.439794 72.93
814.521519 77.55
912.584543 143.8
151.076589 196.8
199.108366 281.2
351.196026 197.6
430.268626 111.3
515.234265 85.04
621.390693 52.47
714.466406 53.2
771.436456 59.85
867.550625 99.41
113.095075 191.1
227.177279 262.5
284.199570 175.8
419.135123 106.4
470.231512 72.38
568.400303 29.36
677.966335 52.17
823.500468 59.69
893.567030 82.73
74.051616 178.9
175.119208 218
313.191624 149.6
410.198916 103.3
510.318672 68.28
641.410378 23.23
668.431394 42.86
848.517252 58.02
910.480856 80.9
144.119849 167.4
255.145858 209.7
291.189950 138.7
423.226927 76.02
487.294349 66
611.404647 19.01
678.963364 40.55
824.509475 47.39
896.285922 71.81
71.049868 166
213.017070 207.3
355.068107 137.7
413.295085 74.88
554.356042 65.85
597.242164 18.38
679.852389 40.03
849.532365 46.02
912.885821 52.47
60.055264 78.09
70.102567 43.96
71.084162 10
71.140387 10.67
83.050176 44.8
84.044685 17.82
84.079575 55.04
86.132156 13.12
86.144144 12.14
86.226156 13.04
92.061326 107.6
97.063972 123.4
103.182397 15.04
112.085691 90.26
112.114698 13.1
115.085588 94.25
116.071495 75.38
119.777404 15.14
120.130537 67.53
120.154805 12.09
120.196361 10.01
120.349432 32.12
120.359402 17.04
120.402842 16.32
120.487301 24.04
120.624490 35
120.783721 19.62
121.127661 17.62
121.141497 14.03
123.083854 15.1
123.180387 28.4
131.047215 145.3
131.071359 18.01
139.583470 12.18
141.102554 112.2
147.116794 68.02
153.089510 109.8
155.080339 45.11
157.175094 11.62
165.166235 22.31
165.215039 17.19
165.359243 28.02
165.552516 18.04
166.104172 63.11
166.147367 10.03
167.112773 108
168.113037 19.14
170.277824 17.65
170.817825 10.01
171.183391 10.8
171.227550 20.61
171.418782 39.07
171.758718 27.78
172.116548 86.05
172.143746 14.17
173.077569 51.93
177.088233 38.25
178.592697 24.41
182.096966 15.22
182.370726 13.03
186.089538 164.6
187.143718 56.27
195.100361 62.68
195.134770 55.57
197.126121 27.56
199.762677 24.4
210.018375 50.96
210.134033 86.64
212.136040 48.11
213.163504 170
215.134647 33.62
215.396436 14.12
219.103832 175.6
221.089292 25.03
222.083741 163.4
222.156426 21.02
222.680903 26.01
223.024520 26.28
223.138028 67
231.110164 12.11
233.161731 78.53
234.098551 14.1
237.084698 13.1
242.159626 14.11
244.089118 54.37
249.043516 42.56
249.121742 90.86
249.140291 94.78
251.116804 54.29
251.162493 92.17
252.155236 53.17
255.176717 24.15
256.226095 106.2
257.494836 14.6
257.616561 57.56
259.172715 13.1
259.329748 11.32
261.124435 65.4
268.988280 60.53
269.067139 81.46
275.126468 69.22
276.089849 77.2
276.555269 20.64
277.139976 43.45
277.174639 11.03
281.045699 51.04
282.221129 89.18
283.186628 43.23
284.122636 27
284.858367 28.12
294.254174 14.1
294.447088 36.08
294.692529 21.23
295.182936 47.28
308.203717 78.11
310.215376 134.9
310.268124 13.25
334.195483 32.08
334.213693 18.5
341.257192 85.24
341.300379 10.16
343.183272 80.6
345.198484 93.94
347.171325 26.09
352.201897 35
352.216520 21.65
355.540142 13.28
356.399738 51.69
359.801746 11.33
365.227085 68
367.231573 51.02
374.167058 60
381.259099 64.64
396.366113 18.07
411.261954 30.01
412.282462 14.38
415.039301 25.01
415.179088 45.11
421.238459 44.25
426.276988 73.84
429.269332 25.01
432.225781 53.16
444.224384 13.45
447.875880 10.32
451.213236 55.44
453.209401 13.01
453.272370 72.01
457.650975 18.52
458.228076 23.88
458.649171 10.32
461.269844 16.1
468.289286 53.96
477.251627 54.86
483.017617 19.44
484.242287 31.04
486.418994 10.01
487.363578 33.19
488.308536 39.84
488.331466 16.17
490.217384 18.05
490.286723 49.27
492.317509 51.88
498.809034 22.73
498.897824 31.14
499.329842 18.04
507.717289 13.01
511.294117 19.12
511.931906 10.8
513.151970 31.25
518.185526 37.07
524.340344 37.67
527.096125 22.15
531.965432 11.01
550.964906 14.78
555.365958 38.69
558.296292 17.45
565.290568 16.5
570.254141 12.05
576.890565 13.16
582.964927 12.16
582.981733 12.11
599.116815 10.03
601.908636 10.14
639.498030 17.02
670.935220 20.01
778.503998 26.15
808.402683 44.45
813.635180 14.07
869.563391 33.79
871.729746 31.93
893.280836 32.92
895.545679 51.29
904.511527 26.25
910.708578 11.02
911.096386 30
912.054234 18.23
912.842891 14.04
912.958271 10.07
1307.686052 14.29
1434.295159 33.78
1634.704937 12.01
END IONS

BEGIN IONS
CHARGE=2+
PEPMASS=593.354472
RTINSECONDS[0]=254.318
TITLE=150313 3544D.d, MS/MS of 593.3544718 2+ at 4.23863333333333 mins 
120.081351 4.011e+04
165.103145 1.774e+04
276.134753 4315
425.276770 1660
486.303356 3434
599.387570 3731
712.473625 3097
813.518312 2709
910.572837 1.202e+04
1021.604399 487.1
70.066070 1.088e+04
255.146519 4174
272.172395 2929
368.230066 1018
508.314616 1417
600.390765 1282
713.475158 1071
814.521728 1093
911.575533 6714
1022.612825 265.9
121.084697 4183
242.081973 3988
312.192395 2577
456.291250 711.1
487.309968 966.3
621.395023 462.7
714.472838 339.7
769.490473 516
912.577097 2939
1023.607399 202.5
86.097192 3484
199.108520 3376
294.182630 2376
395.228512 700.1
526.326461 614
639.404920 388.5
694.460755 283
823.504517 348.2
866.543948 802.6
1048.606897 45.15
112.087370 1023
181.097357 3333
310.212032 695.2
397.282082 683.3
490.305099 530.4
611.415127 340.1
709.454470 150.7
815.524752 346.1
892.566029 684
1004.596478 43.05
84.044941 684
171.113631 2510
273.173329 526.1
377.218191 617.9
510.814489 510.9
622.400860 268.2
732.437564 145.2
795.501970 210.1
893.554150 597.6
101.072732 647.4
259.108706 2342
313.194950 511.4
442.277323 591.9
488.306408 367
601.388119 253
716.477789 126.2
796.507112 203.2
867.548724 417.4
131.048862 606.6
166.105343 2011
295.184650 430.6
455.788391 535.2
491.308578 332
581.377432 193.8
668.439328 114.1
848.540208 202.4
913.580935 338.9
71.068883 543.6
175.118954 1860
266.188850 405
385.258118 498.9
511.312969 325.4
641.412974 181
723.463076 100.1
763.402949 171.7
910.698855 145.1
157.109507 503.9
186.091206 1317
277.137495 395.6
421.240412 329.4
468.290743 288.7
603.386827 180.1
713.016671 82.96
824.509702 154.3
894.578838 143.7
60.044255 62
70.102808 308.9
70.157013 39.25
70.354811 46.98
70.709452 43.29
70.996136 54
71.086314 216.3
71.122682 55.02
74.061466 177
77.039646 212.2
83.060038 387.7
86.134630 69.05
86.150548 47.35
89.059157 107.8
92.056360 85.57
93.069168 173.4
98.059127 67.23
103.054736 372
104.057964 101.3
109.072566 94.55
112.038517 41.11
113.068507 100.5
114.100342 265.4
115.087071 443.5
115.106375 266.5
116.087077 137.2
117.070818 120.7
119.221536 42.12
119.960031 40.05
120.048959 122.8
120.253901 71.11
120.290693 54.5
120.316361 92.33
120.374762 53.1
120.449948 51.7
120.465142 44.57
120.508274 62.64
120.773903 49.6
120.916581 71.68
121.131419 106
121.146139 60.33
121.981678 57.37
123.080830 64.76
124.087024 88.66
126.092110 304
127.224097 165.9
129.112485 81.63
130.087313 76.73
132.055080 122.8
133.098506 70.56
136.065682 43.03
137.168093 57.21
138.129479 69.71
140.083099 276.9
140.105434 141.7
141.084556 84.52
143.116019 238.9
148.077425 38.35
149.106473 80.05
153.101587 378.7
153.614909 41.45
154.097211 159.1
155.086099 275.8
155.116134 87.69
156.119103 81.48
157.130484 111.5
158.094709 466.9
159.097341 244.2
163.109966 109.4
165.188581 53.85
165.226534 48.61
165.444028 46.64
165.483086 67.31
165.610612 39.4
166.153574 85.03
166.600161 38.17
167.068536 47.78
167.116968 90.51
167.671021 42.02
168.109681 46.58
169.060390 80.76
169.132831 227.9
170.098827 276.2
171.241100 45.79
172.115826 266.4
175.171476 43.01
176.112453 135.9
179.687653 39.08
180.116911 81.41
180.144195 40.17
181.030197 120.9
181.155680 126.2
182.101813 306.2
183.100884 181
183.156242 78.04
185.106360 162.2
186.182426 44.08
187.113493 97.3
187.144509 1309
187.866248 46.5
188.145929 93.14
197.129827 139.8
198.123027 153.4
199.177877 297.2
200.111664 679
200.183654 42.53
201.107778 45.93
203.112488 110.4
207.030820 105.6
207.165095 69.49
208.107621 634.1
208.599133 72.04
210.092833 40.02
210.124002 167.9
210.185705 149.7
212.138248 973.8
213.120277 49.05
213.141111 141.1
214.085916 450.6
214.128689 83.44
215.140667 817.8
215.428102 39.07
216.138650 483.5
217.081369 43.81
217.144673 119.9
219.123368 96.33
221.089328 56.06
222.086757 76.85
226.116828 78.23
227.056627 40.62
227.179232 357.6
228.177058 88.14
230.149795 383.1
231.112848 295
237.181753 130.3
238.120255 116.3
239.175329 99.41
240.171648 61.28
242.145716 90.49
243.085278 553
244.086199 72.06
246.819530 65.2
248.140368 633
249.141015 217.7
249.182650 74.7
254.157957 181.3
255.213167 69.22
255.373370 40.45
256.091786 127.6
256.149497 803.9
259.554519 37.59
260.111985 356.6
260.170758 74.08
261.128530 62.49
263.126863 39.12
265.188841 190.2
266.999045 329
267.171812 184.8
268.163617 132.2
269.975742 65.62
270.474260 145.2
271.183783 116.6
272.105352 111
272.559244 97.32
273.379625 38.69
274.177382 235.4
276.210487 81.08
276.335166 38.48
277.044059 47.66
277.986481 56
278.140684 51.69
281.613262 57
282.057628 49
282.146550 122.4
282.217993 93.22
283.047465 38.78
284.196455 282.1
285.078453 47.38
285.130135 119
285.196105 144.9
292.130523 87.7
293.084475 94.44
293.856521 39.3
294.071007 123.4
295.211260 237.8
296.182562 80.4
297.169962 58.43
300.234984 73.01
310.140829 365
311.211900 48.91
311.292037 109.6
312.263942 43.1
313.034767 53.69
314.080783 97.32
314.197702 169.4
317.140653 108
324.194829 56.15
326.230876 58.21
328.225170 325.2
328.609307 60.23
330.719720 37.6
332.194593 101
337.221302 137
338.147291 170.1
338.165430 172.8
338.205112 135.4
340.263774 65.02
341.101675 122.3
341.219515 106.8
341.264116 47.24
344.190964 39.08
345.198916 40.81
346.188353 79.01
351.206852 233.7
352.211552 208.6
353.614423 46.49
354.069826 97.46
355.071868 227.9
356.067684 91.92
358.196434 142.1
360.188859 127.3
361.770544 44.68
363.234444 140
367.241772 129.9
369.216511 120.1
369.285636 77.79
375.231936 106.9
379.265826 69.15
380.253001 116.9
381.208083 40.5
382.248789 64.88
384.240997 80.94
385.498529 42.14
386.082623 52.49
386.256080 273.3
394.248181 68.33
395.301470 294.8
395.418419 51.32
396.243777 107.2
397.341678 50.65
397.535907 43.27
398.251931 62.27
398.278925 207.9
399.286867 102.1
400.986856 50.33
403.251419 159.9
405.215756 86.57
407.265214 178.3
408.253786 42.04
410.246256 48
411.196776 71.34
411.262000 201.8
412.236570 54.63
412.262873 212.6
413.237294 268.2
413.313963 107.8
414.242948 146.7
417.207269 72.93
421.746963 40.11
422.244090 38.48
423.224427 318.9
423.295955 152.8
426.226545 53.33
426.272296 93.89
427.232135 120.9
427.272222 75.96
429.269314 241.2
430.273796 167.6
434.233492 39.88
439.191936 128.4
439.264263 38.18
440.251810 55.59
441.311795 80
445.290571 61.9
445.317433 52.35
446.781560 241.6
447.353085 55.32
452.233243 87.81
453.280894 123.7
453.738285 49.9
454.299954 55.36
456.222416 111.3
457.296267 152.3
459.245994 61.57
461.305443 81.38
463.400196 57.39
464.287842 232.2
466.111992 78.86
469.298623 51
474.237431 47.04
475.231100 47.48
475.290876 152.2
476.985968 44.62
480.321077 189.6
481.259739 77.47
481.303081 49.78
482.292291 217.2
483.294434 69.45
486.243298 90.77
486.397126 46.07
487.831071 42.89
488.758505 94.1
492.312001 41.14
493.339182 91.11
496.287350 37.67
496.349109 80.6
498.326669 53.27
499.325510 71.91
501.807624 278.5
507.332642 95.03
509.317109 285.6
510.293601 52.88
514.352215 143
516.252803 39.8
520.350949 73
522.327617 155.8
524.347933 37.8
527.330184 271.3
528.321093 68.15
534.337055 125
534.754288 67.01
536.301514 71.01
549.575545 51
561.841938 87.01
564.343245 39.02
567.323624 50.06
567.383197 111.9
576.370224 49
576.830768 45.53
577.180609 41.12
578.832228 142.5
579.670917 49.05
582.355535 110.1
582.378738 168.5
583.358567 66.36
587.351347 176.1
595.383800 116.1
599.492339 48.7
599.899097 90.41
601.224349 37.67
612.410540 60
613.410016 38.11
619.302407 100.2
619.342288 113.3
623.391999 124
634.429731 39.88
636.326153 157
637.355270 54.91
640.031790 39.23
640.409270 101.7
657.402452 56.76
657.838512 47.15
677.350803 40.24
683.361460 53.53
695.488618 51.17
701.398554 48.25
736.450450 76.11
750.455937 60.77
752.467403 41.74
759.412257 57.14
768.480839 73.68
770.493835 49.35
773.645294 56.01
813.952702 97.07
814.141202 39.27
814.397908 75.16
814.810581 53.53
816.519227 47.89
817.534745 97.24
841.519261 47.84
857.519097 102.8
868.402412 99.03
868.551661 126.5
892.661810 43.12
893.622438 136.3
893.981720 50.11
895.160612 46.45
895.573083 117
904.235579 62.78
908.585778 59.28
908.728513 49.05
910.744176 92.67
910.804657 55
911.013661 42
911.338885 47.01
911.756477 58.37
911.992743 85.56
912.077788 68.08
912.163821 86.06
912.273291 65.31
912.431530 38.05
912.706550 77.04
912.789672 46.02
913.210245 38.03
913.347344 38.06
913.494301 75.38
913.664307 39.27
914.093533 44.25
914.430686 48.08
914.581531 131.8
918.276695 38.09
END IONS

BEGIN IONS
CHARGE=2+
PEPMASS=593.354472
RTINSECONDS[0]=256.799
TITLE=150313 3544D.d, MS/MS of 593.3544718 2+ at 4.27998333333333 mins 
120.081459 4.918e+04
165.102792 2.273e+04
276.135553 4945
385.253999 1360
486.303026 4045
599.388477 3884
712.474449 4273
813.520669 2999
910.571990 1.655e+04
1021.601636 537.6
1153.559358 85.78
1179.523940 164.1
70.066199 1.273e+04
259.108412 5405
272.172282 3897
425.276662 991.2
526.322718 924.1
600.392326 1519
713.477419 1197
814.522870 1852
911.574386 7889
1022.609030 243.5
86.097240 3995
242.081965 4528
312.192822 3594
368.229699 866.5
508.314971 891.8
621.396311 746.3
714.477486 401.1
823.501874 650.6
912.578001 2624
1023.615975 197.1
121.084511 3606
181.097923 4422
294.181594 3224
397.281663 742.6
487.309205 877.3
622.401915 317
715.483584 188.5
769.491933 252.5
892.562342 965.1
978.588404 118
101.071917 948.1
255.145814 4152
310.212828 1486
377.222971 692.8
509.318026 449.7
611.413062 300.2
668.453563 143.2
848.529891 200.3
893.564256 683.6
1038.619681 90.22
84.046096 808.7
171.113165 3590
328.223432 1153
395.228064 625.3
490.301850 388.5
639.409594 296.4
728.386981 118.8
796.503839 194
866.546288 657.3
1048.615897 81.88
74.060230 752.7
199.108653 2924
277.136441 717.5
455.788213 531.1
510.816292 311.9
601.395631 239.5
750.328899 100.9
815.524199 188.1
913.579102 547.1
1024.604753 80.4
158.091114 745.9
166.106056 2150
313.194561 615.4
386.257167 503.4
524.337710 232
637.358222 203.8
737.459271 93
824.506181 171.3
894.560491 467.5
977.574293 71
71.070047 619
186.091607 1822
295.186893 596.4
426.277161 501.3
514.273796 231.5
567.390898 192.9
722.451636 90
825.504822 155
867.548313 396.7
1022.110633 65.66
126.092717 604.9
187.144912 1450
282.148910 469.9
369.232095 493
464.285998 223.8
581.381978 186.8
669.449643 89.27
795.508110 116.2
911.964630 201.9
1005.576594 45.25
60.056217 430.9
68.638417 62.72
70.101235 345.8
70.136751 49.4
70.162118 44.07
70.183625 53.04
70.292477 79.38
70.352527 46.79
70.442070 42.67
70.536958 59.51
71.798616 51.45
72.083412 145.5
72.215451 50
73.135184 48.09
73.171177 69.31
74.133360 63.68
81.070025 118
85.049037 95.78
86.146859 79
87.055218 145.2
93.068812 157.1
99.055793 141.6
102.361735 75.24
103.055980 177.6
103.071620 121.9
106.085983 193.1
110.095563 114
112.038970 141.4
112.087661 251.7
114.103397 292.4
115.085909 144.2
116.070322 501.1
116.088742 208.1
116.279140 43.67
119.762159 47.68
119.915772 44.58
120.496531 61
120.510947 84.25
120.548975 48.41
120.575441 70.48
120.686979 62.01
120.739782 43.45
120.927718 60.25
121.047508 64.45
121.130550 84.01
121.643438 44.04
126.055333 124.7
127.076605 166.9
129.066444 326.3
129.114660 349.5
130.050432 306.5
131.048206 431.7
132.080332 74.06
137.093880 65.74
140.081459 485.8
141.093561 134.2
141.142987 70.13
142.121195 194.5
143.129926 57.14
144.306987 86.56
147.065625 94.65
148.078352 199
151.113673 77.78
153.099116 256
153.286670 56.96
154.099794 192.4
155.082052 474.4
157.108776 203
157.131678 75.17
158.058229 66.69
160.094131 140.9
163.111630 86.77
165.057389 74.33
165.402663 51.27
165.435189 71
165.523524 70.07
165.695119 44.44
166.003533 54.05
166.021741 67.48
166.177942 47.3
166.209661 47.48
166.540585 43.68
166.671653 44.12
167.112630 331.8
167.216237 57.36
168.110286 84.31
169.085601 211.8
169.131182 114.4
169.358909 56.2
170.096226 111.9
170.128942 71.79
172.117918 558.7
172.174913 48.52
173.117458 44.45
175.121152 1131
179.116275 52
180.113418 478.2
181.167318 70.35
181.337266 57.49
182.101025 260.5
183.101890 72.78
183.146108 181.7
185.102318 260.8
188.149854 221.1
193.137233 42.24
194.128978 64.25
195.110983 142.2
195.835222 65.14
196.109799 98.97
197.074697 61.57
197.129954 547.3
199.181836 329.2
200.072561 110.3
200.110855 478.8
200.180388 50.07
203.119312 55.51
204.148852 53.59
208.109115 409.7
209.088164 67.76
209.162955 65.21
209.456064 45.12
210.119685 58.67
211.144293 123.5
212.141733 446.7
213.123335 239.3
214.085861 388.5
215.140310 882.1
215.397428 55.08
216.141969 329.2
217.159601 121.9
218.073008 149.3
221.080272 81.98
221.130072 127.2
221.256563 89.72
224.149477 113.4
225.121030 130.4
226.113981 42.73
227.175638 711
229.177724 46.11
230.127270 83.06
230.450828 64.25
231.112440 549.2
231.517368 48.06
233.163042 238.1
234.168012 148.8
236.161346 90.52
237.158973 157.5
238.152716 100
239.147110 84.24
239.183494 189.8
240.177671 243
242.169794 58.97
242.202937 46.38
243.083469 480.8
243.140762 70.4
243.558928 43.01
243.651364 65
244.082050 155
248.140166 681.2
248.625975 55.41
249.146213 99.33
254.156068 168.9
255.066535 72.62
255.349310 43.53
255.988963 53.24
256.125366 134.6
256.151551 902.7
257.165527 66.12
259.055352 117
259.190510 91.16
260.111403 434.5
260.344213 43.8
261.159777 51.1
265.056353 138.1
266.185476 173.9
268.165966 159.8
268.994667 88.79
269.165800 83.72
271.177214 88.28
272.949448 43.16
273.176279 387.8
276.220418 61.01
276.584518 44.92
278.141284 128.8
281.047261 53.09
282.053738 103.4
282.220339 282.6
283.139697 50.02
283.162929 54.46
284.197769 384.9
285.157558 48.79
285.194856 235.8
289.139531 42.24
290.123326 84.86
292.127646 143.8
293.131941 83.43
294.249893 97.51
294.387907 45.04
294.812968 55.43
294.943492 63.06
295.129573 59.18
299.111372 103.7
300.153526 152.7
300.200017 115.3
307.164944 147.3
308.201339 68.29
309.151852 135.1
310.144205 120.4
311.214843 462.4
312.290474 62.53
312.752970 49.08
312.790418 45.78
313.123864 60.69
313.157371 167.3
314.189233 62.1
315.196671 107.4
320.527806 59.38
325.219421 54.02
332.158124 176
332.195585 47.14
333.191614 117.4
334.172550 82.19
338.212418 241.6
342.216216 64.5
343.229226 101.1
348.233649 124
350.209670 351.3
351.199577 244.2
352.219410 98.01
353.251562 44.36
355.068671 60.01
355.175550 63.78
360.189268 58.64
365.163228 121.6
365.217473 150.1
367.242785 270.3
369.283171 118.1
369.322069 42.07
371.179585 74.78
371.239853 60.69
373.192042 61.24
377.183150 58.68
378.218114 243
378.271092 46.68
379.218709 144.3
384.245577 66.25
387.255239 93.45
390.236964 44.51
393.251183 447.8
394.245105 124
396.234511 62.01
396.256901 46.66
396.286772 81.12
398.282715 302.9
400.988216 65.9
405.213075 44.45
407.261292 131.3
410.274969 62.39
411.225392 138.1
411.259087 405.6
412.254994 61.27
413.243660 397.8
417.208929 150.2
420.267880 53.26
421.244138 112.9
425.224938 56.54
425.500117 56.39
429.270623 272.4
431.260198 203.8
438.212207 80.19
438.312783 119.5
439.197109 50.06
439.253515 60.53
442.277112 451.2
442.319030 114.4
446.775718 70.31
447.282199 118.5
447.781178 42.03
452.256087 101.8
456.290949 403.1
459.261423 123.1
462.303470 55.78
463.293227 186.9
465.287610 96.76
474.228407 48.73
482.303166 118.1
483.300315 41.76
486.258876 93.49
488.295345 103.4
488.321255 128.7
488.477479 47.52
488.736086 55.54
488.797049 199
489.272217 102
489.297645 77.05
491.276618 62.26
496.342239 55.45
498.322501 72
499.331714 145.1
506.326680 50.26
508.723734 78.45
510.326069 136.7
511.298932 116.4
511.818598 151.9
514.306188 138
514.350459 71.15
520.346155 92.68
520.370759 42.8
521.915267 87.02
522.324251 49.06
524.358718 177.3
527.328326 185.7
529.334042 102.4
537.305915 156.5
538.359607 148.1
548.337113 52.28
549.380678 61.3
553.297224 60.23
555.356307 114
559.317528 76.01
559.346522 110.1
564.344245 103
565.337772 59.23
565.364507 56.12
569.308923 158.5
575.219294 62.41
576.136535 58.06
576.369582 46.07
577.367378 67.88
577.392804 106.7
579.266589 42.67
581.347870 84.63
582.366218 113.8
584.369981 42.84
595.368488 137.8
595.413611 49.84
599.526302 72.72
603.384391 45.01
604.393276 109
605.396234 56.21
606.369446 51.57
610.366268 102.3
623.407063 115.7
626.323653 75.9
636.423326 44.12
640.408263 134
641.400482 178.6
677.438267 72.78
681.051735 86.08
694.470335 87.51
694.577724 47.32
712.880114 50.42
713.068088 55.68
714.124890 46.91
718.447098 57.34
719.368331 49.97
723.469350 50.76
733.429308 45.19
752.494031 59.17
770.499212 108.6
771.501693 65.2
789.365083 87.82
793.477847 43.34
795.539756 81.12
804.503910 106
809.243427 55.26
815.178567 44.98
818.088675 42.7
833.506020 83.2
849.571890 48.17
857.003710 44.37
868.547980 197.2
870.553418 42.29
874.549856 76
894.335254 46.92
895.561222 46.92
911.025712 62.4
911.054225 43.72
911.170151 75.15
911.277317 74.66
911.464218 61.4
911.787990 60.84
911.996107 108.2
912.113700 49.14
912.193755 68.39
912.242873 106.1
912.328827 72.86
913.275046 66.37
913.362247 42.31
913.767842 60.58
914.368014 57.72
914.594329 166.4
925.175790 63.34
1039.666301 44.02
END IONS

BEGIN IONS
CHARGE=2+
PEPMASS=595.824402
RTINSECONDS[0]=211.759
TITLE=150313 3544D.d, MS/MS of 595.8244019 2+ at 3.52931666666667 mins 
86.097248 661.2
187.144385 944.1
316.584362 215.9
457.203648 164
501.644043 146.8
628.374854 157.8
700.335915 80.04
772.228967 70.83
961.486705 62.16
1008.562271 109.9
1116.574959 12.21
1177.650402 34.98
72.081222 543.9
250.152687 214.9
311.133959 191
456.314768 140.2
520.303460 136
599.388997 117
761.897804 57.41
813.325962 65.38
915.517364 60.6
994.572606 94.15
74.059968 351.1
260.195973 171.4
307.131792 142.1
376.153783 112.3
528.177688 119.1
599.363461 116
748.425046 54.29
808.442772 43.88
958.500409 28.72
1036.560101 34.29
97.064813 238.6
222.090075 114.3
363.136012 134.8
378.149638 89.08
539.273584 110.7
619.269434 64.13
719.363320 30.28
811.435906 15.8
959.899474 13.01
976.827413 20.01
159.112975 215
235.108530 114.2
326.178717 118
399.175778 87.52
476.186244 110.4
581.198993 50.64
717.324065 27.02
977.523358 12.41
101.071335 205.5
208.041482 112.7
346.133452 100.3
375.204872 85.82
477.255893 104
625.322285 49.44
762.408271 25.12
120.079775 157.4
231.114050 103.3
327.089530 100
426.201538 83.41
527.175956 68.98
636.301904 38.13
761.954064 15.78
147.063774 148.5
214.153599 76.68
350.216839 99.78
380.640138 79.21
490.223615 67.12
628.436918 30.25
153.090019 145.4
207.029075 70.44
290.118886 96.01
375.170922 74.2
505.196654 60.06
629.269504 24.17
147.115190 143.8
242.181825 70.4
355.217426 70.25
380.159717 73.11
566.337513 60.05
670.243277 18.65
72.298741 16.89
73.045828 29.13
74.088619 13.22
85.101789 139.7
86.147127 16.04
86.205291 19.25
87.056329 59.23
95.085276 125.5
97.106308 10.12
100.074435 93.76
100.098480 19.32
126.054351 88.8
129.103061 61.33
140.077625 67.68
142.119434 18
143.114733 79.59
147.272796 26.05
153.133189 12.04
159.164995 14.03
166.049391 46.94
167.118056 31.25
169.134260 15.2
183.109897 58.84
185.077131 37.92
186.253147 21.07
187.214298 15.32
187.871637 10.12
190.120643 65.01
194.454108 10
197.126472 13.78
215.138111 44.01
236.445414 20.67
242.409788 12.09
246.442116 18.01
246.799574 25.78
250.236063 10.02
251.146282 31.72
251.178066 10.17
277.134659 35.49
281.188707 10.92
285.148426 56
314.151927 62.02
325.145625 24.92
327.730724 14.07
340.102523 47.04
340.187327 47.23
350.277510 11.1
355.068518 29.09
356.198078 47.16
363.191480 11.25
373.280317 57.98
375.140483 61.16
380.200401 14.45
380.451931 24.56
394.287008 26.24
397.134982 32.03
411.049851 16.2
416.284427 12.12
434.266289 25.45
437.167065 42.37
440.168875 36.22
442.924794 12.06
453.172841 17.2
463.140462 22.45
466.253540 23.06
490.417096 31.23
492.642504 43.89
492.988237 40.8
493.020354 10.04
493.058701 35.68
498.270368 21
501.704263 13.01
508.241444 21.62
523.261374 47.12
523.665395 20.09
550.300627 43.15
628.471007 10.75
1205.574139 82.77
1405.414431 11.28
END IONS

BEGIN IONS
CHARGE=2+
PEPMASS=595.824402
RTINSECONDS[0]=210.282
TITLE=150313 3544D.d, MS/MS of 595.8244019 2+ at 3.5047 mins 
86.097119 1867
187.145219 2475
373.284181 270.8
457.202792 238.5
541.224428 139.8
633.400621 205.6
749.426746 152.8
862.459856 133.3
913.517930 178
976.519123 32.01
1089.583900 25.36
147.113294 656
215.140997 403.7
294.082260 172
459.295641 126.2
541.288379 118.4
586.242221 145.8
738.422064 114
863.472792 120.9
912.507326 101.4
1099.577288 25
87.055276 376.5
212.066789 299.6
311.292369 149
427.216371 118.1
488.161958 102.2
625.330685 132.1
732.334816 56.97
837.403069 87.63
925.493893 63
74.060873 269.2
260.198312 265.6
286.172568 137.7
423.144665 96.5
523.214677 100.2
601.268054 105
762.342868 54.11
859.407687 41.33
959.486304 57.51
101.072151 214.3
197.162713 217.2
370.221229 135.1
456.310152 91.57
475.290123 94.78
645.360345 91.38
733.402237 53.13
799.469916 36.04
879.461351 40.05
109.067368 148.5
188.147685 198.7
327.091033 134.6
377.158898 91.52
569.405626 91.26
576.277273 88.12
748.413588 50.06
828.396432 32.82
923.470517 35.27
88.039165 145.1
215.106832 167.4
295.105089 128
375.137883 89.27
524.207712 89
656.271421 85.9
722.424872 49.89
800.359088 32.67
895.480169 35.02
154.086985 131
216.141740 145
310.064615 122.3
440.229041 88.86
520.319515 83.45
655.275648 82.41
734.351529 49.88
836.375531 31.56
896.493031 29.8
169.131617 121.4
240.166043 139.1
315.206614 94.66
444.204295 87.3
497.126133 80.84
581.225113 75.33
682.303970 44.43
864.467341 30
913.157026 17.82
149.096158 114.5
240.095944 113.3
343.222152 89.47
440.179227 83.43
490.240004 79.37
591.267250 74.68
699.355802 34.69
798.465199 20.1
931.509588 14.25
74.941845 21.57
75.065232 30.33
84.079802 38.82
85.071690 111.1
86.060101 108.1
86.145596 27.12
86.570897 21.03
86.682022 48.07
86.692785 27.89
87.229864 41.34
87.978808 44.03
90.723770 52.36
98.021765 97.66
112.041590 75.75
114.091048 42.27
119.081268 39.01
120.081639 17.41
125.773184 16.04
126.125680 37.56
129.102923 60.12
130.084597 66.41
141.105488 111
141.137701 11.17
141.315051 25.32
142.121247 103.3
143.117571 46.42
149.137065 10.02
158.034147 52.63
167.044694 76.38
167.190697 35.31
182.125539 51
184.145344 26.31
186.937595 34.84
187.109512 69
187.208702 39.11
187.415363 23.96
187.499515 11.07
187.528110 15.14
187.614536 24.29
187.771255 10
196.144669 63.78
196.265153 22.84
200.149038 62.02
202.081883 33.48
215.210781 11.56
228.229948 21
229.094459 109.3
230.076709 52.23
238.077487 70.72
238.119705 10.1
240.141534 10.01
244.107575 49.57
247.178863 66.05
250.178572 36.92
251.126484 56.37
261.122116 34.57
261.200928 104.3
262.083404 86
262.567605 55
270.126222 26.17
282.050998 10.01
289.120650 66.02
294.178422 14.01
295.158208 23.27
298.660431 19.16
303.177308 82.17
308.982647 18.78
311.068710 33.04
311.168753 44.93
312.623951 21.07
313.091054 83.31
313.109026 35.48
317.131395 26.07
326.109392 68.64
327.132160 21.05
327.240093 77.9
328.134253 32.94
328.188760 24.78
337.152601 48.18
339.174875 10.16
339.250316 38.12
344.117285 35.82
345.171035 62.41
345.777669 10.03
346.911302 13.01
347.696647 56.36
353.138346 66.45
358.143710 25.02
360.143297 32.1
369.092031 50.57
373.390325 12.01
374.194579 23.8
374.276302 18.78
376.062876 56.47
379.189195 52.38
391.159975 39.93
395.153693 28.08
405.136124 60.14
406.597309 30.04
407.203888 65.11
411.359322 39.25
416.235592 41.49
424.170400 76.41
428.121362 11.12
429.205782 77.13
439.298878 10.01
441.102528 71.06
456.511672 11.09
457.316765 27.67
460.169885 32.27
460.313264 33.23
463.253491 70.69
488.223623 10.01
488.297964 47.01
488.492811 21.12
489.244603 48.67
489.406094 10.68
490.186562 16.29
490.388347 29.78
492.214679 11.02
493.261431 55.73
494.254792 58.33
497.184814 13.06
498.296600 32.25
500.162412 13.47
501.714404 10.92
507.248398 77.76
508.235798 65.96
509.192826 60.13
510.325894 21.24
512.251158 29.01
516.209501 45.72
520.160069 60.57
523.062021 33.37
523.274786 14.03
523.553554 26.42
526.361351 67.03
533.106622 22.8
537.180780 30.25
539.301464 20.21
542.186573 60.2
542.249347 70.82
546.698579 32.77
554.298076 33.78
559.239965 75.57
564.309948 25.01
569.197839 22.01
569.372548 49.22
570.201521 73.6
570.296282 22.16
570.369217 23.42
570.402564 29.12
571.375379 12.16
574.266575 54.24
575.292075 15.09
576.361063 10
593.286175 30
593.315452 20.53
604.242729 48.2
605.245187 33.06
608.256923 15.07
608.291512 66.01
619.267323 35.21
620.270167 27.6
623.352869 48.43
625.259434 49.86
626.302962 43.53
636.297775 35.64
638.206572 17.36
638.299124 67.68
653.994302 15.25
654.302536 29.72
665.287977 29.04
685.598387 18
702.301997 13.17
713.376637 22.38
718.366988 15.17
729.111350 12.05
781.441727 16.12
805.039677 11.28
813.008470 13.01
845.446571 19.5
865.030227 12.05
895.514465 11.22
897.772409 13.01
914.503137 13.22
915.218928 14.04
1229.593538 134
END IONS

BEGIN IONS
CHARGE=2+
PEPMASS=598.307922
RTINSECONDS[0]=158.142
TITLE=150313 3544D.d, MS/MS of 598.3079224 2+ at 2.6357 mins 
86.097431 732
240.133038 279.2
343.231886 152.3
428.216123 217.8
562.778003 245.5
605.297415 185.6
688.402744 71.29
854.464314 66.15
947.469991 76.43
994.476652 75.38
129.103216 529.2
261.088960 187.3
316.165238 133.3
446.223889 197
520.187658 95.08
583.308703 102.1
710.436237 49.38
852.472901 60.78
948.505201 56.06
1011.481223 68.37
157.133521 450.1
259.073315 161
332.132465 132.5
407.167927 112.6
477.247014 94.16
630.293951 74.21
752.394010 42.28
842.376096 49.06
928.386688 48
1012.469396 67.48
104.052721 372.5
269.125719 143.9
314.169105 121.8
424.714191 107.9
506.749514 85.67
633.296748 60.47
745.561253 41.21
800.459630 41.25
880.444103 47.79
1023.476908 23.16
130.105427 230.1
185.128917 138.2
342.274954 95.9
406.152222 91.22
559.302928 73.03
631.314655 59
751.392659 39.25
802.377412 40.7
959.426177 37.01
993.485014 14.78
147.112136 224.7
270.165477 111.3
317.182727 78.01
458.084368 89.51
498.235831 63.99
616.324389 21.56
728.387095 38.28
853.819029 27
947.550423 15.41
89.061303 170.2
216.133413 92.19
353.215998 71.89
454.277241 84
530.788765 61.56
572.283640 10.21
731.406215 36.56
816.437270 26
963.321746 15
84.081575 156.7
251.104115 81.96
356.884507 63.38
402.161872 81.45
561.294945 57
672.343466 25.11
843.265367 16
87.045204 116.1
186.128759 49.77
279.132495 59.84
432.712171 64.12
519.245205 54.69
687.392881 23.78
856.831860 10
102.055773 115.3
217.133348 46.32
371.227742 57.01
471.817968 45.38
541.285776 39.41
696.336742 23.01
72.081929 77.94
87.068403 14.38
87.695848 26.33
89.095860 11.12
104.079960 19.1
106.054022 74.27
115.097198 46.26
126.054772 105
129.163181 18.25
143.105072 85
157.007861 10.07
158.025668 38.3
185.091800 30.05
187.400969 13.35
201.081114 16.12
218.879815 25.03
240.218545 13.12
242.568488 18.15
269.178856 10.2
271.147022 17.16
314.213789 20.02
332.194438 10.05
343.299329 10.22
402.221603 13.01
455.283243 21.53
466.242396 29.53
485.268390 14.15
486.242554 11.03
498.583617 11.03
524.199822 37.24
542.296490 33.25
562.847738 26.5
710.508615 10.01
714.345438 15.28
716.348594 19.89
719.348455 21.57
744.375243 20.11
1263.084664 11.01
END IONS

BEGIN IONS
CHARGE=3+
PEPMASS=399.207906
RTINSECONDS[0]=159.146
TITLE=150313 3544D.d, MS/MS of 399.2079061 3+ at 2.65243333333333 mins 
59.049438 317.2
251.104096 174.3
302.130441 244
383.100637 107.5
474.249347 90.45
623.294908 95.2
687.396194 46.45
784.418070 57.03
880.433520 31.52
961.885618 14.14
1076.504566 29.19
86.097659 210.9
169.133978 109.8
305.679356 44.05
383.332296 76.01
507.737921 78.13
564.303007 58.61
752.393815 13.16
852.487340 33
157.132081 206.7
166.060908 100.9
320.190084 43.45
402.214083 59.68
475.286378 55.56
566.289369 50.07
694.416464 11.01
768.372191 18.56
155.106311 158.9
177.091451 85.17
302.208097 13.01
507.780735 18.14
114.091229 130.5
239.164364 69.08
129.104259 116
173.133374 66.67
136.075000 85.52
170.059926 65.34
155.060369 64.38
188.091892 63.17
158.025686 58
213.147229 44.79
114.110170 46.05
253.113724 38.44
71.048394 38.25
86.136139 10.38
130.083882 10.01
133.065014 26.9
143.009103 36.27
155.130231 26.08
186.110990 28.35
195.426185 14.01
199.072595 14.01
213.618624 12.1
214.372157 15.4
215.924038 14.18
251.145400 15.1
251.173193 10.06
251.466694 22.11
END IONS

BEGIN IONS
CHARGE=3+
PEPMASS=399.207906
RTINSECONDS[0]=156.663
TITLE=150313 3544D.d, MS/MS of 399.2079061 3+ at 2.61105 mins 
86.098266 1672
185.128823 310.1
295.097877 173.4
440.725446 470.3
506.246398 356.2
623.305395 183.9
752.407027 173.9
816.430088 110.3
881.442448 71.56
1057.259716 30.78
157.133830 759
233.095384 271.6
318.182713 93.9
413.243491 258
506.740302 183.6
624.303423 67.58
715.355530 168
848.367023 73.16
880.430908 60.84
129.102633 393.5
216.132830 185.8
354.216951 79.12
431.720704 256.3
502.269253 151.5
625.296673 46.19
751.404461 138.5
826.414613 65.02
947.497217 13.28
84.082138 387.7
243.062224 170.7
317.180508 62.01
446.218771 144.1
563.285660 147.7
574.375227 42.53
687.396588 93.02
861.638429 18.23
139.110854 351.2
186.111814 149.2
360.175745 39.45
456.735476 133.3
497.235918 136.5
661.397495 41.47
733.380465 51.01
816.487816 11.03
71.085597 349.8
243.131499 144.9
275.619739 35.84
381.178949 122.4
560.305607 115.2
670.339003 34.01
691.556586 50.78
109.101365 327
177.039800 125.3
344.123045 30.52
389.181059 109.5
474.240745 110.6
642.324279 27.23
736.375818 46.05
104.053072 281.5
212.076651 106.4
329.109064 24.25
460.227397 104.4
510.220180 109.5
603.732003 15.01
747.367562 28.18
149.058267 188.9
187.129096 103.6
366.711983 16.88
408.724305 77.56
520.202594 72.72
627.046588 14.36
694.374128 25.17
170.118237 186.4
217.139307 97.4
295.170707 10.24
436.260792 59.89
507.240906 72.23
631.321075 13.24
753.402362 23.12
71.113593 15.32
86.135516 54.33
86.148953 25.88
86.632562 10
86.976364 12.5
87.101887 119.8
87.336931 12.1
101.094960 33.34
104.096497 11.08
104.360857 63.47
106.047584 95
109.127986 31.25
111.044960 181.4
111.088370 10.25
123.079467 40.26
124.039873 87.46
129.144971 11.1
130.084107 84.03
139.157816 21.02
139.172550 13.11
142.083652 26.2
149.091156 15.01
156.114091 36.57
157.279942 16.36
157.380085 29
157.404935 13.09
157.933672 30
157.958184 11.28
158.135184 182.1
159.064128 11
159.305638 21
159.683922 25.01
171.779893 41.28
185.173487 12.22
186.129974 91.02
195.372586 21.6
200.070939 59.23
212.115374 25.41
227.132387 34.12
227.153643 13.21
234.143152 49.39
239.233080 84
240.132513 46.06
255.077625 80.71
257.137322 68
261.088630 71.78
267.107126 42.8
268.092165 54.72
270.178895 52.11
270.534034 21.09
295.338050 10
376.808046 15.22
389.206547 32.02
389.457638 20.45
391.234251 26.02
403.933592 59
413.343524 13.06
413.374874 11.11
418.981590 20.01
424.462140 18
425.192034 40.33
440.832791 12.01
456.214655 34.46
456.235347 19.47
474.297993 10.06
477.198358 63
484.268909 43.17
502.587961 34.49
503.272849 49.4
503.296549 17.01
506.995952 21.01
508.281929 13.01
559.306598 22.9
562.782065 71.63
562.804950 34.21
563.368165 14.01
564.593034 22.12
564.624485 12
623.403894 11.12
675.313433 15.04
680.950650 13
688.399893 10.04
END IONS

BEGIN IONS
CHARGE=3+
PEPMASS=399.207906
RTINSECONDS[0]=149.204
TITLE=150313 3544D.d, MS/MS of 399.2079061 3+ at 2.48673333333333 mins 
86.096723 1268
209.101300 193.5
375.857586 206.7
423.723523 155.2
506.748768 362.9
656.379491 128.9
782.439666 91.17
864.436915 62.26
948.481213 50.01
1012.275996 23.46
129.102522 470
249.158746 178.3
360.151365 187.5
438.214128 143.5
506.239983 123.6
590.302812 83.88
689.337619 73.94
802.397131 44.22
947.463499 44.01
84.081287 339.8
235.142313 174.8
301.128126 136.4
387.170030 141.4
542.268910 117.7
679.316306 73.64
733.337236 54.41
790.412791 25.09
936.453235 29.53
110.072039 307.1
243.134910 148.3
289.640506 110.9
477.730944 130.5
524.764589 99.25
607.307482 51.12
760.393764 50.49
786.367417 24.41
903.447934 22.15
157.135986 302.7
213.080979 115.2
297.172988 96.82
396.204370 66.82
512.259959 84.98
606.266944 29.02
747.404705 49.7
791.391762 10.07
104.052397 298.1
215.134171 103.9
372.168966 96.39
476.207170 55.27
563.784115 68.22
677.295058 24.36
711.388609 45.05
120.082477 225.9
278.155375 96.33
370.239169 90.92
424.209981 55.09
486.245067 58
655.811200 21
702.339600 42.66
147.113894 216.5
214.055439 86.4
306.151587 88.67
409.182967 41.19
488.233556 56.29
648.303052 18.01
712.385025 34.67
158.030286 204.2
197.127054 72.21
383.151281 83.03
477.286868 26.06
535.778526 54.63
744.367566 30.62
102.055804 195.3
242.181051 63.26
373.170506 72.07
410.676068 25.78
494.232491 53.22
738.401365 30.07
85.078241 45.01
86.137541 31.01
101.107232 63.43
101.127185 30.68
102.104561 11.41
104.096962 11.1
109.098572 60.33
110.495130 46.02
119.048664 73.67
120.112779 22.07
120.138956 13.32
122.060388 46.04
126.090783 147.6
129.152082 10.03
130.084991 157.5
130.104076 44.17
131.090220 65.32
138.066960 63.17
138.091990 90.72
147.666844 44.26
155.105773 40.72
157.095562 60.06
157.262768 11.5
160.044310 49.29
162.093756 117.1
167.141495 72.55
169.081326 49
169.668030 10.03
173.129484 183.8
177.089850 16
192.117084 16.62
209.139805 22.09
215.289306 33.56
216.139372 22.17
232.575889 10.56
233.156535 13.01
235.196231 13.16
249.498679 14.69
250.031883 13.22
250.165753 47.05
261.088631 63.17
273.132656 54.06
273.178995 12.01
275.210141 24.08
280.747645 13.56
284.098499 53.88
284.131504 19.89
284.645581 29.39
288.137157 22.61
289.134886 24.14
301.450738 19.6
310.150522 51.35
314.139111 20
341.178923 26
344.176627 10.56
360.205856 12.12
363.147115 12.5
363.571544 26.08
367.170533 15.05
378.189713 12
379.186063 32.67
397.189999 14.01
406.244252 15.19
433.683067 10.45
451.247749 22.01
462.996450 19.27
497.320566 16.5
501.134728 13.44
503.301906 32.52
506.861906 16.01
507.294910 16.16
509.458757 33.23
518.288934 30.13
524.828322 12.21
543.874597 51.27
564.335978 12
745.170139 11
758.328878 15.22
759.140543 10.33
760.452597 11.22
766.136160 12.56
772.386192 22.73
773.305200 13
779.346863 28.25
END IONS

BEGIN IONS
CHARGE=3+
PEPMASS=403.537353
RTINSECONDS[0]=155.659
TITLE=150313 3544D.d, MS/MS of 403.5373535 3+ at 2.59431666666667 mins 
70.065954 478.3
254.126180 162.7
285.135129 537.1
398.200439 262.6
499.745499 235.8
567.296103 141.6
686.362769 63.89
797.340883 83.63
110.072195 304.1
249.087749 156.6
293.143772 245.2
376.529364 255.4
513.262545 165
578.304735 126.5
714.350778 59.02
787.392837 58.43
130.088043 240.3
258.153242 138.1
294.182618 244.1
370.191687 212.1
522.278631 157.6
579.313794 50.27
676.357277 55.17
779.366717 11.57
105.068502 210.6
181.094506 123
267.619579 233.6
382.536587 196.2
534.225923 105.5
660.349306 42.01
675.352384 43.23
120.080821 203
257.141894 122
344.185567 215.8
444.705426 178.2
471.224950 79.94
579.080613 10.03
689.373617 37.33
75.045830 195.2
196.128439 87.39
303.135790 161.8
397.865163 170.2
517.222058 78.34
714.744836 29.35
72.080407 187.8
247.147430 80.97
338.684743 146
361.163526 137.6
530.267279 75.12
676.313951 16.45
84.045543 139
167.091718 71.38
270.155023 135.8
376.198791 121.8
529.246025 54.4
89.060381 130.6
239.178325 61.67
343.673240 121.5
431.238380 94.75
506.236231 53.22
102.055434 129.3
185.087384 57.29
342.176582 118
435.222038 93.78
519.207376 38.26
61.040215 85.08
70.087449 19.04
74.060716 19
84.079593 21.07
105.097349 21
105.116577 12.25
110.118924 20
119.051093 43.06
128.292085 27.19
129.100710 60.55
135.989335 69.11
147.113376 99.22
151.146520 125.2
156.319535 15.48
176.560227 30.02
205.156861 30.01
212.148662 41.02
217.122401 39.13
218.134907 41.37
219.132125 52.07
240.143904 10.38
245.096743 43.89
246.977563 23.61
254.220163 32.25
267.666484 21.24
267.702188 12.14
268.622940 62.56
276.163042 24.92
279.502928 20.02
293.824217 24.29
301.126095 25
303.181726 13.04
310.120341 10.68
327.196143 43
332.137148 25.29
338.736647 16.75
341.199896 54
343.707730 17.68
344.240760 22.1
352.195342 78.15
358.045450 28.41
358.217046 71.24
361.240008 13.09
370.278313 10.35
376.254394 10.16
382.602408 14.02
382.871552 31.12
383.205013 36.62
396.946207 14.45
398.079060 17.02
405.198684 40.28
406.183828 48.72
407.179012 36.92
408.233357 68.51
413.894189 14.33
417.226109 33.2
432.201628 35
432.223334 29
433.186275 23.05
442.236842 49.12
442.279552 21.8
443.168962 38.89
443.209176 29.2
444.212185 72.41
450.210193 23.78
460.200638 23
460.372768 17.82
461.194198 36.03
461.927625 21.12
469.840890 32.38
470.246112 18.2
474.806820 25.17
480.290172 27.94
499.847325 10.38
507.130392 16
518.256108 15.02
529.287594 35.05
535.231329 14.78
536.266341 26.28
541.188685 15.1
543.602277 31.23
543.762749 12.45
548.254808 15.4
END IONS

BEGIN IONS
CHARGE=2+
PEPMASS=607.230387
RTINSECONDS[0]=351.008
TITLE=150313 3544D.d, MS/MS of 607.2303874 2+ at 5.85013333333333 mins 
105.070882 1003
249.109745 174.2
321.040054 290.5
376.260271 202.4
489.222792 101.8
606.367313 44.12
670.248286 22
827.271155 18.01
1016.588295 19.14
121.065057 841.4
241.030088 146.6
339.051997 228.4
441.092239 169.6
493.241675 54.43
122.066964 270.1
208.031246 145.3
281.049523 206.1
444.347030 47.02
559.224158 33.5
99.045338 264.8
267.121351 144.2
347.040030 118
442.302216 36.04
472.820954 16
129.054722 256.1
236.011763 135.9
295.100041 115.4
375.210233 24.53
151.508941 186.2
218.993595 134.6
270.028807 89.59
467.094464 19.05
89.060742 161.4
176.068121 126.9
292.036161 87.71
378.236421 15.25
103.039388 141.9
222.108625 120.9
275.005882 65.01
446.403180 11
69.033603 119.2
174.969107 113.3
341.008159 63.76
126.947947 117.4
197.153136 109.7
283.116225 52.08
69.055921 10.08
73.048492 108.2
73.066302 24.75
81.035218 80.72
83.048300 57.25
85.027439 32.23
86.224770 27.04
86.250626 24
89.095459 12.36
97.065429 34.53
99.084694 16.04
100.464737 11.01
100.967742 62.2
105.115053 21.01
105.214066 44.78
105.414769 17.09
107.087186 78.02
117.081987 80.07
119.049195 41.78
121.110217 27.08
122.115624 13.41
124.966940 68.12
129.096115 12.12
129.116767 16.09
147.298119 19.03
151.566759 10.02
154.132406 58.65
156.085419 54.94
163.076734 85.6
172.987355 62.58
173.096517 43.56
174.985936 67.75
176.019976 89.9
182.627697 11.41
188.998321 13.2
189.243938 81.02
191.769848 32.07
192.001955 16.9
197.190269 11.16
217.009356 18.48
219.174749 72.98
220.138827 92.01
221.083660 41.02
222.081956 72.94
222.150886 14.05
224.825183 10.07
226.503434 16.12
227.112046 65.06
231.012441 65.52
235.049884 80.93
245.023724 12.04
261.008002 92.01
275.262959 24.02
279.485448 20.07
281.360363 46.09
295.355614 27.57
302.440542 21.88
319.044418 13.68
322.721546 24.23
327.976349 18.07
349.041177 25.16
349.196249 32.38
1346.764674 10.01
1361.813759 10.01
1367.535030 27.45
1406.653306 12.01
1419.710408 12
END IONS

BEGIN IONS
CHARGE=2+
PEPMASS=607.230387
RTINSECONDS[0]=352.485
TITLE=150313 3544D.d, MS/MS of 607.2303874 2+ at 5.87475 mins 
105.070928 2365
234.054361 557.3
321.043397 344.2
441.104727 262.1
468.292272 47.3
609.374714 165.2
739.425876 17.06
782.149153 10
901.577120 159.8
1173.177141 10.21
121.065378 1040
192.996135 441.8
342.020467 115.4
448.180452 79.05
551.127538 35.11
609.441288 14.89
664.244478 17.04
881.156986 11.01
69.034509 506.1
200.984523 235.3
277.014030 114.7
376.258047 78.99
544.297412 31.02
152.010559 275.4
219.008509 222.9
269.009639 86.7
385.077019 70.03
483.101398 12.28
129.055285 204.5
171.101369 194.6
347.036442 60.55
442.099293 58.22
61.030438 189.2
174.527552 161
303.030369 58.17
383.201673 56.25
126.947562 170
249.023089 155
262.188485 47.88
420.226482 55.12
73.046908 159.3
247.006218 155
266.207402 36.98
366.139068 45.73
81.071166 150.3
173.527096 152.3
339.053143 34.33
393.185178 41.11
119.048273 127.9
250.014110 147.9
338.038540 30.45
378.266170 38.02
73.072408 12.16
81.033185 97.01
99.258134 17.23
105.114089 46.62
105.129189 35.85
105.661950 12.36
105.959736 28.56
106.604917 36.45
107.077140 88.33
109.030767 79.34
120.080005 51.64
121.124902 11.03
122.097950 120.3
124.111985 93.78
129.089460 19.06
129.105293 18.07
132.959415 63.8
140.962187 107.9
144.956927 117.2
152.062920 16.05
161.094270 122.8
162.946702 77.7
162.971076 12.92
165.023154 144.6
169.084133 111.9
170.972632 30
170.984647 16.33
171.078262 82.37
172.087557 121.7
174.495457 27.78
175.028673 118.7
175.124187 67.29
175.557698 15.56
177.831420 21.78
178.121208 91.63
178.145537 12.04
178.982987 15.01
186.102940 67.38
187.973506 131.9
190.998095 93.61
191.236681 12.25
192.292155 24.6
193.054373 18.03
193.408437 16.68
201.046671 16.02
201.184081 140.7
202.334164 13.44
203.437257 28.57
217.031159 126
217.196251 81.41
221.012326 43.46
222.116445 68.66
224.132612 146
224.161461 16.56
228.640829 29.11
233.008710 33.22
234.120012 27.04
235.765943 42.89
239.004913 23.92
249.112031 114.2
261.385191 22.12
275.454677 21.45
276.016580 16.32
290.027288 20.01
307.229293 14.12
322.530448 12.67
322.546584 10.25
324.632578 17.25
351.927867 11.01
355.061388 22.12
377.256506 30.03
378.350049 11.45
402.103156 10
435.182931 20.28
442.368814 15.53
443.345723 16.28
1347.878240 11.57
1476.874877 10.45
END IONS

BEGIN IONS
CHARGE=2+
PEPMASS=607.230387
RTINSECONDS[0]=347.849
TITLE=150313 3544D.d, MS/MS of 607.2303874 2+ at 5.79748333333333 mins 
105.070574 1707
200.986624 455
267.124981 338.8
441.099670 776
549.291293 213
609.376619 36.56
829.285442 12.02
1155.244793 39
121.066121 975
192.995861 371.6
279.016766 157
376.264179 319.1
487.303302 77.63
785.168583 10
1097.026668 22.17
71.049114 287.4
249.112167 361
321.056832 156.7
377.263978 256
549.359341 22.8
119.049970 247.2
174.025705 310
278.141309 144.4
430.175964 211.6
469.278909 12.1
69.035008 244.2
207.033943 250.6
322.039012 135.1
387.184829 121.2
560.118123 11.01
114.004182 188.8
222.112019 209.6
273.020375 135
367.159918 109
106.075882 184.9
249.020615 204
305.031934 104.6
378.267797 95.69
137.007187 172.7
185.093525 174.8
354.622987 101.3
442.097714 52.01
87.044343 164.7
168.955849 162.2
277.018811 92.03
438.479674 31.53
129.052685 121.6
219.001075 161.7
267.015953 90.47
424.700504 29.11
61.029608 59.27
71.083943 15.02
71.093439 10.25
73.064891 63.17
73.621083 31.02
79.056768 46.32
83.050705 104.4
85.027455 69.12
87.086661 11.12
87.618494 20.12
93.070007 65.45
99.904013 11
105.354247 22.03
113.096092 119.3
119.096524 13.01
121.110383 29.08
121.620324 14.22
122.067537 76.67
122.612589 36
126.947221 43.01
137.057930 11.01
139.039624 17.11
147.069064 121.5
152.006973 16.2
152.333392 21.88
155.382888 51.49
156.957315 45.92
157.122176 79.55
158.971916 59.07
161.131679 50.14
161.146365 31.35
163.036921 91.4
169.383396 19.23
173.093765 88.27
175.022851 155
175.097906 39.23
175.144508 22.45
175.527877 91.57
176.029239 33.04
176.114092 152.6
176.148837 15.12
176.999818 43.06
178.117278 58.56
179.015181 98.01
186.043790 33.82
187.968187 50.44
190.062910 12.01
191.179787 149.9
191.216490 16.05
191.240221 11.14
193.054205 13.1
193.073514 13.07
193.993659 24.07
201.022590 37.12
201.041775 14.38
201.129669 14.78
203.196282 25.57
203.541293 14.04
203.819420 17.01
207.079515 15.78
221.083849 36.01
221.095129 21.12
221.189177 67.28
222.151233 18.12
223.078823 33
224.882866 25
224.983342 49.23
225.060490 12.05
231.189452 10
232.949676 13.01
234.056423 110
234.118387 75.47
245.152165 43.23
247.091337 54.29
249.147013 131.1
251.448409 21.11
257.152053 88.96
259.780614 78.88
260.168501 148.8
261.019453 64
269.733188 11.18
270.740162 21.16
277.051715 17.78
277.917115 11.57
278.021780 14.05
278.304173 12.08
280.227991 43.75
281.052783 35.08
286.187179 13
289.146078 58.7
291.030458 16
292.201834 81.11
296.721280 13.07
319.025538 65.01
319.044813 22.09
320.044666 27.36
321.142471 10.14
329.034947 45.73
329.270061 30.13
330.033181 68.03
330.066322 15.04
349.046837 49.09
376.224145 18.38
376.331736 11.04
379.426572 14.68
380.654412 20.41
391.537179 18.05
441.198288 15.14
444.435198 14.25
454.632911 11
1569.471864 10.01
1650.926562 12
END IONS

BEGIN IONS
CHARGE=2+
PEPMASS=610.807068
RTINSECONDS[0]=230.015
TITLE=150313 3544D.d, MS/MS of 610.8070679 2+ at 3.83358333333333 mins 
70.066331 771
234.124488 538.4
355.068632 204
464.259693 168.2
512.309665 117.3
577.289234 243
678.356662 250.1
775.414754 118.2
959.492825 174.5
985.393591 15.47
1201.524877 20.02
120.080077 631.9
186.095634 264.4
358.178078 141.7
466.263641 113
557.115621 104
579.289142 156.9
679.357774 127.8
845.413487 91.84
960.482842 127
157.100907 489
170.537321 259.3
326.964125 132.5
388.706660 105.4
560.956710 94.92
621.304785 53
679.385202 83.46
770.850901 66.01
961.503007 68.68
73.046672 302.4
217.095940 218.6
291.156400 115.6
384.154825 97.17
478.279560 92.62
594.287868 51.22
753.375152 79.89
827.389978 63.48
876.380615 34.11
84.081431 241.8
221.084926 187.1
322.194953 115.1
465.264828 87.5
502.129989 88.82
571.288048 32.52
758.426220 58.32
863.444294 59.33
944.477966 28.84
86.096397 215.8
268.000463 148.2
321.174793 112
423.172279 87.13
542.625910 87.67
579.878346 28.33
757.352363 17
850.445869 52.02
959.563222 23.11
126.129636 210.2
170.137890 129.2
337.551733 103.8
435.087113 80.12
524.867784 74.93
578.212354 21.12
678.436755 16.4
776.400428 51.17
959.683866 19.27
70.029385 186.3
266.996249 108.1
281.049130 100.2
383.207198 78.18
504.185273 70.22
666.354281 20.11
677.557835 11.03
777.415419 31.32
962.489122 11.28
83.086263 172.2
215.103601 93.36
279.158255 98.84
467.184291 68.2
545.263085 54.28
577.400172 14.16
777.347017 14.14
959.877944 10.01
137.059516 127.4
175.085039 78.92
314.151639 89.31
387.186129 67.7
473.202350 50
615.463626 11.28
851.416186 13.04
70.101587 33.47
70.285057 32.32
70.622992 21.56
88.038404 86.17
91.054262 83.02
111.823660 12.01
120.053832 39.89
120.128018 19
120.301773 31.65
121.083258 31.45
123.116289 59.08
126.187548 11.01
127.111147 88.12
147.062204 75.11
153.090752 72.49
157.361125 14.14
157.387322 12
158.588947 14.01
158.613807 27.45
167.116772 77.22
169.095840 30.82
169.131195 112.9
170.612866 12.24
175.116239 18.5
176.087847 32.4
185.082415 13.28
185.549089 13.56
186.155817 17.04
191.062908 22.33
197.124059 32.49
203.461173 14.57
206.003669 61.23
213.074494 30.04
218.854717 30.57
222.727347 15.62
223.418555 11.09
226.105580 46.22
233.126088 43.33
234.524677 25
234.772522 45.2
235.127800 77
239.139210 46.4
241.223490 16.44
245.092709 47.1
261.144497 63.58
262.148610 57.78
265.582754 12.57
268.214738 22.07
272.455035 11.32
277.084031 28
279.096977 85.05
279.194353 20.03
281.164240 41.34
281.198478 10.24
309.171109 24.07
331.777447 17.52
339.250206 69.76
342.022576 72.05
345.202884 39.13
356.077931 58.2
374.193160 11.28
376.249621 22.61
382.211810 29.33
382.231286 17.16
388.203084 62.55
388.430392 21.08
401.978200 36.11
401.997835 16.01
421.379289 13.8
422.202648 10.01
423.211602 24.01
450.191141 30.25
454.227343 13.8
465.057764 13.12
465.584120 13
474.320530 38.11
480.209479 47.73
497.252962 21.38
498.738521 16.07
500.215914 47.12
512.257712 13.03
523.283298 41.08
532.279208 38.2
550.987687 13.28
568.282848 24.4
777.182785 11.47
864.161115 12.03
1319.727827 12.04
END IONS

BEGIN IONS
CHARGE=3+
PEPMASS=407.919647
RTINSECONDS[0]=295.513
TITLE=150313 3544D.d, MS/MS of 407.9196472 3+ at 4.92521666666667 mins 
165.089503 251.8
273.258908 226
292.201378 1210
392.255677 131.4
841.941558 23.02
133.103073 247.9
221.132525 196.6
293.207366 155
410.253460 98.08
151.072373 246.6
189.089481 142.4
303.192420 127.6
409.356127 92.18
123.081205 200.5
271.144640 138.6
319.271826 119.3
391.234465 91.08
103.054291 180.4
190.073835 131.8
307.129126 117.2
410.336483 75.96
149.023844 171.8
243.092877 94.17
323.218736 104.4
379.761200 72.07
95.085771 164.2
190.146126 93
344.220847 103.2
410.302721 59.46
128.070306 159.8
267.169040 89.38
351.142534 98.57
409.308749 48.25
133.085049 159.2
208.105275 87.15
279.077941 91.18
411.155980 36
150.092075 144.6
228.215243 84.57
369.124883 87.1
381.841672 34.72
77.038244 92.19
81.719138 15.8
83.060992 70.69
89.060331 91.69
97.065626 100.2
103.105886 10.16
109.320591 38.21
112.122254 63.08
123.137275 11
133.166305 14.16
133.343080 44.78
133.351659 27.06
135.118283 71.62
137.097229 89.24
138.091987 134.7
138.120449 16.08
151.142288 11.35
156.109648 105
158.022471 58.57
163.147453 105
165.126010 57.36
174.802965 48.51
174.962590 14.67
175.456705 21.38
177.111423 74.57
180.072224 64.35
181.086074 33.76
181.111990 10.01
189.169563 11.32
190.110870 13.04
195.033443 54.18
195.114700 32.16
196.105410 37.25
197.069796 40.1
197.152182 42.07
203.105934 79.27
205.109214 81.72
207.134316 29.78
209.130918 41.39
210.133172 24
211.129762 78.33
211.158673 14.01
216.819856 10.32
217.104346 25.88
218.149167 23.37
221.182044 11.28
223.169863 73.37
227.212499 61.51
233.151651 47.07
237.147188 75.84
245.081760 44.02
245.155290 44.56
247.125554 53.19
255.449009 21.14
259.128288 44.35
261.744940 10.2
263.162546 83.69
264.196084 56.76
279.340037 14.01
288.168444 65.44
292.293705 15.25
292.647170 16.21
292.861350 16.72
294.939416 32.89
306.243890 17.5
311.192914 66.69
312.198487 10.25
321.161297 37.09
321.179367 23.75
333.169691 31.78
341.250299 54.24
347.022239 43.33
348.259567 30.11
351.177608 59.14
354.255695 32.06
355.198356 38.36
362.570237 10.56
372.218332 41.25
373.255415 19.9
390.143501 32.02
409.401563 30.12
411.228165 28.02
438.801652 15.25
1503.896190 13.68
END IONS

BEGIN IONS
CHARGE=2+
PEPMASS=613.269714
RTINSECONDS[0]=186.463
TITLE=150313 3544D.d, MS/MS of 613.2697144 2+ at 3.10771666666667 mins 
120.081205 925
235.108009 2345
365.194526 328
404.110074 203
516.216863 133.6
597.349739 303.5
764.448227 192.3
793.265096 109
963.430142 54.12
978.515084 94.24
147.113235 525.9
266.125399 465.6
359.673339 259.5
450.245962 179.6
532.690411 127.7
596.344198 218
704.251610 133.2
866.493915 89.91
892.422835 37.12
1059.640004 24.15
84.080663 393.7
236.111834 428.4
301.137889 196.9
443.270186 166
562.318546 116.5
581.165643 115.2
698.431621 116.1
865.487301 79.84
913.251978 25
993.488593 24
110.071048 391.6
263.103868 351.7
337.158556 191.4
459.294975 158.4
529.260855 115.7
606.216579 100.3
672.363800 93.34
805.459510 73.73
896.300614 22.25
1066.554610 21.2
130.085317 373.5
175.086009 325.9
318.141783 174.2
376.109297 143.3
533.149184 105.1
606.296963 75.25
677.416582 76.81
846.474531 68.91
964.445934 22.14
1031.433193 20.41
86.097561 318.6
260.196549 289.1
351.140917 159.3
433.744653 131.6
505.244296 103.2
598.359812 72.43
688.324231 65.85
868.409469 54.6
903.480806 16.68
129.103435 274
221.130800 221.3
320.129074 154.4
382.036637 127.4
505.148432 89.01
618.332281 71.17
696.417484 55.65
818.329498 38.93
913.274861 12.88
155.092867 222.3
172.075251 201.9
281.663298 144.6
442.263844 119.1
556.222618 85.48
631.498651 64.83
764.267085 54.01
868.750752 32.31
133.064305 194.8
176.087430 158.1
299.179347 144.2
460.194247 113
490.158024 81.84
644.187939 64.3
719.386863 50.3
822.433968 31
93.069083 192.7
176.071811 156
331.231864 136
437.124944 101.6
532.164350 81.77
604.200527 61.56
714.178354 49.49
831.384904 25.45
70.030343 124.6
70.066630 11.04
72.079188 172.9
73.045837 12.06
73.924614 10.75
74.058827 51.53
83.062315 39.56
84.255140 10.24
84.760943 16.02
85.290945 23.23
88.038883 48.1
110.115222 18
119.937751 104.2
120.143048 23.44
121.084839 89.41
122.087120 171
122.123586 10.04
129.136690 17.32
129.873475 15.4
130.065849 128.7
130.397550 27.16
133.110009 13
142.082595 80.51
144.081048 149.6
144.130267 11.12
145.110047 63.32
148.115241 48.16
159.057725 59.46
166.057054 27.42
169.059493 105.9
172.113792 20.92
172.138723 10.47
176.125997 11.02
177.097778 84.57
177.296197 13.16
185.070801 58.23
191.091238 34.17
200.102084 78.89
203.064399 110.6
217.096184 64.21
217.137467 30.16
218.082850 96.1
218.195311 13.16
221.090213 64.76
227.061220 67
228.100842 65.79
231.136428 14.16
235.186280 56
235.402340 10.38
235.421420 12.2
235.463782 13.5
235.682671 102
236.073283 44.32
236.320762 14.29
236.805954 25.49
237.111346 53.58
237.133231 124.1
238.126582 36.7
248.120391 85.82
249.121789 155.6
250.122007 33.88
257.122373 152.2
259.121899 102.2
259.150386 23.03
261.198715 149.6
262.163939 32.64
264.093604 56.22
264.811107 25.01
266.996189 24.2
269.003094 60.53
270.145908 102.1
274.115786 33.67
281.432073 12.18
287.627430 32.16
287.648823 19.66
289.126984 29.39
303.127787 15.01
304.128881 39.01
305.185768 16.1
306.154218 94.17
307.154394 23
313.942081 11.18
323.186458 65.84
323.598636 24.14
327.202116 56
328.166908 37.56
329.099764 135.1
329.460218 18.9
330.114449 53.45
332.233527 42.1
335.177235 86.33
336.270340 65.78
337.206765 19.23
338.163759 58.56
347.143216 80.85
357.066738 91.12
359.776031 11.02
364.146990 60.26
365.154364 131
365.278760 10.03
365.320383 15.78
367.153764 91.01
367.334441 112.4
371.136231 16.01
382.085752 13.02
382.722471 65.94
388.081617 24.23
389.183906 91.16
396.164605 31
397.168250 87.25
401.985419 97.06
407.203379 93.72
408.209811 37.21
411.233381 20
415.155168 79.8
421.133871 53.42
423.148462 31.75
424.225322 40.12
433.252695 97.02
435.218120 99.82
436.230776 98.92
436.419253 46.52
438.242026 57.09
439.153728 23.05
439.292139 53.86
441.285679 53.44
442.207326 38
443.958223 35.6
444.263782 51.89
451.247054 96.16
451.306868 10.09
459.142736 23.8
460.295437 51.25
474.124786 51.13
482.221231 22.01
488.216853 36.64
495.099949 15.14
505.296563 13.02
520.203159 33.41
520.230531 18.33
521.311158 41.69
522.177404 35.64
532.292970 16.06
536.327505 81.61
542.256663 42.31
548.228227 63.1
552.207008 41.9
556.783712 69.91
561.254863 12.32
561.303231 44.15
562.267052 65.96
578.296001 33.6
578.359260 18.5
579.376186 29.12
582.327332 10.56
593.762809 55.08
599.261144 15.28
603.203729 25.33
610.355107 52.05
610.405183 14.02
617.268851 41.63
625.301758 17.03
626.266846 33.23
669.241144 46.32
672.424133 15.12
682.287598 41.49
683.304517 13.01
686.173255 25
686.228341 46.07
686.282654 22.23
698.514736 10.8
707.278489 10.8
716.281017 34.01
717.287098 26.05
731.383592 14.01
737.393601 45.29
747.410261 36.38
764.570859 10.01
765.448139 26.64
775.359424 24.91
786.419495 23.8
823.062864 17
849.772306 12.25
867.197319 12.38
1473.357589 20.07
END IONS

BEGIN IONS
CHARGE=2+
PEPMASS=616.808044
RTINSECONDS[0]=164.123
TITLE=150313 3544D.d, MS/MS of 616.8080444 2+ at 2.73538333333333 mins 
130.086819 2409
235.108615 6859
337.163417 496.7
411.182029 707.3
539.240723 415
596.352283 1140
696.425103 454.6
870.475207 430.3
971.515420 202.9
1070.487448 147.5
1117.585277 58.78
120.081491 2201
266.124097 1242
319.151282 408.2
442.277021 463.1
485.757969 275.4
597.357145 331.8
695.421015 263.1
869.465565 407.4
970.512047 186.9
974.419574 78.19
1128.570893 23.02
147.113656 1929
248.111908 908
364.146246 379
435.738597 451.1
529.255544 274.4
640.286652 243.4
757.314305 241.7
824.407436 322.5
902.392812 136.7
976.404190 58.14
129.103104 1804
263.101914 802.9
318.144711 319
436.228356 400.3
530.263217 222.7
622.275967 228.1
712.325370 177.8
825.403465 153.1
952.485369 115.3
977.430814 57.54
147.058373 1425
264.107139 770.7
365.194570 317
459.293467 371.4
484.233050 170.7
610.275927 180.4
711.329603 147
774.322944 121.2
880.363035 103
981.490662 52.47
110.071472 1130
236.111482 758
276.104351 283
415.158921 300.3
511.241007 169.6
596.642996 167.4
749.423571 105
775.332784 98.34
950.522720 71.22
989.508252 49.64
74.061363 521.1
260.197676 443
331.234593 259.8
422.245979 216
532.234498 167.6
578.338000 156.6
683.325741 92.93
812.383100 77.14
956.385126 62.42
973.424530 47.01
88.040169 454.2
270.145137 413.1
313.188658 165.6
443.269636 207.5
475.165902 146.8
641.285246 143
695.368256 81.94
791.352422 71.2
956.410927 60.21
991.423709 33.19
84.082288 437.5
237.132782 381.2
366.158485 158.5
456.194497 187.2
485.139141 126.4
606.329646 142.5
686.310753 69.34
808.391013 68
877.385716 56.75
972.513945 23.07
101.070814 431.7
267.129245 381.1
302.122561 152.3
375.173592 180.8
479.104765 125.7
669.277900 121.1
758.321238 68.81
796.415812 62.25
963.450119 45.01
973.577685 18.62
72.081740 330.5
74.096586 16.11
74.357348 41.09
74.444701 33.61
84.043697 98.78
84.178189 15.32
86.097557 186.3
98.094926 51.89
106.009097 37.02
109.572428 50
110.115158 21.27
110.396716 50.03
110.434735 49.79
111.066574 84.34
111.635792 17.62
111.666476 31.33
114.109841 34.8
119.081185 23.38
119.671191 62.2
120.128077 53.06
120.142814 42.1
121.088667 101.2
125.070879 272.7
127.047112 22.12
129.150354 55.92
130.028358 66.49
130.134715 107.4
130.238541 21.02
130.282347 24.91
131.065894 178.2
131.095252 20.38
131.241864 49.45
133.060115 143.6
142.029726 122.8
144.064713 24.8
147.165645 40.33
147.286263 23.45
147.547619 20.41
149.052475 45.92
154.062746 209.9
154.096271 54.6
154.138264 19.05
155.092234 353.3
156.095787 120.4
156.114760 198.5
157.133771 127.6
159.090453 64.01
159.200612 71.5
164.115960 34.02
166.061468 160.3
166.085347 223.2
166.102901 153.2
166.142045 15.03
170.022503 44
172.075117 162.9
172.103877 68.6
172.678511 26.1
175.086551 332.7
175.285980 28
176.103444 144.6
178.687598 29.57
182.093169 156
183.085874 108.2
183.112901 18.04
186.071734 75.09
187.052211 61.74
187.105275 65.32
189.101054 225.2
190.086394 277.2
193.081734 57.94
197.074845 118.9
197.108768 18.05
200.102783 108.3
203.080495 110.3
203.104366 38.35
203.352465 47.26
204.082126 65.22
209.055982 54.62
210.139361 54.89
217.098617 155.9
217.639523 57.52
218.079317 243
218.094431 154.6
218.138656 19.08
218.167466 29.4
218.370285 20.17
219.122100 51
219.513560 35.47
220.106270 96.55
221.101537 166.9
221.133078 117.1
221.583957 51.45
222.130517 82.09
224.136944 49.11
227.066093 147.3
228.059572 84.32
230.096760 215.4
231.083273 143.4
231.108941 85.82
232.079615 23.25
232.108389 75.01
232.917664 25.94
235.171748 138.3
235.281778 17.48
235.340612 17.02
235.612142 17.53
235.683065 48.05
235.704707 33.14
235.731759 19.89
236.172271 29.04
237.111956 334.2
237.198302 27
237.609843 22.04
238.129135 24.28
238.742980 18.12
241.134031 79.98
243.169289 100.7
243.197352 22.75
243.833475 117.6
245.087815 41.15
246.074981 44.49
246.125260 131.5
247.127944 185.5
249.099775 166.2
249.123613 81.34
250.100300 187.6
250.126078 126.5
250.386290 18.23
252.129640 81.31
252.486965 17.41
253.926086 27.57
254.161096 87.22
255.109580 109
255.143029 18.01
257.997175 36.96
258.091940 25.33
258.122327 17.16
259.118231 44.78
261.201166 200.6
261.244585 21.04
263.193893 25.68
263.588473 19.23
264.178098 20.12
264.901916 21.07
265.127322 164.7
265.623429 17.24
266.206585 23.03
266.338531 24.45
266.492698 22.15
266.514052 20.5
267.413482 15.48
267.605093 30
268.123439 38.17
270.180701 184.2
274.789564 15.12
276.357884 17
286.154672 97.06
288.114590 23.34
289.153457 61.96
290.619488 110.5
295.174108 117.4
296.164871 40.33
300.132316 147
301.142105 114.3
308.868979 19.27
309.137555 56.82
312.158277 74.67
315.191066 59.34
320.151187 119.5
320.798733 18.14
320.880387 20.78
321.528966 19.2
328.197705 110.7
328.236341 16.56
332.210273 23.06
332.239369 146.2
332.554049 25.89
334.143425 17.9
336.155276 129.5
337.397365 24.05
338.158179 77.18
339.522349 23.49
341.216443 119.2
341.256210 16.01
343.167243 53.29
346.134130 22.36
349.144949 31.08
349.200047 74.78
354.184077 48.53
355.133273 84.1
355.172259 110.4
357.163691 99.15
362.179078 49.16
364.314947 32.03
365.151759 93.8
366.190282 69.25
367.187269 64.2
369.124208 25
379.158780 84.1
387.168752 79.06
387.214848 145.5
387.270746 16.57
393.183401 177.2
394.151679 139
394.188670 173.6
395.205539 85.13
397.152502 82.85
398.132789 39.52
398.169039 27.08
402.180391 64.85
405.227219 16.17
405.340079 19.38
406.148451 29.4
407.217294 98.84
408.232087 35.09
412.187921 21.12
412.245649 54.44
413.827653 50.19
413.869751 17.12
416.158058 84.72
417.275678 116
418.198984 98.58
419.223608 74.57
420.205236 49.13
420.694935 33
424.479626 31
426.183315 175.9
427.198078 65.11
428.215219 56.33
429.211391 65.05
433.167498 150.5
434.160370 49.89
435.231761 104.1
435.855514 19
436.612820 16.78
437.145305 107.8
438.601247 37.96
441.258573 71.55
441.287654 73.96
444.266940 60.48
446.206709 85.82
450.242821 121
450.294897 53.05
451.162683 51.27
451.240105 19
452.001910 35.05
452.254287 63.35
457.218572 21
457.275037 79.04
459.955362 19.34
460.294914 140
461.144200 91.61
461.294126 79.29
462.204588 83.03
463.061050 55.16
464.222185 40.52
465.231523 67.32
467.171392 52.53
469.688267 104
470.681372 47.16
471.269583 21.69
473.221846 36.21
477.619837 24.12
479.132453 96.68
479.173085 74.05
482.220015 28.25
482.285396 39.84
485.100689 51.25
492.165315 87.03
503.727019 79.66
504.235920 44.49
505.249843 41.04
510.208116 60.67
512.228486 108
513.229618 82.12
516.292537 23.23
517.251196 49.46
522.210172 107.4
523.331294 81.45
524.268617 120.9
531.212241 67.1
536.196656 41.94
539.308395 25.8
540.244643 98.29
542.263015 35.84
543.318033 86.83
543.784917 30.15
543.939158 34.52
547.268595 42
547.354282 47.89
548.506045 63.37
549.308299 74.17
550.294125 88.07
550.621075 45.3
551.224768 75.16
559.802247 116.5
561.313369 119.3
562.305579 61.02
563.305941 40.16
564.792098 106.3
566.883935 54.17
569.234620 53.48
571.346219 68.45
573.615973 35.01
580.512857 25.09
591.249938 48.4
594.240436 75.89
594.263828 74.01
597.031383 33.07
597.217883 18.15
597.322156 94.12
598.355126 67.36
599.276017 105.9
600.788318 35.29
600.830202 29.04
605.216729 24.96
610.396286 28.02
611.462966 16.27
613.297605 49.55
619.250459 23.73
620.250353 38.37
623.269275 54.78
624.267244 83.02
630.125017 70.14
631.296444 95.4
638.270543 78.27
642.284109 68.32
642.891647 17.11
643.079362 16.53
648.284558 95.11
649.288311 108.2
658.241953 111.1
658.267545 112.4
659.301753 22.57
664.314723 54.01
666.299022 51.65
667.296389 19.41
672.350147 27.36
678.402934 45.91
679.960378 20.17
693.020488 28.67
694.310841 31.72
695.321500 28.67
697.211623 15.02
697.283255 28.44
711.270209 23.21
711.403321 21.75
716.354282 19.04
719.377421 53.46
725.226676 25.25
725.315873 34.02
729.298664 30.67
734.427772 22.14
737.296514 28.01
743.305763 29.8
746.322070 46.69
751.318992 19.24
753.310477 63.71
776.405908 19.23
776.667747 22.82
777.319167 16.8
778.396099 18.01
779.327775 54.96
781.336976 15.41
792.342191 16
795.367897 22.75
797.326717 38.93
799.336582 20.72
814.313609 27.57
821.436136 51.02
823.332067 22
826.421455 39.53
842.435747 19.07
843.536994 16.08
859.428380 45.24
868.360528 24.03
868.383990 25
868.822115 39.51
870.741492 24.33
871.234663 24.02
871.491669 23.01
874.372173 31.67
884.387143 37.01
893.481069 23.36
895.440912 17
902.799854 17.45
945.418783 19.03
947.421141 29.17
949.479466 37.43
953.501955 42.14
955.461756 24.04
958.390152 24.72
971.449650 33
971.601665 41.67
973.486932 15.02
974.815134 16.57
END IONS

BEGIN IONS
CHARGE=3+
PEPMASS=411.541229
RTINSECONDS[0]=165.127
TITLE=150313 3544D.d, MS/MS of 411.5412292 3+ at 2.75211666666667 mins 
120.081280 964.8
235.108515 2916
270.143032 425.2
436.230517 287.4
485.759553 818
596.348547 277.9
711.322205 353.7
869.462709 89.76
910.414151 52.04
980.505550 23.12
129.102951 780.8
236.111962 715.1
276.102129 287.8
379.858856 245.9
476.758884 251.6
640.285381 212
695.419877 302.6
823.338709 80.04
870.465316 28.27
72.082238 711.6
175.087160 611.6
359.241003 199.9
390.698276 243.1
486.255830 230.3
597.347551 183.8
697.417351 132.3
824.409618 72.34
870.331107 28.03
84.081773 669.7
176.091814 327.1
332.234008 198.7
399.862304 224.1
541.235017 193.6
647.267484 136
680.274606 113.1
778.583859 67.28
923.820467 10
147.112388 557.3
248.107501 271.7
303.667371 185.9
393.858225 199.3
477.248303 158.8
596.294933 101.1
753.392821 104
828.422947 48.39
88.039574 390.8
191.084479 254
348.716473 182
428.206306 191.6
506.780632 147.2
599.356205 98.37
723.359012 70.22
838.423314 44.01
86.096973 381
237.134199 250.2
293.651834 160.1
460.688955 189.7
512.228535 137
648.331943 88.92
765.448428 69
796.394295 40.84
147.058976 376
245.091132 199.8
361.182087 156.3
398.709357 174.6
529.236912 134.1
583.280505 73.14
712.308807 57.02
796.468191 10.12
110.070911 347.5
186.059549 192.5
314.186371 149.9
459.290222 149.2
490.233735 127
651.343671 72.47
696.429711 52.23
121.086029 347.1
259.106679 189.1
334.248202 146
442.261857 147
486.762706 126.8
593.242367 62.45
761.356590 49.39
70.028743 49.08
71.086117 248.3
71.122218 12.28
71.160426 44.23
71.751109 49.56
72.119219 21.25
72.129835 19.28
73.085187 101
74.059041 154.9
74.276830 32.58
75.430356 20.45
83.049141 99
84.045422 119.9
84.117942 20.4
84.379753 44.47
84.398985 10.04
86.756252 24.56
87.100141 175.4
88.191083 35.56
88.344757 19.01
88.499681 15.48
89.044442 168.4
95.083806 45.93
97.791360 71.49
101.070591 186.2
101.105645 135.4
101.314961 12.89
102.035517 71.28
102.056802 71
104.031964 155.3
110.356086 18.01
114.038155 66.29
119.048078 133.8
119.081170 192.4
120.126646 16.23
120.226369 34.21
120.367745 11.41
121.141841 12.04
127.092226 13.03
129.065321 177.1
129.330091 34.64
130.031774 125.7
130.064527 254.1
130.087265 216.5
130.104996 257.6
130.190108 38.78
130.345836 18.44
131.091768 116.6
132.029329 50.67
136.074613 142.8
136.573384 20.64
141.088180 46.07
142.029420 61.89
143.080318 172.1
143.112237 13.68
144.078942 60.22
146.723833 11.06
148.111047 35.8
149.077196 56.05
153.064194 186.1
153.098798 12.25
157.132153 81.76
157.163038 13.16
158.095675 35.72
167.005789 114.4
170.913181 43.27
171.070533 53.04
171.249999 19.01
172.073193 71.56
172.511492 16.56
175.116760 154.7
175.326258 14.45
176.071228 126.7
176.610430 12.06
177.255984 13.5
184.072396 67.4
186.088735 53.6
186.111734 65.26
188.056982 85.69
189.101802 79.24
190.086394 150.8
191.139174 19.57
193.084769 23.45
198.122148 55.46
198.185604 16.04
200.067267 163.5
200.105694 19.5
203.110621 23.8
213.184005 72.38
215.344117 15.12
217.097117 133
217.220321 21.33
217.830348 21.31
218.079898 87.35
221.125892 96.92
221.446025 21.12
232.068275 99.14
234.556051 28.48
235.207230 11.41
235.329892 25.05
235.612977 14.4
235.730097 15.6
235.755592 24.29
235.821378 13
236.341807 10.92
236.939716 25.19
237.108205 169.8
237.873324 13.22
238.112952 103.6
238.130948 90.07
238.168047 13.04
239.077252 60.32
240.080686 112
245.152856 15.09
249.094165 99.17
249.344976 28
250.103052 115
254.163050 123.3
258.084000 42.15
260.614920 18.02
261.369598 10.92
263.106223 79.35
266.126773 78.02
267.271547 45.28
269.090831 113.4
271.145554 101.5
272.456082 24.2
278.102305 67
281.110839 12.14
281.684268 55.84
281.893405 19.69
282.331614 20.29
286.134108 45.28
288.134333 23.45
288.207568 20.28
288.741956 12
296.172778 127.7
296.818278 63.94
298.152519 56.84
298.528254 12.02
299.679671 53.56
300.133593 22.56
303.735934 10.12
306.154689 127.6
309.155538 24.36
311.117839 14.29
314.231823 18
316.110353 47.01
321.151784 76.12
324.182881 127.9
324.504213 60.67
327.631912 89.09
327.680199 12
331.229769 70.36
334.146057 91.35
334.310331 13.68
337.159215 113.4
339.643857 63.12
339.662862 38.8
340.632810 24.01
344.175346 104
344.226355 19.05
344.673090 85.29
346.211562 14
346.334801 21.69
348.813214 16.01
355.121434 27.01
355.661811 11.25
363.208521 77.09
363.252843 10.28
365.153956 14.05
365.200661 75.24
365.742660 22.67
366.032702 16.03
366.167178 91.73
366.197474 44.02
373.344396 23.05
374.129394 144.3
375.177332 43.29
376.269451 27.17
383.275573 10.03
385.668635 66.7
388.126276 97.49
389.164981 69.02
390.665233 51
390.800319 10.24
393.194560 54.44
394.794034 11.01
395.928830 94.01
395.943638 54.2
395.991271 12.07
399.716591 62.63
400.722253 38.2
404.159198 81.38
406.198960 114.9
407.157351 75
411.180235 57.29
413.188275 18.67
415.152012 17.28
420.182370 50.43
421.174214 85.44
425.189536 73.1
425.684246 54.19
426.722490 55.23
427.216832 88.37
428.247964 20.45
434.173948 43.56
435.236024 94.79
435.349066 15.67
435.735293 64.88
435.928176 10.14
439.184917 51.82
441.277290 89.96
446.716601 93.84
449.201532 23.23
450.247639 65.32
452.239415 12.68
457.152875 33
459.735626 146.8
459.790009 14.05
460.295734 56.36
461.305006 26.07
463.742704 73.82
464.420662 15.07
468.253582 92.17
470.115699 12
470.754918 29.62
476.863325 12.28
478.590072 29.03
478.734744 13.25
479.228762 14.1
479.382210 26.21
482.228742 20.11
484.229541 90.17
485.850507 20.25
486.034636 32.37
487.231621 34.31
487.264556 75.47
488.302051 79.32
490.480171 71.18
494.209642 34.07
495.215768 49.78
496.228063 16.88
508.208822 16.16
513.223300 19.6
516.039908 13.1
516.348243 42.65
520.293788 18.12
530.160160 24.21
532.237946 33.53
534.287689 79.38
534.755601 68.67
539.230598 25.08
546.338413 18.01
546.357096 13.03
549.301916 31.5
550.284733 40.11
561.986424 26.35
564.783962 79.51
572.267523 52.62
579.331396 42.16
579.358788 58.64
587.366601 31.06
596.263705 15.5
597.496662 18.38
598.355995 15.8
607.255354 44.35
610.276013 42.01
610.653014 15.12
613.281244 23.23
641.796365 17.52
648.273301 38.66
651.397818 10.06
660.373849 13.15
663.364529 16.04
665.331500 47.8
669.734978 11.04
683.388968 36.57
685.516675 15
696.951368 23.5
705.830728 12.01
706.410186 19.35
708.384927 17.32
711.454103 14
711.751102 23.09
724.840864 37.25
729.324754 18.24
742.285249 14.29
751.329489 17.44
755.305427 25.62
756.308430 45.01
761.869947 31.84
END IONS

BEGIN IONS
CHARGE=2+
PEPMASS=621.26886
RTINSECONDS[0]=182.503
TITLE=150313 3544D.d, MS/MS of 621.2688599 2+ at 3.04171666666667 mins 
120.081029 663.8
235.107552 918.8
337.160449 314.1
479.226116 194.7
569.247621 311.4
596.347449 155
753.361018 81.78
804.398783 138.2
899.471832 196.5
988.379936 22.49
129.101713 494.8
263.101927 612.5
331.235511 207.2
449.149688 177.5
529.768375 169.1
597.359538 144.2
730.414129 77.02
825.243570 74.03
885.345318 52.94
1030.515836 22.24
110.071964 428.3
187.051502 201.9
364.149640 168.1
422.246147 168
552.216387 99.88
641.287120 88.47
755.309730 73.12
798.427896 68.08
886.619055 51.29
1070.525544 10.45
147.112033 308.3
245.072659 156.8
319.612082 153.5
441.281403 142.3
552.244159 88.23
640.279546 81.79
721.356473 68.2
855.446005 65.21
902.388803 44.39
123.099735 183.9
217.092336 141.6
346.138371 151.7
450.232821 130
573.273614 84.24
623.255372 79.5
756.655601 49.34
875.502922 47
901.446785 37.33
84.080011 177.1
245.088106 117
334.123600 147.1
468.203493 115.9
491.738807 79.05
653.330569 78.79
777.335050 37.35
799.434711 42.56
971.497852 25.52
130.084255 176.2
236.108965 113.2
308.107490 112.5
459.289290 92.58
546.261999 79.04
652.362134 68.15
703.299677 33.68
882.454264 33.57
175.084859 117.7
206.068454 96.62
320.173157 89.69
438.207553 92.11
563.266964 78.33
642.283881 64.72
697.249136 33.41
873.341925 28.58
103.052838 115.3
186.087265 89
318.140191 86.06
458.219325 77
499.276206 76.49
671.331579 52.45
695.968115 17.16
856.416816 27.08
86.077124 69.17
276.105909 76.78
315.126580 80.8
431.138667 70
540.404440 64.12
606.289579 41.27
754.350334 16.12
856.445069 17.5
84.045978 67.55
85.850338 34.01
86.121427 10.07
103.155587 23.69
110.127158 12.28
111.074992 65.8
115.087119 26.92
120.127954 14.01
125.703206 18.04
129.148606 21.21
134.055261 15.12
147.162981 22
173.131565 13.06
174.356288 25.41
176.104410 32.49
190.086716 26.13
199.071774 50.16
200.101173 30.12
204.560775 16.9
213.918574 10.12
214.519541 14.04
219.040560 67.88
235.085433 66.2
235.185307 11.38
235.499535 17.16
235.551908 32.52
235.566144 12.16
235.736120 25.91
236.693400 25
239.550536 23.25
254.159140 47.17
260.193897 53.11
263.187556 15.18
276.086640 23.4
279.793703 30.03
284.143691 32.04
294.169253 51.53
302.159401 10.04
313.093476 47.26
314.184137 66.86
319.138321 66.93
319.665677 12.01
322.128860 15.04
327.368114 41.72
341.168534 41
342.203772 38.08
358.171855 65.88
362.445704 17.41
365.155547 54.9
365.200450 14
377.689034 49.45
386.149859 59.43
389.673018 58.03
395.166259 35.2
406.146371 14.03
407.670535 28.19
407.688569 20.78
415.191540 10.75
417.183786 33.8
421.152478 56.67
427.088418 49.57
438.252231 15
441.190495 21.07
442.267677 69.12
444.390125 47.8
450.745007 14.01
451.233156 23
459.215267 32.1
465.208627 12.12
479.283981 20.09
483.238278 41.89
491.814094 11
495.115306 33.77
496.244568 51.02
513.236908 33.64
523.342518 57.72
524.265403 30
531.186517 23.02
540.232560 27.05
564.260539 47.16
568.551826 53.16
582.001503 14.92
595.255824 24.25
610.327725 34.08
652.308387 31.04
673.923999 10.01
696.430875 14.03
800.380760 12.68
809.262721 16.04
823.348346 16.45
834.273842 13.6
END IONS

BEGIN IONS
CHARGE=2+
PEPMASS=628.243835
RTINSECONDS[0]=222.162
TITLE=150313 3544D.d, MS/MS of 628.2438354 2+ at 3.7027 mins 
104.053805 596.6
251.119348 666.1
281.111130 208.8
390.196635 149.1
503.279973 102.3
631.404039 84.36
723.361642 260.2
794.409926 296.2
897.413191 337.6
1044.481945 86.57
130.086362 214.8
206.099589 463.7
261.155414 201
418.169305 130.3
485.276343 81.08
654.430796 59.62
708.989383 68.78
854.461029 42.92
898.409276 302.4
1026.467429 76
120.081098 207.6
181.081549 258.9
288.155342 129.7
373.194680 122.9
490.246930 50.73
595.264024 48.03
706.354538 57.02
795.300366 36.72
947.501585 153.5
1048.496536 21.22
84.044769 183.6
250.160679 152.5
264.163787 118.2
362.280845 121.2
503.770988 48.32
577.231334 30.6
724.365995 56.15
815.412903 33.09
882.388373 122.3
1040.183192 17.09
73.083181 154
213.162353 151.8
318.144611 116.9
370.112217 115.1
508.210444 47.24
655.126402 30.02
667.353567 53.52
794.497662 13.78
957.412448 90.06
1045.476718 16.08
105.070736 149.7
209.116903 138.1
283.102523 109.4
361.189585 102.8
504.281387 46.16
611.300097 24
705.350737 42.92
899.405911 67.98
1054.479815 13.25
109.102023 135.1
244.336095 133.3
348.155132 86.53
391.200478 99.11
491.262144 43.23
611.268703 23.56
724.474878 35.21
960.622643 60.12
61.011104 130.3
215.133425 122.1
295.135492 84.04
372.182743 96.12
554.202084 38.82
562.238320 21.33
666.350103 25.89
907.386855 46.28
132.078780 129.5
253.118592 107
279.114971 78.36
382.079994 95.32
505.274986 36.78
591.331722 21.1
694.336720 13.35
928.598481 36.31
131.053596 127.7
242.122597 101.1
335.175629 72.15
382.126248 77.08
553.320110 28.06
600.318807 20.84
723.460981 12.08
907.356940 35.65
61.038450 39.12
84.080590 105.4
84.105125 15.19
86.096118 125
98.503586 10.01
102.052793 111
113.678887 19.27
115.049842 43.76
115.197880 25.12
120.309843 71.88
121.084205 120.5
129.102738 65.38
129.731861 15.25
130.065124 120.7
130.743970 40.94
133.085014 120.6
136.080089 90.38
136.160028 32.37
136.235259 12.45
136.435490 69.01
136.529417 52.16
137.530989 47
141.491180 37.25
152.812419 97.78
158.537850 22.68
180.064696 56.74
181.135827 16.04
186.126013 64.65
187.104660 76.03
193.093622 65.38
200.138585 53.33
206.545369 17.28
211.164409 17.9
215.398071 24.32
221.090278 47.78
223.088888 65.69
228.193501 52.51
229.098654 47.46
239.103846 42
239.206798 58.31
241.228393 27.36
244.156701 99.53
249.773677 19.15
251.188314 10.25
251.382682 52.57
258.043737 48.89
259.382833 27
273.151032 34.35
282.993055 21.29
292.379002 27.03
312.152848 48.35
327.133820 11.78
327.160678 38.64
334.170738 42.34
338.083204 44.56
340.070277 13.04
341.217815 45.09
346.185244 69.53
354.702629 12.89
357.393391 17.04
360.156507 47.21
361.246548 11.04
362.314466 31.24
362.352814 10.03
366.177602 66.2
367.137981 40.53
369.130101 37.89
370.163713 10.16
377.215750 55
384.282058 28.9
389.302250 34.24
390.148786 32.89
391.764991 64.82
394.129175 40.25
395.140668 75.02
400.180334 70.12
400.722124 13.02
405.271097 19.02
408.113341 50.28
411.290307 12.5
414.668863 72.62
415.145785 10.12
418.222285 19.12
423.235605 50.22
423.273668 14.16
427.155593 15.33
433.158012 16.17
435.210325 64.41
440.937553 18.48
454.054561 75.03
480.160298 14.03
526.800387 14.4
546.248700 16.8
612.565859 14.09
619.876643 13.78
726.357136 10
863.057072 21.23
863.415499 13.05
881.032443 15.62
882.478911 15.44
899.877025 34.37
END IONS

BEGIN IONS
CHARGE=2+
PEPMASS=632.84346
RTINSECONDS[0]=252.839
TITLE=150313 3544D.d, MS/MS of 632.8434601 2+ at 4.21398333333333 mins 
129.101363 379.3
244.165470 516.5
278.171762 144.8
429.214176 166
494.264539 149
568.786914 145.9
661.352701 96.94
783.386213 68.61
936.495006 110
1052.466787 144.8
1080.549982 27.69
1192.690317 83.83
86.096849 241.5
171.076215 315.4
330.182910 135.9
408.196462 131.7
483.450630 73.47
597.227568 99.45
753.394358 83.64
762.389799 26.23
919.489050 22.23
1051.575332 121
1090.618077 15.04
87.056431 229.8
216.099804 283.5
329.176467 134.1
407.222847 128.8
510.262342 69.2
607.349812 96.68
719.900560 83.53
789.427193 24.21
910.550686 11.03
1050.569427 43.15
129.066125 213.3
198.086305 208.1
271.101336 109
386.147968 120.5
492.208125 64.02
590.323064 74.21
691.894428 47.39
60.044933 210.9
195.110869 200.3
336.151801 106
386.170503 112
518.293608 62.96
658.292212 69.25
725.381344 47
147.111927 202.6
199.071765 199.9
347.129677 98.07
443.155160 87.11
545.233602 61.62
604.248736 34.35
136.075246 174.8
189.085291 181.2
263.173315 97.96
430.225942 85.45
530.229747 53.11
560.256267 29.12
84.044356 172.6
217.100155 180.9
284.165165 94.38
441.189187 77.85
474.211195 50.67
563.243773 24.04
151.039008 134.1
190.107924 120
311.174446 79.14
415.251964 77.07
503.198182 34.45
141.102569 130.7
218.081941 103.1
263.101052 77.43
413.203152 74.19
494.813075 27.85
60.071129 19.07
70.064850 37.43
73.123761 21.12
74.060709 121.1
84.083829 10.09
86.506884 45.32
88.040810 30
93.067756 26.04
97.064101 45.88
108.088754 110.9
108.119292 17.11
110.427276 18.65
120.079042 90.56
124.084042 88
141.125380 29.03
145.047490 32.47
147.079909 59.7
151.077574 32.97
151.094322 10.01
157.060150 21.01
167.072455 52.07
173.098242 41.62
174.131832 60.36
177.074573 76.29
177.091407 42.39
177.166081 62.12
193.081538 70.25
195.192419 12.1
199.108007 38.04
200.138823 63.22
213.084496 37.22
215.139642 54.52
216.175329 11.04
217.119394 100.2
218.123282 12.09
223.107793 57.1
235.170913 57.13
235.191170 32.02
236.095629 102.6
237.122274 49.22
243.133587 61.84
244.229236 15.38
244.248963 15.03
245.171618 69.72
264.132275 42.51
279.293573 17.72
281.823617 21.94
282.116281 38.64
288.097504 28.31
288.464117 17.02
300.407572 15.62
305.077935 56.22
312.518692 14.24
313.153334 17.32
313.178268 43.05
313.213679 10.16
315.207405 25.25
315.509579 24.18
327.128991 61.75
331.236797 30.06
332.170280 69.65
335.065589 68.72
347.180425 19.38
354.182304 24.72
364.139257 34.52
370.128625 55.57
371.181641 51.84
373.238489 69.72
374.209143 15.92
383.230890 47.42
385.165746 14.6
397.211093 35.41
399.184403 57.62
405.173293 50.16
405.690397 20.03
409.189099 56.18
410.189249 19.07
420.212341 67.45
427.786821 20.12
442.134755 48.01
451.220745 35.25
455.155165 55.4
456.211049 35.31
458.217766 54.72
465.297012 18.38
477.315693 19.25
479.229927 26.06
491.775875 10.28
509.247979 19.01
513.274311 19.28
530.274781 12.06
END IONS

BEGIN IONS
CHARGE=2+
PEPMASS=632.84346
RTINSECONDS[0]=250.357
TITLE=150313 3544D.d, MS/MS of 632.8434601 2+ at 4.17261666666667 mins 
74.061424 2053
216.098714 3715
284.160526 608.2
383.229480 505
494.261125 539.8
607.343090 715.1
690.420005 153.4
807.460355 396.1
937.504975 361.3
1051.584793 141.6
1164.626527 42.31
1218.681537 26
86.097250 1487
244.167359 3308
313.157832 344.5
407.231260 403.5
495.261454 293.6
608.343070 316.6
675.330297 126.8
809.465316 164.8
936.511801 333.2
1049.596680 105.7
1093.654605 20.04
1185.473825 12.28
129.067553 914.4
171.076442 959.7
314.209678 330.3
381.179348 215.2
544.239376 193.6
640.327882 159.2
762.384344 104.2
859.335813 90.26
918.492465 198.7
1000.567399 51.78
1261.096518 11.56
70.065443 535.4
199.072158 705.2
312.158633 288.6
386.233710 156.5
562.248252 138.8
609.340525 123
720.432201 93.01
808.467410 85.51
938.507340 101.1
1050.599607 43.09
129.102431 437
226.155332 701
329.184759 265.9
449.160562 140.8
509.237323 129.5
623.308264 95.17
677.287904 83.21
817.443112 50.37
919.486047 74.12
1050.987355 32.1
102.055455 395
198.089347 563.7
330.170181 211.8
451.173324 131.9
544.285758 129
574.314189 92.08
729.384845 60.41
808.719177 39.09
929.479625 41.56
1010.576186 14.01
84.044237 356.5
188.104237 403.5
328.175700 202.4
459.222939 120.4
547.296928 107
641.333373 87.34
715.415530 56.17
811.472715 32.08
874.384906 39.93
1030.549042 12.5
130.085919 350.8
201.122728 367.9
294.145749 170.5
433.215212 118.2
510.216578 100.9
595.306638 78
721.426574 55.7
839.406704 30.33
967.485139 31.02
970.605292 11.03
147.114895 315.2
217.082399 362.1
285.167244 167.8
415.196538 113
556.800489 99.86
622.311714 65
721.449344 47.01
808.056233 27.85
895.427268 24.24
84.081579 275.2
172.072941 334.4
349.184627 160
427.181884 110
561.281188 92.25
604.233316 64.89
675.392829 45.88
784.398856 26
891.476447 20.56
69.094195 28.46
71.069226 110.6
72.841545 35.91
74.097569 67.09
74.264097 19.17
74.859603 15
76.063281 48.39
84.108363 16.09
85.637758 38.01
86.061788 83.65
86.137696 28.07
86.272178 15.92
86.668248 33.01
87.055371 182.9
87.086282 18.57
87.103616 16.07
87.343491 18.31
88.039221 235.8
88.086297 11.01
89.060364 40.46
99.090754 255.7
101.069656 48.72
101.185953 10.01
110.024146 37.01
110.072151 20.24
113.036759 94.52
113.109024 119.1
115.050346 185.9
119.080257 145.7
119.111793 15.03
123.078526 144.6
123.116713 12.8
125.555064 17.4
126.054991 42.96
128.051744 108.2
128.081958 230
128.126632 10.28
129.046973 56.84
130.068565 113.5
130.102575 165.3
130.132841 17.23
130.149399 14.12
130.747700 10.07
130.973796 15.08
133.095815 96.87
136.075451 158
136.337781 10.21
136.608824 11.22
137.058547 92.76
137.097332 20.89
140.148051 21.33
143.046436 42.2
144.073401 212.2
144.562597 37.84
145.061109 256
145.110187 15.14
147.413494 15.12
148.534301 11.01
153.064479 35
154.127144 29.69
155.114302 63.6
155.155579 10.32
157.096581 98.9
157.169274 10.01
159.137569 127.5
159.173695 14.5
161.048358 27.8
163.074152 51.35
165.332004 67.6
167.071071 105.3
169.131560 161.7
171.130711 17.08
171.145818 24.52
171.204732 18.38
172.139414 12.41
173.072217 47.07
173.129186 117.2
174.133013 124
180.975283 112.8
181.061128 100.3
181.087889 176.9
183.104483 99.13
183.560553 33.27
184.067025 120.5
184.117262 145.6
187.104990 64.3
187.947933 19.4
188.068415 120.1
188.140684 143
189.085432 36.08
189.105185 40.61
196.172757 95.81
196.198736 40.89
196.254187 10.03
197.093693 22.04
197.129376 158.3
197.577709 23.31
198.155258 19.01
199.124500 17.01
199.500016 10.24
200.140014 79
200.354894 27.04
200.430748 16.24
200.496179 43.16
200.579364 26.56
201.137468 241.1
201.180101 13.17
201.235828 23.96
205.577347 35.13
207.136088 12.56
209.127677 195.2
209.196209 10.02
211.109101 64.38
215.139084 281.6
215.177698 32.04
215.261349 20.24
216.139653 312.6
216.175104 53.05
216.358969 27.02
216.612747 19.6
216.635436 34.19
216.840449 31.03
217.098274 250
217.159336 233.1
217.784470 16.02
217.814296 11.45
218.084968 67.16
218.101489 221
218.801331 20.57
223.105603 189
224.159579 34.72
225.122275 110.4
226.223715 10.88
227.138386 43.22
227.175249 135
228.135733 209.8
228.178187 87.15
228.390542 29.89
229.362331 30.76
233.126740 136.1
233.172946 12.17
235.118241 59.69
235.745734 10.67
237.122940 74
238.195355 16.29
239.102295 37.82
239.136280 18.03
240.035922 45.99
240.132738 18.01
241.764042 19.53
243.005323 11.03
243.128821 306.4
243.472282 19.01
244.126424 139.8
244.378584 20.89
244.418156 28.94
244.493468 33.09
244.782692 10.01
244.811343 53.81
244.930739 18.23
245.121057 58.21
245.170300 288.3
245.409395 21.88
245.458757 23.4
245.678010 34.8
246.167275 41.05
247.378258 42.61
251.104833 44.89
252.151382 84.45
253.086739 94.72
261.121698 159.1
261.413920 23.12
264.104166 52
266.150633 247.7
266.194562 18.2
267.155902 101.1
268.119641 96.81
274.126669 29.12
274.173586 106.6
278.161552 47.86
282.105039 49.39
283.017494 31.91
283.115881 14.03
283.180677 70.01
284.071679 17.03
284.517659 32.19
286.105473 89
286.168971 71.82
293.110884 132
293.211217 51.1
293.560311 56.6
294.178266 76.55
294.340229 21.52
295.135567 61.88
296.197942 60.24
297.198269 36
301.186522 45.67
301.206043 10.04
302.167108 97.44
302.200766 18.78
305.114139 58.85
306.113323 70.36
311.171338 90.52
311.198451 80
312.279687 10.32
312.384442 25.01
321.147081 57.39
323.118103 53.54
325.129144 89.32
327.200240 62.64
328.248678 10.03
328.269476 11.01
329.236096 16.32
329.649453 17.04
331.169174 66.48
332.157792 95.12
334.138692 98.02
334.157271 72.1
335.173023 116.8
339.168563 20.23
340.160750 108.2
343.199106 47.78
345.642484 23.07
346.127938 20.25
346.173906 78.21
346.510103 20.56
350.176290 46.14
351.131635 34.11
354.164575 32.03
357.181465 88.64
362.132390 48.38
362.152335 88.56
363.870998 10.01
365.223702 73.67
369.178269 45.49
370.279576 42.01
376.147427 64.45
376.203345 80.11
379.232077 96.46
380.866016 16.67
383.294773 17.67
389.221880 32.49
389.542876 19.1
389.721468 11
393.196830 32.62
395.191909 107.1
396.193271 77.14
397.240753 80.41
398.231936 109.5
399.177188 27.57
399.226829 64.98
399.247651 25.09
400.188616 99.98
401.362592 43.07
405.825202 23.34
407.895384 20.01
408.230982 95.39
409.128341 55.12
409.556155 48.24
411.651711 10
413.198732 92.07
414.158523 64.01
414.204315 84
415.146039 25.31
415.947714 48.42
416.204356 109
422.206456 79.98
425.233543 31.09
425.626545 27.6
426.569485 12.12
428.191451 49.4
430.192770 19.09
430.222124 26.07
433.751607 12.04
438.279892 18.06
440.176879 65.12
444.251856 24.01
448.196700 79.86
449.270457 45.24
454.300222 12.03
458.167315 66.41
459.253848 79.01
460.220161 89.94
460.268097 12
462.287563 70.22
463.186070 35.34
466.265474 28.12
467.014307 101
467.072092 15.1
468.314477 71.03
473.268584 51.06
473.669562 15.21
475.211147 10.92
475.284539 33.04
476.252879 82.67
477.229774 82.22
493.228321 86
493.305680 40.21
494.643712 29.76
495.999597 20.84
496.264782 23.8
497.317781 37.35
500.279044 29.02
502.377485 46.29
504.247863 45.25
505.219717 24.48
505.242363 20.02
513.279525 35.12
514.188279 84.57
516.317076 40.07
517.251581 90.04
518.289291 41.84
519.303785 46.29
523.183548 19.41
527.245323 84.78
528.282407 45.53
529.291569 27.45
535.229778 17.18
537.535414 18.82
539.274162 84.12
540.233761 72.07
541.655873 14.56
543.249933 18.65
544.350475 10.07
544.947462 10
545.253698 61.19
547.236960 36.96
549.292972 61.67
551.300852 33.02
552.322351 41.45
556.885223 10.03
559.288874 86.71
563.244830 77.01
564.786080 19.5
574.359816 18.1
576.261702 24.27
577.294669 33.53
580.264723 40.35
583.377603 24.04
587.276635 51.61
607.588783 22.01
608.807569 21
609.235343 31.17
615.259251 21.84
615.349798 35.56
617.326059 58.47
625.589680 12
626.382082 52.05
627.424694 20.14
628.360897 33.06
630.306917 56.2
642.317670 15.01
643.374853 16.62
645.376908 59.46
647.688538 10.25
649.341361 23.23
657.327877 16.02
658.819633 15.01
674.382583 13.11
690.493222 15.01
703.421367 25.29
723.343832 22.78
728.048369 21.33
729.484378 10.01
740.325407 41.92
766.394130 22.28
772.389421 17.11
823.423269 21.01
831.392016 16.29
831.782831 17.44
855.387019 12.2
895.564874 10.01
938.612789 20.35
1648.556323 53.6
END IONS

BEGIN IONS
CHARGE=2+
PEPMASS=632.84346
RTINSECONDS[0]=246.871
TITLE=150313 3544D.d, MS/MS of 632.8434601 2+ at 4.11451666666667 mins 
74.061265 1.057e+04
244.166669 1.647e+04
284.161924 5006
407.230419 2621
494.260281 2465
607.345399 2118
720.431100 423
807.459296 2227
936.504808 1623
1049.590959 691.7
1059.563865 120.5
1164.625054 81.72
86.097435 8732
216.098296 1.556e+04
312.156714 2335
383.227176 1778
544.237118 670
608.345482 615.5
721.433877 364
808.466950 863.1
937.503830 1218
1050.590262 576.6
1060.579369 116.5
1163.624712 72.38
129.066411 5407
201.123858 3254
329.183068 1910
413.204347 1098
512.278529 556.5
657.325614 500.1
675.331721 323.9
809.459275 333
918.487607 337.6
1052.589260 248.3
1148.601460 97.67
129.102732 2689
173.128789 2611
266.150741 1455
408.232525 820.3
495.264812 553.4
640.335984 345
676.341733 240.7
806.425840 160.4
938.515516 224.2
1051.587578 203.4
1138.550259 91.61
147.113191 2136
243.134861 2386
330.169406 1239
399.187171 753.3
513.274277 476.9
562.251257 306
659.332052 164.6
840.459783 135.6
939.508989 145.2
1041.543216 69.64
1146.596530 80.78
136.075883 1851
188.104433 2370
346.177565 838.9
425.241579 601.5
484.273370 351.1
623.303073 296.9
665.340711 155.4
789.449256 118
901.485886 121.4
84.045829 1808
226.156229 2149
313.159147 671.6
443.251513 559
546.295334 331.1
589.329511 295.2
686.350381 103.4
763.401693 109.8
940.673344 104.5
113.035572 1557
199.072070 2145
314.209388 644.4
395.190660 548.2
510.226892 309.3
563.254994 284.5
723.427510 102.8
813.441861 87.38
946.489008 104.3
70.066019 1485
171.077071 2025
296.197242 625.1
401.242785 444.2
528.283564 302.4
658.328643 249.4
732.320072 102.4
770.396136 82.06
958.480603 74.08
84.081473 1471
172.072218 1920
285.163953 542.9
365.218036 440.8
522.251487 296.1
605.294278 181.5
722.435660 99.89
809.221938 72.95
937.624976 65.43
59.049890 140.1
60.044900 167.7
69.034287 486.7
69.077624 129.9
71.037678 146.1
73.039084 134.6
74.099613 256.4
75.063549 261.2
85.041775 723.3
85.086981 182.5
86.135896 171.1
87.055758 699.5
87.100733 744.1
88.039590 427.8
95.024004 78.04
95.086413 93.09
97.029217 115.5
98.024921 122
99.089757 94.12
101.071486 264.8
101.107513 793.1
102.056024 1143
103.114730 244
109.039335 135.1
109.063915 73.15
111.056489 418
112.041383 142
112.112039 108.7
114.088987 200.4
115.038891 217.5
115.049090 153
115.083570 175.3
116.072895 210.7
119.081914 992.4
124.075971 205.8
125.070287 161.8
126.090221 90.19
127.050718 98.05
127.070400 87.36
128.081910 264.1
128.096280 137.2
130.061319 164
130.087381 958.1
133.060289 93.77
137.080177 630.4
137.131870 174
138.053475 275.6
138.233764 68.22
139.051215 78.62
139.110412 126.5
140.067332 70.75
143.046223 79.09
143.083601 181.7
144.078748 618
145.049094 206.7
148.059530 160.9
148.116000 557.1
152.105971 222.6
153.066580 243
153.104170 147.2
153.582723 78.46
154.066880 164.8
155.048955 108.6
155.117801 680.4
156.103206 85.32
157.095974 409.1
157.131833 163.4
160.073483 95.34
166.086041 216.7
166.106873 95.06
167.124915 114.8
169.092101 164.4
170.096568 174.2
173.080418 468.4
174.112432 82.25
174.131918 164.4
177.113601 162.2
181.061642 1843
181.135431 195.3
182.065345 282.6
183.067017 84.86
183.112741 819.8
184.118500 266.1
187.168447 72.27
189.087597 324.3
189.103137 236.7
196.110289 94.56
198.089365 1392
198.128390 182.7
198.185453 105.2
199.143563 89.01
199.181457 408.2
200.071606 78.16
200.139628 1611
200.197906 65.27
200.569740 66.25
201.058082 66.08
203.086003 71.38
204.139178 385.5
205.094221 206
206.088818 208.6
207.170931 110.5
209.131707 151.9
210.121718 124.5
211.105165 212.9
211.136335 79.61
212.091033 134.3
212.141845 124.1
215.088456 164.4
215.139037 1269
216.270378 90.25
216.355388 79.1
216.556650 78.84
216.662577 104.7
217.101095 1555
218.103837 547.4
219.131399 213.7
220.144883 68.44
221.115754 135.1
222.113572 74.41
223.108234 942
224.115401 166.2
224.180968 101.9
225.119218 155.8
225.188655 117.2
226.116995 255.3
227.066267 72.45
227.170057 403.4
228.134168 408.8
229.138256 65.78
230.112962 129.3
231.109281 102.3
233.091456 79.49
233.129260 442.4
234.096511 151.8
236.120409 142.7
240.133415 74.5
242.115373 111.6
242.151800 88.54
244.235464 317.6
244.524883 76.7
245.133610 82.6
245.169125 1479
246.108486 121
246.171403 396.2
247.171433 80.18
248.141552 84.09
249.158759 125.5
251.104107 301.1
251.174779 124.3
252.133017 72.22
257.152029 220.2
259.090608 66.03
261.125911 243.3
262.110264 75.58
265.113050 68.59
267.134709 289.3
268.090852 131.7
268.129555 332.3
268.148840 302.3
269.189594 130.7
270.144888 102.4
271.101523 83.96
271.130779 93.53
273.154001 106.5
276.134258 90.43
278.155285 78.08
278.185717 191
279.120447 89.8
280.167202 67.02
283.179218 276
286.103695 263.1
286.169843 120.6
287.168113 79.81
288.155124 170.9
291.167376 76.98
292.088113 93.07
293.110855 80.14
293.181480 65.49
294.143359 200.6
295.143225 67.73
297.200347 258.6
300.154572 178.2
301.186689 119.1
302.182255 94.03
304.118569 156.6
311.174371 334.3
312.117877 142.3
313.231991 147.8
314.180219 136.9
315.209558 226.6
317.113457 172.3
318.178964 207.4
319.163816 191.4
323.121173 255.3
323.141937 174.1
324.191260 82.02
331.138843 99.71
331.171286 259.8
331.600308 77.01
332.170772 280.5
333.181242 80.4
334.137660 78.46
335.122562 178.8
336.155920 75.25
336.190674 221
337.156764 204.5
337.225703 72.6
339.165504 95.45
339.206627 146.5
340.151719 516.5
341.149454 117.6
342.153664 98
342.199621 97.29
348.164124 67.06
348.190789 130.1
349.185435 82.73
350.172973 247.6
351.172362 143.7
353.182027 205.3
353.214835 96.18
356.220686 228.2
357.141297 68.45
357.172330 73.9
360.156412 67.59
363.137978 83.25
363.168556 137.1
364.150315 153
364.190516 404.1
365.156314 149.2
365.185905 334.5
366.216588 69.94
368.141052 118
368.177776 103.3
371.194584 275
372.179626 86.33
378.279137 147
381.146566 81.01
381.173191 111.2
382.175755 79.6
383.192968 160.1
384.235791 228.9
386.170530 180
387.201290 135
387.239534 102.3
388.192552 127.8
390.223247 131.1
391.156555 116.7
393.217512 77.68
397.203516 83.2
397.248459 359.8
398.249099 191.4
399.234486 206.7
400.188392 137.6
402.241774 153
403.248659 69.26
405.206980 70.26
408.182001 110.7
409.177043 232.4
409.230305 167.5
410.181216 217.3
410.237074 84.43
411.219491 101
411.260030 94.57
414.119398 81.92
414.202723 353.1
415.136772 72.34
415.198042 162
415.251983 274.3
416.206325 171.2
417.204967 199.1
420.224074 121.2
423.186300 105.2
425.421942 73.96
426.196829 207.3
426.242701 262.4
427.180176 235.4
430.227754 91.89
431.162244 73.52
431.229869 68.98
431.261837 89.03
432.139171 129.6
432.174472 76.24
432.260208 164
433.210971 274.4
433.257031 151.5
434.208758 119
435.218256 189.3
440.085678 96.89
441.190946 181.3
442.212335 220.2
444.250269 275.1
445.251615 99.49
448.210178 361.7
448.248182 204.1
449.173534 104.8
449.239622 106
449.268451 73.12
451.217876 88.57
453.053189 139.8
454.191823 261
455.175236 131.4
456.171277 70.08
458.221958 114.3
461.240802 116.6
462.197598 76.36
463.272225 181.2
465.226377 82.51
469.210577 183.6
475.215326 149.2
476.219058 98.83
476.250304 200.5
477.256541 219.9
479.300854 114.9
482.224216 137.3
483.271169 97.79
484.226141 185.4
485.262598 113
488.258499 77.79
491.282988 96.22
492.209835 257.1
493.225851 172.8
493.311403 125.9
494.208747 74.98
496.259592 191.4
496.596120 66
501.230914 86.53
501.270106 179.3
502.284095 122.9
504.243607 70.48
505.237897 96.57
507.318491 69.16
509.232526 84
510.323954 254
511.287445 155.7
511.315786 168.5
518.299814 273.7
519.299386 69.75
520.203842 141.7
523.234698 68.57
523.257068 103.9
527.243071 197.9
528.225833 206.7
528.339898 104.6
529.240680 66.08
529.286603 80.53
530.280613 209.8
531.285485 169
534.299389 124.4
536.304923 86.92
539.311887 82.2
540.281763 112.2
543.281876 245.9
544.280318 216.2
545.248007 155.7
545.740059 80.02
547.290569 141.3
554.230650 69.89
555.264573 67.33
561.291927 150
562.292910 109.2
565.794095 82.24
565.903461 123.5
568.265568 74.8
571.285155 93.01
574.809981 71
578.279429 114.3
582.309343 129.9
584.303865 122.7
610.352409 179.5
612.340926 175.1
613.317756 127.2
622.317071 89.54
624.841151 133.2
625.350400 171.9
627.307876 110.4
629.323606 138.7
630.307923 131.2
641.305134 91.16
641.333380 83.72
646.291980 147
647.341576 104.6
649.340646 74.69
654.352819 104
656.358499 71.51
663.371863 84.89
664.339552 73.42
666.357075 71.34
692.287253 83.48
731.409795 76.38
736.355272 69.31
736.382790 67.51
752.380165 82.9
754.406190 87.01
787.440650 66.73
790.443586 65.06
868.394145 65.32
END IONS

BEGIN IONS
CHARGE=2+
PEPMASS=632.84346
RTINSECONDS[0]=245.394
TITLE=150313 3544D.d, MS/MS of 632.8434601 2+ at 4.0899 mins 
74.061086 6662
216.098910 1.395e+04
284.161299 2774
407.228667 2278
494.260823 2526
607.343114 1271
720.430266 873.1
807.462423 1448
936.502929 954.9
1049.583741 572.8
1130.566268 123.7
1163.637768 80.24
86.097349 6525
244.165847 1.218e+04
312.156507 1932
408.228755 805.6
495.261508 507.7
608.351746 627
675.330530 282
808.463394 445.3
937.504503 833
1050.590784 403.8
1129.390807 77.22
1174.590402 76.82
129.066536 3721
226.155281 2560
329.182549 1291
383.227807 773.7
546.291368 312.3
570.291803 240.2
722.437232 204.9
809.468137 159.3
938.510141 320.6
1032.580883 128
1177.594858 61.78
70.066284 2303
201.124089 2232
330.168011 1062
389.218810 733.1
544.243221 295.2
610.352292 239.7
721.429008 172.1
823.411936 151
919.494471 231.4
1051.584446 101.6
136.075877 1907
171.076873 2121
346.176720 762.3
401.237355 699.5
522.249722 283.2
580.264442 173.4
735.395052 125.1
810.463801 137.6
918.481855 183.6
1031.578160 89.57
147.113977 1882
200.140577 1642
266.149771 667.1
413.202044 628.3
476.250704 255
648.321700 157.4
677.278071 122.3
811.364894 90.6
900.489419 146.1
1049.659326 84.65
129.102824 1663
245.170210 1486
314.204773 645.1
381.179105 623.7
519.301493 245.5
658.339888 148.5
743.420367 107.6
852.447444 63.04
901.487974 100.9
969.505823 81
84.045145 1627
217.099362 1416
285.162417 456.4
399.188316 600
545.255840 243.3
625.358946 146.3
676.352441 87.08
810.175916 55
949.473384 84.45
1059.568738 70.02
113.035525 1453
199.073926 1328
294.141771 443.8
362.133820 433.1
484.273386 223
562.247243 145.1
755.401150 86.01
771.410940 48.86
932.741347 67.98
1013.551539 65
102.055361 1077
188.103396 1311
311.171484 433.5
364.183259 407.6
467.173144 215.9
626.367471 136.9
703.416063 84.36
893.417634 66.59
60.045626 282.7
69.034392 359.3
69.044611 427.8
70.168829 50.2
72.080992 56.77
74.106723 107.9
75.063865 97.67
76.063644 206.3
83.061081 131.8
84.081750 892
85.039979 288.6
85.084120 256.1
86.145323 75.9
87.056228 831
87.100612 386
87.545653 53.17
88.040418 169.6
88.057533 110.3
90.044383 58
97.066351 255.3
98.060326 151.2
101.064428 114
101.109963 311.7
103.052621 68
105.065955 95.53
110.024221 157
111.060003 197.7
111.085957 205.1
112.039209 229
114.037743 223.1
114.989039 72.52
116.034428 94.7
116.071953 75.19
119.080859 283.4
120.085151 224.9
125.033585 181.4
126.035570 167.2
126.052855 185
126.065422 269.6
127.050362 186.2
127.084138 98.29
128.082009 272.5
129.713092 86.13
130.068171 258.3
130.088550 516.3
130.356678 50.84
131.050806 70.3
131.069999 68
131.089419 129.1
135.114946 151.3
136.041838 213.5
137.077609 130.1
137.095693 90.67
138.056543 146.6
138.090332 80.18
140.065470 95.77
141.064059 75.42
141.096769 163.1
142.062153 101.2
143.078414 100.6
144.076760 564.9
145.082806 134.8
146.359406 53.48
148.059430 81.13
148.114715 650.7
149.059211 55.41
151.113284 60.41
153.065901 299.2
153.099080 137
154.052638 188.1
154.158342 133
155.043408 219
155.117817 656.7
156.993890 60.7
157.129744 111.1
158.080542 113.1
158.104387 87.01
159.117021 50.35
165.130395 58.69
166.085980 103.3
167.087543 232.5
167.261240 64.16
169.068168 84.94
172.073425 1106
172.116885 64.01
173.082038 114.6
173.129268 993
174.131085 196.5
175.116077 73.41
175.132745 107.7
181.061230 1041
181.132555 89.72
182.062084 298.1
183.067126 81.64
183.114004 304.2
184.111730 350.2
185.117900 111.8
187.086502 107.5
189.082664 67.34
189.101824 51.96
190.107267 55
193.096725 240.5
195.076155 185.5
197.094432 71.21
198.088577 507.7
198.181796 92.19
199.182658 158.7
200.075089 279.7
202.127848 239.1
205.092035 106.8
209.121416 118.3
209.168497 112
210.078267 87.44
211.105445 171.6
211.142291 58.68
212.108244 70.69
215.141896 679.1
216.177342 156.3
216.195347 52.17
216.261666 61.02
218.101971 285.7
223.107645 616.2
224.109311 96.67
224.180257 88.84
225.118240 52.83
226.107306 87.31
226.676597 48.06
227.085223 94.18
227.171953 618.9
227.208566 214.2
228.137409 598.3
228.177039 83.25
229.120549 202.5
230.121886 70.01
233.089992 79.76
233.131702 196.7
236.140870 74.23
240.133790 66.07
241.133331 105.6
242.147147 114.2
243.133868 1172
244.137531 297.6
244.249371 153.1
244.565053 63.76
245.120766 63.52
246.168335 72.12
247.118772 48.45
248.138428 88.72
249.123467 176.6
250.124057 95.78
251.103500 261
251.133346 121.4
251.173022 140
252.105503 87.69
253.179369 62.03
255.150233 103
257.092558 96.04
257.150398 112
258.105864 100.7
259.094274 219.1
259.145345 73.43
261.122680 361.8
261.201402 175.8
263.130238 87.56
267.142527 76.7
268.148704 103
270.142676 169.3
270.183650 120.7
272.168170 81.42
273.180284 53.04
275.141897 81.12
278.144974 77.56
279.131622 99.8
279.172021 147
280.131276 91.3
283.176251 140.4
284.231378 62.22
286.102016 122
286.119503 125.8
286.161758 66.49
291.162320 83.35
292.172230 52.01
295.136780 126.3
296.150033 66
296.197808 253.7
297.199147 112.8
298.145881 87
298.175574 150.2
301.189319 209.5
302.113274 79.73
302.171491 256.2
308.192604 74.13
310.098121 51.82
311.132625 82.22
313.160157 87.12
315.211737 144.5
317.113400 252.7
318.179024 162.9
319.170496 252.5
320.123296 82.84
320.157930 103.1
321.167468 78
322.653568 89.03
322.937234 51.96
325.188872 139.8
326.173212 53.37
330.124553 140.4
330.633477 52.47
331.171581 238.4
332.170753 115.5
334.138311 64.39
335.120989 165.9
336.155685 166.9
336.186390 194.1
337.106349 69.69
337.161283 61.79
340.160753 247.2
341.154457 88.54
342.167774 68.68
344.143794 98.5
345.136698 88.89
345.183446 72.08
347.178557 76.44
350.173717 246.5
351.172399 56.25
353.177482 59.06
353.745392 62.06
356.233759 69.54
357.175106 359.4
358.183629 61.02
361.171252 71.03
363.128187 129.1
365.219954 114
366.125503 53.29
368.169773 104.1
370.198776 60.33
372.195479 87.69
372.234018 57.08
373.241667 137.5
377.188118 48.01
380.144295 126.3
380.190083 78.07
380.895109 58.08
381.218087 127.9
382.150292 178
382.179311 252.2
384.232490 245.5
385.145323 56.64
385.794222 65.04
391.197876 131.2
394.207458 124
395.192329 291.7
396.198342 162.6
397.245147 83.4
398.204658 127
398.239252 49.21
401.142056 57.91
403.250810 90.05
405.200992 149.3
408.180563 77.88
409.236120 143.6
409.281761 90.06
410.166821 85.51
411.159609 194.1
411.228354 92.08
414.131803 71.16
414.204712 174.1
415.130279 71.12
415.198193 310.3
415.255294 367
416.138728 76.2
416.198339 251.6
416.260114 241.3
420.197235 91.96
423.179862 150.4
424.246864 52.26
425.241793 356.4
426.194577 110.7
426.217780 57.02
427.185869 236.2
427.228175 56.2
427.320459 49.17
430.193382 227
431.151908 117.1
431.256130 58.12
432.156259 176.8
432.250152 174.6
433.209448 229.2
434.216298 93
435.109726 65.65
435.210048 121
436.220633 68.32
437.185978 69.19
437.208886 55.05
441.193905 180.1
442.208206 49.19
442.268357 51.47
443.250074 244.1
447.183125 54.07
447.223434 96.31
448.202507 292.3
449.161134 270
449.244082 109.3
451.211075 149
451.238297 80.9
452.143696 51.26
456.191020 55.61
458.219666 101.6
458.242621 124.7
458.328887 79.01
459.257387 113.9
460.045825 59.56
461.233295 66.48
464.219571 157
465.222014 49.78
466.268596 75.09
467.242489 165.2
468.246439 109
475.219132 193
482.219601 64.53
482.263258 53.61
483.205538 123.6
483.241419 52.06
485.275181 127.4
493.220206 146
493.302967 151.6
495.324536 52.07
496.264652 79.7
496.308726 79.78
501.272036 62.81
502.294590 88.84
505.259684 137.3
508.277838 160.1
509.241737 153.8
510.223701 143.4
510.261075 161
511.217402 61.51
512.276136 186.6
513.279566 158.1
518.287839 82.12
523.258904 105.5
526.223093 71.44
527.209051 63.25
527.244313 134
528.241141 93.69
528.279534 195.4
530.287613 132.9
531.790459 171.4
534.293505 88.64
536.299230 117.5
537.264351 90.13
538.317883 89.01
539.286743 101
539.324642 88.52
540.264301 71.57
547.286831 69.9
556.331443 102.5
561.283848 98.78
562.292416 60.52
565.291226 128.7
568.248977 79.49
577.303290 95.19
578.284658 109.3
587.268027 65.94
589.261856 48.56
589.324794 96.21
590.338378 125.8
591.322450 78.01
595.298816 61.47
609.986515 54.84
611.306811 124.8
615.267922 91.57
622.327821 57.78
629.320777 49.9
631.316543 82.29
637.352801 58.01
640.326365 109
644.398349 117.7
645.343947 77.78
647.336139 88.57
654.352452 104.1
657.315282 66.7
658.279804 119.1
659.336389 60.27
659.374401 96.06
677.341146 51.01
689.560869 65.5
694.324157 54.85
718.370626 71.94
725.400364 48.03
731.409269 70.56
744.386496 80.76
751.368906 52
753.400440 52.24
920.490548 61.64
932.091372 64.02
946.481540 64.6
END IONS

BEGIN IONS
CHARGE=3+
PEPMASS=422.592834
RTINSECONDS[0]=299.88
TITLE=150313 3544D.d, MS/MS of 422.5928345 3+ at 4.998 mins 
59.049125 261.4
212.074398 625.3
267.242933 186.7
407.239801 174.8
519.532469 10.01
746.644590 18
926.181813 15
1087.837845 14
139.074906 202.3
226.179353 448.9
299.199139 152.3
363.214955 129.5
659.207867 12.38
70.064626 140.9
227.209695 235.6
344.989364 145
404.285161 124.1
692.194607 11.01
77.039119 135.4
210.056740 199.3
273.146598 137.6
388.220090 119.9
698.563841 10.01
155.106724 119.9
164.068935 175.1
337.342502 120.5
424.302039 119.1
155.070108 115.3
213.199075 160.6
307.210228 117
424.247983 95
137.129907 104.1
193.613975 153.2
317.180004 96.29
405.304463 94.96
121.100034 101.3
180.102431 101
278.222050 85.72
424.267230 93.19
71.084689 100.4
258.154250 98.9
347.177803 81.08
361.317584 88.47
137.058065 93.03
210.116088 92.47
297.089217 71.42
407.137792 85.54
59.069082 36.38
59.090401 12.12
71.050253 11.88
89.049589 18.16
89.398027 10.01
105.069955 88.4
108.055353 85.72
109.062913 21.22
111.444986 27.76
125.059934 63.28
131.103345 89.64
131.160628 92.68
139.128611 12.28
140.998898 41.64
141.272749 32.24
151.071272 36.08
157.119288 82.26
165.147124 20.5
170.129696 56.4
193.649837 18.02
195.124969 69.25
209.116622 62.23
210.183578 87.02
212.157810 12.12
213.242012 14.32
226.221278 38.24
226.254118 14.56
257.251508 39.38
275.128000 43.14
299.243059 15.16
305.129788 31.62
305.182254 25.57
307.091906 37.08
321.145819 60
321.217462 48.03
329.171730 55.72
330.925515 22.12
331.591059 13.28
337.171332 54.17
345.024908 34.15
345.758744 16.25
347.218509 10.22
348.302572 27.45
361.200223 30.08
363.175133 81.98
365.244419 85.34
366.224729 47
367.283293 77.53
367.324526 23.16
370.245361 30.07
373.016539 41.05
377.127688 27.02
385.214541 31.78
387.199086 43.28
387.502806 30.56
388.272326 66.13
406.249668 48.25
406.344371 18.08
407.164653 41.07
422.247994 80.06
422.289581 76.08
422.334753 61.64
425.267273 55.85
425.317710 49.03
427.029379 17.05
448.111335 28.01
1296.867832 40.2
1321.419046 15
1348.772321 11.01
END IONS

BEGIN IONS
CHARGE=3+
PEPMASS=437.267761
RTINSECONDS[0]=304.653
TITLE=150313 3544D.d, MS/MS of 437.2677612 3+ at 5.07755 mins 
119.086109 268.1
258.643098 234.3
267.173763 145.9
402.221250 382.4
498.217917 34.06
635.222254 142.3
714.440944 57.67
119.049971 263.8
248.160927 177.5
287.143410 124.7
391.236404 134
635.296533 12.57
95.060247 218.1
163.149208 163.3
307.237451 114.2
361.199165 125.5
69.070484 216.3
191.105574 149.1
358.136278 100
439.272818 103
81.035190 199.1
249.055855 120.9
289.142826 93.76
439.331962 81.26
109.063916 194.7
215.182803 110.3
274.051613 93.61
401.222853 76.34
111.079548 187.5
195.137521 109
335.188647 92.12
421.271355 62.23
141.090588 175.5
256.119561 108.3
288.239124 84.55
388.918597 60.26
107.087928 174.2
227.054767 90
275.197835 73.22
395.161920 57.16
151.074151 164.9
243.228765 87.31
266.108019 71.8
389.934215 57.15
61.039720 80.64
69.113603 10.14
87.044839 140
95.085497 152.9
95.127134 12
109.103370 77.56
109.131339 10.14
119.144907 13.01
120.052664 98.53
123.554645 18.21
129.056921 157
129.090842 67.59
129.113032 16.09
135.120138 38.62
137.097717 71.4
138.062799 114.4
139.071025 145.7
139.107221 19.62
141.000391 72.68
147.062900 27.16
150.099193 66
150.112571 27.06
150.128913 11.05
151.112682 133.5
153.056914 41.17
153.090251 99.03
158.026047 120
158.085017 29.01
158.095907 18.02
161.130230 83.52
165.116898 52.78
177.051645 68.5
177.092332 14.03
179.104871 55.05
191.062114 45.24
195.062964 40.79
195.103697 53.12
199.467119 26.33
203.111235 57.9
208.031699 66.92
214.198950 52.08
215.109132 81.51
219.101971 36.09
219.122028 16.04
220.064827 80.36
221.192405 10.01
223.143302 56.2
226.060406 60.32
239.143496 18.78
239.174504 50.91
241.191330 64.05
241.217944 16
243.098083 87.27
246.140923 74.52
247.132909 49.11
250.180515 58.08
256.161430 11.05
265.142343 66.09
265.814791 16.09
267.109029 17.12
267.123023 22.57
267.229564 13.03
283.110168 31.12
284.119458 57.31
289.191070 12.2
292.188594 17.82
293.137601 34.27
293.173323 53.86
309.128322 38.97
323.036142 64.27
323.178947 38.59
324.188457 70.35
328.171913 10.07
338.244680 34.12
341.011893 21
343.189057 21
358.097444 14.05
360.057494 30.01
361.160095 18.12
367.849572 13.16
377.094571 50.01
378.225935 45.89
384.204815 47.29
393.053781 31.02
402.304436 14.24
403.241681 30.68
410.668959 10.1
441.926226 18.92
END IONS

BEGIN IONS
CHARGE=2+
PEPMASS=659.411728
RTINSECONDS[0]=296.517
TITLE=150313 3544D.d, MS/MS of 659.4117279 2+ at 4.94195 mins 
86.096741 643.1
185.165834 791.1
273.059732 200.9
387.243576 220.9
513.299815 131.5
583.337580 99.82
680.447780 131.5
782.334903 84.05
879.487531 213.6
992.578631 83.61
1105.645430 49.13
98.096634 255.9
226.181272 562.6
299.170794 194.8
418.269232 196.8
480.299712 103.2
648.243336 94.64
695.475252 109
802.478397 46.13
880.497513 16.01
1003.549687 35.82
1074.602511 36.52
72.081332 203
213.158508 364.6
305.179487 189.2
384.724873 146.9
541.371484 72.75
646.317659 85.25
755.462223 83.29
844.435235 13.56
993.562892 30.03
1105.670491 34
148.116342 201.8
182.125717 193.1
303.154786 182
413.256192 101.5
561.347977 71.8
655.153018 51.03
766.451753 54.66
993.266673 12.09
1107.656182 33.57
103.074908 184.5
240.134052 159.8
367.231760 162
413.121138 85.47
481.313517 68.04
602.290326 43.35
726.370875 45.64
1106.663574 13.01
88.075579 174.7
181.174835 133.1
346.101187 139.6
374.188841 84.93
508.325454 58.75
576.316919 43.04
738.933165 24.49
167.068586 159.2
186.085681 128.3
294.245697 126.2
444.247561 72.29
525.338587 54.6
589.285761 42.41
129.055411 144.5
199.175984 114.2
330.259150 123.9
398.266692 63.03
508.267738 53.61
608.278305 36.43
105.069960 134.8
227.172159 71.53
317.217497 116.8
400.249181 57.83
558.250505 43.81
623.278464 33.49
71.068102 131.8
180.177171 64.3
277.152865 107.7
461.276391 49.23
508.805938 42.6
624.326760 29.61
69.034448 41.84
69.047843 19.03
86.150566 11.28
86.237633 14.36
87.324528 21.41
99.045891 97.25
111.042408 92.69
113.041980 13.68
115.074645 59.15
119.580272 10.56
120.079155 97.52
123.114400 65.64
130.082562 29.34
136.074432 87.11
136.088649 38.9
144.026521 46.73
148.202065 13.16
155.068460 19.44
158.091171 14.16
167.992855 124.3
177.075555 25.15
181.624630 30.82
182.162673 22.02
183.112785 26.12
185.272923 10.56
196.170444 63.42
199.298551 15.04
199.596115 27.41
200.180050 51.69
204.138685 58.22
208.602347 14.53
210.182905 36.1
212.171261 17.23
213.679765 34.68
214.158064 17.02
226.151646 28.32
226.246248 11.04
226.268087 13
228.135061 61.45
233.116050 30.35
252.671663 10.05
253.809757 15.57
254.154565 11
270.141638 79.05
281.099092 21.01
283.056826 14.12
284.109369 12.5
291.121280 69.2
295.238387 36.12
312.703186 26.32
313.115647 43.23
317.268528 14.21
322.246710 16.1
323.159123 57.37
326.247640 75.12
327.167680 47.45
327.186695 23.02
341.218927 65.79
343.210492 18.88
343.235600 11.21
346.177435 11.68
348.220893 26.47
367.205943 76.3
368.113815 16.12
368.240036 59.31
374.227115 10.05
382.234925 34.59
387.300448 20.02
388.108618 13.6
398.238934 22.1
401.258777 34.74
419.176243 17.23
419.263493 20.89
432.142150 18.47
433.215185 29.65
435.223363 26.92
459.258265 16.78
460.738361 12.16
462.234160 18.92
464.212257 26.06
511.319944 32.24
543.197766 38.41
545.250730 33.06
563.512744 12.75
576.338708 20.62
645.318681 22.15
END IONS

BEGIN IONS
CHARGE=2+
PEPMASS=659.411728
RTINSECONDS[0]=294.035
TITLE=150313 3544D.d, MS/MS of 659.4117279 2+ at 4.90058333333333 mins 
86.097581 1239
185.163770 709.5
299.172702 233.7
466.301490 108.2
508.350810 125.1
576.329748 223
694.420828 154.3
801.455410 54.82
879.507130 93.42
992.572223 200.8
1107.669645 52.01
1207.732730 31.13
147.112949 354
213.159061 622.3
305.183728 138.6
445.163740 94.02
480.315683 117
581.341240 111.6
687.432745 145.1
773.489145 36.04
880.499143 73.26
1061.661073 44.45
1075.617847 50.19
72.081396 275.2
183.112757 243.4
367.174455 112.1
463.234166 85.54
499.283917 81.05
600.176053 77.57
712.401139 64.4
861.482020 23.02
959.036547 68
993.562183 43.81
1108.664541 34.27
119.048961 248.4
199.179717 171.7
289.176839 106.2
412.256264 78.35
553.325895 62.09
662.370027 51.93
686.332875 52
889.482435 32.8
976.546326 35.78
1105.648370 33.88
157.083238 204
227.091285 133.1
272.122727 96.42
380.301397 76.84
570.316926 51.84
582.334330 47.54
704.394567 51.11
886.535636 31.23
987.981842 30.89
1159.716025 31.56
98.095817 144.7
215.158530 125.6
336.163141 87.8
409.276737 67.36
530.304873 39.08
620.359606 40.96
688.391649 49.16
957.549559 29.02
978.545585 25.24
1106.650557 21.11
84.078200 135.1
268.198361 115.2
341.190010 86.29
417.215456 61.52
512.314646 38.59
602.335976 40.38
732.409755 47.29
881.495735 26.35
993.144654 14
158.091544 118.1
198.083872 113
316.147837 82.63
431.227802 60.13
568.355275 25.2
620.316999 38.12
730.405020 45.18
962.522608 22.45
1004.550044 11.2
87.100204 110
191.164847 105.1
342.221188 80
423.220057 60.12
505.246368 25.01
644.020311 31.41
766.449464 42.04
957.581868 12.07
129.101115 106
186.166767 97.96
280.127521 74.06
419.265554 60.05
560.534269 16.8
634.315458 30.19
672.398956 39.75
891.456737 11.12
72.153295 31.16
72.253735 16.1
84.117825 10
86.146296 20.05
86.836744 15.28
87.225025 29.6
87.282309 28.79
87.523604 11.32
95.085051 81.62
110.016533 10
112.564768 16.01
119.081173 19.25
119.111558 10.04
123.103237 68.08
124.036256 73.96
124.732881 35.64
136.074723 101.1
137.094269 53.04
141.063517 85.01
151.094749 50.52
152.151989 72.57
162.142496 15.48
162.887852 17.12
171.050210 35.41
185.219024 14.01
185.503300 16.05
187.482323 35.19
191.499961 14.4
197.080434 12.35
211.186657 53.92
213.516513 19.56
215.197498 16.41
218.992279 66.12
225.155282 91.74
227.137498 11.38
227.174866 57.03
228.134943 83.36
249.153115 90.08
249.163808 68.17
253.195918 75.26
254.149447 75.8
265.141858 97.26
265.174123 21.07
267.161729 86.75
267.542134 28.25
277.150302 25.32
278.194901 41.07
285.102439 22.78
285.117472 12.5
285.151586 42
287.125077 59.56
299.617547 28.35
299.640617 20.5
301.252330 12.36
303.155745 34.48
304.117292 62.02
305.113469 55.42
305.544329 10.01
316.184274 16.01
323.791041 32.23
336.106361 31.65
340.217197 54.47
343.087974 57.2
343.570112 20.02
349.152546 42.51
349.607811 23.12
350.200185 69.51
352.191363 58.93
356.125436 49
364.183195 48.29
364.214809 14.78
365.189616 34.78
365.943258 44.33
368.318551 13.02
371.114324 43.35
376.926266 24.8
385.056984 51.19
385.243295 51.28
386.207485 49.5
390.235964 47.05
395.242421 32.44
396.222764 56.33
417.179945 55.19
418.456276 22.04
439.222366 30.38
440.293897 44.34
443.649898 15.08
460.460937 20.48
462.229274 56.34
463.101514 14.53
464.295966 59.09
466.367283 10.12
470.370373 11.06
510.055666 16.09
511.456091 16.01
511.684387 11.01
531.539179 14.15
547.265824 15.22
576.033977 10.67
576.430837 13.56
581.528147 21.61
583.058318 13.89
593.642311 22.29
616.576786 21.45
616.608852 11.38
630.306629 21.52
644.351133 12.75
688.435451 11.01
694.501763 14.78
698.330843 31.33
770.443262 11.14
1352.031798 10.01
END IONS

BEGIN IONS
CHARGE=2+
PEPMASS=659.411728
RTINSECONDS[0]=290.549
TITLE=150313 3544D.d, MS/MS of 659.4117279 2+ at 4.84248333333333 mins 
86.097329 2.076e+04
185.165367 1.276e+04
299.171828 4163
418.266582 2421
462.235990 893
581.329503 2279
694.411293 969.2
765.447453 783.8
879.494207 1488
993.577133 1084
1106.663341 569.9
1217.665764 124.9
72.081861 3150
213.160400 1.095e+04
305.183629 1911
412.255136 1384
558.290010 502
575.314420 686.1
671.375244 413.4
767.455632 220.9
880.494134 1342
992.581560 930.6
1105.662362 534.6
1205.738297 41.01
136.076289 1571
199.181226 2194
326.244806 1786
367.234577 529.5
530.304894 406.8
582.330740 590.9
688.401919 372.1
846.444910 174.4
881.493463 246.3
994.580373 439.3
1107.661005 209.3
147.112484 1271
186.087135 1885
341.221028 1500
384.261132 516.9
525.338698 269.3
583.336274 378
695.417014 299.9
766.456580 154.1
862.467713 237.9
977.543074 153.2
1060.633417 74.82
87.100761 835
218.150216 1529
300.174952 780.2
445.208738 498.8
461.275775 254.7
576.321382 289.8
747.441621 195.7
800.427226 152.5
890.469060 110
975.566249 146.1
1062.283196 60.39
129.103079 776.6
214.162516 1414
277.154137 608.7
364.186792 485.3
499.289104 252.7
643.382012 286.4
715.373597 180.2
770.459611 102.9
863.457364 103.3
976.561588 132.3
1109.596576 56.29
73.083803 462
186.168222 1215
306.185921 563.3
413.260137 432
521.318917 250
634.353395 214.3
758.401725 134.1
759.446180 96.82
861.484442 91.05
995.595042 105.6
1093.618441 56.01
84.080733 441.9
227.175841 1000
327.246855 546
417.213252 400.1
463.239019 179.3
607.387560 199.8
666.396881 129.6
798.443490 85.78
881.449586 86.29
1002.543837 79.33
1087.646155 55.54
158.092685 422.7
249.160037 970.6
281.224723 536.9
368.237650 280.5
511.322506 175.8
644.384747 179.4
741.406282 115.5
775.431494 82.67
880.595655 86.01
1003.531220 52.36
1090.654516 48.23
130.086113 412.8
228.135180 906.3
271.177652 496.6
369.293131 278.4
474.284450 152.1
559.288726 168.5
712.472152 115.2
774.514668 82.56
859.086568 83.57
1074.612610 39.72
59.049131 146.2
70.029511 100.5
70.361382 39.16
72.118358 98.14
73.325792 55.3
73.789136 58.81
86.158246 68.33
86.234857 77.09
86.485508 55.55
86.511630 62
86.632043 40.85
87.055563 356.7
95.050398 255.7
97.063480 231.7
99.043042 42.16
99.079654 213.6
100.075327 156.7
101.108231 54.23
111.042022 91.29
120.574667 98.09
122.074278 50
131.084463 343.5
133.085907 41.01
135.078042 122.3
136.124041 41.94
136.252508 47.81
136.983497 35.23
137.076698 240.6
137.092418 155.4
138.279285 41.64
141.065867 406.2
141.099132 67
146.128362 101.3
149.118357 75.89
154.159354 75.68
155.117649 164.2
157.134145 108.2
157.167386 234.6
158.138323 150.5
159.078205 332.1
159.100099 212.4
163.111744 124.5
169.084180 125.8
169.131771 157.1
174.130232 155.2
175.085781 38.5
177.057522 71.63
179.142551 285.8
181.165515 79.9
183.111789 572.3
185.126463 216
185.222891 256.6
185.273435 50.25
185.844875 38.2
186.236873 58.14
186.992933 143.8
191.104377 51.44
193.155251 75.22
194.089998 40.64
197.117822 47
200.138920 246
200.184013 453.6
201.125334 536.6
210.146234 120.7
210.166404 74.33
213.407103 52.68
213.521241 45.76
213.797968 41.02
215.157752 74.02
218.070080 123.2
219.143803 154
224.056292 113.7
224.147887 43.05
225.196004 52.05
229.246672 70.67
236.106245 169.5
237.124825 289
237.158599 77.69
238.080119 79.9
238.113628 61.71
241.164077 68.7
245.124638 110.1
245.999859 122.4
250.162419 165.6
253.189647 166
253.228020 514.2
254.150661 800.6
254.232118 72.27
255.104012 72.05
255.133128 41.88
255.151175 113.5
256.130360 73.82
258.104729 70.46
258.127183 80.48
259.133298 40.89
259.172332 112.1
265.151317 40
267.241328 72
271.100304 131
272.164640 137.1
273.135902 130.6
275.170309 146.8
276.173546 49.19
277.086872 130.4
277.222102 83.69
278.161522 137.2
281.163563 102.2
282.145484 226.1
282.166509 189.6
282.221041 78.64
283.180780 35.49
287.172161 159.1
288.170810 115.3
290.167269 93.16
294.188767 36.22
296.158274 108.1
298.218144 75.27
299.259585 60.15
301.176463 67.47
301.212349 106.9
301.301544 67.15
302.181801 72.25
303.172068 135.8
307.184579 105.3
308.197102 44.21
308.227960 41.98
313.219238 205.6
314.192600 49.57
315.161259 62.76
316.194429 143
317.001450 36.35
317.223949 56.04
319.161962 49.02
322.194287 174.3
325.189504 91.12
325.224929 100.5
326.148728 236.5
326.333495 36.01
327.164434 148.1
327.210548 163.6
327.766953 44.47
328.252160 96.09
329.149232 68.14
329.173205 90.04
329.484746 46.59
337.224297 37.24
338.172717 45.17
341.180729 144.4
342.217114 40.61
345.154581 52
345.212649 68.48
346.176739 128.5
346.220647 107.3
348.076737 50.62
348.192243 386.1
348.631371 36
349.149048 107.4
350.146482 63.17
353.051398 106.2
354.233306 91.18
355.193960 45.08
356.113903 79.31
356.151729 38.72
362.820816 48.44
363.241067 38.12
365.260037 207.7
366.252071 160
367.149916 66.56
368.192384 45.56
369.244696 164.3
370.010841 40.62
370.214225 173.2
374.253105 51.02
375.166368 61.11
376.185380 230.7
377.223506 111.2
381.218196 53.38
382.261173 70.47
385.262754 193
386.214555 59.69
389.215874 238.8
390.202730 49.08
390.233633 244.1
391.199471 246.4
392.757023 44.54
394.245543 74.37
395.224656 260.2
395.275536 186.9
395.375278 36.47
396.229087 248.8
396.969670 47.39
397.244505 131.8
397.586398 37.61
400.253282 90.6
401.121441 216.2
401.163613 45.29
401.253178 86.35
402.263198 57.01
403.193148 57.01
407.224536 38.27
410.281917 65.06
411.196075 130.9
411.219166 115
411.329970 63.23
412.211232 55.88
412.518996 46.45
413.005207 40.78
416.255288 143.5
417.255519 162.5
418.216289 64.16
418.768722 61.93
418.927512 41.34
419.271580 140.9
420.033151 40.29
420.268811 98.33
423.219538 68
423.266301 183.9
424.219540 36.6
425.242332 146.9
425.348853 45.18
428.249695 90.15
433.279182 105.5
435.233152 51.56
435.294351 65.59
437.251969 83.01
438.398859 69.28
439.228555 112.1
440.280909 36.25
440.332828 65.51
443.628242 39.26
446.206566 52.69
447.263155 112.6
449.270039 69.55
450.268332 56.56
458.294694 155.5
459.267575 67.17
459.301688 73.62
461.405429 72.38
463.060053 46.06
463.279538 76.07
464.234562 68.42
464.286558 89.2
466.256421 75.04
466.295122 44.22
468.282864 77.56
472.225542 68.65
473.200471 95.46
474.203388 37.88
475.056495 39.04
477.267218 40.49
479.272140 97.79
479.334700 113.5
480.206713 38.23
480.313898 127.9
481.277503 133.5
481.332893 120.1
482.315069 101.2
483.278554 49.89
483.325844 111.5
485.272538 36.24
489.272149 36.75
494.296726 50.04
496.791847 49.07
497.287543 85.8
497.346625 138.4
500.287062 63.01
502.284004 53.57
503.324396 63.33
504.293247 62.23
506.256236 146.2
508.305206 38.17
509.275294 64.54
509.312290 75.4
509.373483 40.21
516.261461 45.85
517.316730 41.08
520.309760 129.3
526.344554 97.04
527.274660 52.13
527.344932 51.06
527.711127 41.04
529.279253 82.12
531.257715 150.2
532.302593 56.05
540.273835 98
541.272845 75.88
542.322861 47.58
543.281312 37.11
545.297131 106.5
547.320791 138.6
548.305566 85.09
548.330140 107.4
549.266682 51.05
549.324280 123.7
551.154284 148.4
552.314146 84.4
553.294841 125.1
557.327836 90.95
560.035495 53
560.234039 65.01
562.355548 71
563.324095 155.8
564.318178 35.2
566.340694 41.43
568.334477 45.17
572.340080 69.38
574.352287 85.24
576.279663 51.06
577.321594 63.37
578.284058 47.11
579.386103 62.72
584.471382 65.12
585.265931 158.2
591.315874 153.3
593.310449 62.57
593.404646 41.49
600.336957 147.1
601.316984 66.28
602.289271 111.8
602.387486 48.73
604.387388 67.45
606.390310 83.28
618.339423 98
619.337114 39.51
620.370131 58.89
620.405042 52.56
621.393764 165.1
624.413457 59.24
625.401252 48.1
626.355736 44.07
629.324837 37.52
629.367022 52.33
638.411584 63.85
641.307074 49.64
644.279505 42.09
644.342513 142.3
645.339897 153.4
646.343358 122.3
647.338607 93.5
647.790830 85.31
651.377043 36.43
652.432290 35.12
657.348038 46.67
662.388601 112
662.729986 92.75
665.401104 76.01
666.436086 103.5
672.386504 54.03
676.398876 38.88
689.371545 78.45
690.400127 110.7
691.399315 88.12
696.048733 48.17
696.417646 54.4
697.424859 47
698.388422 43.01
699.373060 63
701.865888 68.91
704.387564 48.29
713.413025 72.23
717.381875 51.07
717.421487 37.28
730.414536 51.09
732.345372 71.01
735.492620 46.11
746.491035 89.44
748.437215 67.76
756.467453 81.65
757.074613 35.41
765.761869 39.12
768.396802 35.36
768.446918 60.17
769.410770 72.51
772.686656 35.09
784.485180 42.52
784.917569 58.57
785.468222 58
787.403778 67.53
802.475005 48.18
810.442338 58.4
812.476892 57.56
841.266959 44.9
848.466626 48.11
874.185687 38.77
880.814958 80
882.488947 56.8
948.546612 40.05
1108.656989 39.49
END IONS

BEGIN IONS
CHARGE=2+
PEPMASS=659.411728
RTINSECONDS[0]=288.067
TITLE=150313 3544D.d, MS/MS of 659.4117279 2+ at 4.80111666666667 mins 
86.097484 2.95e+04
185.165447 2.215e+04
299.172004 5511
418.267468 2590
558.295567 542.7
581.330984 2762
765.449867 1243
862.472534 281.2
879.493545 1896
992.579133 1458
1105.661091 1053
1204.727064 118.2
72.081815 6368
213.160171 1.648e+04
305.182790 4157
412.256624 2355
530.294067 474.5
582.333240 1472
694.412784 1023
775.487704 194.2
880.496780 1008
993.578947 754.2
1106.661475 499.7
1207.743064 46.52
87.101180 2372
199.181331 3620
326.244264 2534
462.235523 1299
480.319833 407.7
575.319156 796.2
766.458174 506.1
861.485623 191.1
881.493467 304.2
994.583528 399.9
1107.656936 261
136.076095 2254
186.169118 2306
341.217888 1561
395.226251 884.9
497.342221 395
583.333400 320.5
695.417818 482.7
775.436015 185.5
962.536058 97.4
976.559794 163.5
1088.650288 116.1
147.113342 1703
186.087196 2142
277.155654 1495
390.241198 855.2
481.324327 367.2
662.351807 316.2
688.400993 215.7
780.428002 159
888.514182 97.16
975.553623 131.2
1090.636561 83.64
129.103120 1463
227.175887 1982
367.234370 1288
463.236560 771.9
531.255438 346.2
624.409547 232.6
700.348286 204.3
847.466955 130.8
882.504098 87.34
1003.535711 125.4
1107.764679 61.03
84.081714 821.4
214.165683 1854
300.174153 1199
417.212658 648.3
508.314497 342.5
644.338807 225.4
696.420722 204.1
863.471391 120.5
884.530823 86.32
1004.533675 103.1
1108.660132 47.72
86.136466 766.3
218.151705 1385
348.192932 914.3
384.266003 431.6
494.297657 310.8
643.381898 218.1
715.374799 196.2
864.473845 117.9
881.044734 85.52
995.573236 72.6
1108.826361 45.11
157.132852 668.5
228.135503 1282
306.186619 892.8
413.261320 382.9
536.342675 284.8
586.293650 192
690.404969 155.8
846.478089 106.1
959.519302 68.33
1000.931219 56.44
130.086914 571.2
200.139981 1256
282.146604 659.1
446.212599 361.7
525.339583 278.9
574.352812 185.1
767.446438 137.8
802.448438 105.5
890.471409 65.39
975.499953 56.19
72.117803 154.3
72.138794 78.22
73.086275 164.4
73.183232 44.15
81.068333 56.49
86.210017 61.06
86.406944 55.69
86.558431 62.32
86.647851 63.12
86.752360 53.23
86.911394 52.09
86.950411 52.01
87.057312 359.6
88.039674 66.05
88.103987 210.8
93.754075 53.03
101.106594 197.1
111.118816 96
119.053380 104.8
129.056059 49.29
131.080127 92.52
131.090919 49.49
131.118549 216.1
136.276891 48.01
137.079383 206.3
138.089816 125.6
139.075166 88.54
140.081971 101.1
142.069637 153.4
148.087523 51.65
151.145287 168.4
152.141803 160.1
153.063424 63.92
153.092380 116.3
153.659405 46.37
156.103260 108.9
157.168953 147.9
158.092839 491
160.081910 151.3
162.135466 109.5
169.060825 58.62
169.085092 204.2
173.128182 157.4
180.145040 51.12
182.151578 77.69
183.113573 238
185.129166 655.6
185.223982 410.2
185.365771 51.12
185.520840 77.33
185.808486 74.6
185.931255 52.77
186.020651 47.13
186.124538 294.4
187.091951 288.4
187.172177 167.9
189.119680 81.08
195.150217 66.39
197.153071 184
198.027110 108.9
199.251567 74.92
199.595467 44.81
199.899180 99.59
200.184966 463.7
201.127931 247.1
202.124114 95.37
204.142581 68.05
210.148515 85
211.108323 538.2
211.175672 64.44
211.224913 56.72
212.791047 61.29
213.120524 113.6
213.225158 272.8
213.374708 45.16
213.424259 49.45
213.516989 60.23
213.860955 68.6
214.782084 55.21
215.171378 201.9
215.379467 47.92
217.085974 53.19
219.109435 48.88
219.155201 124.5
223.143929 82.24
226.152948 139.7
228.177517 197
229.137936 287.1
230.145682 210.9
237.121971 49.03
237.158403 60.9
238.128164 86.91
239.174012 67.98
240.134603 90
244.199844 140.1
245.156219 51.72
247.891206 64.09
249.159652 1112
250.159870 120.2
251.129045 73.03
253.165125 61.67
253.191200 142.6
253.226602 272.3
254.150975 993.2
255.162268 96.42
257.130586 67.66
259.142948 63.08
260.195804 65.97
263.130262 63.12
265.119425 155.6
265.155787 150
266.158686 54.23
267.243930 77.06
268.198699 80.86
270.087806 57.09
270.188006 62.95
271.175980 460.5
272.164465 175.4
272.186012 113.1
273.118540 106.5
275.168753 72.28
277.448337 78.83
278.155898 217.3
278.774678 54.8
279.095910 61.82
281.159289 176.3
281.223792 275.2
282.226980 164.1
287.171696 305.9
291.212266 52.12
295.238977 169
296.197105 112.3
297.154625 66.53
298.150372 63.48
299.239636 120
299.553253 58.23
303.170455 184.2
304.170759 75.6
305.255224 79.86
305.637818 58.57
307.117653 74.08
310.175880 73.48
315.164736 137
317.228228 137.7
323.209284 45.24
324.206884 122
325.192410 110.4
326.141359 56.12
327.166909 243.9
327.245972 651.4
328.169145 110.8
328.254486 47.28
339.235555 124.7
340.259113 148.2
342.170355 48.89
342.213936 184
344.194376 52
345.009694 85.11
345.217060 70.74
346.174980 488.1
346.219652 54.37
347.177652 145.1
349.149283 207.2
349.194171 164.7
350.193993 60.48
351.202998 58.24
352.207816 74.81
352.261352 101.3
353.216144 76.43
354.229187 136.1
354.263631 147.6
357.253640 50.22
358.178930 63.56
359.209409 65.29
363.196756 184.7
364.188169 473.8
365.157812 65.79
365.186367 102.9
366.299585 54.01
367.312106 77.13
368.192064 156.5
368.234325 119.1
369.212172 321.9
370.242354 108.4
375.202616 137.3
383.218991 122.2
385.257822 198.6
386.206200 83.06
386.259566 44.39
388.205684 227.4
389.218591 117.8
391.198587 176.7
391.247533 115.3
394.202730 119.1
395.263008 343.8
396.230846 130.7
396.266970 156.1
396.476785 51.07
397.279968 124.3
400.183569 97.2
400.254455 304.4
401.246711 97.48
408.295954 58
410.203495 141.3
411.051122 58.73
411.290267 52.19
411.335791 236.7
413.328550 56.7
414.242815 56.08
415.231129 45.05
416.256506 135.1
417.789825 60.12
418.184246 55.02
418.214911 66
418.347669 44.21
419.189010 51.44
419.218800 78.08
419.268924 199.4
419.376437 61.41
420.268370 169.2
422.232029 48.62
424.232698 101.7
426.241796 83.19
426.305334 54.25
427.200074 73.96
428.245172 119.3
429.208371 59.94
429.246116 74.07
430.199046 77.68
433.276235 134.4
434.240694 307.6
435.220715 344.5
435.239873 267.3
435.287917 92.9
436.220191 112
436.249138 66.04
437.247951 102
438.240651 45.17
439.229121 178.5
440.244703 144.2
440.332367 69.34
441.224303 89.32
443.261336 133.5
444.230183 54.82
445.206159 48.09
454.266556 80.81
454.300476 92.72
457.235937 86.25
459.254623 107.6
460.260652 102.3
461.276458 135.2
464.289737 133.6
465.285135 114.2
465.334997 51.48
466.302148 92.16
467.306506 55
471.250473 57.57
473.201365 150.1
474.277977 185.2
476.280108 101
477.271624 208.5
477.323005 137.6
478.184820 56.12
479.272557 180.3
481.276364 156.3
482.315302 57.27
483.287309 78.2
484.272272 98.05
485.278049 107.8
488.257682 157.1
498.345369 195.9
499.286560 122.8
499.347643 73.8
501.780365 57.56
505.240040 75.44
505.272388 106.4
506.246920 61.79
506.306772 51.61
509.310766 52.55
510.360146 59.33
511.336676 76.05
512.362508 61
513.647419 44.29
521.272109 45.25
521.316568 179.9
522.306267 87.16
526.341614 215.3
528.328253 77.03
529.299297 164.9
529.332708 177
531.303133 271
532.256092 79.17
535.284276 50.67
537.308923 51.12
539.320274 48.32
541.235697 72.57
544.337392 113.4
546.357491 49.14
547.322762 178.9
547.359758 129.4
548.314553 240.2
549.262154 97.78
549.336379 131
551.340284 146.5
552.317074 247.2
553.311799 51.22
557.305321 175
559.295756 84.05
561.343602 97.55
563.320762 236.1
567.349165 95
576.313398 180.4
577.322662 90.88
578.300010 60.85
579.380270 90.9
580.899152 86.16
584.333580 88.19
586.701719 60
587.313329 87.51
591.306474 69.42
594.315426 65.84
595.343782 72.45
595.391430 76.01
597.408958 95.07
598.354087 82.26
599.031611 45.21
602.297320 84.76
602.418750 110.3
603.288045 73.6
607.375090 51.6
612.369363 108
613.367423 49.35
615.378613 53.04
616.311433 74.28
618.362442 50.26
620.419614 83.99
625.402982 171.3
626.347760 68.05
627.306536 49.47
634.346994 63.19
634.377766 60.3
635.378363 56.33
638.416043 58.09
642.883686 100.5
645.336640 166
646.337631 57.96
647.378527 68.16
654.371347 105
657.355192 69.27
661.396581 116.6
664.351956 56.76
671.374218 145.7
672.378949 81.82
676.407130 54.43
684.408321 114.3
687.422547 49.1
689.395986 63
697.430493 118
699.363844 122
701.355488 130.7
708.453690 76.56
712.395514 88.59
716.353433 129.6
717.371054 60.06
730.404123 70.34
736.203351 60.63
747.439332 62.79
748.437724 47.21
749.381654 77.41
757.413269 77.81
757.462908 126.8
758.426880 45.45
767.048330 56.63
771.442060 69.37
776.442763 101.1
802.483953 84
811.423529 53.61
825.482104 45.06
828.448702 52.67
829.456090 49.08
845.439780 58.08
848.367930 81.05
864.366508 48
871.494034 83.92
890.522510 57.72
890.689766 44.14
930.524186 57.06
1002.557234 55
1002.798648 50.13
1023.559305 51.01
END IONS

BEGIN IONS
CHARGE=3+
PEPMASS=441.894043
RTINSECONDS[0]=162.644
TITLE=150313 3544D.d, MS/MS of 441.8940430 3+ at 2.71073333333333 mins 
158.026583 309.1
185.117569 201
341.016007 215.5
424.205509 70.62
547.257675 43
615.298627 60.01
84.042836 204.9
247.037973 124.6
345.510742 105.4
434.192154 57.88
545.339214 23.12
641.329757 50.41
89.059142 185.7
212.638214 81
284.292719 83.44
439.240752 39.13
545.373054 23.12
609.833673 38.45
135.078534 180.1
212.071444 67.77
346.884258 69.56
424.330260 38.27
530.304263 10.07
614.456532 32.27
136.021058 156
228.046825 55.05
316.163170 52.04
399.573975 18.04
656.397259 23.78
93.071058 151.1
181.087823 52.33
283.126977 43.31
119.035755 121.1
231.094107 43.02
281.046600 41
71.085438 118.2
195.137252 34.67
275.809865 15.12
127.113177 103
234.146103 30.37
345.590034 10.24
73.047385 102.7
214.025175 19.66
71.106353 18.01
73.069894 12.2
89.107178 11.06
93.097912 20.33
119.085756 66.68
121.098442 64.29
136.053668 10.03
140.423540 10.02
141.088172 48.61
147.352895 40.17
147.364719 18.78
154.047495 31.6
175.180074 17.18
181.496021 15.04
181.524154 14.02
226.216401 11.78
247.118268 13
END IONS

BEGIN IONS
CHARGE=3+
PEPMASS=449.909332
RTINSECONDS[0]=203.84
TITLE=150313 3544D.d, MS/MS of 449.9093323 3+ at 3.39733333333333 mins 
149.022855 752.7
167.034008 239.6
349.170674 189.7
383.539619 220.7
475.167124 111.3
641.394818 120.5
709.303647 189.9
853.466168 36.69
917.443389 64.82
1060.529959 28.52
129.102160 397.2
187.094301 230.8
344.040965 143.8
429.898202 119
525.282577 104.8
634.384387 93.25
707.321665 188
808.371382 23.52
1058.589969 20.78
72.083000 361
174.086848 187.1
282.181594 136.5
435.252842 112
480.205376 83.38
610.273442 83.88
708.309229 135
846.450686 10.01
150.029953 319.9
197.129013 185
322.177423 99.65
411.232231 110.2
466.267720 74.2
609.326867 44.84
663.387184 87.67
158.026359 268.3
228.170467 176.1
301.127894 84.11
377.194400 109.9
554.294420 72.04
562.229885 35.31
707.808808 27.82
130.105529 255
252.167077 159
337.166965 72.1
416.189647 100.1
479.229333 71.09
583.724441 34.52
711.360057 23.56
104.053203 209.7
256.164804 155.3
357.065205 71.27
396.194758 88.91
461.214661 63.88
562.343755 33.05
707.995774 22.04
61.039196 196.2
235.091243 134.9
351.174850 53.14
441.326714 84.45
467.744191 63.79
593.235607 12.25
710.328249 20.56
88.041340 171
239.099058 124.5
354.162986 51.31
432.160834 83.66
528.354945 54.67
581.350560 10.56
718.321680 20.04
147.113770 145.8
189.072963 120.7
278.742058 43.67
410.208691 76.51
534.761919 52.52
708.523719 11.01
71.085044 120.6
71.387081 25.41
72.128404 17.04
84.079510 34.04
115.073972 94.84
121.027058 139.7
121.060197 12.02
125.107299 116
128.784985 43.47
130.139272 30.17
130.155307 11.01
133.057990 100
147.146072 11.01
149.069367 38.1
149.271365 32.8
149.532530 17.11
150.073091 24.47
150.092302 15.12
153.503954 23.88
156.077274 136.9
157.063057 86.76
157.095336 12.12
159.113842 46.8
160.109047 133.1
160.141939 11.08
169.650591 14.29
175.091694 41.23
181.563136 17.23
184.074866 52.01
184.712418 25.48
186.348095 11
187.218540 11.07
188.492828 13.47
190.768670 15.29
196.104785 88.78
197.092450 32.48
197.167268 23.09
197.210670 12.01
198.125085 49.24
201.106347 33.13
203.067506 29.04
204.264539 29.45
210.123530 53.69
213.163984 52.03
216.136762 31
219.077042 69
221.286129 51.43
225.525106 42.27
226.124216 104.7
227.207187 76.99
228.231922 15.44
233.117513 61.84
235.132445 10.09
241.185474 24.37
242.181633 64.5
244.161915 22.04
247.129883 20.21
252.238145 12.17
256.145250 72.59
282.232363 13.04
291.397598 17.66
291.611460 18.29
293.253423 20.36
307.225830 13
312.071327 17.78
313.028878 23.17
321.184259 14.78
338.198656 34.19
343.012461 42.2
348.183013 27
348.709552 16.14
349.053840 21.64
349.073271 14.25
357.117693 19.82
358.601481 17
383.627332 11.25
383.650434 10.14
385.185517 63.31
393.129249 37.23
400.985582 39.11
403.269044 53.44
413.142922 56.23
430.701876 18.04
431.576466 15.16
441.373197 16.01
441.792601 23.01
445.484631 27.15
451.209116 56.48
452.209139 16.12
452.265631 25.89
453.261401 16.8
454.779601 43.27
465.509528 28.07
466.304506 15.02
481.235747 39.08
486.208720 44.92
490.458940 20.6
498.210595 41.86
524.788882 47
528.486512 14.04
542.889006 17
556.471386 21.56
END IONS

BEGIN IONS
CHARGE=3+
PEPMASS=449.909332
RTINSECONDS[0]=201.358
TITLE=150313 3544D.d, MS/MS of 449.9093323 3+ at 3.35596666666667 mins 
129.103347 2193
174.088200 998.7
283.141190 639.4
385.154621 234
479.227936 510.3
610.268895 321.2
707.320349 1215
806.389681 477.8
936.477579 122.2
1057.559325 54.75
1060.553505 28.35
1309.339263 19.05
70.065761 1170
242.191123 654.7
348.189116 567.1
369.252887 218.8
468.746959 294.5
574.818871 228
708.322235 741
807.396068 190.2
934.487955 70.88
1047.572196 45.14
1115.565400 22.45
87.056317 1168
234.145045 634.8
354.167528 509.3
380.180146 199
524.289387 233.2
579.301458 156.6
689.309405 219.6
809.391337 75.08
938.495995 55.64
1058.538342 25.41
72.081648 1011
187.108188 468.1
331.159463 451.8
428.550899 197.3
524.784671 198.8
589.333189 141.4
709.338615 128
808.386013 73.12
916.469455 50.37
1000.549061 22.78
104.053746 946
167.033457 401.5
301.153251 337.3
397.219083 193.3
467.749398 181.3
622.831821 134.8
709.312556 115.1
779.356199 37.85
918.457273 36.69
1058.582911 17.14
149.024538 909.5
201.104417 397
341.255912 250.9
425.219586 189.1
525.789067 157.4
573.818917 132.3
691.298528 89.27
810.860256 33.49
938.242700 28.94
1041.563477 10.12
157.062961 661.4
256.165342 389.3
269.101812 187.3
444.897608 178
547.316620 156.2
639.305262 124.3
690.290973 83.49
791.889006 32.23
924.276963 22.52
84.081568 631.6
202.083458 336.1
354.662360 181.6
360.141672 150
557.306024 154
607.346699 122.8
692.314304 76.9
819.370607 29.25
937.485613 12.21
86.098626 625.7
183.148082 288.2
313.253781 180.9
431.089757 130.6
468.243371 143.4
565.337898 120.3
674.379638 46.47
790.368656 26.33
936.654581 11.01
159.113586 406.5
184.072036 239.4
284.136575 172.4
440.318158 129.6
474.186953 139.3
609.831287 106.2
693.297750 30.02
809.054882 25.27
60.045241 130.4
70.030736 182.3
70.113277 34.38
72.129636 14.04
72.347044 10.88
72.446332 24.82
73.028856 103.8
73.046719 250.5
73.085531 107.6
73.962109 25.07
84.041382 43.3
84.130664 15.48
84.229637 34.05
85.038722 199.4
85.065366 17.07
86.147306 17.01
86.194313 20.45
87.096634 34.73
87.109348 20.32
87.588005 20.22
87.776466 29.12
88.040461 115.3
88.057739 31.14
88.410279 19.56
89.043626 98.18
96.073193 91.09
97.025723 60.38
97.044439 17.05
98.024423 144
98.055523 10.16
98.095115 27.01
101.651421 14.01
104.098109 26.01
105.057635 43.15
105.336571 22.82
109.067056 21.57
109.099725 257.1
110.056829 19.12
113.137748 42.04
117.038295 185.8
117.092010 10.09
124.075432 177.8
127.264012 28.8
129.067004 134.3
129.149523 51.42
129.283202 10.07
129.409865 17.02
129.435987 19.78
130.097993 182.8
130.349915 53.13
133.982824 20.02
137.047773 129.7
137.082366 15.29
140.033373 58.22
141.100810 57.11
142.060033 33.67
147.113911 137.6
148.078039 43.82
149.077569 30.6
150.024073 68.22
153.103034 207.9
153.161272 12.05
154.277563 12.08
155.047984 67.01
156.076342 131
157.117143 34
157.173523 19
157.400495 35.59
157.431061 26
157.746546 131.5
157.784528 12.38
158.073640 15.02
158.380090 29
158.403788 39.78
159.846087 14.32
161.255101 53.97
161.368056 32.01
164.087865 168.8
165.094203 12.03
167.079026 224.5
167.103966 36.03
167.207164 13.03
167.441288 27.46
168.110661 88.45
169.092026 15
174.163630 18.14
174.187134 10.17
174.303443 23.19
174.388792 39
175.109580 90.8
175.143513 13.01
177.945668 14.03
181.094901 87.41
181.130864 28.94
184.152216 193.7
184.395980 12.1
185.053737 46.02
185.078482 56.45
185.165759 153.7
186.590628 25.43
187.166315 11
190.002046 32.4
197.086046 74.01
201.146857 11.56
201.710990 47.23
202.128814 22.03
202.153358 11.18
202.724908 15.41
203.014926 11.47
203.105265 81.36
207.085630 138.9
208.105319 86.73
208.949220 45.48
213.123519 66.12
213.158679 99.01
215.092338 173.5
216.129588 31.89
217.117184 54
217.137352 131.2
219.657759 184.6
219.741390 11.56
220.106860 12.16
225.156193 93.56
225.538959 14.8
226.111031 26.68
226.190109 44.27
227.320515 10.12
228.134494 73.05
228.169468 204.3
228.330120 25.17
228.898884 34.03
229.099916 141.8
229.152584 108.3
230.035553 117
230.188453 35
234.231591 15.01
234.530810 65.72
234.867486 19.6
234.881878 16.03
234.999239 10
236.100630 117.4
237.132602 30.02
237.416973 18
239.043597 70.76
239.102338 192.6
239.745319 82.26
240.051915 16.03
240.123664 52
241.064731 13.56
243.189468 115.3
244.097255 79.03
244.129559 126
244.162116 27
253.108885 70.76
253.223959 69.27
254.190075 201.2
255.144803 188.5
255.168336 110.7
256.130927 180.4
257.056556 51.8
260.167372 144.1
266.024914 34.14
266.114538 118.8
267.094838 88.62
267.309360 22.46
270.183250 57.23
273.153792 101.9
273.185722 16.03
279.160702 137.4
279.212012 13.21
282.103229 42.23
282.178427 36.62
282.548416 17.11
283.052159 35.49
284.040326 18.45
284.179469 72.93
284.223741 13.38
284.424233 31.79
294.071644 45.74
294.154934 20.42
297.123716 30.17
300.190583 96.3
301.227975 12.68
302.154509 115.1
303.152237 40.54
305.103812 21.5
310.174184 60.2
310.620008 20.32
311.214085 13.92
311.684569 128
312.195535 127.3
313.304984 12.45
313.701797 18.61
314.257988 77.53
323.075339 91.01
323.236215 10.56
323.817555 29.17
324.225922 12.78
325.014697 16.07
325.225242 112.8
327.164323 29.02
328.127556 27.01
331.655386 47
332.108091 100.5
333.108811 36.71
334.104219 78.89
334.127463 122
335.188173 35.64
338.153098 164.9
338.190445 21.04
341.145049 86.45
341.219729 87.12
341.305680 18.47
342.257744 43.39
343.349402 25.07
346.028217 120.3
347.003929 87.01
348.606066 33.77
349.932428 17.08
349.945449 13.07
350.058638 55.44
351.126364 68.28
352.141868 79.72
352.250383 36.76
352.711472 56.27
353.216459 115.7
353.280271 14.01
353.803792 29.76
354.249083 19.01
354.347868 29.33
354.897881 12.01
355.166809 36.52
355.194090 55.52
355.667772 145.4
357.188822 19.23
359.148141 32.76
360.202172 33.53
361.208478 80.66
362.162458 106.8
365.253251 119
365.306143 12.04
373.198666 43.56
374.143837 36.88
379.126455 36.64
381.183601 13
383.255604 25.02
385.207487 16.12
388.240113 27.25
390.230211 63.05
398.308158 35
400.213642 20.02
404.205591 44.04
405.178631 15.25
414.225680 85.17
418.885299 96.22
419.049913 89
421.256898 42.05
422.309733 127
424.359433 52.08
425.281257 13.12
426.174118 21.88
428.894968 54.12
431.229175 39.5
431.948369 14.4
432.136450 41.47
432.204506 68.26
432.890624 69.35
433.729072 32.06
438.271161 44.02
438.307613 16.21
439.221795 105.8
440.538495 13.16
441.183628 12.21
441.329575 62.01
445.008208 12.02
446.970279 15.62
452.166836 56.94
452.248299 56.9
453.224016 15.19
453.260539 88.84
461.215667 78.73
462.202073 52.15
462.265948 51.34
462.308411 16.02
463.109457 16.01
464.454390 12.36
467.544608 13.45
468.902002 17.52
477.142620 18.35
479.336937 48.05
480.228678 132.7
480.297509 11.09
481.014494 21.29
482.036768 50.39
484.290689 39.01
491.012033 13.15
491.329690 50.48
492.164764 11.02
504.275338 75.56
511.347832 26.67
516.278073 33.56
520.738902 24.06
524.670885 25
525.365998 29.57
525.650628 20.02
526.299311 49.69
527.369041 120.9
528.312784 81.03
528.445019 12.35
529.279019 93.01
533.217955 51.08
537.374150 47.2
542.330538 76
543.175975 52.47
543.870955 55.01
557.370319 17.07
561.215953 30.72
561.271731 17
562.204054 25.94
565.393756 10.01
567.287243 14.29
567.340283 52.04
567.655223 34.01
573.842434 74.01
574.250748 63.24
575.335593 29.06
575.594500 24.45
575.994246 14.01
579.440706 10
580.236858 36.43
583.367170 51.26
592.414673 56.03
592.481900 11.07
593.243173 47.29
596.245296 35.25
596.374167 67.12
597.332818 82.27
597.407330 31.67
598.295668 21.53
599.823790 44
608.334916 43
611.260183 53.11
611.308610 13.01
611.601247 12
612.269904 66.7
617.002255 34.91
619.347884 103.8
620.243741 101.7
620.619963 18.01
620.985755 40.44
622.491930 29.33
623.386760 98.57
623.449657 11.18
623.832076 21
624.843491 16.23
625.400275 34.49
631.321407 17.25
635.378001 61.28
635.452847 28.89
636.576575 48.68
636.597007 29.02
641.391386 20.11
641.411761 19.78
648.352868 86.69
657.372902 29.39
658.266772 12.04
659.310744 35.05
662.379321 17.05
689.796730 24.07
707.434465 18.78
707.737747 11.57
708.173963 17
708.207364 18.78
708.431667 24.07
708.468364 11.08
709.148792 18.78
709.942394 17.12
710.350473 18.02
711.566131 18.02
715.374671 25.06
733.738819 26.04
755.383229 13.16
788.370657 18.21
800.819895 24.2
806.767893 16.47
808.442066 11.06
810.887965 22.01
812.295208 19.27
1394.060735 11.41
1452.923835 10.01
END IONS

BEGIN IONS
CHARGE=2+
PEPMASS=674.362305
RTINSECONDS[0]=202.361
TITLE=150313 3544D.d, MS/MS of 674.3623047 2+ at 3.37268333333333 mins 
129.103025 986.5
202.082284 670.3
301.152109 829.4
454.265470 272.1
475.164471 161.1
617.678871 202.9
707.323201 711
806.379957 168.5
934.488525 138.8
1047.562793 298.2
1073.482920 60.06
1245.631227 45.19
72.081533 766.4
174.087944 460.1
283.141277 753.4
409.122208 162.3
561.211012 141.1
623.384434 180.8
708.324832 302.5
797.406747 96.96
914.487255 89.47
1048.563357 83.04
1201.588664 29.25
86.096689 418.2
224.104385 396.2
354.166606 139.2
462.197921 152.2
474.189272 117.2
606.872809 180.7
709.314755 184.2
807.394331 91.09
916.468992 44.84
1050.520114 76.04
1182.696632 27.89
101.105723 165.7
242.186190 258.5
331.160683 135.3
378.133665 108.4
479.226697 98.03
651.366023 119.3
691.308210 129
788.382159 78.88
912.386983 33.69
1049.566566 46.72
1245.875778 22.2
104.053348 147
187.109177 172.7
360.139548 129.9
456.262145 104.7
537.337266 97.31
591.318329 111.8
690.315152 99.78
818.429375 54.81
895.491305 32.45
1049.441661 42.53
1245.703801 10
125.108547 119.2
255.147100 172.3
341.253365 126.4
460.206160 104.4
468.269043 89.19
657.339638 99.33
667.342411 96.35
816.364991 51.04
936.484166 27.3
1002.538022 20.72
87.054960 106.6
235.149159 149
348.190804 112.3
368.140409 103.4
560.306142 88.17
579.378108 91.6
697.299501 94.88
793.349367 50.84
916.504368 25.52
1064.479010 12.5
139.075236 105.4
217.134123 132.5
342.249939 96.14
431.214635 91.44
529.207469 82.02
642.399275 85.85
672.275792 88.88
801.364819 27.45
935.482897 21.01
1038.523558 12.47
129.062799 87.16
256.125664 123
328.167117 78.01
388.288133 81.64
524.319878 77.55
658.284954 80.26
721.812946 52.56
839.934285 19.11
131.048428 73.47
229.095459 118.4
333.116846 76.68
458.164104 80.17
525.300778 75.7
624.389002 62.39
700.404729 49.91
803.478195 18.67
65.584446 57.25
71.080992 10.12
72.117876 25.31
72.476366 33.11
72.940151 62.8
84.709437 11
85.082679 61.12
101.139657 11
125.059712 41.24
128.345982 12.12
129.072774 61.65
129.152646 24.02
129.735451 11.78
130.254026 13.2
130.520810 28.24
131.109290 39.91
135.110714 17.65
139.102849 15.01
141.102238 60.76
147.065987 12.1
147.113562 72.45
147.391238 14.28
156.072819 54.12
157.060631 54.15
157.750002 24.6
166.098674 49.57
173.640416 13.01
174.141689 12.25
181.135237 35.01
184.065589 39.69
185.162816 47.08
185.184930 87.69
185.305092 29.29
197.094044 39.29
199.109906 40.57
201.100775 28.02
201.120628 43.6
202.124425 35.1
202.162088 13.67
202.594106 17.4
203.063007 29.96
203.158995 40.52
204.113863 57.33
204.127485 41.02
207.513327 56.13
211.089642 110.5
212.121860 75.15
216.133882 39.02
216.161076 11.33
224.176687 98.58
225.146452 85.28
229.059839 50.33
234.144947 36.41
235.195967 13.35
238.075773 67.24
239.096559 71
242.251757 11.28
243.343775 35.82
245.115943 61.36
246.126362 48.19
249.119478 47.07
252.166610 41.3
253.129249 44.04
256.187981 10
257.027974 27.77
263.090749 44.92
265.130750 57.8
266.144139 54.02
268.128076 52.34
283.603428 22.45
284.118765 51.59
284.511618 15.03
301.326327 33.35
302.153458 18.04
306.227576 26.36
306.249604 11.25
313.007223 55.61
318.169406 12.89
322.171579 70.53
330.167421 10.04
340.158282 43
344.196176 17.24
348.250324 24.46
361.140091 29.04
363.187582 17
370.245202 39.47
397.194741 26.16
402.249272 43
413.634261 33.8
414.236188 45.89
415.231199 14
415.486147 21.05
418.131659 64.89
421.245126 23.1
422.318918 20.2
436.212697 58.45
440.217366 48.52
442.324920 24.06
444.258965 57.01
449.268716 26
450.227133 47.27
453.060306 31.48
467.203482 49.23
475.530146 11.04
479.578402 27.68
480.205981 19.04
481.267183 68.01
498.147592 38.05
500.209878 52.25
509.271346 46.08
519.216318 40.24
531.353603 17.38
538.374559 63
540.222887 67.01
543.195672 47.11
556.302718 42.12
560.247356 60.17
560.350159 15.2
563.223841 42.52
563.724061 14.69
577.301833 51.05
577.367162 12.12
589.336290 49.35
591.406518 11.11
599.369150 35.69
599.390164 19.05
607.307750 47.56
613.402211 16.9
617.775209 12.08
623.486618 12.02
629.311398 43.12
641.399845 43.26
642.265544 15.06
643.128218 15.5
644.268014 14.2
646.293614 55.17
658.330668 42.56
676.354270 37.38
679.298644 19.38
689.158417 27.73
689.291712 28.56
690.290203 17.6
691.902047 10.28
692.286890 14.02
693.338946 18.04
697.221427 12
707.043314 44.33
708.024189 32
708.681155 18.04
745.269926 49.2
761.363060 30.89
838.432537 17.24
1400.693571 91.01
END IONS

BEGIN IONS
CHARGE=3+
PEPMASS=451.942444
RTINSECONDS[0]=306.538
TITLE=150313 3544D.d, MS/MS of 451.9424438 3+ at 5.10896666666667 mins 
149.023783 1200
223.065082 732.8
357.242175 142.7
437.184813 176.9
720.254305 10
932.568944 12.01
77.039136 296.7
207.034356 421.8
310.216362 133.2
453.287674 85.56
83.085859 280
167.034180 365.7
321.182311 131.6
451.264402 85.11
71.085847 260.3
212.081991 287.3
265.138021 108.9
402.976014 80.08
123.078957 241.3
214.090316 272.8
292.199662 98.88
391.173241 76.47
112.111853 207.3
212.201762 244.6
325.165778 94.33
390.257958 73.57
147.080038 186
165.092714 212.4
294.080520 81.74
387.204539 73.18
150.024905 177.1
177.090861 142.5
328.942096 54.2
381.201984 64.83
149.095309 175.1
197.079094 141.3
352.790930 33.11
435.247851 60.23
99.043605 145
199.133400 129.1
327.201452 31.25
417.019217 52.49
59.049584 36.31
71.282620 29.57
85.283679 18.18
88.531397 10.01
97.061725 36.57
100.074780 48.2
113.061661 31.89
116.079541 136.6
121.101649 44.14
121.535894 27.09
123.420824 11.17
125.131422 119.4
129.067984 58.2
130.599425 79.12
133.102024 54.02
139.051075 22.15
140.629781 26.45
141.000274 57.41
141.201047 57.86
148.716868 28.19
149.129696 89.15
149.443300 12
151.037845 70.23
153.087567 74.98
158.026010 117
161.134893 72.31
163.110768 65.85
166.564564 42.79
167.069230 59.02
167.193670 18.29
168.037057 54.04
169.072412 52.5
170.026894 115.4
171.063476 17.27
175.110476 45.41
177.138720 10.24
178.131050 115.6
182.116624 41.11
182.383408 68.03
183.079126 31.12
191.139891 35.79
191.177796 12.32
193.122956 55.35
197.022796 87.65
207.100097 49.17
208.755045 17.04
209.116128 64.18
210.182091 77.82
211.165490 52.24
212.264150 16.68
213.308321 10.01
215.090135 57.54
217.122267 27.19
219.063146 52.45
221.152243 85.85
224.063472 107.1
224.105876 10.01
227.209662 69.68
240.182690 15.12
247.096713 42.03
251.123142 39.62
251.139829 26.01
265.185440 12.09
279.159908 17.07
294.125298 10.12
310.259288 14
325.221467 11.28
334.157177 12.06
340.149181 11.45
374.200151 50
397.083909 16.8
400.976914 13.6
402.010010 10.12
417.091003 25.01
434.331429 36.92
437.274666 12.38
450.532745 20.11
453.335182 10.04
454.244373 47.33
END IONS

BEGIN IONS
CHARGE=4+
PEPMASS=340.182556
RTINSECONDS[0]=150.683
TITLE=150313 3544D.d, MS/MS of 340.1825562 4+ at 2.51138333333333 mins 
131.087090 216.2
177.101482 284.9
282.615328 120.7
389.531162 127.1
553.291537 69.46
608.359349 31.01
813.236037 18.08
1002.543427 13.07
1097.185959 14.12
101.071084 204.2
183.073268 228.7
306.153805 101.4
415.197728 123.9
535.287298 55.19
660.283927 23.41
129.101561 190.2
169.076331 222.6
306.183010 89.08
361.223424 96.01
464.268202 27.09
565.243581 22.25
74.061307 155.4
185.125741 212.7
326.689466 85.43
418.276796 53.29
535.348548 11.18
582.308441 13.04
84.079961 143.2
244.162672 195.2
305.982640 84.21
406.040555 26
141.000969 108.7
209.136670 155.9
283.582412 79.98
415.364675 17.41
99.115438 106.5
248.159866 152.3
349.211843 75.28
459.459917 12.12
149.021301 68.54
212.075043 119
360.704372 72.28
70.066608 65.03
251.127490 105.3
300.165846 58.27
61.040159 64
189.126701 85.78
339.606945 48.91
74.102482 13.15
77.043922 22.57
83.060038 42.12
85.100782 61.29
86.095461 17.06
88.076666 25.52
95.083799 56.57
101.097304 28.07
101.114522 13.01
101.279075 20.27
101.359649 12.01
105.070689 48.53
110.072235 57.75
111.114873 49.79
111.125389 19.12
117.147136 18.01
120.080575 48.57
123.157445 55.57
141.088994 60.12
141.125150 10.24
149.129109 43.78
157.095271 52.04
169.111320 17.17
183.108056 28.04
183.131180 14.03
185.171470 11.01
191.798522 16.11
193.098639 56.11
210.072492 53.26
212.120040 15.25
214.089312 34.67
224.001525 85.01
224.199172 10.03
224.873436 36.96
230.960338 34.48
230.977935 13.03
247.096635 32.39
248.104405 47.24
263.269464 48.73
275.162727 42.67
288.134239 28.45
291.194983 48.05
315.499562 11.56
328.505606 18.21
331.192019 26.1
341.242735 10.01
341.519243 20.25
341.609296 15.12
341.825266 47.84
342.233538 27.16
350.205406 19.84
358.657331 11.01
END IONS

BEGIN IONS
CHARGE=3+
PEPMASS=455.240295
RTINSECONDS[0]=184.985
TITLE=150313 3544D.d, MS/MS of 455.2402954 3+ at 3.08308333333333 mins 
129.101795 426.2
202.081043 189
287.142977 108.5
409.295985 158
497.257512 142
639.215950 104.1
724.313964 182.1
823.374172 63.86
86.097059 393.2
201.178233 148
334.066481 99.26
389.241340 150
496.760507 120.2
631.278793 81
758.381491 107.3
113.123578 159.7
214.120360 143.7
347.035392 72.05
400.275517 149.2
490.173827 110.7
589.250671 69.48
711.433032 72.45
157.060234 124.4
213.145891 135.1
277.071059 51.31
422.241558 134.7
533.273903 92.76
660.304549 58.69
724.997431 15.48
71.085427 108
249.149638 128.5
311.756787 18.02
376.130750 108.8
491.160130 32.23
662.299440 55.08
125.105370 106
231.110532 118.1
311.455767 12.36
441.309393 102.4
477.570652 24
632.288602 41.62
137.131808 97.1
173.126675 91.72
354.137517 11.17
458.266636 80
535.156327 21.03
575.314357 40.97
123.045094 88.87
238.088737 85.6
452.321501 72.02
480.205843 18
624.372543 25.21
160.121669 79.94
196.167638 69.98
454.346522 68.03
150.090587 71.03
235.109542 65.64
446.236597 66.04
84.081448 50.65
86.121459 29
86.138250 11.25
95.359546 24.4
129.133762 27.23
129.148654 18.19
140.084414 41.04
140.106063 10.07
145.055402 19.35
159.112345 15
162.133766 29
167.067913 56.9
180.009118 48.46
185.117037 28.64
205.024231 51.47
213.190537 10.16
239.830329 15.36
242.192628 31.12
244.162230 64.21
247.242414 49.12
247.271780 10.02
256.123809 31.37
379.175398 21.29
384.046124 11.18
395.197494 18.12
397.204377 20.06
409.338960 22.23
415.352951 38.84
452.641123 10.92
1551.180824 52.27
END IONS

BEGIN IONS
CHARGE=2+
PEPMASS=687.337891
RTINSECONDS[0]=137.407
TITLE=150313 3544D.d, MS/MS of 687.3378906 2+ at 2.29011666666667 mins 
138.053976 665.7
204.086057 416.6
347.225876 96.96
433.207395 170.2
503.247272 183.8
576.797959 71.67
682.346198 160.3
778.419248 48.67
892.471712 95.11
1008.037754 116.5
1070.491674 39.86
1252.552585 37.12
1301.555941 56.44
144.065600 538
199.108539 269.3
314.106392 46.78
436.225781 39.44
545.289678 81.8
567.256041 60.05
683.332650 114.8
788.661977 40
886.475820 68.67
1009.532530 65.24
1090.902660 35.14
1357.732504 44.28
70.066161 506.4
227.100577 227.6
314.613080 19.32
430.299825 17.07
505.275077 52.89
572.265698 47.18
759.287015 54
828.401874 31.39
894.993573 42.44
1010.516951 57.64
1083.789022 29.48
1272.220105 26
84.045448 287.6
193.135219 178.7
340.249116 12.89
430.083377 16.04
499.266342 23.2
644.313662 33.57
663.837968 46.05
762.945258 17.14
891.463551 35
1053.558511 48
1087.961695 27.06
1328.745879 15.5
126.054420 284.3
187.078105 153.8
289.967074 11.01
487.239400 15.36
612.385474 32.49
718.061207 37.6
910.654414 26
1047.539059 35.31
1072.716563 17.24
129.102085 148.8
185.089883 125
265.377619 10.01
545.023102 13.01
609.346952 21.08
757.360684 37.23
939.459411 20.72
1000.495034 35.07
1135.572019 14.01
98.059059 119.4
226.116420 100
503.356480 10.25
648.394490 19.75
671.880474 31.39
971.450531 34.35
1087.998105 10.04
108.043377 103
238.120266 83.46
653.900379 18.38
719.413868 21.33
1009.239828 32.11
147.112488 81.09
171.114210 76.54
583.116817 13.38
670.292677 20
995.440652 31.02
86.095465 56
233.126245 27.37
682.450370 12.16
991.465297 28.97
60.044397 55.68
70.101551 15.1
70.115996 11.32
85.026740 34.64
126.112442 10.56
129.137110 13.04
138.114327 12.38
138.188582 10.07
138.643704 36
144.122206 10.08
149.062561 39.38
150.248176 11.03
185.129627 11.45
199.147695 23.04
227.179497 11.24
721.822760 11.01
962.023305 20.01
976.499906 15.08
990.053242 11
1007.990990 28.45
1008.138224 10
1012.494297 24.41
1376.518959 14.02
1571.395101 27.34
1571.774115 11.07
1624.402854 10.07
1627.522438 26.89
END IONS

BEGIN IONS
CHARGE=3+
PEPMASS=460.571487
RTINSECONDS[0]=151.686
TITLE=150313 3544D.d, MS/MS of 460.5714874 3+ at 2.5281 mins 
87.055754 411.1
174.088130 329.7
354.521734 194.2
460.243053 198.9
540.770062 251.9
592.300870 114.2
740.303978 264.1
789.421350 137.7
86.096876 243.8
234.145664 222.5
352.210445 147.3
380.164384 180.6
518.947063 138
573.293496 90.56
699.430319 171.8
822.348016 66.82
112.118857 241.1
185.040530 216.6
283.114972 88.29
438.206654 155.5
483.738226 121.1
612.297488 46.03
741.306277 134.8
839.356395 27.08
149.040920 231.3
214.089083 158.2
317.139341 86.06
392.134902 124.4
518.725537 106.3
634.331203 41.11
671.311508 46.09
841.343880 24.35
129.102477 213.4
238.090035 155.5
281.042678 82.72
380.746567 108.4
548.732246 66.46
608.337508 33.27
720.443627 30.64
782.409393 21.24
137.058175 211
251.102980 145.8
369.246246 70.31
429.077195 69.89
484.739413 57.24
591.317414 28.12
677.294004 27.11
775.357771 19.02
140.032322 175
228.166819 140.5
273.116070 62
405.290922 30.14
511.245165 53.56
665.025770 21.84
676.316141 27.04
775.393064 12.68
72.081378 172.2
221.092538 100.7
323.134444 47.11
416.031691 29
565.342967 30.01
641.116787 21.18
739.309952 23.01
73.076295 131.9
182.098032 96.34
323.240765 40.13
443.156480 22.47
573.364901 12.01
671.359359 22.12
70.066661 117
266.117046 92.8
285.652704 32.49
429.700801 21.31
740.840047 16.29
73.394140 12.16
76.053584 10.14
85.100787 79.09
87.092960 11.04
87.287241 43.91
109.345771 17.02
115.049459 45.28
123.667700 13.6
129.795251 42.72
135.114616 77.97
139.087142 109.3
142.059439 80.63
148.067878 95.1
149.073550 20.02
149.094295 12.01
149.158829 11.78
153.073251 48.07
158.056932 24.36
159.111339 53.28
173.915979 34.16
174.140288 12
175.087675 30.23
184.146441 43.14
185.113559 14.03
188.145656 23.62
197.165603 10.35
222.498346 31.08
223.091350 34.16
228.208635 12.24
234.225757 10.07
237.086758 39.12
238.135303 13.5
247.364278 26
247.642033 12.41
251.172169 15.05
255.165285 42.06
256.161358 49
284.141283 13.02
286.034856 21.57
305.134284 29.72
352.254268 21.24
380.247521 12.25
404.427967 16.53
438.263289 14.01
724.269948 11.75
END IONS

BEGIN IONS
CHARGE=3+
PEPMASS=460.571487
RTINSECONDS[0]=148.2
TITLE=150313 3544D.d, MS/MS of 460.5714874 3+ at 2.47 mins 
129.103767 1278
174.086637 505.6
296.103296 225.7
439.562545 204.1
541.290155 278.9
624.324801 168.9
675.313749 446.2
838.376762 178.4
884.463879 32
1017.543698 39.68
1089.552710 27.27
87.055627 525.6
234.145003 351.8
341.255953 182.1
362.848809 191.2
540.277262 185.9
589.810668 123.1
739.305040 435.4
774.389220 153.6
888.454217 30.68
976.439047 23.9
72.081505 400.3
159.114415 232.2
321.170503 153
435.219445 170.8
508.281717 142.6
624.372324 120.4
692.376992 196.3
849.363397 117.4
904.322553 25.41
976.717291 17.01
157.060622 261.5
197.090126 204.8
329.154404 145.5
449.551012 155
483.735529 139
606.821676 95.83
740.310216 181
841.387634 117.3
861.563574 12.03
1027.543734 16.8
60.045141 242
187.106783 182.1
284.124454 139.1
370.159372 155
497.790194 128.1
601.831583 94.42
676.313771 161.6
820.358094 58.06
147.111595 217.2
202.082301 152.9
312.689509 128.1
393.530902 140
473.231845 125.4
630.798131 93.38
721.291753 98.81
805.464671 38.02
115.050442 191.5
199.107474 144
338.162754 115.9
440.330503 134.9
529.206753 94.14
642.141463 92.38
710.374282 60.41
769.423294 37.56
86.097327 178.4
169.098388 142.1
282.044965 115.5
419.692884 124.7
526.316588 93.76
611.319601 84.62
724.331964 52
776.812663 33.01
69.070029 154.7
242.187872 138.1
265.125946 107.4
422.560683 119.2
542.710773 83.67
652.242719 83.38
745.445266 38.07
821.455248 30.65
158.062254 154.6
181.132940 131.3
323.241601 103.2
458.166757 102
557.811387 82.24
578.260777 75.01
677.303541 31
840.385741 18.01
59.060012 145.1
67.001158 12.01
72.175664 53.81
72.307015 51.4
79.692768 12.06
84.079461 27.5
86.528794 13.15
87.093713 13.2
88.038353 70.71
88.057853 119.5
88.924680 25.72
98.023754 138.8
115.086430 123.1
115.115558 15.05
129.068043 68.25
129.168281 10
129.683063 16.07
129.716102 34.68
130.087367 76.22
130.101580 68.44
131.113278 115.9
131.191810 23.68
131.205411 11.03
132.296038 34.61
141.102807 125.9
147.154612 14.02
154.090650 39.31
155.067037 147.7
156.074500 57.34
156.088396 25.29
156.501561 25.48
158.087540 19.2
159.147201 19.45
168.290408 51.44
174.140413 13.17
181.098518 101.1
181.168645 12.04
185.161463 111.4
185.826057 91.13
189.110541 79.2
195.145610 17.04
197.127636 12.06
202.862606 13.15
213.160591 39.08
214.084362 89.41
221.082873 98.14
221.113329 13.89
225.083500 95.58
228.167865 113.2
233.088895 109.3
233.153771 10
234.194026 22.01
234.225508 11.28
237.085870 27.34
238.366873 64.02
239.938344 10.03
245.092323 119.4
248.989748 36.16
254.189337 81.94
256.162571 109.8
256.359378 37.36
267.082522 75.73
281.051740 55.12
282.088447 14.04
283.044383 39.38
284.182557 12.01
284.509448 25.57
296.558979 28.05
301.154906 13.06
307.214352 19.8
309.598156 10.04
310.173216 95
311.170253 85.34
313.145545 87.88
313.276111 13.02
324.242952 14.04
329.201939 19.12
330.110030 41
333.152234 19.02
339.881367 19.31
341.011911 17.82
342.253026 59
348.181668 35.18
349.119548 52.84
351.197912 54.17
353.222473 68.71
355.199635 20.02
356.074913 34.41
369.247609 47.25
371.947640 24.77
372.513911 91.18
384.182443 67.73
396.192458 27.04
411.204715 29.01
412.529059 98.78
414.547670 51.39
419.738341 94.63
420.695985 66.1
423.533411 14.01
425.319552 69.37
425.344909 25.84
430.578410 82.91
435.332678 10.2
438.275494 65.67
438.737321 12
439.651112 10.12
439.895254 56.12
440.417573 16.12
440.459351 18.11
441.325201 52.14
442.179112 11.56
449.614847 18.14
452.740330 79.82
455.502588 39.46
482.250451 38.31
482.274700 20.01
483.790251 11.08
484.241133 11.57
484.401313 34.17
484.913206 17.47
495.221833 44.6
497.855222 11.16
498.232943 11
504.607993 17.12
508.346314 11.12
509.456310 18.78
509.922422 16.57
515.261334 78.56
524.757337 53.82
537.341739 71.64
540.318235 51.05
540.377340 10.38
540.783409 43.11
540.839004 20.38
541.203804 26.27
541.397616 30.08
542.275225 46.28
563.416828 26.57
583.805082 27.37
588.812191 72.62
589.333678 41.12
590.931436 36.02
593.202468 52.85
593.307294 10
594.804516 58.65
612.306543 34.38
633.324613 39.43
638.308184 71.8
641.275773 37.58
641.299702 13.56
644.256575 16.38
651.299838 40.02
656.364291 27.09
656.381363 26.03
656.821235 30.68
677.329956 22.12
742.504892 12.78
743.291025 19.82
840.405922 15.03
856.269870 15
END IONS

BEGIN IONS
CHARGE=2+
PEPMASS=691.32843
RTINSECONDS[0]=161.641
TITLE=150313 3544D.d, MS/MS of 691.3284302 2+ at 2.69401666666667 mins 
157.133042 3551
185.128300 1575
315.168594 696
446.262271 520.3
494.186419 268
575.296748 195.3
738.369321 180.4
766.657171 103.2
939.448676 159
1013.382293 68.31
1068.483365 149.7
1197.517352 168.6
86.097160 2667
204.135071 1168
333.177483 430.8
365.141851 193.7
478.184392 198.6
601.334686 148.6
718.304458 120.6
822.445564 80.46
922.417158 129.1
1048.471794 51.78
1070.473042 78.31
1199.519469 91.04
84.045102 437.5
241.083855 235
354.165905 195.9
371.227710 178.1
540.789166 130.6
577.234024 146.4
690.314053 116.6
809.329402 75.82
940.436163 107.8
978.383692 42.47
1094.502696 39.12
1198.517546 82.27
136.075100 293.8
202.081473 232.3
260.094163 175.9
431.165265 110
460.147336 128.5
588.193373 138.5
753.269791 58.53
791.309420 71.19
941.451923 87.27
1052.467925 32.73
1107.519158 27.06
1162.509505 52.13
87.100342 216
195.077106 191.3
339.173245 175.6
362.134269 107
477.173949 113
605.216262 117.9
739.634780 50.92
761.323225 51.6
950.404172 54
990.469195 32.33
1179.495624 30.41
102.056182 182.8
215.138677 180.7
270.142462 169.7
447.201618 92.79
535.243985 99.7
595.238035 113.1
736.314324 47.15
835.397784 41.06
951.399284 44
1033.423918 19.52
1217.548161 29.36
128.071084 176.5
259.091680 165.1
320.127686 166.5
373.131261 89.01
552.216395 87.22
589.259065 109
702.265306 47.02
822.364562 40.13
956.507403 32.4
1051.578042 18.75
1179.842102 20.45
157.058902 168.1
186.128719 137.7
313.113607 164.9
378.176037 85.72
542.184735 76.35
627.256712 106
683.267602 47
814.289971 34.41
949.436550 29.19
977.396359 16.41
1180.510203 20.34
128.106322 141.8
250.117749 130.2
269.146109 141.1
447.265694 79.11
503.204023 72.14
576.303509 103.1
666.267608 46.9
837.163105 30.13
942.478205 27
1021.465527 14.01
1198.003598 15.21
84.081231 138.4
231.099761 121
304.131437 117.9
424.153363 78.49
475.215409 63
585.287483 103
695.356987 42.7
775.342692 28.57
878.316235 18.41
1050.725890 11
1197.868624 13.56
60.046731 97.22
73.084542 134.4
84.530965 12.5
84.660361 73.12
86.135638 52.12
86.148296 28.45
87.057863 74.02
89.796684 23.88
102.242899 13.12
102.279290 29.75
126.527826 17
129.055777 19.32
129.102914 128.9
129.374071 12.21
130.049155 130.8
130.086005 13
131.086713 106.2
139.086261 75.16
141.096376 10.01
147.109309 29.16
149.025243 104.9
149.048179 21.09
157.186504 85.26
157.443720 17.04
157.566322 13.28
157.753837 15.6
158.096251 25
158.137819 59.24
158.371571 12.57
159.140296 14.56
159.203050 40.69
175.070424 41.58
181.056123 87.63
183.146845 113.5
183.614723 28.29
185.203266 16.25
185.508124 28.21
186.788559 20.78
187.128560 74.15
188.210627 37.54
189.051578 65.16
197.125796 99.87
199.071631 33.08
200.106545 28.57
200.177077 51.56
202.321404 25.07
203.065896 36.67
204.216779 23.82
209.090112 52.45
211.148203 34.17
213.084795 73.14
215.081513 89
215.254359 12.41
220.645211 30.13
223.067654 82.78
226.093473 46.46
227.137428 53.08
228.175666 31.23
229.080799 85.37
242.084113 119
242.202568 21.02
243.131169 77.2
243.162312 16.01
244.137553 52.06
247.104081 100.6
247.145624 15.03
259.133120 16.03
260.140248 15.92
260.170621 11.18
276.126398 39.25
278.111868 57.36
284.121038 12.75
287.173198 45.1
290.115387 87.32
293.099310 77.7
295.100755 59.78
296.109979 61.13
303.182730 16.09
310.109118 117.5
312.125714 73.11
314.166758 65.28
315.503913 21.25
315.807647 10.03
316.166822 86.14
319.136163 88.82
319.179156 17.57
320.350476 11.21
321.148662 67.03
321.169494 116.6
323.241107 82.01
326.183442 16.89
326.201002 14.01
328.140601 45.75
329.105472 36.12
333.482815 22.02
335.111761 32.05
337.135706 108.4
339.133380 34.92
346.129464 60.69
346.497215 35.8
348.128255 71.6
349.148310 82.32
356.126543 84.2
356.583364 32.14
359.326613 60.67
363.170265 45.45
366.164637 54.02
367.561536 45.8
367.591339 11.02
372.173010 68.12
372.209491 18.01
373.224093 61.25
379.123906 38.35
379.206219 11.1
381.180462 60.52
383.152833 20
384.910244 10.68
390.124877 66.57
396.150471 31.8
397.134169 47.24
397.207303 62.76
398.185507 54.05
401.195250 21.16
403.161359 31.94
405.173364 12.35
405.543206 21.6
406.132358 62.51
407.158332 33.35
407.755058 31.89
409.907316 21.31
412.162411 31.5
415.166531 51
418.087049 11.03
418.137678 55.31
421.894912 11.07
429.139506 59.83
432.996863 17.14
443.141373 16.8
444.159212 71.13
448.199949 49.25
449.319836 13.05
450.163930 59.68
474.260484 57.08
476.167101 58.9
476.217817 10.12
478.243530 18
478.277820 11.01
479.146216 43.84
480.198369 53.3
485.191036 48.63
489.141088 48.12
494.279044 16.08
495.185544 52.91
496.239427 57.24
497.690901 40.56
502.226800 28.64
517.190604 55.76
518.211034 18.65
519.245088 17.06
520.243247 51.04
521.262299 57.01
528.232969 40.33
539.295393 52.56
545.161756 19
545.243437 23.6
550.250400 23.5
557.287680 30.68
561.194592 60.54
563.252411 44.62
570.186539 18.07
571.333878 13.15
571.749896 25.29
572.197343 57.57
576.189383 32.14
577.298733 15.25
579.202621 68.15
581.246043 19.78
585.371206 11.24
587.208248 20.8
589.193929 41.11
590.262138 102.6
593.496851 20.78
595.283269 20.16
606.205690 64.85
607.174490 10.35
607.213132 37
609.261691 34.09
615.704298 33.26
624.233733 67.22
627.304539 25.16
628.726182 17.08
630.271753 29.03
637.269117 25.36
645.292073 74.17
651.293700 36.7
652.260836 25.01
653.218127 27.69
656.283413 49.25
665.251098 12.88
674.284704 27.34
699.250282 29.56
700.220023 22.97
707.238041 22.01
718.236369 16.32
719.278690 31.14
721.290636 20.56
722.148973 22.32
722.347184 27.13
722.367963 12.16
724.265997 17
725.406568 23.9
725.427883 15.01
735.275102 26
741.109697 12.1
748.251687 28.13
752.269250 34.52
772.299221 16.01
789.347059 25.04
801.254097 12.88
814.327294 10.08
819.303193 28.07
822.509210 11.25
830.027175 21.12
844.396522 20.69
849.338644 15.01
852.026200 19.38
852.050464 12.04
852.394370 14.01
939.522444 16.25
939.966973 16.28
941.516834 12
950.272534 14.14
1502.070153 16
1617.678960 24.03
1677.189145 10
END IONS

BEGIN IONS
CHARGE=3+
PEPMASS=480.608765
RTINSECONDS[0]=214.241
TITLE=150313 3544D.d, MS/MS of 480.6087646 3+ at 3.57068333333333 mins 
136.075359 259.8
246.638583 224
294.169260 212.1
386.143688 541.8
521.270587 205.4
587.388259 88.78
755.360529 136.8
816.139115 15.29
940.449451 42.14
1032.564253 29.64
155.103696 138
211.113212 192
364.188940 169
400.208527 186.4
475.237745 104.5
574.159375 88
686.452191 126.3
120.078950 123.3
244.169027 184
364.236991 84.02
383.901961 120.9
480.318042 97.94
655.381977 82.23
758.490568 88.9
119.083356 115
224.162025 173.1
278.139904 81.79
403.173178 115.3
548.239232 93
651.999160 44.5
757.489941 56.67
104.069239 111.3
253.172631 168.1
291.125260 56.24
377.684698 103.2
520.256264 53.7
586.011030 24.02
684.300108 48.73
86.096126 81.74
217.113696 152.6
305.182917 48.01
447.244181 87.03
569.380228 50.35
588.422495 14.24
699.297860 43.75
144.091549 80.67
210.180677 142.6
323.266757 40.18
376.099531 73.35
482.246884 42.46
586.035416 12.2
697.317760 40.84
132.082437 75.05
268.994024 141.8
342.173283 35.64
446.104312 72.56
513.087732 21.05
687.446379 40.11
70.066274 61.72
227.207685 132.3
288.201882 32.53
403.291883 67.06
482.300296 14.67
757.362910 40.03
133.086092 60.13
210.059937 121.3
323.122850 32
402.623319 58.39
484.125001 13.16
688.460994 20.62
72.081941 56.92
72.256858 22.14
72.839220 52.04
102.221986 13.38
136.126041 17
136.142801 10.03
169.108504 51.57
180.117721 51.24
180.143714 12.24
181.095189 85.97
184.096528 21.8
186.026064 22.03
188.095257 63.6
195.995472 15.05
199.177520 79.11
207.113582 60.48
212.117866 99.24
223.132668 15.01
227.101044 84.8
233.510234 27.27
239.212844 117
247.136170 50.9
252.196116 61.67
260.631772 71.05
260.676613 20.08
262.131588 15.21
263.137049 113.2
266.175736 81.53
328.487660 12.05
342.664550 19.47
382.178456 37.84
383.174024 12.01
386.075294 14.69
386.239055 12.09
387.158261 29.28
394.156965 14.45
399.239800 20
401.279468 58.08
404.157450 20.06
424.157810 13.14
445.261342 24.75
446.346326 25.45
459.857558 39
462.293509 45.07
463.177249 36.35
757.123300 11.01
END IONS

BEGIN IONS
CHARGE=2+
PEPMASS=738.397583
RTINSECONDS[0]=180.021
TITLE=150313 3544D.d, MS/MS of 738.3975830 2+ at 3.00035 mins 
86.097337 1181
233.165108 593.8
359.194824 155.8
470.762968 169.3
558.308034 135.1
581.270173 173.2
694.374183 144.2
830.474383 100.5
958.519052 92.09
1052.522919 51.21
1091.436020 25.25
1216.621256 57.34
1296.462169 10.32
120.080714 500.4
242.149240 241.8
314.210329 149.9
389.236839 156.7
547.212484 120
613.294271 131.1
694.287928 141.2
795.432789 94.23
888.465925 71.02
1071.563710 30.02
1153.588582 22.04
1215.645519 14.02
147.066978 220.1
258.105035 225
276.165153 145.1
372.169350 138.4
489.303505 112.1
631.944369 113.5
712.338403 137.4
813.445541 81.2
959.544972 70.07
1069.533471 20.24
1271.384010 12.07
146.092027 186.7
248.158927 178.4
341.182018 131.8
374.242868 115
519.267069 106.7
583.308619 95.85
725.346756 95.03
831.473661 74.31
921.455620 63.08
1071.815143 19.84
1200.595981 10.24
130.085464 177.8
234.166738 169.6
276.129366 118
376.150842 100.8
539.260038 100
600.298813 86.17
743.339381 76.11
779.392389 58.56
891.428939 61.51
1051.537452 14.04
72.081466 159.5
191.145681 155.7
285.117986 106.5
386.165898 100.6
552.283203 84.99
645.336775 80.05
747.797374 66.36
775.404993 17.02
885.158844 58.67
84.045432 123.2
243.132821 127.4
281.047486 91.08
399.681801 94.61
518.261713 72.42
603.253514 73.19
693.368333 65.1
941.510652 48.17
159.074842 118.8
261.158372 124.6
353.255269 87.22
453.206178 93.94
472.201318 70.05
596.276423 66.05
678.310319 57.16
890.421337 39.53
129.065503 111.3
176.074207 73.39
327.154958 77.14
408.206668 82.23
549.272796 66.14
582.287709 54.68
707.287502 50.3
880.350186 30.89
166.133105 104.5
190.461347 60.09
315.124581 76.12
377.223188 77.27
490.296332 59.06
600.437355 36.38
729.395181 48.45
906.471542 18.9
72.239348 13.68
72.819988 22.41
86.018137 42.24
86.137587 29
86.609836 56.32
86.719630 26.33
86.927535 14.08
87.106104 12.36
87.660679 44.64
87.884211 31.02
102.054342 78.46
110.071076 99.36
120.111765 34.14
120.124188 13.36
130.104384 70.52
130.477040 22.46
136.077557 85.64
146.126199 19.15
159.125476 11.04
164.937637 13.01
175.069788 52.22
187.886283 19.72
200.097209 48.73
211.103489 37.09
215.132389 42.15
233.229954 25.45
233.353413 19
233.539528 31
234.120575 31.84
242.489874 11.21
243.102416 35.16
243.198753 55.29
250.127236 44.02
255.084173 20.34
258.187350 10.32
264.579227 10.03
267.424980 19.01
276.216876 10.33
285.203122 22.34
287.157732 39.41
323.208798 27.62
341.218675 42.68
344.053603 66.31
354.138538 22.82
359.269461 11.28
359.781938 19.9
360.188767 42.15
363.160527 41.02
363.405967 11.03
363.525663 16.72
371.169986 59
371.209908 12.21
376.221358 39.18
376.240757 29.69
385.179782 13.04
391.199564 26.64
415.031035 18.24
426.143491 48.17
437.259877 55.11
451.263834 48.28
455.264517 35.14
457.263313 33.1
465.171684 11.57
467.232079 36.7
470.229584 38.58
471.292964 58.62
483.208125 35.05
492.065770 35.6
499.282692 13.32
501.208329 51.59
502.117696 31.72
503.164954 42.17
518.317786 10.25
532.233017 18.78
535.253343 25.25
535.283095 38.34
542.273043 35.2
549.497082 20.65
580.292054 14.68
581.395471 12.01
599.738459 34.15
601.217929 35
610.257121 35.28
610.283333 26.14
631.994587 25.07
672.251248 28.17
683.381256 35.64
694.485837 13.05
695.312004 42.8
716.426462 28.78
724.580242 45.64
725.400695 10.02
729.352021 14.53
740.163206 45.27
740.592659 30.67
759.441716 11.01
921.507197 14.88
941.567496 10.45
950.859253 15.16
END IONS

BEGIN IONS
CHARGE=2+
PEPMASS=757.34314
RTINSECONDS[0]=218.202
TITLE=150313 3544D.d, MS/MS of 757.3431396 2+ at 3.6367 mins 
86.097211 1333
242.149187 684.5
299.172009 881.6
381.210646 242.7
556.176690 151.6
650.290309 479.5
677.262077 113.3
836.365870 162.3
923.407927 372.4
1022.467976 170.1
1135.601261 58.09
1192.575404 385.6
1304.631619 70.9
131.118376 843
258.144035 369.3
300.166403 173.5
384.261986 237.2
568.773426 124.2
593.267462 214.6
769.353476 58.24
837.373201 117
925.416239 91.15
1023.477444 165.6
1139.564983 50.02
1194.583963 149.6
147.110527 242.5
213.161440 294.3
349.225663 111.9
405.227377 116.4
496.257409 84.36
651.810018 212.4
748.310972 57.51
848.380106 62.97
905.366297 82.08
1044.589631 101.1
1195.571894 92.96
72.081516 206.6
224.624406 223.6
332.098771 110.3
449.209977 102.1
506.237388 74.39
616.294930 125.6
765.199263 48.69
808.443472 61.08
925.377767 71.03
1046.485318 90.67
1193.578515 68.44
120.081444 178.9
225.122941 188.4
365.215627 100.3
432.140279 101.4
570.195802 54.05
603.229730 81.08
741.416354 40.04
815.372745 59
909.374278 60.17
994.418368 47.32
1186.852477 12.5
84.083045 123
186.084759 184.4
328.168476 98.92
399.241928 88.49
486.186093 53.19
651.295585 78.67
693.119368 28.41
839.393583 52.31
906.397051 55.02
1027.504147 44.42
1195.655004 10.08
155.078728 120.5
173.091675 179.2
281.056852 91.49
380.296012 73.03
500.293857 50.02
579.693466 70.79
673.821605 24.23
774.353227 49.29
924.402873 49.41
1024.477703 41.04
158.078089 109.9
242.182277 173.2
344.155794 86.5
450.229708 70.29
504.172344 43.32
663.807022 63.13
686.401163 18.21
777.288832 38
919.414696 42.05
986.444452 38.55
107.084473 109.2
271.180780 168.8
339.201163 83.3
400.068251 63.36
511.322737 42.17
594.270743 55.17
683.331784 18
785.724151 37.2
896.366281 40.01
1060.566817 38.22
171.111493 101.9
270.180856 165.8
367.230742 78.11
412.255150 61.92
560.200254 42
644.256982 49.52
722.285930 16.92
822.354105 31.92
928.716375 21.9
984.390585 30.8
72.111811 11.17
86.150518 23.24
86.275251 16.9
86.300045 31.01
86.645520 37.26
86.658576 13.32
87.101226 60.97
87.329725 33.57
120.111487 19.12
129.101342 56.31
129.128847 14.21
131.169927 29.12
132.118398 68.13
132.236467 38.02
136.110903 62.88
143.113630 37.56
147.163015 12.05
151.021580 43.37
151.038619 27.17
152.106376 60.06
153.090786 50.12
159.092597 72.27
166.057790 73.74
169.121110 68.01
169.143713 14.02
173.131412 13.28
179.140848 40.65
181.159523 64.83
187.104343 33.26
208.095040 37.76
208.883727 33
213.710508 86.05
214.086638 19
214.154107 54.89
224.684508 15.04
225.185530 10.17
226.121921 120
226.158198 59.11
227.209579 30.69
227.221761 19.02
227.279473 14.01
227.652155 17.15
228.082915 136.9
234.090685 156.9
235.848209 16.25
237.031092 12.05
239.194990 11.01
239.308270 12.28
240.104333 41.66
240.128990 132.5
242.885918 28.25
243.129945 20.69
243.152005 64.61
243.607623 36
254.148880 21.01
257.160457 80.45
257.189064 16.23
261.318114 30.67
264.128321 106
275.170113 76.37
281.122768 11.1
282.142478 39.01
282.159730 38.04
282.426702 16.25
282.803213 18.68
285.199072 35.44
288.995501 24.21
291.109016 51.35
291.125629 24.62
293.063482 51.4
298.187511 15.68
299.905669 10.67
300.491949 13
301.079034 23.57
305.100644 13.12
309.156665 20
323.178759 29.09
323.192483 18.08
327.038394 65.06
331.607577 13.62
337.166646 13.01
339.161509 28.47
339.244088 63.2
344.194226 17
345.421621 47.08
346.209191 63.38
350.472928 29.68
354.215324 50.2
357.176483 38
357.209385 39.59
360.136472 23.84
361.113697 29.03
367.185186 68.31
370.265609 26.04
371.184466 45.57
381.295576 18.01
398.509871 39.07
400.283229 11.1
401.171285 55.39
410.175460 39.7
413.898428 18.02
414.025888 14.16
420.197859 32.76
428.144642 12
432.176722 36.12
441.241652 36.02
445.134707 22.96
463.179465 26.04
465.315267 55.11
465.351761 10.02
466.280569 34.01
473.253332 11.38
476.182201 10.92
481.273430 30.48
483.229158 14.08
483.343140 13.5
484.156778 18.44
487.140365 35
488.229313 31.79
490.240940 16.29
495.751379 29.47
497.736393 14.03
499.274018 25.08
501.218090 28.78
501.259969 10.04
508.143669 11.57
508.248708 18
511.215937 25.9
548.222278 10.28
556.251732 14.78
561.232285 27.2
563.283606 22.24
576.251550 30.84
577.232181 21.33
582.309125 24.05
583.275361 32.09
596.262162 31.16
596.478403 21.33
597.246743 14.16
603.280637 21.09
614.901840 24.12
623.960330 25.11
630.246577 11.02
632.222379 37.14
632.249452 10.03
635.325156 21.33
644.444429 11
645.247937 48.13
651.229875 16.14
652.289537 47.24
654.004501 11.47
657.292824 14.05
667.666715 35.05
693.147454 14.04
704.509160 16.33
742.255465 10.16
760.278365 12.68
785.745501 17.12
795.306058 30.48
797.415997 23.29
801.349622 16.47
808.382104 30.14
818.356811 18.17
838.397612 13.12
842.876589 16.16
860.377812 11.16
882.395774 18.21
890.424741 18.6
926.497647 18.5
934.530650 19.06
936.430529 16.29
986.478918 19.6
1006.428013 19.01
1012.612989 12.04
1023.571501 10.35
1023.644870 16.75
1024.159859 21.05
1542.904957 36.17
END IONS

BEGIN IONS
CHARGE=2+
PEPMASS=763.397034
RTINSECONDS[0]=280.146
TITLE=150313 3544D.d, MS/MS of 763.3970337 2+ at 4.6691 mins 
113.035045 323
216.098519 376.5
341.180871 227.2
415.239819 81.39
505.276845 330.4
583.212143 120.9
745.490482 98.64
822.437528 56.25
1043.533163 96.93
1082.587314 52.09
1197.612379 99.56
1418.705766 18.24
109.065444 266.5
183.112756 138.5
347.207260 165.5
406.245104 81.17
545.913676 186.9
581.330612 80.63
675.326077 86.19
810.521538 42.96
982.531727 23.25
74.059901 260.8
254.118825 100.1
324.160204 135
390.211924 59.23
560.310339 137.9
625.278205 63.78
740.348924 79.8
840.437838 26.19
981.474671 15.12
135.078745 142
262.167950 95.13
318.226104 104.5
399.190470 51.19
506.274343 98.02
649.256243 49.42
702.302527 66.36
831.533547 25.01
169.084615 131.9
213.197317 95
298.136907 89.67
438.061201 44.23
480.086195 81.6
598.271464 43.75
747.291624 31.43
835.073886 20.9
155.118105 127.6
197.164311 86.44
312.152913 85.51
455.139158 37.37
517.249352 80.41
657.818747 35.17
739.350792 30.17
129.104963 126.9
195.139283 85.01
325.127228 76.18
419.190506 27.01
538.301670 67
617.810494 26.88
696.331086 30.01
84.081462 117.2
263.102386 84.17
286.102496 75.19
465.464433 17.16
484.165209 61
651.365218 20.6
671.767547 18.78
87.100040 110
189.162029 80.57
336.147729 67.89
425.241348 16.07
545.236633 60.11
667.395067 15.04
678.727651 17
113.059755 96.33
227.155282 77.7
329.170110 64.64
456.073882 16.04
477.222433 43.56
696.367530 16.18
70.065053 23.34
84.111489 11.32
85.031234 81.6
87.054223 24
87.240096 12.89
97.061632 35.59
109.109637 13.01
113.092580 13.45
115.078337 38.07
120.322755 17.09
120.411904 45.46
125.061977 11.03
135.111565 16.23
139.087248 55
157.060515 38.54
160.071098 41.05
189.102831 67.75
189.135188 10.75
197.206047 11.01
200.499838 64.32
207.135570 76.56
216.153324 13.12
221.125869 37.06
226.152661 65.12
227.242961 10
275.077317 27.11
282.163624 42.14
284.159919 53.08
296.123771 61.79
296.140640 29.75
297.129439 34.68
297.147820 15.04
311.079814 30.22
324.197393 27.6
324.231236 12.24
326.142530 19.24
326.736918 33.8
327.208764 55.89
327.229674 63
329.099815 14.53
338.209571 14.21
340.472590 14
351.140185 45.91
355.173430 56
356.218399 57.73
363.168190 51.85
367.992109 56.16
377.851378 11.01
397.714090 10.67
487.286785 14.29
496.288870 42.86
503.030796 12.1
510.262877 29.34
517.314701 16.5
1648.792559 20.15
END IONS

BEGIN IONS
CHARGE=3+
PEPMASS=520.624359
RTINSECONDS[0]=220.684
TITLE=150313 3544D.d, MS/MS of 520.6243591 3+ at 3.67806666666667 mins 
86.096771 477.2
247.146169 274.1
281.051801 192.9
379.242660 144.3
515.278759 196.1
635.854137 284
716.867866 97.3
857.384238 86.67
903.465312 76.25
1015.517424 49.68
1200.602482 63.39
1386.845416 58.05
84.081980 303.6
233.095906 231.8
347.200072 125.6
432.234788 115.7
556.246327 156
652.341016 113.2
725.418330 32.14
846.415978 60.55
926.456681 71.03
155.080337 185.4
221.080822 174
270.169751 116.8
401.137053 100.2
523.472971 132.7
634.852921 93.75
744.365862 30.36
785.385375 55.48
910.477372 38.14
89.058819 166.6
215.105003 171.9
282.055336 108
406.127010 92.03
472.273037 108.6
586.311335 69.84
717.397480 21.03
847.474394 35.61
899.402128 22.02
129.101942 138.4
263.164523 134.9
363.194410 89.65
398.153940 73.96
520.319959 104.4
608.841860 64.05
756.615295 15
864.744992 35.47
155.103848 126.1
211.168135 132.5
274.153789 85
383.977595 64.62
523.271047 93.06
620.328085 56.37
701.362840 10.21
841.364715 35.31
111.080295 122.8
231.156847 125.3
290.112049 81.82
403.224563 55.78
515.612941 92.1
642.279554 51.25
856.449850 29.04
170.029046 59.37
206.090883 121.3
292.165008 69.22
398.211137 53.07
504.087739 87.5
606.285199 51.19
865.500963 25.48
155.047422 58.02
260.195001 106.9
307.179710 60.76
413.167542 44.62
488.302072 83.17
664.361303 49.4
864.487183 20.04
147.053754 51.19
181.076545 100.2
277.225533 57.45
425.284462 40.01
537.788299 79.85
665.374301 49
854.429216 17.62
70.064142 32.88
73.268638 20.38
85.203514 26.68
86.132509 24.01
89.105329 10.09
101.058353 43.01
120.441099 18.03
141.137307 35.41
147.197611 23.56
182.115644 21.1
188.091424 17.04
197.114532 89.53
197.155835 98.88
200.090690 73.09
215.132066 30.05
219.425782 10.03
221.140725 12.04
229.118332 94.81
233.163130 67.06
239.035301 81.74
248.131978 76.17
260.664712 42.12
261.200493 28.02
268.158487 56.1
294.167073 25.41
307.971796 44.21
313.165266 30.02
327.327730 10
327.714559 10.12
338.183614 33.03
338.741076 14
379.297911 12.45
398.252349 15.44
406.218764 18.48
425.218818 28.34
443.131252 26.67
468.924527 16.29
486.787777 62.06
518.660104 27.18
519.454838 11.56
520.262767 65.7
520.294475 75.02
522.360494 33.84
522.858632 12.56
523.191187 73.9
523.994243 18.23
534.343805 17.25
537.296371 75.52
537.362327 10.68
556.310845 18.01
584.273710 45.23
584.303651 17.62
610.327944 10.21
610.353739 11.06
628.319825 10.01
635.723922 19.92
635.974135 11.47
652.416005 13.45
657.694682 21.02
659.382225 38.07
669.928691 12.41
1691.102120 29.01
END IONS

BEGIN IONS
CHARGE=3+
PEPMASS=520.624359
RTINSECONDS[0]=216.724
TITLE=150313 3544D.d, MS/MS of 520.6243591 3+ at 3.61206666666667 mins 
129.103432 2760
260.197875 223.6
292.164153 258.1
415.035289 189.3
559.323041 321.3
634.853494 883
716.382073 719.2
864.483270 460.1
908.457542 87.08
991.487132 161.9
1072.573774 138.9
1263.923413 45
1286.647221 57.48
84.081363 1489
268.164446 212.8
282.051323 231.2
449.257426 174.8
542.293428 214.6
635.354505 667
717.409427 337.4
823.556451 125.8
913.464744 65.65
1001.558938 62.78
1157.590968 114.5
1171.626789 43.29
86.097718 875.9
241.226983 195.7
275.157936 197
465.280131 156.9
515.955433 204.7
635.857960 288
716.884854 271.4
866.445483 109
956.422063 31
1002.542047 50.6
1155.556523 111.7
1200.589516 43.05
110.072030 716.7
213.104909 174.1
340.177997 157.4
376.204828 135.4
515.276889 193.4
604.331341 223.2
697.374216 167.6
843.441675 100.7
911.478975 26.2
983.520388 50.26
1073.576261 93.03
120.081732 445.4
264.168519 166.7
276.140653 144.5
400.727361 121.9
515.615498 184.8
636.359546 141.1
719.416361 112.7
865.485855 84.04
926.468554 15.78
984.516747 48.33
1142.612244 57.07
136.076377 420.3
263.998123 161.1
274.154569 111.3
381.205890 121
496.559177 166
587.718772 140.1
718.405041 105.7
827.452154 77.77
956.528842 15.32
1000.618979 22.07
1074.581673 43.22
147.114058 311.3
249.049159 159
295.154444 109.6
414.720013 112.4
569.313001 145.5
584.284386 109.7
707.372928 92.43
782.403617 55.04
984.547494 21.78
1072.978846 21.48
76.022135 198.3
233.163191 150
356.169638 104.6
452.215719 107.5
501.776897 138
592.296977 89.78
728.376530 81.04
780.397267 35.29
999.254355 16.05
1075.579303 14.09
132.079186 197.6
233.124555 142.1
283.047844 104
398.218204 102.5
543.313309 102.4
665.330936 86
699.378530 64.36
795.434030 28.4
1003.558382 11.25
1074.505524 12.03
130.086090 177.1
263.112239 125.1
308.167782 102
396.258742 101.7
485.203916 101
601.301504 77.7
700.392352 54.72
866.660449 23.02
70.067761 64.12
71.073436 93.88
74.060086 48.22
84.120581 26.12
84.284021 10
84.363916 18.2
85.117679 21.03
85.316003 16.09
86.146678 14.22
101.105418 90.07
103.075470 48.02
110.127119 13.16
110.576205 10.47
120.126761 13.56
123.081190 157.9
125.469258 12.17
127.084644 18.16
128.615020 16.6
129.151476 60.28
129.297388 18.62
129.469739 19.28
129.711054 36.25
129.866348 85.01
130.030183 34.19
132.101937 83.74
132.139721 10.56
135.101917 89.28
139.075567 75.35
146.082922 104.1
147.066176 32.43
147.133805 53.02
147.167432 16.05
147.327923 18.48
148.065126 54.69
148.089287 10.04
149.094542 112
149.118038 20.5
150.063626 94.82
153.090339 21.02
154.060271 71.25
169.131821 128
170.088412 13.25
177.102018 82
181.132052 68.12
194.343453 29.56
197.075631 65.53
197.130481 118.5
197.533122 13.57
200.174533 45.66
208.371250 10.04
209.102941 48.38
210.109139 53.53
212.673592 21.02
223.065101 70.09
227.121376 115.6
227.161381 13
227.210208 84.58
229.078360 79.59
233.215526 14.18
234.168248 20.01
242.148792 25.14
242.161395 14
243.190953 66.5
247.143510 57.76
251.129098 55.01
258.141290 33.8
258.238025 13.15
261.125048 49.68
261.159916 91.22
267.159391 45.8
269.162395 31.32
274.210276 41.27
281.138863 38.5
285.325482 75.57
286.171681 20.24
286.196826 46.36
286.685298 28.47
287.094839 32.01
287.125221 14.12
292.492752 75.41
310.221098 15.25
321.127670 52.04
326.269120 10.06
328.118600 86.23
329.026289 37.64
333.691105 94.08
336.159418 71.18
340.111545 86.27
340.247990 11.01
343.555747 16.17
348.693648 51.64
352.237328 52.96
355.164977 57.27
361.229642 85.25
361.247607 75.07
363.201923 76.82
369.086575 11.45
369.209868 53.21
374.108736 95.73
377.230092 82.76
378.237237 20.02
385.165066 65.46
392.854110 26.1
393.195551 83.38
393.239652 91.49
398.186137 15.04
400.542680 98.84
405.227927 81.93
405.999723 12.06
406.168044 27.02
406.189087 14.14
408.227833 52.94
414.763205 20.01
416.040080 30
420.216020 75.26
421.188920 81.06
421.452742 33.02
422.230231 45.8
423.557035 84.09
425.201976 53.92
425.285158 49.41
426.478451 10.92
431.225718 34.1
443.298598 37.05
449.136895 79.05
449.322026 10.04
456.763309 85.56
468.592031 16.38
469.259206 25.45
469.294890 75.01
471.256547 45
473.279099 47.35
473.571426 38.31
473.611590 11.45
478.923750 62.96
479.762008 85.17
482.259951 93.16
483.131859 17.12
485.596459 19.68
488.287052 93.86
489.263989 69.01
489.302777 92.56
490.303228 12.1
492.766978 29.22
494.264584 38
501.271854 97.6
512.704802 84.26
514.294655 35.03
515.518824 18.16
517.916814 23.34
519.858536 19.25
520.199277 57.02
520.253669 20.5
522.235242 12.2
522.291397 23.44
523.233661 60.23
524.152058 19.27
524.295491 29.2
525.316118 24.77
527.870788 33.2
532.189216 19.5
532.330113 17.16
536.785927 80
541.941586 12.18
551.284772 49.82
552.282727 51.1
553.287076 52.53
559.418668 11.12
573.811482 67.01
584.338227 13.02
597.342704 32.29
598.938835 29.91
601.832905 44.17
605.283274 45.14
605.336900 48.45
612.846693 63.02
634.953082 21.23
634.995191 15.27
635.127255 37.12
635.482468 15.01
635.684462 11.41
636.090184 13.25
636.680670 13.75
639.729838 15.78
642.848153 49.52
650.826259 68.94
650.892777 17.53
662.263277 49.11
669.393116 72.22
677.948365 10.14
689.441779 42
696.349376 27.12
696.383573 33.35
702.362862 21.02
716.485808 18.28
716.998839 11
717.548776 11.01
717.829273 22.02
717.879095 44.8
720.412675 40.49
722.011967 20.07
724.333493 47
744.171470 33.24
762.391703 29.01
781.414902 15.5
781.886194 22.56
795.379623 15.56
843.525581 11.12
866.948157 18.14
END IONS

BEGIN IONS
CHARGE=2+
PEPMASS=800.313507
RTINSECONDS[0]=354.968
TITLE=150313 3544D.d, MS/MS of 800.3135071 2+ at 5.91613333333333 mins 
105.070387 1509
277.017097 297.5
376.258476 819.1
414.215538 2323
519.287217 66.08
605.379257 86.57
682.885406 12.11
895.532542 31.49
1248.529272 61.65
1300.298421 11.01
121.067125 913.5
265.014399 278.1
339.052158 233.8
441.098812 813.3
552.304756 27.78
605.421510 17.45
928.151535 12
1249.180969 17.66
122.067377 562.4
182.038610 146.2
377.268153 166.2
415.217328 450.1
511.275018 25
1271.680768 10.07
85.029921 276
263.034689 144.7
347.038478 154.2
442.100102 224.8
497.239101 23.16
85.040126 237
266.997468 117.2
279.014371 154
387.179436 192.2
537.275548 13
147.066406 196.1
267.123345 116.4
291.032970 145.9
414.316191 144.9
106.073499 169.5
254.209912 110
321.039853 123.3
381.279302 140
123.116087 136.9
223.082208 102.1
357.166729 84.78
416.222068 137.6
115.077343 134.2
200.066840 94.69
304.033575 78.47
431.164662 123.4
151.016459 117.6
200.983580 94.44
281.045789 71.8
395.139307 99.29
78.982923 35.47
84.117762 13.02
85.079419 15.12
87.031327 19.02
93.260073 48.04
101.021051 107.7
105.057907 97
105.125128 21.09
105.418624 34.5
105.644059 11.38
106.267446 16.02
106.528421 18.78
106.827643 20.23
109.064681 94.9
109.462471 25.05
111.078107 71.11
117.174716 29.76
119.049826 93.4
120.544011 29.05
121.110210 33
121.163831 18.05
122.127895 14.12
122.789745 26.03
123.137260 30.01
129.054021 42.08
141.089506 89.47
141.127080 92.02
145.049333 104.3
147.593436 12.68
150.726465 17
151.107008 43.26
153.883355 19.01
167.103581 65
172.132135 76.73
173.600428 10.33
174.024809 77.07
175.023564 26.64
175.120415 91.12
176.981065 32.14
187.991410 92.62
192.991026 28.47
198.880139 23.04
201.076416 71.61
204.769274 11.01
207.027835 22.23
213.369449 31
221.037559 35.29
229.067300 29.04
231.013717 57.25
232.017118 89.63
233.039418 90.12
234.045341 92.22
237.021044 50.93
237.118260 59.29
247.003465 45.03
248.193595 80.63
249.105337 72.55
249.137368 14.12
258.025362 34.41
258.043761 11.22
261.187676 23.6
261.637801 21.25
263.083762 17
264.568045 66.36
265.100076 10.01
266.192618 84.59
267.192699 28.9
267.605119 35.25
277.086947 16.04
279.209114 60
281.058667 29
289.013828 32.01
290.020628 49
295.215537 21.04
315.170287 54.1
319.021543 39.76
320.399929 16.09
320.418819 11.24
321.092496 10.17
322.040739 21.08
323.045745 47.05
333.780334 29.12
334.106323 25.91
349.036896 46.3
351.693582 10.35
352.203290 50.7
360.290818 33.5
361.085179 19.35
366.218120 69.72
376.350284 11.04
376.512351 19.48
376.836946 15.01
377.174543 44.89
380.249657 20.94
381.628046 15.28
396.296237 20.48
398.273084 78.13
399.243540 12.03
400.156332 55.72
400.248231 65
413.933566 11.05
414.691428 26.19
415.119067 93.37
415.157934 26.69
415.301081 13.09
415.592379 64.13
423.201734 68.21
425.299416 66.35
428.175346 33.32
429.096072 53.71
431.217755 12.05
434.207486 11
437.209678 71.04
441.188053 11.01
441.731741 21.94
442.615581 29.14
443.112321 86
1679.927367 48.72
END IONS

BEGIN IONS
CHARGE=2+
PEPMASS=800.313507
RTINSECONDS[0]=349.53
TITLE=150313 3544D.d, MS/MS of 800.3135071 2+ at 5.8255 mins 
105.070639 3131
175.527985 324.4
321.043330 244.5
441.100689 1125
564.319929 79.38
595.244693 45.84
741.321542 48.89
829.268144 27.9
1025.319599 12.12
1134.555000 10
1476.580693 34
121.065640 938
239.105634 313.3
278.017296 166.4
414.218094 838.3
545.162609 11.41
707.215902 36.04
106.075236 587.9
176.022814 259
339.053306 158.5
376.260252 503.3
122.070655 424
175.025655 257.2
270.120283 143.2
442.100374 486.3
128.072749 248.9
174.024865 243.1
323.155049 129.3
377.265392 289.2
73.047012 223.2
234.054427 232.9
341.062328 127.5
443.098645 236
147.064481 214.2
235.056926 208.3
333.023731 125.3
405.057780 110.6
139.112173 180
181.122588 194.7
277.014455 114.9
398.263339 104.4
149.095381 175.1
173.518837 180.9
275.029739 96.64
440.103050 100
121.102539 151.8
192.993926 176.1
291.029204 94.22
449.096572 92.88
69.033872 76.19
69.068838 13.67
69.111523 19.05
70.037998 40.34
77.042610 49.67
83.048311 34.16
95.050854 59.51
96.088700 136.1
96.120830 13.05
103.038246 56
104.609161 21.11
105.129507 56.49
105.143786 10
107.076527 103.2
109.102371 16.11
111.042842 123.8
113.061961 78
119.048628 111.9
121.141276 10.38
121.290563 18.61
126.946325 79.11
129.035184 86.47
129.055072 124
129.097359 13
129.486895 28.77
140.283387 10.04
141.089850 46.08
147.133617 11
149.131198 12.8
152.011928 84.51
153.012047 115
165.019950 52.94
170.972273 132.2
171.036263 10.21
171.148131 66.43
172.184558 18.32
173.562535 11.05
175.581268 21
176.057154 31.05
176.075669 15.2
177.021308 170.7
177.277858 22.6
181.161254 10.38
185.740740 23.56
186.990644 58.45
190.997550 116.5
191.413629 13.02
193.122922 148.2
193.165495 13.21
193.485366 41.68
194.360435 36.04
199.141796 21.12
200.986577 109.1
201.353318 39.12
203.958935 19.07
207.104776 101.4
219.009992 11.06
219.993759 57.04
222.073449 34.27
222.089014 12.14
227.179534 79.19
227.206260 24.27
231.164123 101.2
233.551485 116
233.594054 14.16
234.119893 16.01
235.005521 118.2
237.047835 55.56
238.587598 13
240.115091 29.07
241.109969 95.03
243.125028 22.01
249.114784 128
250.114203 55.47
250.662077 11.45
257.025646 75.21
261.025355 46.04
262.022126 129.2
265.014996 85.62
267.594128 29.72
279.027201 69.57
280.901254 12.02
281.100379 78.92
281.134737 11.05
299.235617 90.88
299.268537 20.32
300.173923 90.01
301.013864 71.05
302.157112 60.45
302.184788 41.72
303.031708 41.01
307.076598 59.27
312.255231 12.1
317.026855 58.05
319.013002 36.01
319.049839 50.55
321.258010 12.25
323.042231 48.91
332.327613 21.08
334.810594 27.78
339.131776 11.06
341.108923 14.01
342.160380 64.53
347.036421 79.76
347.067738 16.01
350.257736 17.11
350.479740 10
353.169355 17.17
368.276308 22.68
371.103630 37.96
373.588861 20.22
376.944912 52.26
377.087598 31.56
384.312516 14
395.239592 58.9
397.218667 37.08
397.264270 82.35
399.239725 12.03
401.981044 66.12
405.114969 14.35
414.329519 11.45
414.501057 38.01
414.628493 28.8
415.223988 59.06
415.470351 20.23
415.635415 20.12
416.225415 88.02
425.133029 32.94
426.402145 23.38
428.756973 13.28
435.070933 25.18
438.585154 11.01
439.103353 57.9
441.220124 17.07
441.286645 11.2
441.418751 24.34
441.715782 21
441.735843 11
442.583682 26.33
443.078943 20.16
444.108062 50.62
446.104312 80.72
457.102335 28.38
459.104903 47.69
459.126843 17.01
END IONS

BEGIN IONS
CHARGE=2+
PEPMASS=805.394806
RTINSECONDS[0]=215.72
TITLE=150313 3544D.d, MS/MS of 805.3948059 2+ at 3.59533333333333 mins 
86.097623 1068
215.137880 516.3
294.180914 799.4
374.101224 297.4
520.171582 248.2
577.337255 585.2
727.446357 180.7
778.450974 275.2
959.522236 186
976.543932 138.3
1121.499700 65.01
1188.608845 56.67
1300.251368 62.27
1498.678604 41.01
147.115595 465.6
263.070543 481.1
284.160761 353.4
404.235890 185.1
502.161369 181
664.365213 392
765.391294 129.1
777.445257 166.2
946.404839 82.5
1007.491532 79.1
1087.575081 45.03
1219.532545 22.82
1293.565945 53.51
1569.045745 15
70.065489 343.7
243.132396 367.8
343.199266 340.9
393.249381 152.4
475.184333 171.6
578.340375 228.5
765.298550 110.3
849.470867 148.9
960.516233 66.57
978.559222 47.12
1129.534885 32.49
1235.570141 22.45
1303.641818 39.01
84.080661 317.3
199.071350 233.4
295.184410 248.1
457.266530 144.4
531.134475 155.7
666.369413 169
703.243513 94.28
848.484773 139.5
951.442645 55.25
1007.577784 15.05
1105.599637 30.24
1216.525461 20.72
1270.554715 16.04
130.086491 271.3
200.102619 230.9
367.138451 183.6
396.219192 129.1
493.190884 128.1
665.365101 165.4
674.315772 88.92
824.346205 106.9
946.923997 24.9
993.517520 10.04
1072.571590 27.6
1256.550281 19.01
1305.657950 13.45
132.117840 184.6
171.077353 192.8
341.220614 168.7
418.101624 119.1
480.338162 127.7
571.246721 159.3
729.405247 85.41
808.334566 103.2
882.416122 23.62
1116.571877 22.17
1253.223215 14.89
87.101103 154.9
170.117641 170.6
358.160819 155.9
409.139062 116
535.777809 124.2
572.245466 132.3
741.427948 72.46
850.489540 95.12
963.981613 17.82
1090.491959 16.03
103.057871 148.2
182.044938 164.7
276.172760 153.1
441.193727 104.1
524.234145 119.2
645.253639 110.7
683.259849 70.01
831.473641 81.16
894.431175 16.01
1135.356911 13.92
155.105589 142.2
252.164269 147.8
355.132626 137.4
408.181151 99.82
497.204412 94.02
591.207836 98.55
744.282292 67.67
801.365367 67.06
873.364254 13.6
1107.911283 11.68
129.104075 106.8
209.052478 131.1
288.131292 127.5
453.114423 94.41
537.295366 81.52
652.820589 83.48
693.286320 57.3
865.393065 66.03
70.230514 16.2
71.069824 98.14
72.079453 13.32
72.564911 67.13
84.043491 97.36
84.112411 15.15
86.134481 47.24
87.512888 73.53
113.058307 79.59
147.167430 20.06
147.180447 11.12
148.645022 23.48
157.098376 103.7
157.308967 12.36
166.085712 27.04
167.082266 98.53
170.086554 57.64
173.127587 24.52
180.101884 50.04
181.098190 72.03
185.053820 56.07
185.090893 122.3
185.164105 80.53
192.182143 75.56
193.078573 39.12
200.072942 40.14
200.183959 10
201.108778 81.43
206.041168 90.33
209.105209 12.05
210.188633 69.56
212.148131 78.54
213.193073 80
215.203594 21.35
215.565563 14.04
216.344306 56.11
216.379480 11.04
217.134782 24.08
224.133774 81.11
231.111267 58.84
235.108043 97.97
237.110762 41.45
243.222420 11.11
244.135254 71.04
244.165911 128.4
245.078012 83.23
246.038884 105
246.075561 11.03
247.114724 55.98
249.090676 51.82
253.151474 10.09
258.110617 88.94
260.079407 48
261.069371 55.39
263.120200 35.48
264.806711 12.12
266.146192 104.8
270.110851 17.06
271.181836 69.01
272.118805 100.1
272.162626 65.04
281.188155 75.01
283.158235 73.21
284.235710 17.72
285.051649 87.03
287.132015 112.7
288.098210 30.39
291.070061 29.72
294.250711 19.01
297.088036 52.53
304.167858 77.25
311.126184 24.8
322.137283 122.4
325.184159 62.03
325.215953 17.04
328.109813 57.49
329.151130 49.08
329.815057 15.69
335.164538 37.27
338.210850 76.74
340.109868 55.76
341.157948 78.81
341.275590 13.05
343.294190 11.06
345.163896 13.05
349.157938 55.54
353.179781 107.9
354.185230 125.3
355.198746 10.25
365.341577 14.01
367.212109 16
376.092647 24.57
385.189680 86.88
390.669827 34.29
391.262080 11.01
392.110326 75.08
394.116144 57.31
399.165883 70.79
400.111666 75.38
403.905642 17.01
404.173491 94.29
404.201755 69.03
409.253289 61.03
410.266228 23.11
411.163341 25.68
414.223504 47.35
421.141489 23.05
425.113713 58.02
426.159930 53
432.221554 63.92
438.235547 23.01
439.145623 70.49
446.089851 68
447.185090 18.66
448.240398 76.2
453.172559 14.03
456.154652 19.17
458.150313 79.02
470.185325 34.15
475.246710 18.04
480.247178 50.12
480.404725 10.01
481.824622 18
482.290632 52.06
484.278230 69.15
489.270373 43.16
491.182152 26.06
491.228437 13.22
494.073855 80.89
503.146447 57.49
505.242452 13.25
506.306448 49.06
508.228205 30.57
509.186009 27.04
511.246689 22.34
516.206377 62.31
517.157634 40.22
518.265703 23.1
523.215177 71.2
529.255958 35
537.585312 13.45
538.188913 56.01
538.331591 25.52
538.431978 13.57
539.595129 38.94
543.133243 26.04
543.246000 55.7
544.336933 10.24
545.935129 10
549.527201 34.65
553.556698 14.08
555.204249 59.01
555.311404 27.14
557.330895 22.28
559.298762 47.67
564.794877 70.56
569.255710 36.17
571.286804 55.57
574.225347 42.16
580.147170 21.64
581.208496 14.16
582.730014 13.21
583.226696 27.56
585.210808 42.49
590.223016 45.28
592.188037 35.34
592.279242 50.15
604.436384 37.66
607.263818 28.01
618.325718 13.03
623.259051 30
627.171701 13
630.328864 15.8
634.235545 39.97
634.351482 29.35
640.202604 24.02
646.354614 41.19
646.391836 71.1
647.350306 79.65
649.029594 13.5
650.209280 23.16
651.283965 10.1
652.258644 27.45
653.232768 43.6
656.285193 18.01
663.276029 18.11
665.877930 16.48
666.506793 28
666.596486 14.01
667.368963 66.6
668.179527 28.33
684.962157 10
699.303747 25.11
713.324935 16.24
721.237926 25.79
726.282637 18.05
729.475103 14.02
734.312034 52.91
745.272254 56.54
750.263317 12.07
760.435367 41.14
760.497699 10.38
763.298488 37.75
769.325793 22.12
773.374756 13.04
776.176339 11.57
777.601317 19.36
778.047770 38.17
778.357747 25.45
779.325340 25.01
793.320349 43
807.426358 51.79
812.414971 48
815.962136 23.01
825.359269 31.22
834.819234 15.89
836.357330 27.03
854.405419 64.57
856.377418 31.72
858.463775 14.02
867.891258 19.62
END IONS

BEGIN IONS
CHARGE=2+
PEPMASS=805.394806
RTINSECONDS[0]=213.238
TITLE=150313 3544D.d, MS/MS of 805.3948059 2+ at 3.55396666666667 mins 
86.097567 4026
215.140568 1484
294.182058 2208
392.115178 683.4
520.172505 312.5
577.335055 2352
664.369740 1831
777.450749 798.4
959.529825 420.3
977.548189 436.2
1105.585064 549.6
1188.628812 152
1303.664975 106.1
1367.640803 184.6
1503.642959 79.59
147.114230 1905
243.133732 1047
358.162422 1376
374.106956 562.5
505.195021 286
578.341678 892
665.369859 1260
848.487624 567.1
915.378598 154.6
976.541092 371.6
1106.598374 228.4
1238.608508 90.67
1434.699167 77.96
1506.657801 63.49
120.081007 887.3
171.075529 548.1
263.070705 1023
431.226700 410
521.171436 262
570.235912 318.5
703.235721 330
849.487076 409.1
948.411590 92.05
960.535102 139.9
1060.429899 95.07
1190.623128 70.07
1443.668910 59.38
129.102973 748
185.093286 545.7
284.158478 761
371.194764 349.3
537.301332 252.3
591.210264 294.6
699.297815 218.2
778.458026 352.3
882.423031 83.65
1025.498947 86
1104.058031 91.34
1189.620690 54.14
1412.916889 56.4
72.081597 704.4
216.143267 516.4
353.182416 660.9
384.179879 330.1
466.264454 247.9
634.235480 239.4
666.373383 211.8
815.321067 152.3
958.543969 81.66
970.471981 75.04
1116.564928 80.64
1198.029823 49.23
1368.648265 54.84
102.056482 502
199.072079 399.5
266.151373 548.5
393.250193 315.8
463.277365 242.6
616.360010 189.4
676.297121 207.6
779.457228 152.2
889.371488 73.38
969.448848 73.38
1119.557086 76.48
1444.698275 47.68
70.066154 428.5
182.044228 393.6
328.112881 530.3
405.145682 308.8
481.288065 233.5
634.813565 181.4
681.274755 187.2
773.309139 151.5
886.386693 65.39
978.545462 63.46
1070.567848 68.31
84.081298 279.3
186.095146 382.7
295.186391 421.2
394.251862 232.1
518.259448 231
598.227453 173.6
720.254426 181.4
833.341588 147.5
891.372434 64.16
1059.539073 62.85
1071.565239 67.01
158.100977 225
254.114788 378.7
277.088604 396.9
442.224770 188.8
503.144632 223.1
646.358026 173.2
698.301627 164.4
763.288724 141.2
879.296054 56.44
1001.421496 56.62
1086.438922 61.04
130.104355 214.5
167.083121 320
276.173568 359.8
375.086242 180.2
490.268563 222.8
652.329021 164.6
759.433756 153
771.338951 139.3
895.450202 56.03
989.422337 53.64
1107.592553 51.17
60.044630 93.01
71.084961 187.2
73.083713 94.88
83.050111 130.4
84.043977 169.5
85.047774 65.88
88.239876 64.61
93.069929 186.4
97.066457 53.02
103.058932 73.83
110.073163 161.7
112.040763 79.2
130.085499 209.9
131.116741 75.9
133.060941 68.16
136.076826 161.2
139.047752 112.7
148.117717 196
149.108020 209.3
154.048370 52.43
156.111587 131.2
157.096063 184.1
159.101100 65.84
159.113968 88.72
165.071991 103.1
166.053588 119.5
168.084308 87.67
169.085466 203
174.079290 165.3
181.061027 197.8
183.049388 64.88
183.108680 80.86
185.127192 188.3
185.380479 56.47
197.128973 230.1
198.133038 89.22
199.139903 93.24
200.102210 98
202.080966 77.01
202.117966 60.45
202.133455 49.02
203.070577 70.1
213.087735 279.9
214.100981 83.35
216.579976 57.68
216.714773 75.2
219.148694 253.1
223.072314 69.95
225.119411 68.79
227.066265 286.1
228.102673 133.1
231.147662 57.45
235.108278 49.16
236.036547 122.1
236.108644 54.78
238.151706 47.14
240.096242 125.1
244.136882 223.4
245.064653 60.49
245.130808 150.2
246.042322 154.1
246.071847 71.89
247.141930 121.4
253.106591 130.5
253.135364 58.02
254.148792 122.7
255.167464 68.09
256.168989 95
258.108414 68.49
259.074069 148.2
259.115170 60.88
259.141524 161.1
260.135795 108.1
264.074692 98.69
264.135578 56.75
265.064117 64
267.156955 124.1
268.088173 142.8
269.151413 72.47
272.122563 231.6
272.159661 71.4
273.060371 90.14
277.176576 185.4
278.086499 80.32
282.180448 130
284.205236 84.32
285.162785 109.8
286.182891 163.3
288.004160 59.73
290.147362 59.8
291.063895 76.45
292.440147 50.22
294.108333 69.48
294.415536 49.14
295.050820 53.08
295.310759 86.8
302.148992 67.41
303.594970 73.12
304.169611 63.11
305.083317 67.12
307.135615 59.7
309.144838 49.11
311.137462 219
311.169530 140.5
313.161322 48.34
313.184350 284.6
317.160969 97.05
322.101764 91.39
323.140584 83.9
326.187970 82.61
327.129407 75.52
329.142965 234
330.146107 96.97
332.160124 279.6
334.177890 83.45
335.173524 120.1
336.176489 52.2
339.198544 79.84
340.150480 61.42
341.131464 100.1
342.111443 209.2
342.134354 130
343.196444 262.7
345.133540 48.73
345.157856 48.05
350.096574 115.6
354.162108 78.81
355.188182 62.65
357.075801 215.9
358.481504 83.02
360.164745 134.3
367.161714 51.84
367.192430 76.74
368.160675 107.8
369.142576 85.19
369.211321 105.7
370.239659 110
372.197434 83.01
372.235016 100.1
375.130476 124.3
380.170631 60.86
381.183564 129.7
382.204374 119
383.199439 139.1
384.088516 105.8
385.261504 67.1
389.160503 169.9
390.182284 108
391.129959 82.04
393.110096 56.04
394.118649 78.4
397.203854 51.24
400.116359 77.09
400.214579 116.1
402.102919 118
403.101765 54.38
403.235254 69.4
403.260362 49.19
405.237118 83.03
409.139933 170.7
410.136774 177.8
410.178593 103.7
411.178201 52.26
412.182009 99.46
413.213871 173.2
413.266008 87.2
420.107111 87.8
421.139537 74.25
421.274343 75
422.137697 151.8
424.224644 53.11
426.197544 121.3
428.192884 108.2
437.129911 96.67
438.168106 78.86
440.178189 92.3
441.198269 124.1
441.257734 152
442.189080 112.1
443.231180 56.07
444.120521 54.61
444.187353 125.2
444.221615 53.1
448.250710 116.9
454.219240 61.17
454.266443 97.78
456.177004 116.3
457.156091 175.6
458.218166 74.49
462.189775 90.19
462.270033 161
463.245430 93
467.121495 109.7
467.139893 92.29
467.269252 51.81
468.206871 117.7
468.283481 84.36
468.988484 50.59
469.174645 155
473.235379 96.02
474.190351 72.33
475.163825 108
476.152322 199
477.715230 181.7
479.210618 68.78
479.510978 48.41
480.246370 60.34
480.280022 179.7
482.286245 68.32
482.746014 193
484.152020 200.4
485.136895 127.3
486.154031 85.42
487.182272 104.9
488.729553 110.3
489.174008 84.98
492.178743 77.24
493.151413 73.02
494.222375 75.76
494.243221 79.8
496.289224 64.45
497.203561 86.48
499.261645 58.31
502.159355 161.9
504.146612 115.1
508.105798 169.3
508.721354 54.02
509.311546 100
510.193762 48.6
510.316166 88.22
518.993834 50.57
519.286796 85.02
520.291927 72.82
524.225786 50.34
528.218628 57.04
528.248139 63.21
528.319461 57.01
529.176968 108
529.264179 178.8
539.185256 77.11
539.240855 83.2
540.241479 50.34
548.160683 154.6
549.189229 105.5
549.218537 116.1
549.263311 77.75
552.223049 49.81
555.195827 132.1
555.317761 180.1
556.315451 197.4
557.192158 65.45
558.285203 66.79
559.330857 147.1
562.180844 104.6
563.308034 120.3
567.200388 113
567.276387 142.1
573.193336 89.7
574.181770 58.27
575.240629 91.46
576.229112 83.17
577.268587 74.16
578.681276 54.28
579.244323 144.9
579.333047 69.03
583.303739 131.5
584.268838 63.6
585.211205 54
587.262857 58.53
587.309671 71.07
589.214746 46.97
589.260568 99
589.284692 67.01
592.218374 67.61
[truncated: 174,661 more chars]
