# Supplementary material for: Unmasking Heavily O-Glycosylated Serum Proteins Using Perchloric Acid: Identification of Serum Proteoglycan 4 and Protease C1 Inhibitor as Molecular Indicators for Screening of Breast Cancer
Source: PLoS One. 2016 Feb 18;11(2):e0149551. doi: 10.1371/journal.pone.0149551 (PMC4758733; doi:10.1371/journal.pone.0149551)
Supplement: S1 Appendix — (ZIP) [file pone.0149551.s001.zip › Supporting information/S8 Table 2 b3-C1ih peak list.mgf]

BEGIN IONS
CHARGE=2+
PEPMASS=303.662262
RTINSECONDS[0]=115.02
TITLE=150313 3544E.d, MS/MS of 303.6622620 2+ at 1.917 mins 
123.044477 1122
165.162994 152.7
264.060443 191.3
605.221012 30.2
85.102960 939.2
160.023519 91.46
283.174108 81.37
71.086472 677.1
179.135328 88.65
262.187585 39.27
111.116461 634.1
247.165719 78.89
287.139418 22.56
124.048609 355.6
224.012336 50.05
136.076026 224.1
195.109686 48.04
80.058434 171.7
245.089169 39.79
115.038696 154.6
198.179736 34.92
69.069088 151.2
226.872352 27.04
120.079865 141.4
184.558209 10.92
59.049659 110.7
71.263735 11
72.897210 22.09
79.054862 114.4
80.084831 17
84.080694 122.6
85.155264 21.01
85.612353 18.8
86.096498 75.9
99.043037 126.7
111.176906 19.12
111.526694 56.12
112.124178 20.29
112.656978 30.07
112.970537 108.6
114.267852 34.38
123.106531 19.07
123.117936 18.15
130.084497 81.57
136.118318 11
137.058710 45
158.025582 109
208.165933 10.67
238.861407 10.38
1053.460086 17.05
1320.293193 31.39
END IONS

BEGIN IONS
CHARGE=2+
PEPMASS=344.248474
RTINSECONDS[0]=402.827
TITLE=150313 3544E.d, MS/MS of 344.2484741 2+ at 6.71378333333333 mins 
113.060519 3097
199.168349 313.8
288.240254 135
480.236507 14.01
111.116918 1166
203.092262 184.3
284.298325 134.2
131.071382 239.2
251.232267 158.6
305.196711 123.8
83.088100 225.4
177.089658 139.3
260.063497 96.92
81.070022 221.1
165.089766 98.01
285.170117 74.06
116.966521 200.3
173.027278 74.6
287.233279 71.51
135.119430 177.3
191.070293 68.33
286.171999 65.24
61.041145 175.1
223.131720 55.96
289.790015 42.37
107.086213 166.5
165.075907 53.24
324.820233 40.47
129.055620 160.9
219.135301 50.59
317.519189 19.92
59.048010 24.07
81.109446 10.16
87.044015 135.9
93.069961 120.9
95.086004 61.56
96.088705 113.9
99.078210 95.02
101.059885 107.7
101.086752 12.16
103.039365 74.7
105.069470 70.92
107.114106 12.5
107.141080 10.02
109.103600 48.33
111.163982 27.45
113.106487 72
113.131657 13.04
113.174775 25.02
113.204353 13.04
113.513749 13.78
113.530497 12.33
113.649263 20.78
113.836990 25.68
113.980319 19.11
114.063412 150.1
114.941813 22.23
114.959826 41.33
115.074657 35.03
115.830957 29.02
117.037258 53.3
121.012477 113.3
123.079637 158.3
126.300196 12.78
133.375262 27.98
136.021598 87.12
137.009522 60.63
137.094597 41.04
140.142879 121.7
147.064620 79.44
151.145471 102.2
155.104175 81.92
157.086276 24
163.092453 13.01
177.118156 18.67
188.783921 13.05
201.057975 25.45
201.165002 28.49
201.594419 18.04
220.144769 17.12
228.083061 32.36
251.274817 20.8
251.304840 10.38
END IONS

BEGIN IONS
CHARGE=2+
PEPMASS=356.739807
RTINSECONDS[0]=195.769
TITLE=150313 3544E.d, MS/MS of 356.7398071 2+ at 3.26281666666667 mins 
86.097021 546.3
225.579972 179
324.127735 217.4
383.139089 43.49
496.285996 102.1
599.384923 73.13
69.067693 210
199.177349 158.1
272.171843 169.9
385.554393 12.18
485.247194 63.46
60.046333 197.6
237.147694 138.1
274.116359 157.3
372.165665 10.75
486.297979 26.12
85.065754 156.1
188.141123 109.6
303.117815 92.38
147.080784 146.8
187.141277 108.2
343.191913 92.13
158.023951 143.7
183.147496 101.4
358.165035 91.3
123.042395 132
207.137173 87.33
289.078392 76.47
70.065468 126.7
251.105780 81.8
324.092979 68.05
105.033178 124.4
181.098753 72.41
277.144920 43.02
123.117651 117.1
201.054292 70.84
274.221492 34.32
69.091114 21.02
69.103491 15.78
77.037890 102.2
77.055430 23.02
85.940569 24.39
86.351031 55.95
87.789301 26.64
95.048828 83.08
97.063137 20.25
100.074504 65.01
102.090552 101.6
115.038030 36.58
115.085051 114.6
115.123003 14.15
125.104714 55.44
127.111992 62.05
130.057405 75.03
135.117090 49.03
140.998836 52.96
143.105891 57.52
144.138698 24.08
148.103713 99.16
158.094375 53.52
158.156919 15.17
163.146885 56.23
197.982700 10.56
207.162315 14.03
213.196545 59.99
225.097820 16.16
227.208051 28.16
227.267916 24.14
233.072989 23.23
238.580116 24.57
241.238235 18.24
248.197125 22.16
249.764429 37.19
251.150237 10
255.386052 39.46
255.599117 65.33
273.175086 22.96
324.203378 14.45
END IONS

BEGIN IONS
CHARGE=2+
PEPMASS=366.262573
RTINSECONDS[0]=401.824
TITLE=150313 3544E.d, MS/MS of 366.2625732 2+ at 6.69706666666667 mins 
59.049768 450.4
165.087906 159
292.231111 125.8
364.801235 28.03
693.211319 10.01
89.061156 419.7
184.091398 156.4
295.220003 104.4
109.100942 338
210.053589 138.3
321.276921 71.52
81.070587 292.3
214.089065 116.1
322.212949 69.33
133.095897 264.8
251.131268 73.52
271.175789 65.05
121.104713 249.2
216.180075 73.37
327.079651 64.52
123.080834 239.4
172.114288 72.25
333.279269 60.48
109.064911 212.3
243.102227 66.22
326.984145 58.7
149.130362 205.7
205.157600 61.24
307.206667 57.84
111.116362 192.8
227.107780 60.41
348.280734 41.81
59.081999 17.35
60.044484 98.06
61.039621 117.5
69.071045 13.15
73.065161 122.4
74.063504 76.14
74.079162 11.04
75.408598 10
77.037727 36.32
84.078770 34.62
87.046699 154
89.102107 13.1
90.060691 28.93
93.071696 160.1
99.045582 90.35
105.070580 70.91
107.085928 42.04
109.469964 31.32
110.106960 47.39
115.055333 142.2
117.035705 29.68
119.085015 147.4
121.164005 11
123.127256 12
125.093236 64.76
131.052703 74.45
133.130220 14.01
135.081491 142
135.116689 186.7
135.161741 18
136.118674 166.2
139.076483 124.9
147.067029 77.14
147.101448 112.2
149.057603 161.1
151.111604 55.17
165.156427 11.12
165.537833 12.68
167.107951 33.02
181.121515 35.64
182.453001 34.28
184.122548 16.04
193.158883 49.12
198.180948 57.27
198.195763 24.25
205.189145 12.45
208.104883 45.4
223.143410 29.05
226.604612 16.24
235.206865 23.32
250.217495 23.12
270.419526 13
274.786580 11.41
286.164478 27.56
288.204304 19.01
289.182141 25.29
349.887257 13.5
350.336208 27.12
736.031473 12
978.318337 23.14
END IONS

BEGIN IONS
CHARGE=2+
PEPMASS=399.196167
RTINSECONDS[0]=170.945
TITLE=150313 3544E.d, MS/MS of 399.1961670 2+ at 2.84908333333333 mins 
110.072041 715.1
241.128723 310.5
286.127682 145.6
389.200668 155.2
490.246267 178.9
577.286401 64.04
690.328567 40.6
70.065598 567.2
258.156337 223.3
302.161190 116.7
446.236063 103.7
518.238334 142.7
589.293991 38.49
736.354575 25.32
115.086602 371.1
212.117541 180.9
342.189677 99.24
401.088240 103
492.248189 95.38
617.311772 30.04
102.055515 298.8
211.094813 150
356.146175 87.44
400.676615 94.33
477.212715 89
635.299921 16.53
71.068903 286.9
242.131526 138.9
313.127671 76.18
432.201026 92.01
501.230197 79.64
596.380891 15.29
120.081797 276.3
240.169672 125.1
303.200744 69.32
390.194090 90.82
519.238307 59.26
111.078441 262
240.147672 121.2
285.131408 58.27
371.184974 88.26
491.251079 19.01
84.045107 167.1
195.119742 121
278.171518 46
382.315309 52.6
492.307276 16.53
129.102169 149.7
213.118242 120.4
355.001270 44.84
446.181063 38.69
551.308365 10.22
104.054355 140.4
187.105038 94.14
317.179679 38.32
375.151622 35.8
60.043864 95.34
61.039421 85.69
69.069674 106
70.103668 12.05
70.520531 21.92
74.060408 98.39
81.068863 62.78
81.266314 16.02
82.049874 48.59
97.075319 76.17
97.085492 30.01
98.079958 91.31
101.069069 31.12
110.120424 16.12
110.676563 20.9
111.043219 108.8
111.106966 38.26
111.121672 12.01
115.141655 11.04
116.034098 114.8
116.056942 18.35
119.049823 136.8
120.112553 28.68
120.127814 13
123.115471 94.92
125.069279 46.79
129.066359 118
130.084761 105
130.103829 42.21
130.489735 12.78
133.062513 83.63
136.022146 126.3
139.419389 10.56
146.068687 68.36
146.791500 16.23
147.109119 66.9
150.067176 98.48
157.106868 79.82
158.025140 11.01
159.088180 40.14
159.707663 13.5
161.093776 48.25
166.056749 10
166.107194 62.09
167.108216 60.21
169.097933 49.38
175.103881 33.62
180.120449 76.05
182.096553 16.01
186.164783 77.16
189.431213 33.56
197.151868 26.89
205.761460 24.31
205.776293 12.41
208.204931 35.2
216.133228 31.09
216.153488 43.21
218.133880 47.04
225.112129 45.02
225.127217 21.92
240.218668 20.14
243.128674 85.55
245.021702 39.08
257.139119 70.23
258.058606 31.42
259.155512 21.88
259.306422 13.01
261.087984 29.4
268.354773 13.56
284.173270 29.89
297.115340 25.17
318.132905 17.75
331.085723 37.11
339.695191 12.12
361.201099 35.16
364.551339 10.35
383.193343 35.1
431.245725 18.04
1574.132606 16.33
END IONS

BEGIN IONS
CHARGE=2+
PEPMASS=408.681488
RTINSECONDS[0]=355.643
TITLE=150313 3544E.d, MS/MS of 408.6814880 2+ at 5.92738333333333 mins 
149.022765 396
215.593081 595.3
264.026914 248.2
376.260336 526.8
105.069238 294.6
223.604186 248.3
346.121568 153.4
377.262169 252.3
97.064574 277
238.088551 234.4
354.237361 143.6
430.175837 167.1
108.089818 189.2
207.158715 231.3
326.138159 126
432.175403 152.6
147.115530 168.5
223.145704 220
281.170968 119.4
392.058747 97.1
71.086380 165.4
207.031512 195.6
336.082968 111.9
431.178521 96.78
137.095263 158.7
197.187371 184
289.151223 92.45
410.177069 87.48
69.033747 155.2
216.594618 120
292.088043 76.14
448.184024 62.08
120.080731 137.1
175.037646 96.88
337.176218 72.76
381.216503 48.01
101.059172 136.9
218.201641 87.16
349.211398 70.73
433.246888 44.8
60.044596 71.91
67.052622 61.74
71.254263 15.02
72.017198 12.36
81.071202 134.4
81.118887 10.12
81.545737 24.05
81.680952 28.19
83.086326 107.2
91.055090 108.1
105.097097 30
106.071034 92.78
109.063470 92.71
120.111237 10.33
121.646910 12.16
123.079168 52.15
123.114677 64.08
123.620291 13.12
130.978172 40.14
131.087656 15.88
139.076205 72.94
141.585102 19.17
145.039175 53.32
149.129714 114.7
151.075231 69.22
158.024215 37.68
159.116788 83.11
161.129644 57.71
167.106997 22.01
173.129110 69
176.079783 67.13
177.894179 18.07
178.092444 24.56
179.105140 76.8
179.143555 52.14
179.169886 10.22
183.058730 84.22
183.098200 10.03
184.170271 18.56
193.092912 45.08
195.114683 64.04
207.056421 24.02
207.135983 79.3
207.221728 14.12
208.219672 16.21
213.088202 56.53
215.657556 21.02
215.678000 10.07
215.877386 20.52
216.092207 35.05
216.112623 13.28
216.276678 31.32
217.332641 16.9
218.138053 17.36
219.168438 43.16
221.116411 73.84
223.064553 22.18
229.064246 42.78
233.117615 70.57
236.095969 50.88
238.155859 14.35
239.126613 56.78
250.075696 21.14
252.077562 30.54
252.092978 17.28
257.154842 60.04
260.016069 23.25
260.497203 12.89
265.201861 14.03
267.200996 46
273.218834 60.24
279.171588 65.98
283.030755 51.69
292.197171 49.92
293.184644 25.4
293.760254 30.49
294.184121 36.05
298.277381 32
299.165470 45.18
304.193894 30
313.288480 20.94
329.092689 46.58
331.236864 64.86
332.202661 21.53
342.021725 35.25
345.123030 44.16
346.711473 21.56
350.133699 12.01
351.250439 70.28
351.296509 29.27
373.141549 12.45
375.270455 44.27
376.345602 11.25
408.289933 19.36
410.435485 20.15
411.261044 31.25
411.853932 25.19
430.427265 15.4
431.216668 14.41
431.871739 40.9
433.431486 11.28
434.483303 15.8
435.898518 11.18
1317.382861 45.11
1674.508817 14.02
END IONS

BEGIN IONS
CHARGE=2+
PEPMASS=414.141205
RTINSECONDS[0]=356.647
TITLE=150313 3544E.d, MS/MS of 414.1412048 2+ at 5.94411666666667 mins 
105.070061 512.1
188.997249 191.1
294.062472 193.6
373.102659 65.01
506.179389 42.05
761.359997 43.03
88.076801 265
235.003565 190.7
356.048105 118.4
364.058022 42.2
506.209524 13.16
125.057908 212.9
236.005910 176.3
265.175498 113.3
399.322098 38
119.084713 211.8
253.086641 175.3
270.179589 108.1
417.033572 23.07
144.091393 185.6
182.972719 147.2
326.976331 102.6
415.781308 15.67
137.096487 173.5
185.129683 146.3
273.002519 83.49
426.072386 10.03
89.060250 165.7
233.152420 117
275.392560 73.41
430.177112 10.01
111.079100 161.2
209.122529 113
301.090025 66.21
430.198711 10.01
127.078867 143.1
182.115895 111.2
275.269608 62.68
122.103980 142.8
187.147365 110.1
294.036135 62.04
60.052812 49.57
61.039344 69.44
69.031782 17.12
69.070832 131.5
70.440132 40.01
71.180953 33.44
79.054402 114.2
81.614970 11.1
87.013714 95.51
88.127004 11.45
93.072062 133.2
96.089697 82.48
97.099845 92.39
99.043026 40.06
106.073784 77.13
107.085158 90.04
109.062821 59.6
109.098459 12.11
109.349793 24.32
111.145474 22.5
111.606726 15.6
119.118262 13.67
121.008746 97.63
121.031597 15.5
121.063027 111
121.099404 77.84
123.116561 35.5
124.896579 13.01
127.037554 76.02
127.110766 67.72
127.945245 61.13
127.965156 16.06
135.080521 11.01
135.258211 35.09
141.053315 54.69
141.282318 22
144.146951 10
145.100151 79.59
147.065658 51.01
147.116827 96.02
148.712406 26.78
149.133597 57.52
151.087885 86.03
151.146901 36
154.978111 69.93
155.067521 49.68
159.079129 95.17
163.140706 101.2
163.180238 10.08
166.129270 16.68
173.975287 51.11
175.023195 18.12
175.147755 36.39
175.223542 10.88
179.140631 14.53
181.940839 38
182.149689 10.22
185.166293 16.17
186.096115 28
193.030752 22.45
193.392344 17.03
195.174254 80.25
200.151326 30.75
200.198252 91
201.076407 60.45
203.645047 13.01
204.978326 20.33
205.157745 28.04
206.160959 20.05
207.027644 92.02
207.102008 17.02
208.109347 101.6
217.152994 41.88
219.011353 11.22
219.137359 70.21
221.119591 22.02
221.772128 16.2
223.058243 37.92
223.090544 11.07
226.984812 38.06
231.173039 25.02
247.008626 20.33
247.023940 12.08
249.143546 58.58
251.162742 79.41
252.186215 67.39
254.140011 87.41
260.025974 101.5
266.996057 31.16
267.994899 35.62
275.432551 12.21
278.148244 26.42
294.112493 20
294.177357 24
295.221570 61.67
297.113044 20.17
298.102288 29.28
303.230591 52
311.095146 29.67
319.224166 42.96
333.259973 13.04
337.703239 31.16
339.021858 19.15
341.014706 54.78
351.190832 49.11
351.221676 12.05
355.241776 31.53
END IONS

BEGIN IONS
CHARGE=2+
PEPMASS=416.749115
RTINSECONDS[0]=169.942
TITLE=150313 3544E.d, MS/MS of 416.7491150 2+ at 2.83236666666667 mins 
86.097084 2099
173.129198 5469
270.143368 683.5
432.254872 838.1
536.318656 250.4
632.375238 646.7
677.415095 45.58
128.107819 482.2
174.132600 870.2
288.154731 661
379.213676 186.3
546.332903 176.1
633.375325 227.6
667.331698 11.12
72.080557 391.4
229.130430 434.7
352.145340 186
430.094090 119.9
539.109721 90.98
634.373257 104.4
71.086114 330.5
175.119098 402.5
330.148751 150.1
389.200830 112.6
541.143450 54.45
598.339881 86.22
114.068193 301.2
171.114562 399.4
282.178791 107.2
415.229851 95.16
474.245285 50.7
633.958321 47.05
159.113020 255.4
201.122238 398.7
260.157070 105.4
430.257951 94.77
471.204260 40.34
615.358852 44.42
136.075277 250.6
202.124468 348.2
296.120722 102.6
394.210552 89.72
485.267124 36.17
633.566098 41.38
87.054766 219
187.105943 292.4
326.159734 101.4
452.249552 78.26
546.850739 32.41
565.227256 40.08
158.090649 199.8
247.156507 211.1
314.165837 78.23
369.219573 71.76
489.504089 28.89
632.877956 30.16
147.111357 192.8
169.106213 162.3
296.066032 78.19
370.176081 68.12
536.379963 28.03
631.283121 24.92
60.044382 169
60.071764 11.03
60.130536 39.09
69.069887 74.59
70.064679 146.1
70.402938 12.04
71.121764 17.28
84.082372 112.6
85.102174 142.7
86.253755 24.31
86.295265 30.48
86.585675 21.92
86.791516 16.01
87.098772 53.84
87.262567 61.88
87.345679 14.56
88.039026 186
89.073777 155.6
89.118172 11.35
96.079610 82.25
101.069547 82.36
104.052582 183.8
105.063310 114.7
110.072712 125.3
112.087889 170.1
114.121306 11.01
116.068786 117.8
123.088725 84.14
123.117099 10.56
128.170593 11.06
129.109719 150
133.097675 179.8
134.080541 191.5
134.126613 10.08
136.049931 111
136.460927 13.16
139.085893 65.08
143.065152 85.52
143.122044 28.15
144.082166 73.2
144.594461 38
145.059946 73.56
145.075208 102.8
147.158207 17.1
149.021745 179.5
149.515350 14.4
152.080797 93.35
155.119703 32
156.103065 69.3
159.079077 80
167.082534 87.04
167.117263 54.32
171.172421 11.01
172.111096 22.36
172.860070 15.45
173.188571 99.36
173.553434 33.1
173.855715 16.02
174.010734 47.4
174.196576 22.57
175.188745 14.05
175.401282 25.17
176.556777 30.68
177.018002 32.16
179.615177 29.25
180.097788 78.35
184.150318 36.98
185.128504 133.5
186.123840 68.84
186.328906 18.31
187.146929 18.05
188.139149 40.29
191.153454 43.75
201.189211 10.01
201.455873 11.03
201.875977 33
201.969942 26.37
202.276002 18.25
209.093557 74.93
209.156855 94.03
212.074684 129.3
214.066245 22.44
215.119168 74.08
217.093979 108.3
218.947801 66.67
223.106393 70.12
227.109529 104.9
227.138801 12.38
228.145645 88.33
229.187800 16.12
229.343522 27.02
229.416087 10.8
229.472369 14.02
233.113311 39.08
233.529570 11.78
235.105751 46.38
235.164176 18.07
241.564738 11.45
243.139965 123
244.163621 106.6
246.156411 59.08
247.124327 29.78
250.152821 46.02
254.145233 140.7
255.168675 146.5
257.142378 40
258.150512 128.5
263.110898 21.36
271.526984 34.69
281.163159 38.77
282.222097 12.01
285.132178 62.85
286.134352 31.17
288.309803 10.2
289.155676 28.01
310.181273 66.95
314.200994 14.38
315.918040 40.7
318.981299 10.03
326.201424 40.8
328.197226 49.3
328.228321 11.02
330.198580 14.04
332.161876 37.16
345.218276 21.38
352.212806 12.45
353.179400 52.56
355.229329 73.37
360.195244 52.57
365.317785 59.41
369.168978 63.6
370.202830 53.21
381.280475 61.25
385.243733 39.11
391.173446 30.35
394.261442 14.21
400.208714 32.76
400.986287 55.26
408.190629 47.09
410.071260 47.26
413.294112 35.6
415.140791 60.46
415.535070 16.02
432.344134 20.47
433.004274 19.01
433.252532 38.45
435.197798 22.12
442.206821 14.44
443.850623 13.22
446.476414 36.17
453.201001 37.6
457.278400 64.64
462.210293 10.01
466.977568 10.92
490.240245 17
513.344108 12.25
536.428609 13.18
545.332054 27
547.235474 17.16
632.266403 10.2
635.133823 19.78
1279.648116 10.01
END IONS

BEGIN IONS
CHARGE=2+
PEPMASS=433.294556
RTINSECONDS[0]=376.281
TITLE=150313 3544E.d, MS/MS of 433.2945557 2+ at 6.27135 mins 
95.086136 194.5
212.071272 149.2
376.260991 2200
400.985045 260.7
498.497926 10.01
77.038598 186.1
219.063941 130.8
374.211436 154.2
384.952515 221.6
166.085964 169.3
210.109652 124.9
360.169946 84.42
401.982343 120.9
153.127443 168.1
217.048622 106.6
279.101876 71.05
377.263682 95.05
109.103123 146
245.093567 103.3
302.185912 68.6
417.011946 82.68
143.975568 141.3
249.034707 98.21
285.140439 58.35
387.033955 61.76
125.095993 133.2
237.117195 82.11
316.228153 54
439.115309 53.85
105.071034 122.8
218.056440 73.4
307.135092 41.5
385.945633 32.07
169.121713 107.6
267.169753 53.04
376.764484 40.14
402.974961 20.14
172.026131 97.15
258.394753 47.06
347.139637 36.89
418.008479 14.05
81.069196 58.96
91.056276 93.16
98.983667 26.36
109.066052 75.02
112.310336 24.02
122.096455 57.08
122.119812 10.03
125.126506 12.02
136.901135 10.5
139.049871 93.23
144.009444 11.01
149.992671 12.25
155.770729 64
155.799258 10.45
162.980140 65.27
164.968308 59.39
167.010896 60.58
179.173488 23.77
228.011613 16.53
236.117468 34.64
239.071567 16.2
240.913212 23.16
243.081149 14
244.265077 45.39
261.092666 31.01
282.121572 13.01
297.216113 12.88
303.067658 19.36
307.525114 28.04
323.073303 33.35
361.107732 13.21
374.261688 15.06
374.314174 10.38
376.342205 32.12
376.742548 13.01
377.411648 12.03
399.545593 10.01
928.131808 10
END IONS

BEGIN IONS
CHARGE=2+
PEPMASS=433.294556
RTINSECONDS[0]=378.165
TITLE=150313 3544E.d, MS/MS of 433.2945557 2+ at 6.30275 mins 
95.085434 488.9
209.126995 167.1
302.183380 146.4
376.261477 1431
563.978807 10.03
85.102350 307.8
218.124418 130.2
326.143929 141
400.981928 162.4
98.985088 276.2
262.124249 98.4
283.166670 129.6
377.263426 125.1
86.106345 194.2
208.145405 91.15
307.134481 106.1
376.089851 92.43
153.091112 142.7
181.031312 88.25
305.031608 89.06
386.925431 90.23
115.094139 140
270.157861 85.12
360.251583 48.64
457.114697 63.01
170.996002 130
193.121823 81.04
281.116584 44.18
376.157857 57.23
73.047500 129.5
173.024550 80.2
328.965060 41.36
374.267351 51.88
153.125220 127.8
217.049370 78.43
293.206235 25
416.224120 42.62
131.107413 127.8
263.120106 77.18
274.463317 21.01
385.949246 42.57
72.146360 24.35
81.069139 112.5
95.133857 18.02
99.081354 54.14
99.201593 32.53
107.069667 107.6
125.023243 104.7
131.141259 12.47
135.077584 75.11
141.092830 21.06
143.086534 58.22
147.462805 24.16
149.042464 20
151.004768 45.92
151.109279 77.56
156.101317 60.04
167.143950 14
167.293922 19.45
167.576922 10.45
171.040489 12.04
186.522212 11.8
191.259211 11.03
209.155259 36.01
209.185808 56.61
211.026044 23.21
218.051855 37.15
218.165948 12.68
218.200432 75.13
228.103784 10
232.079856 38.41
235.120860 44.17
235.164448 29.07
239.060975 29.27
241.059799 20.11
245.098046 27.08
260.060942 55.65
260.131485 49.45
260.150221 45.73
261.105275 31.65
264.075434 17
264.194217 19
264.791640 21.75
283.258267 10.1
326.805035 11.41
337.743647 13.78
352.318982 14.44
376.479242 23.4
376.499227 10.28
376.647452 29
376.725611 15.69
376.870620 29.03
377.316436 10.04
379.173800 19.5
401.976574 13.22
1003.249698 10
1363.033957 16.02
END IONS

BEGIN IONS
CHARGE=2+
PEPMASS=433.300598
RTINSECONDS[0]=374.804
TITLE=150313 3544E.d, MS/MS of 433.3005981 2+ at 6.24673333333333 mins 
95.086008 651.3
217.052149 312.6
293.185578 260.1
376.260808 3114
501.876222 12
705.923923 41.11
109.100562 349.5
184.008785 207.4
325.144778 160.3
400.988578 567
712.077228 15.27
107.085036 309
191.053855 133
302.184440 158
393.135391 131.7
712.095874 15.04
125.096027 203
236.091279 129.9
314.123598 151.4
384.954917 90.21
61.039900 180.9
239.074369 128.3
321.143124 131.1
361.217193 80.62
101.095905 129.1
227.128385 123.2
343.802256 118
374.229526 77.7
119.086809 126.6
189.034688 122.5
323.129928 115
377.262435 72.53
158.025555 118.5
243.392441 121.7
319.097742 108.5
376.330846 72
89.060988 116.4
207.049183 121.1
322.143861 88.92
402.963883 64.69
115.966767 107.2
175.015344 115
326.202216 84.35
401.224061 44.14
69.033861 63.24
69.069543 90.41
69.091767 10.16
69.406951 21.49
73.048884 105.1
73.069761 11.05
75.043673 78.37
81.069207 45.01
82.073483 45.96
89.085797 15.14
91.055292 17.89
93.071014 26.61
95.050630 92.99
95.127287 30.05
97.356738 12.01
107.130116 15.18
109.602056 17.45
109.748360 73.99
110.744375 17.2
112.860340 10.01
113.057665 68.81
113.078667 11.01
129.071652 43.75
135.117306 40
135.153718 13.01
136.120451 83.01
136.784159 39.57
141.001290 48.17
147.116117 57.29
150.052553 44.03
151.026124 55
154.130057 106.1
155.105477 52.04
155.134427 53.21
157.946857 10
159.252325 14.12
164.272499 33.17
165.416426 20
170.592110 55.46
176.021803 80.28
180.051005 28.56
180.956531 54.91
180.993999 12.78
181.030861 83.68
184.085852 11.22
193.064465 54.08
204.054640 29.4
205.084276 34.33
208.016490 57.02
209.190879 38.38
218.797455 32.19
220.068552 101.4
235.112745 58.34
240.073619 44.46
243.081454 31.35
243.428638 20.01
245.105439 48.05
254.383833 28.28
260.146257 20.62
261.089600 29.4
263.107129 79.34
265.112623 46.45
279.126814 27.04
293.261728 12.35
300.923447 59.39
302.286735 18.15
305.207993 76.88
307.092151 11.41
308.136083 27.09
308.227516 15.02
319.149954 10.1
343.857803 10.08
345.364605 38.19
345.545376 23
359.173441 38.23
359.410093 22.02
373.964680 15.06
376.371265 39.22
376.730947 13.16
376.932034 21.39
377.012974 23.04
377.426994 22.45
377.580341 25.52
378.901113 10.12
378.984755 19.78
383.221211 17.36
384.136255 11.09
385.739779 26
386.950609 29.41
389.158213 10.01
389.240812 16.04
398.896294 32.36
401.119498 11.18
401.240041 14.04
401.522921 18.5
401.727495 29.67
402.465567 13.24
403.297208 12.03
435.150305 37.33
435.319186 15.8
1278.001041 20.65
END IONS

BEGIN IONS
CHARGE=2+
PEPMASS=434.785126
RTINSECONDS[0]=257.499
TITLE=150313 3544E.d, MS/MS of 434.7851257 2+ at 4.29165 mins 
153.090395 427.8
175.118439 258.7
274.190246 104.8
368.261166 119.8
515.334565 141.9
659.372771 154.5
715.452156 10
89.058445 271.2
234.183374 189.9
350.182588 104.1
376.261051 86.63
477.552685 58.46
644.323557 85.03
74.097796 212.8
193.122778 129.2
326.962081 98.28
437.282009 68.09
514.863056 35.08
572.350264 42.04
83.085743 194.3
191.179577 120.6
286.145543 86.23
408.164100 53.54
490.189800 30.23
613.280821 20.09
138.091833 182.5
161.096010 108.8
355.258239 83.21
363.261217 46.58
515.399836 10.01
101.061626 174.4
194.151272 108.3
274.215182 79.93
370.204179 38.09
123.080137 167.5
220.062944 104
309.078779 68.9
402.256217 37.13
85.028548 156.8
205.124323 98.05
326.171937 54.22
364.150763 34.6
109.099798 131.7
166.088861 94.27
263.154038 43.93
419.462063 26.04
139.111255 130.1
243.135823 93.14
355.230644 42.27
438.248043 25.69
61.039437 12.75
70.064426 122.9
72.080725 108.2
74.120575 25.2
74.147600 10.03
75.055826 60.12
84.086415 24.06
84.271178 34.17
86.371992 12.62
89.085692 21.01
89.106977 12.56
97.099317 43.08
97.318809 33.08
98.982896 39.72
101.102020 12.33
110.064252 28.12
111.045707 122.1
111.082165 86.9
112.075100 71.7
115.085871 18.02
117.070146 74.01
119.048881 106.1
125.132496 100.6
125.166586 10.68
127.047956 60.38
130.085941 81.7
155.081618 76.14
162.740548 12.16
167.990383 31.25
169.124941 27.04
171.113618 16.57
179.103947 48.17
191.089717 78.41
191.225702 11.05
193.160584 13.15
210.179923 43.91
211.002022 33.34
211.188337 83.05
212.942537 60.11
224.038795 85
227.578775 12.05
228.130413 57.14
235.165544 14.89
236.096897 79.57
238.109767 20.02
238.152498 40.69
242.097639 80.55
242.148487 80.24
243.178818 10.01
245.188589 37.65
274.248643 10.56
296.170386 33.61
309.223091 18.01
311.295759 22.6
324.220778 30.82
337.209007 15.01
338.676715 29
340.215926 16.36
354.520035 11.45
375.264603 22.08
403.242590 23.69
403.849386 10.14
444.200486 20.04
1297.340340 10.21
END IONS

BEGIN IONS
CHARGE=2+
PEPMASS=444.254974
RTINSECONDS[0]=204.694
TITLE=150313 3544E.d, MS/MS of 444.2549744 2+ at 3.41156666666667 mins 
129.102788 1063
202.083006 463.6
356.119183 245.2
435.755135 211
506.270390 33.33
624.387388 38.57
694.353951 23.41
786.463160 36.48
70.065749 956.8
247.112154 420.3
342.022747 199.6
396.225936 179.8
486.291246 22.12
599.139928 13.38
694.383410 20
776.032254 31.16
72.081771 544.3
242.185166 319.1
341.254810 195.1
380.181753 91.27
545.340173 21.11
587.347043 10.21
73.046940 389.4
185.118104 299.4
323.242058 186.6
432.252334 69.03
71.086164 324.6
174.088428 286.6
276.140431 149.6
466.262689 39.37
84.082261 293.1
267.029472 278.5
324.984206 144.5
377.294769 37.33
121.102918 262.5
248.626090 189.4
301.146171 139.9
451.158402 29.15
157.060224 235.1
198.160687 171.3
334.179859 128.9
387.218031 27.82
86.097759 200.6
224.100622 164.1
282.052695 114.8
440.320484 27.04
115.049695 191.7
172.130389 160.2
346.180639 106.7
435.820431 17.62
69.071344 65.15
69.088208 12
70.029506 162.3
70.101775 27.29
70.504209 15.48
70.654364 25.36
70.931706 11.57
71.124261 10.56
72.555759 32.01
72.591361 10.01
72.810933 18.02
74.060146 164.4
74.102506 14.01
84.133797 12.05
86.125016 10.08
86.496390 15.11
87.057218 190.5
88.145566 29.07
97.099883 69
98.043688 92.34
99.078076 48.35
100.076901 80.96
101.059245 102.2
110.067993 17.9
111.054426 138.1
112.075008 162.5
118.087335 138.8
118.118139 11.02
120.078883 56.84
120.160642 17.04
121.152159 10.12
124.075243 59.66
125.079859 138
129.063796 162.2
129.148860 39.64
130.103535 12.24
132.607894 21.53
135.080773 48.76
136.075046 45.76
139.048852 33.05
139.074633 102.5
139.111086 170.4
139.792935 18.1
140.109894 30.01
141.103236 79.13
144.100862 69.11
147.112948 71.3
147.128012 56.08
147.898028 15.04
149.498913 45.72
150.017179 41.33
153.094129 62.29
153.103498 30.18
156.114752 39
156.988583 16.53
158.061143 12.78
159.060469 10
159.112393 38.53
160.021294 69.67
165.128877 87.33
168.030102 54.53
168.113604 69.52
169.086598 25.67
169.126575 85.53
173.114475 68.18
175.119907 61.01
177.984984 13.5
178.082879 48.79
181.420885 12.07
183.147414 140.5
185.164656 118.4
186.119275 139
186.157915 14.08
188.091701 44.51
196.107375 59.08
197.127411 108.1
199.108279 115.7
200.126030 36.12
200.175882 75.57
201.087936 53.11
202.123400 37.1
203.083152 150.4
203.138909 22
207.026682 19.18
207.281392 12.2
210.182673 92.61
211.163835 136.1
213.159038 25.35
214.085385 50.29
214.164118 82.1
216.141834 58.56
221.089773 74.1
224.220156 37.23
224.355609 18
228.133141 50.53
228.167247 48.08
236.243807 42.65
237.133979 69.9
237.958710 57.64
243.186580 65.82
243.607280 14.14
247.178285 11.09
247.200172 13.02
247.451948 14
248.712749 14.01
249.109530 28.8
249.980918 32.02
251.440372 30.8
252.167809 27.89
255.139776 109
256.127701 32.76
256.158242 114.4
261.199598 64.03
264.166366 46.35
264.348141 27.21
265.127699 86.51
266.037268 95.37
267.099091 13.56
267.121416 10.02
274.209638 37.02
277.226161 43.2
282.174408 58.04
283.133626 52.79
283.232804 22.45
283.250297 18.29
284.143977 94.12
287.066847 65.73
289.229787 43.38
291.124036 13.09
292.165913 60.88
309.160227 42.33
310.171097 53.29
313.258577 32.14
315.151880 12.01
321.684702 66.12
323.291276 11.2
325.642509 23.48
326.892849 17.01
331.141991 41.09
331.705973 38.92
339.208079 12.05
340.755013 12.68
341.319771 32.33
341.339153 16.6
341.815287 25.39
342.224720 15.92
342.256187 17.36
342.304478 22.02
347.183324 70
348.180858 88.68
351.868063 40.16
353.750769 17.04
356.215102 57.44
384.837100 11.09
396.330375 15.07
411.402186 12
412.348653 15.01
435.847844 16.01
445.685774 13.38
1062.649378 17
1203.804359 10.01
1465.391296 10.01
END IONS

BEGIN IONS
CHARGE=2+
PEPMASS=445.32785
RTINSECONDS[0]=406.545
TITLE=150313 3544E.d, MS/MS of 445.3278503 2+ at 6.77575 mins 
59.049738 926.4
256.181819 116
326.966696 166.9
391.295422 58.31
105.070242 669.6
159.086568 115
261.262707 75.82
402.272040 55.12
147.066056 289.5
165.090416 92.07
285.185447 71.09
387.457431 35.14
141.087962 263.5
169.086433 69.24
428.238734 35
121.064145 260.5
186.121680 59.45
448.303165 24.07
121.101101 253.1
163.150171 52.2
427.233811 17.45
60.053451 249.4
165.606617 51.89
427.315820 12.67
134.095192 246.9
224.966664 30.98
383.220158 12.35
73.047529 241.4
219.121486 22.48
95.085897 209.7
200.201900 11.45
59.093396 11
59.449764 38.04
59.514707 74.04
59.584954 40.78
61.040125 160.1
69.035713 100.1
77.039135 71.03
89.058724 83.46
89.082746 15.17
93.069590 117.9
95.130237 11.03
99.043595 97.01
99.077826 13.01
102.067284 153.7
105.032635 141.2
105.425753 22.23
107.069001 59.12
107.083345 59
111.078767 82.38
113.057724 124.6
113.082379 60.01
115.076739 30.4
116.949157 22.6
117.068616 60.21
117.092286 138
117.567089 11.18
119.048788 78.92
120.053098 127.9
121.185153 10.75
121.489933 23.33
126.098541 127.1
126.157120 10.35
131.086163 52
139.112079 124.7
141.140795 20.28
141.166923 14
145.099283 77.74
149.028669 46.78
151.042060 32.32
153.093404 59.24
END IONS

BEGIN IONS
CHARGE=2+
PEPMASS=457.208984
RTINSECONDS[0]=160.013
TITLE=150313 3544E.d, MS/MS of 457.2089844 2+ at 2.66688333333333 mins 
120.081854 426.1
229.636459 195.7
322.187205 315.9
369.091221 61.92
464.175414 84.27
563.230570 48.24
666.322567 297.7
777.363914 51
112.039668 265.2
231.098741 166.1
297.633412 140.1
439.467136 23.53
549.212885 69.43
576.089748 34.39
726.200052 60.42
825.221074 41.3
157.062492 217.9
207.031404 142.7
301.634293 134.9
393.296328 22.01
497.986832 66.86
644.356234 10.32
668.348008 37.15
767.973383 31.29
129.064542 198.2
175.121150 142
264.128270 129.3
363.850724 15
473.232703 61.38
665.326888 15.25
772.096817 29.11
157.097900 192
203.080976 137.9
281.052235 117.1
369.147618 10.14
511.447455 50.29
692.862903 10.32
86.096952 183.5
169.096211 113.8
309.013250 63.5
371.733247 10.07
552.230353 41.23
74.060007 169.6
163.145172 93.97
314.133333 55.74
530.314379 39.78
101.071742 161.9
211.096013 84.46
283.203361 49.16
492.222508 25.18
72.081404 149.8
239.102496 84.34
262.152337 47.91
514.255442 22.23
154.048978 147.3
173.091667 81.28
323.184927 41.09
537.219697 18.27
60.045187 98.84
70.028669 86.17
70.064525 98.67
84.044458 17.03
86.795696 11.45
101.112386 10.1
103.221884 34.81
111.044624 46.41
112.075938 124.3
112.110934 10.05
116.625491 23.31
122.062050 39.06
129.103540 77.88
129.382119 22.33
129.560324 17.33
129.873466 43.1
130.051950 33.01
130.108435 15.8
140.080472 85.24
147.066511 35.92
153.093229 49.17
154.086869 12.12
157.147304 10.14
158.027176 82.41
158.088580 58.14
169.122562 59.67
170.137232 59.54
170.310918 19.62
176.065675 10.01
185.092058 70.29
187.145290 80.49
197.113625 47.8
202.103857 10.17
202.356240 14.03
207.073470 12.75
214.191811 73.41
229.720475 10.1
231.067676 30
231.169255 11.25
246.095661 63.57
253.088313 50.29
258.144520 32.92
262.122313 23.15
272.142508 28.8
281.112686 36.9
287.152960 33.07
288.138752 15.6
301.681755 14.09
305.605597 25.09
307.693319 22.8
309.120086 35.02
322.259738 10.01
323.229585 19.44
327.207591 12.02
330.445647 22.01
344.143917 28.16
346.024005 25
359.233903 24.08
508.360300 11.41
524.717329 10.01
536.239040 14.04
555.203376 12.5
END IONS

BEGIN IONS
CHARGE=2+
PEPMASS=468.226776
RTINSECONDS[0]=190.804
TITLE=150313 3544E.d, MS/MS of 468.2267761 2+ at 3.18006666666667 mins 
110.072410 2186
188.074948 767.2
285.134527 484.7
382.185725 279.9
501.254621 129.2
588.288261 148.3
675.366397 292.9
104.053270 2055
233.095808 637.1
276.168722 323.3
432.238768 152.3
493.217633 127.8
561.300098 102.9
676.362855 47.56
120.080996 803.5
257.142099 445.3
294.180903 194.2
364.173569 132.5
529.252018 108.9
624.285900 69.45
675.467067 15.03
102.055332 329.7
170.063668 392.9
268.110176 191.3
427.138781 105
511.228304 89.04
578.298995 30.29
138.066409 197
234.099255 308
267.124700 163.4
431.242608 98.11
502.264408 75.68
612.281544 26
86.098041 191.3
201.139320 267.1
346.086580 159.9
369.170725 88
483.240956 66.53
580.563854 20.12
154.085319 190.3
213.086377 251.1
286.135176 157.2
364.239268 77.45
543.270635 44
580.387817 10.01
129.102400 161.7
217.137660 112.1
339.197774 150.7
386.138626 60.44
465.223139 20.36
127.016294 158.6
212.118059 111.6
303.144175 149.6
460.201978 58.27
547.270116 20.28
147.112533 151.3
234.064795 105.7
296.119942 123.2
448.195511 55.78
462.203671 17.29
61.010788 100.4
61.030506 15.12
61.487634 29.64
67.055870 107.3
70.064376 100.9
71.086540 71.24
71.107605 10.03
75.062163 39.56
77.037532 39.13
84.661393 16.01
85.082153 72.83
88.044245 61.49
93.046135 28
94.065036 102.8
102.102033 11.12
104.097177 50.89
104.370670 33.43
104.395886 18.44
105.404626 26.27
106.047908 79.26
110.128772 32.21
110.261385 10.21
110.371048 19.02
110.644577 38.84
122.102783 110.4
123.055773 109
128.071361 16.28
128.298751 15.12
129.168464 10.09
130.081318 62.16
134.096186 77.34
139.071869 144.2
140.069965 124.4
140.093791 24.01
141.063016 51.04
141.084133 15.03
146.126123 43.04
156.075967 78.09
156.201486 17.1
158.026009 72.31
166.062865 93.43
172.111731 52.04
181.102586 26
183.951691 46.03
185.095423 52.37
186.096591 58
188.131164 29.12
188.666224 34.06
189.067627 56.85
189.776622 19.6
200.928382 36.02
213.147380 16.78
214.153336 60.4
215.079577 64.01
216.065576 85.36
228.135502 44
228.161895 10.09
233.164538 13.8
234.165905 12.04
235.117353 88.22
235.202523 33.7
240.115287 56.48
241.099169 12.36
242.127017 36.1
255.111526 48.73
258.140755 67
258.552547 27.28
262.092314 37.34
262.155042 78.12
269.108226 58.88
269.139031 29.24
279.442887 39.2
280.074175 65
282.104521 12.68
294.215478 23.06
295.122715 24.07
295.184496 96.98
303.177587 31.06
303.207016 26.25
303.234393 11.38
313.954724 35.02
314.125276 52.04
314.233380 12.89
339.245383 14.78
354.177191 63.12
358.173308 79.8
360.072615 122
360.177345 36.78
382.343102 19.52
382.894057 23.11
382.995719 13.28
383.194157 54
388.169626 14.01
393.694694 43.29
414.183542 53.82
433.198420 27.34
436.224649 22.28
442.222172 26.08
451.246983 13.57
451.554749 10.12
459.217121 55.49
460.266424 40.56
460.476839 15.06
461.029944 11.07
469.510227 15.22
493.979790 15.12
945.614409 11.67
END IONS

BEGIN IONS
CHARGE=2+
PEPMASS=468.226776
RTINSECONDS[0]=188.321
TITLE=150313 3544E.d, MS/MS of 468.2267761 2+ at 3.13868333333333 mins 
104.053458 7345
188.073991 2496
285.135748 2156
431.239196 1222
501.261312 320
578.311897 414.1
675.359658 505.2
802.454454 43.33
110.072217 6761
233.095266 1859
294.180908 1164
382.188175 879.5
465.228907 317.7
579.304961 156.7
676.366148 246.3
786.389178 42.11
70.065813 1904
257.139357 1466
303.145835 831.5
460.194146 463.4
547.262040 252.3
588.298691 145.6
699.381619 39.03
770.380273 40.01
120.082226 849.6
170.064961 976.6
313.128940 459.9
393.700310 296.1
511.750401 200
632.313597 111.2
787.393913 28.08
84.081333 824.1
217.132220 482.7
286.137497 332.6
432.199742 294.9
500.193688 128
658.291008 97.23
788.118487 27.56
147.112243 626.5
258.142828 449.6
295.125876 313.8
383.190773 271
461.202487 108.7
589.291691 87.14
858.409858 16
87.044901 428
166.061764 358.7
261.092556 311.4
433.201977 210.2
466.225528 108.2
613.291182 64.81
140.071318 425.1
189.075877 340.4
338.184258 269.7
369.174333 209.2
511.244835 98.52
571.711522 52.78
122.060191 376.2
181.096550 338.7
295.183519 259
432.238813 204.1
471.449805 80.28
658.345197 31.42
106.048597 362.2
190.068595 291.9
356.157503 182.4
457.206427 190.4
507.301577 77.02
571.857039 12.06
61.010753 271.6
61.048854 11.04
62.013655 180.1
62.038264 15.12
62.048180 12
68.859891 16.01
70.110914 27.92
70.124832 10
70.405725 25.45
70.448518 14.41
70.787971 12.01
71.085722 182
71.127960 10.21
71.252850 30.75
72.081056 128
83.062888 122.5
84.044818 321.4
84.120942 37.2
85.047122 133.8
87.096217 11.24
93.043636 118
94.061375 87.04
94.551009 73.01
97.075963 116
97.106020 11
98.059041 41.33
102.055342 269.3
103.057128 42.94
103.866323 10.32
103.976442 13.6
103.995225 66.56
104.109700 124.3
104.129065 90
104.157021 46.8
104.409700 23.12
104.477279 13.05
104.878445 32.11
104.887378 25.21
104.933120 10
104.949246 19.88
105.204472 17.09
105.958807 24.37
106.061024 233.1
106.091402 25.06
106.432945 35.56
109.064593 119.1
109.563023 23.78
109.590063 47.4
109.792121 27.75
110.116717 149.1
110.144314 29.14
110.374547 23.15
110.422494 48.31
110.464600 19.45
110.649110 45.54
110.799071 10.1
111.069709 307.9
111.327268 26.53
111.386523 12.68
112.048163 28.35
116.066335 56.07
116.982678 108
117.068827 57.31
118.040011 106.6
120.139302 17.14
121.081273 74.95
121.163824 18.1
122.204819 54.04
122.670213 12.01
129.102652 167.4
130.031960 37.22
130.085104 197.7
130.102335 90.12
130.699606 11.03
131.035017 44.92
131.052812 16.56
132.045943 257.7
133.061827 26.09
136.051033 97.57
137.041830 33.7
137.132051 37.36
138.067077 63.01
140.122378 14.14
140.333568 15.05
141.074001 40.12
141.983719 24.92
142.003318 53.01
147.162864 22.09
147.422971 23.92
148.115731 245.3
148.165236 12.09
149.128754 40.04
153.081367 21.18
154.096146 117.6
157.096998 55
159.074661 38.4
159.494890 57.99
161.872212 25.01
165.076379 46.17
166.083770 171.6
166.379985 36.76
166.532615 10.32
167.077766 126
169.066400 71.08
169.095173 235.7
169.170310 11.21
170.014142 42.56
170.306933 10.56
171.075839 71.11
172.112645 109.1
175.086826 41.28
181.435383 43.04
182.097464 56.21
185.093123 195
186.088298 136.2
187.101298 81.81
187.145165 59.63
188.239044 15.28
188.292232 17.47
188.353595 29.89
188.377176 32.91
188.594468 27.77
188.787423 12
190.095271 117.9
193.117938 106.1
193.146222 15.01
194.094034 17.36
198.057598 212.1
199.109381 47.07
199.250137 19.57
211.174272 21.94
212.118339 248.8
212.180897 11.2
212.521820 29.89
213.120904 118.3
213.193626 122.3
214.092874 86.13
215.080539 37.12
216.068363 168.2
216.086298 160.5
216.130350 23.9
216.745845 39.23
217.194282 10.16
221.150929 12.5
224.113004 168.4
224.143612 89.17
227.122237 96
227.170423 124.2
228.279410 48.61
229.129893 24.14
234.102871 70
234.183081 19.32
235.287075 21.05
236.125340 82.62
236.167843 10.16
240.108912 223.1
240.158159 15.01
242.147838 30.25
243.076553 145.7
243.118731 11.03
245.128672 253.9
245.172410 25.36
246.948619 12.01
247.139460 125.6
253.097607 92.41
253.150879 10
257.203248 39.64
257.228643 22.38
257.510579 10.38
259.144340 68.06
260.442997 12.5
261.159453 10.05
262.089696 36.58
262.152257 117.3
263.155485 76.53
264.850786 18.29
267.123218 104.9
268.107477 84.56
268.125692 66.33
268.568023 18.61
269.110661 75.44
269.141123 134.2
274.130642 53.8
276.166823 27.04
285.223682 24.38
285.649675 29.41
286.045791 20.18
286.828956 16
287.643268 11.57
294.273795 19.03
294.488853 14.01
295.232084 29.89
295.253846 15.07
296.125747 142.1
296.182793 56.8
296.854337 65.79
302.159871 37.11
303.218622 24.31
303.434429 20.41
304.146634 132.1
305.155049 29.02
313.207572 17.17
313.267675 65.25
314.126933 41.21
320.139437 61.11
324.117584 40.03
328.159448 87.72
338.740222 32
339.686510 98.98
339.759433 11.06
341.145369 111.4
344.131046 52.81
344.557341 18.48
354.156970 27.02
354.187322 115.5
355.189932 64.88
356.657403 122
364.182366 128.4
364.713829 10.03
365.179221 30.07
372.117652 12.04
379.158103 43.16
381.363502 10.2
382.268169 11.12
382.404031 26.73
384.192362 67.48
384.243493 12.07
385.191253 71.52
387.203175 32
392.133851 19.48
395.195754 114
395.236504 21
396.204942 99.45
396.247336 21.02
398.635127 20.22
413.227412 114.1
414.207278 135.8
417.179919 71.84
417.637968 30.05
420.206423 40.72
428.540367 23.01
429.203095 73.04
431.051982 20.82
431.376489 16
441.197454 22
441.223607 184
442.185266 51.01
457.259930 119.3
458.119707 24.11
460.888185 52.72
470.575852 12
482.335469 20
483.238343 45.56
483.268827 39.31
484.254543 50.8
493.216434 58.9
496.215695 11.02
543.270710 51.3
546.279918 33.41
549.250752 76.28
556.251336 11.04
END IONS

BEGIN IONS
CHARGE=2+
PEPMASS=468.226776
RTINSECONDS[0]=185.839
TITLE=150313 3544E.d, MS/MS of 468.2267761 2+ at 3.09731666666667 mins 
110.071691 1.302e+04
188.074690 6373
285.135092 5559
382.185764 1936
529.254387 332.1
578.310817 541.1
675.361670 1084
786.392655 166.1
104.053556 1.19e+04
233.095565 5499
294.181965 2049
431.239992 1814
501.258448 315.1
588.291756 324.3
676.366281 474.8
804.407701 125.4
70.066002 3618
257.140302 2806
286.138112 1028
460.196736 966.9
543.275038 302.9
579.309721 320.5
677.363845 107.7
806.401761 79.48
84.081503 2818
170.064382 2150
276.171834 913.6
432.242159 754.2
461.202988 263.6
562.285297 164.3
725.335559 104.8
788.415602 24.38
120.080888 2235
258.143264 917
313.129495 896
383.188716 685.5
494.221472 203.1
612.296270 142.9
745.315088 73.08
787.382687 20.33
61.011563 1659
217.133234 773.5
295.118019 768.1
432.199070 596.1
465.224368 198.2
589.295119 135.7
678.364099 44.02
761.343622 14.78
122.060664 1644
166.061752 703.9
261.091390 733
364.179404 345.2
493.213384 194
657.351388 94.23
698.351173 35.05
140.071462 1390
167.081470 540
303.146494 662.4
413.227603 313
523.213247 157.8
607.356981 78.65
675.746669 17.66
129.102784 1354
234.099501 506
268.107813 637.1
395.217352 192
544.271200 155.6
602.304653 78.6
676.121385 17.41
102.056016 1137
212.118775 497.4
267.124853 592.3
433.205906 161.7
466.230519 132
643.298042 72.66
675.489935 16.05
61.045039 45.8
61.358797 64.5
66.211530 44.82
69.033207 60.04
69.047005 53.2
70.203540 21
70.237097 19.12
70.300207 25.28
70.320518 16.69
70.507140 16.9
71.069276 125.9
71.434513 27.8
72.499471 33.02
74.060999 147
74.747879 24.61
81.457836 36.14
83.060046 255.1
83.086087 16.16
84.045525 269.3
84.133536 49.65
84.360558 36.26
84.376568 35.23
84.882260 16.01
85.030289 183
86.555430 14.01
87.044388 488.5
91.053911 43.07
93.043009 191.5
93.069070 21.8
95.060206 93.22
95.179195 14.29
97.039135 179.9
98.058338 34.03
98.980676 43
101.107062 423.5
102.038216 209.8
103.058078 289
103.581946 51.52
104.121841 52.05
104.157355 38.04
104.193125 58.17
104.249895 13.32
104.267436 26.01
104.310459 31.53
104.336804 14.88
104.398299 18.12
104.430975 56.04
104.630249 16.01
104.805476 18.92
105.055646 937.3
105.107506 26.23
105.692698 18.48
106.048444 623.3
106.104504 14.45
106.932586 16.04
106.983232 16.12
107.432703 15.4
108.057303 96.6
108.329586 33.1
109.767497 69.24
110.117743 291
110.140955 28.69
110.231988 16.01
110.239324 15.01
110.316361 28.53
110.338082 38.14
110.364365 40.22
110.517140 21.06
110.634894 33.59
110.663612 23.68
110.902676 22.73
110.989907 31.52
111.074218 762.5
111.093030 261.1
111.210970 45.92
111.324551 23.45
111.357009 17.02
111.812504 17.17
112.039019 274.2
113.041739 79.8
113.058289 184.8
115.020746 58.02
115.309716 17.04
116.114716 21
117.049478 13.78
118.063211 53.7
118.539776 18.24
118.792733 30.23
119.742127 39.69
120.138744 33.16
120.268187 18.47
120.457240 18.48
120.593678 29.17
121.038294 133.6
121.084814 151.7
121.977342 29.01
122.109848 35
122.187756 19.25
122.219648 25.29
122.231161 20.02
122.813291 27.37
123.114317 94
123.134781 21.92
123.206595 18
126.073620 59.89
129.151824 66.08
130.030889 123.4
130.086696 1022
130.103825 439.2
130.133842 42.45
130.174159 17.2
130.313936 23.46
130.471043 130.6
132.049584 20.8
134.042757 120.1
136.063709 64.21
138.067573 1028
138.116533 14.33
139.040930 15.04
139.070717 265.7
139.701763 24.12
140.131097 26.05
140.999527 55.64
141.066222 44.8
141.625988 24.01
142.067157 48.57
147.113687 609
147.184509 23.82
147.410808 33.69
147.610814 20.78
148.116130 49.89
149.073161 17.52
150.071205 80.56
153.457306 42.33
154.095559 81.01
154.458569 65
155.090491 150
156.076467 266.1
156.120220 14.12
156.711974 68.14
159.077854 246.4
159.248719 14.69
160.054350 132.2
162.104871 105.2
165.101342 163.9
166.546052 33.19
167.055425 102.1
167.135640 17.02
167.390262 33.41
167.458882 24.41
167.472539 19
170.131527 48.55
170.352662 28.9
171.064517 385.7
171.901809 19.56
172.056976 64.27
172.617846 26.69
175.000741 37.92
175.331265 14.38
176.079718 275.5
180.064565 25.94
181.099270 284.7
185.090944 202.4
187.223459 14.69
187.900008 31.3
188.017865 139.1
188.048927 78.38
188.334395 28.11
188.351813 13.04
188.444669 72.09
188.522739 21.92
188.596959 13.41
188.611513 27.15
188.735813 14.08
188.894956 17.36
189.075745 386.8
189.348355 15.01
189.462592 14.68
190.073989 367.1
190.879659 34.7
191.081184 88.28
192.818337 59.44
195.596093 26.45
196.091249 211.4
196.303077 13.78
198.058186 263
199.125973 132.6
200.089132 103.1
201.139098 165.6
201.352435 16.36
204.104731 125.6
204.137047 78.13
209.090688 364.2
210.097487 239.9
210.148585 19.24
212.490403 15.05
213.085456 78.06
215.083300 433.3
215.118382 74.75
216.067784 261.4
216.631988 153.8
216.670880 20.02
216.973150 19.16
217.082325 252
218.135452 160.9
222.089642 79.92
223.971342 83.54
224.093002 67.79
224.116935 152.1
225.091159 85.11
227.119105 432.2
228.108240 33.08
228.471868 26
229.133289 97.63
231.143919 84.8
231.792745 26.03
232.132137 50.67
233.160272 114.8
233.276524 18.89
234.180639 16.5
234.478832 47.31
234.609035 26.04
235.005825 91.94
235.097070 163.8
235.111809 143.2
235.154016 19.29
235.274351 23.14
235.753239 28.02
237.765376 30.93
239.103819 143.3
239.126283 145.2
240.116715 145.3
240.607307 28.34
241.135417 206.6
242.147826 72.18
243.080866 186.1
244.062944 203.2
245.128028 122.1
245.692291 14.15
247.145609 28.01
248.166131 30.56
250.104409 75.99
257.226095 31.04
257.581696 43.45
257.684056 16.12
257.852925 20.94
258.642062 46.52
259.119715 70.4
259.148342 34.8
259.238556 20.02
260.158997 24.01
261.171147 15.38
261.305736 13.16
261.819764 32.64
262.092269 138
262.151403 156.5
262.764888 37.19
263.154789 35.04
266.128615 55.32
266.212347 22.12
268.160699 88.13
268.282760 53
268.437110 17.66
269.112012 67.33
269.135973 160.3
269.178763 13.41
271.691154 13.22
273.123188 63.94
276.262103 14.22
277.162143 31.6
282.138031 181.4
283.115681 68.13
283.635171 81.44
284.147813 110.2
284.278250 14.25
284.663965 20.61
284.722565 33
285.069570 28.85
285.205276 118
285.316008 13.05
285.357164 22.23
285.390194 87.41
285.574731 16.05
285.651639 27.27
285.812040 63.73
286.251493 27.22
286.611307 81.81
287.138835 175.7
287.228487 24.6
288.138542 153.6
288.760294 30.21
288.819144 18.14
290.162820 86.18
291.133703 54.72
291.165635 19.05
292.130296 64.36
294.121382 98.32
294.256872 29.42
295.058438 102.7
295.182297 495.6
296.134181 169.1
296.199544 41.25
296.996847 27.25
302.159896 53.43
303.782567 15.22
304.146455 161
305.115080 69.78
305.156525 169.1
305.730398 15.12
310.152469 159.8
311.145251 76.05
313.198156 14.45
313.929398 31.01
314.130163 111.8
316.140816 52.07
328.051805 52
328.168149 72.39
329.673361 48.07
335.156269 16
338.152048 119.3
338.192904 511
339.130934 37.02
339.206608 13.2
340.446793 15.1
341.152040 73.51
341.694251 29.29
344.395260 40.67
353.124840 130.8
354.191506 233.2
355.190960 63.04
355.519364 30.66
356.154124 128
361.186777 96.09
369.169549 114
370.170974 33.02
374.173008 49.06
382.052853 28.78
382.281311 15.53
382.362967 27.23
382.526238 17.23
382.659627 69.05
382.681812 36.33
382.798532 14.01
384.196509 96.02
385.089906 18.09
387.264794 14
390.526722 32.25
393.699138 56.49
400.815872 33.41
404.179297 33.39
414.061571 19.04
414.190069 97.59
414.234065 38.9
414.335929 15.68
415.175503 70.58
415.910411 53.22
416.180821 131.1
418.202780 50
423.207590 124.1
431.362052 14.02
431.751897 18.44
431.846528 24.85
432.501979 33.36
433.015208 53
433.243720 81.21
433.453714 47.02
433.656940 21.4
433.921629 21.16
434.204531 97.88
435.100581 31.08
441.224874 135.1
442.226956 86.79
447.204890 27.14
448.195592 42.5
450.207807 68.04
451.202860 32.37
457.329101 113.8
459.276470 102
461.858767 52
462.204264 76.15
467.223386 58.32
470.200643 98.64
470.266339 32.08
477.217656 23.67
483.233642 78.27
493.267302 20.12
493.773051 37.92
495.889619 14.07
496.217727 43.23
497.363225 41.17
501.474733 52.8
502.260867 99.04
511.247151 120.7
512.235577 83.01
512.842188 27.35
512.897665 24.02
513.701780 38.01
518.223690 52.17
526.312339 25
529.701099 13.12
538.592308 38.98
546.279071 107.4
547.220564 111
547.263728 74.2
547.741882 20.11
548.265393 40.48
548.342082 25.36
549.240715 51.19
561.385088 24.36
575.066602 24.01
578.550587 16.57
580.303116 18.61
585.284708 36.56
589.367632 14.03
590.297671 51.04
597.244122 38.15
613.301890 69.44
613.648141 13.14
658.297143 51.11
658.336834 35.92
659.332832 53.72
676.488569 14.07
677.221882 13.09
1622.638134 25.38
END IONS

BEGIN IONS
CHARGE=3+
PEPMASS=312.487274
RTINSECONDS[0]=193.286
TITLE=150313 3544E.d, MS/MS of 312.4872742 3+ at 3.22143333333333 mins 
71.086507 396.6
229.215581 393.2
294.180521 214.3
387.655190 112.5
466.222292 71.02
658.294639 71.16
737.305382 43.2
104.053332 367
185.116829 309.3
261.087401 165.3
460.194213 76.8
547.263807 50.41
578.304324 61.45
675.352984 33.39
61.040065 334.6
201.183971 304.2
296.218080 101
431.236247 62.49
550.441446 15.12
578.535347 24.14
100.076651 256.4
214.087101 206
312.163168 99.12
382.186550 62.23
70.065207 250.6
252.154283 167.7
344.074469 97.24
407.690905 48.89
122.984987 214.1
253.143093 147.9
303.227314 95.57
429.217467 27.33
98.068994 209
235.106480 107.6
272.218904 82.35
460.543426 15.08
67.055123 204.1
193.121987 99
310.191820 68.59
454.823949 10.08
110.071842 192
209.186497 90.81
316.945679 67.05
111.043863 169.1
235.202417 89
279.204520 60.69
70.098954 10.03
71.049313 58.09
85.100723 38.76
86.096593 90.32
95.848316 50.24
98.110049 11.01
99.043900 69.46
99.116536 79.93
100.102399 30.01
100.126485 11.08
101.058886 71.12
102.054718 24.09
111.078007 13
111.118302 70.04
112.078613 44.06
112.298822 25
119.085545 127.4
121.064162 31.33
121.082307 66.32
121.099085 88.05
121.466688 27.16
122.061680 11.02
123.118258 115.1
123.148668 19.02
126.355601 23.09
134.826308 37.82
137.131093 117.2
139.051686 51.25
147.079635 44.39
148.114533 48.03
150.069366 50.22
150.125574 80.8
151.149912 60.36
155.142862 118
170.061893 60.39
172.020491 24.72
179.616003 10.03
182.048752 79.65
185.086789 66.12
185.157399 15.05
188.074115 86.68
196.106706 64.48
198.087582 67.27
198.120653 12.32
201.248539 14.07
201.627009 42.4
201.669405 78
203.100269 77.19
209.090590 58.74
210.509289 21.16
212.072873 39.89
212.525941 17.03
213.196200 48.46
225.060349 65.39
229.932395 12.08
237.222150 73.69
243.145219 21.28
249.075245 56
252.199345 21
252.237106 88.75
254.120936 29.76
266.181987 29.9
269.131965 57.29
296.073723 37.01
313.443827 15.28
313.797783 35.57
315.185849 37.53
326.169756 19
338.176809 28.04
338.432847 17.09
END IONS

BEGIN IONS
CHARGE=3+
PEPMASS=312.487274
RTINSECONDS[0]=189.8
TITLE=150313 3544E.d, MS/MS of 312.4872742 3+ at 3.16333333333333 mins 
70.066065 2088
201.185742 407.4
285.133078 1051
393.698770 589.9
465.221080 89.6
578.307690 154.3
675.348559 88.26
104.053387 1913
170.065074 369.2
296.486661 481.8
431.240226 332.4
495.482348 89
613.296307 131
677.357061 35.25
110.072240 1343
214.088866 285
338.187720 453.3
414.211584 294
547.262964 68.26
612.289650 76.05
697.984364 15.02
84.081408 1026
241.792365 255
338.691634 309.3
460.199012 245.4
548.273883 24.12
589.284954 63.02
61.040344 872.4
233.096654 248.8
294.181938 264
384.692998 202.4
495.526138 19.08
579.310868 59.17
129.102289 610.5
185.116536 245.1
297.637926 242.7
434.204109 143
465.599345 17.41
640.290073 53.01
84.046317 392.9
209.091921 243.4
271.263038 222
382.189786 124.1
465.374079 15.08
585.279391 45.38
120.080983 329.6
257.142536 237
279.138253 186.2
408.195851 107.3
588.287509 22.21
71.085564 323.7
229.218362 226.1
295.119709 177.5
457.212550 99.29
641.293315 22.15
102.054778 268.8
214.179650 168
272.142870 159.9
432.202479 99.03
580.321760 19.01
61.010818 104.6
61.083052 18.16
69.070974 118
70.112511 37.96
70.121927 12.01
71.121866 14.38
74.061737 261
83.086856 26.08
84.129049 21.75
84.344667 22.05
84.517351 15.01
85.065674 99
85.428880 44.01
86.092885 96.36
87.042759 126.8
89.060200 115.2
91.053986 113.8
93.045153 77.85
102.092254 77.72
103.920974 29.57
104.105689 38.04
104.328071 24.04
104.750022 46.08
105.055380 176.7
105.097330 16.02
105.522380 13.14
106.049688 133.4
106.077005 10.06
107.058917 65.88
110.118484 28.8
111.115599 127.9
116.054643 11.02
117.090232 142.1
119.082342 116.4
120.643546 33.02
120.720241 19.84
121.099985 204.3
122.535740 14.69
123.365216 10
126.782562 13
130.085578 234.2
130.326047 41.02
132.088097 45.01
135.047215 204.4
139.111196 108.1
140.069076 11.57
141.001528 45.14
147.080192 40.76
147.113141 258.2
147.247597 27.05
147.399585 45.02
149.058787 119.3
158.480574 17.28
159.073468 83.93
166.064803 16.01
167.080308 97.36
175.108090 120.9
177.162268 80.02
180.065934 99.03
181.097463 78.48
182.102972 80.64
182.483634 38.49
183.093472 30.27
184.110398 42.01
185.091357 37.01
188.073759 104.3
197.079028 89.12
198.054303 92.28
199.107148 54.63
201.243922 21.36
201.264225 11.03
206.603167 45.92
207.033390 63.75
207.302395 13.28
210.094107 116
213.086053 37.89
213.196568 49.48
214.127463 26.02
217.132170 59.12
217.389123 55.21
221.116440 154.1
229.523075 10.38
229.652000 12.04
230.121869 68.35
231.683463 30.52
231.698153 13.02
234.095285 50.8
234.450023 32.05
241.833642 33.92
241.894204 11.01
255.156264 91.75
257.639249 11.2
258.144182 62.26
259.166245 81.53
261.090617 53.39
267.116091 15.36
268.107460 115.8
268.226843 57.45
272.061551 78.84
273.858580 20.05
276.167997 135.1
279.223747 10.01
285.227916 12
286.140725 96.02
295.181327 147.6
296.818596 117.9
297.332838 11.11
297.711684 15.1
299.208669 22.11
303.148628 64.11
307.482680 81
312.213341 159.1
314.244837 66.8
315.143763 110.9
329.190469 146.4
333.176369 38.62
338.266863 17.19
338.760237 17.02
339.329856 21.66
339.682971 13.05
340.008361 22.56
356.158613 87.47
357.064715 16.04
362.418073 12.41
383.193000 96.06
385.182287 61.95
393.785394 16
397.162916 38.23
404.203165 16.44
407.698512 83.02
407.744571 14.16
414.458454 19.32
414.486486 13.01
419.285107 76.13
428.470260 11.78
429.711523 95.1
432.251864 16.28
433.016636 34.24
438.701753 39.03
440.277572 22.73
566.269255 14.16
581.276851 11.18
1069.651450 25
END IONS

BEGIN IONS
CHARGE=3+
PEPMASS=312.487274
RTINSECONDS[0]=187.317
TITLE=150313 3544E.d, MS/MS of 312.4872742 3+ at 3.12195 mins 
104.053549 4928
233.096475 1869
285.135208 1615
393.700589 1213
493.220405 542.4
578.309300 1076
675.367912 124.3
860.450433 11.01
70.065846 2119
188.074303 1177
294.181630 1432
431.239798 717.9
547.266361 274.2
579.308051 321
676.352916 73
120.081236 1937
257.140337 998.6
338.184526 1344
394.202501 487.5
465.221133 167.8
612.291472 235.4
676.036074 18.17
110.072317 1738
181.097708 625.8
296.484323 1262
382.185098 400.6
529.258845 163.6
658.286392 194
662.240875 15.68
147.113207 1442
217.133371 501.2
338.684583 847.6
384.693346 203.7
462.194409 162.3
580.318142 69.08
677.330834 15.15
130.086657 1418
209.093897 499.5
303.144368 439.6
457.215641 194.8
494.220575 126.8
641.283468 68.39
686.911457 12.5
74.060423 1260
170.062859 350
286.136634 387.8
380.186872 186.6
549.235096 97.13
610.257446 68.16
678.539138 11.92
129.103023 1103
229.213250 338.5
296.824452 373.5
394.698448 186
502.253963 96.9
657.341575 59.64
741.223175 10.07
84.044864 863.7
201.186940 313.8
329.178553 348
415.171848 160.1
544.274448 81.44
658.854021 57.34
84.082566 581
185.117589 293.2
297.154555 345.9
432.203546 141.3
543.251946 67.23
561.273166 46.56
61.011665 529
61.040696 410.2
61.064538 20.68
61.226808 17.66
63.268631 19.69
64.151979 21
69.069036 213.3
69.091253 24.04
70.100645 47.52
70.113008 30.38
70.200672 22.73
70.215941 37.23
70.352361 10.17
70.390362 14.04
70.452103 11.41
70.606539 22
70.706005 18.11
71.069871 49.25
71.085444 435.8
71.128051 20.09
71.601403 21.19
71.828582 18.75
74.106778 26.62
74.153457 10.24
74.233753 24.69
74.247267 40.23
81.050063 11.1
83.059539 139
84.131279 13.16
84.791660 83.17
84.808643 30.03
85.030837 186.3
85.055614 17.01
85.083771 116.5
85.101981 276.5
85.126825 25.08
85.814801 35.44
86.079386 47.01
87.043552 88.32
87.258912 10.38
93.044841 117.7
95.061446 131.1
97.065211 63.64
99.043021 49
99.063825 15.01
100.076397 190.1
100.102330 21.07
101.059183 264.5
101.106208 126.2
102.055062 171.2
102.127759 48.48
102.494739 34.38
102.790601 42.41
104.108397 64.4
104.207093 25.08
104.263945 13.1
104.292377 23.04
104.406456 23.84
104.477914 35.41
104.567226 17.24
105.031844 43.92
105.055786 367.3
105.098974 12.06
105.384576 17.25
105.395330 10.5
105.462328 14.78
105.493592 11
105.546094 27.68
105.557327 52.92
106.047562 174.1
107.340712 10.56
110.263418 19.88
110.283319 27
110.363535 13.01
110.417201 14.16
110.476980 34.67
111.074764 50
112.040199 58.46
112.073674 59.13
117.273422 62.78
118.838208 11.07
120.141466 27.78
120.208267 45.01
120.219841 14.05
120.373135 12.12
120.486693 17.05
120.754258 26.12
121.084915 281
121.133178 13.03
122.982771 32.34
123.060319 66.56
127.111692 166.1
127.143191 20.48
129.164375 21.1
129.219706 36.08
129.564129 13.18
130.144443 28.06
130.159042 14.01
139.112470 254.5
139.144081 22.05
140.408149 22.96
144.955991 80.8
146.715946 62.1
146.950728 60.12
147.091797 44.98
147.332196 25.25
147.378265 10.01
147.585683 27.37
147.688582 20.25
147.830404 14.17
147.947179 12.5
148.110605 56.55
149.060157 43.07
151.076724 39.68
154.083862 133.5
154.116571 13.04
155.083436 103.7
156.075844 85.09
158.027039 19.9
158.428097 27.06
159.073106 153.1
162.688618 14.78
165.859526 14.32
166.061239 114
167.082003 170
167.107687 173.2
171.066109 86
172.059133 51.82
173.152733 52.78
174.226187 11.45
176.200336 119.6
177.064334 42.01
177.126840 82.88
177.152377 22.07
180.081891 120.6
181.161410 10.45
182.082665 61
183.099955 84.08
184.948914 61.05
185.091115 51.01
185.171596 10.03
188.147288 12.04
188.334405 15.29
189.077073 218
189.165872 33.2
189.266923 12.01
189.613293 19.48
190.070613 14.22
191.462764 27.16
191.595157 38.25
196.060278 55.94
196.166008 39.09
196.180918 20.12
196.573278 16.75
198.052452 22.94
206.384095 12.45
206.986509 41.39
207.100499 57.64
209.049537 29.3
209.172840 12
210.097586 86.43
211.096584 97.38
212.115155 42.3
213.085508 39.56
213.122131 148.3
214.093178 214.7
215.091110 127.2
215.109133 189.4
215.596619 19.04
216.067430 108
216.121223 144
216.302189 14.1
216.492704 19.11
216.620773 92.84
221.114517 92.02
222.141165 79.01
228.609842 29.84
229.129792 11.05
232.128990 44.14
233.381752 14.04
233.917091 11.56
234.095841 106
234.167439 33.11
235.108060 116.2
243.030113 81.01
243.073266 127.6
245.130927 62.73
252.123634 66.97
252.240698 204.6
252.968216 25.17
255.110821 72.8
257.209895 22
257.248437 30
258.144745 249.7
258.611981 24.03
261.092812 36.1
262.091158 21.12
263.083523 80.72
265.129230 172.2
265.171951 119.7
267.121621 118
267.201401 21.28
268.106944 66.17
268.407699 12.2
268.573761 19.61
269.111205 108.4
269.140799 21.12
270.121359 13.01
270.158302 81.21
270.253896 45.88
271.262455 73.67
275.139432 54.45
276.169414 152.4
277.152742 173.9
277.170647 179.4
277.266829 12.03
278.165837 48.14
280.456535 42.77
281.819130 167.3
281.879356 15.45
281.915995 11.57
282.143208 82.03
283.644791 118.3
284.139207 113.7
285.209451 25.02
285.606330 13.68
285.635625 105.5
286.208099 47.13
286.551892 10.01
288.158552 81.82
289.659288 134.3
289.695316 26.04
291.195443 22.48
294.250019 30.07
294.518733 16.04
294.837838 36.94
295.116315 25
295.187049 73.59
295.236354 149.2
295.526961 21.56
296.129467 66.76
296.247399 14
296.305761 56.25
296.337260 33
296.551791 43.41
296.582950 28
296.908382 21.33
297.076490 40.32
297.236068 76.23
297.981116 16.36
304.166345 128.1
304.207349 13.01
305.121812 73.6
307.476847 76.03
310.136464 25.91
311.149935 35.53
314.131899 57.64
314.233295 146
315.046724 30.8
322.117572 36.79
329.673914 235.8
338.153658 73
338.285584 12
338.549208 34.22
338.595940 27
338.781099 14.45
339.143829 18.01
339.184979 202
339.862229 30.16
341.114668 34.02
341.160254 73.2
357.168790 37.76
359.150634 88.24
371.682649 120.7
373.714949 21
377.683766 47.76
379.991457 30.26
380.839981 18.01
381.642815 62.37
381.717490 17.17
382.240033 50.11
382.267609 14.04
382.607913 14.2
383.190815 70.32
383.241286 10.07
384.777985 10.45
385.193891 112.3
386.190802 91.01
388.218083 44.1
393.791024 41.58
394.026566 19.03
394.151484 27.37
394.309891 10.01
394.441674 11.02
394.461947 24.1
394.785168 15.16
394.982424 46.16
407.698813 50.72
408.190338 41.15
413.235757 17.62
414.053751 17.01
414.188355 25
414.231057 78.01
416.195348 43.82
431.205521 55.34
431.738470 37.84
432.012831 11.03
432.434664 18.01
433.197059 99.9
433.687833 33.88
434.200661 116.5
434.517588 13.25
436.213046 82.78
436.248182 17.01
442.221610 25.85
445.506404 26.76
450.207170 103
457.933574 11.38
458.215902 31.46
460.194222 103.7
462.301825 12.25
466.229727 16.03
467.605334 22.4
492.616717 18
493.729681 11.01
493.876654 12.14
494.268478 23.01
501.253525 60.16
511.258902 38.31
511.755582 33.14
530.263563 10.06
546.278350 23.33
548.265275 49.13
560.291699 46.49
578.557485 38.34
578.690305 13.88
578.834508 39.45
601.297644 19.02
613.745569 29.42
640.295450 41.62
657.297851 18.78
659.738626 25.2
660.293234 46.49
1036.158091 10.5
1156.935208 11.28
1232.458826 12.01
1259.832464 18.01
1615.932545 127.8
END IONS

BEGIN IONS
CHARGE=3+
PEPMASS=312.487274
RTINSECONDS[0]=184.835
TITLE=150313 3544E.d, MS/MS of 312.4872742 3+ at 3.08058333333333 mins 
104.053552 6537
188.074381 2524
285.136153 3282
393.701423 1827
465.224134 553.2
578.311823 1214
675.357321 212.7
70.065960 5085
181.097098 1851
294.182558 2682
431.239490 1276
493.217989 547.6
640.286102 379.7
676.367698 152.8
110.072048 4509
233.095157 1633
338.185677 2416
394.201964 1269
466.225799 334.1
579.307393 202
672.783021 31.39
120.080881 3403
209.093847 1214
296.821550 1169
432.202944 859.1
547.264414 211.1
595.269140 189.8
676.275862 18.25
84.082049 3328
217.132537 967.4
338.688506 667.8
382.189886 546.8
495.210781 141.1
658.281818 129.2
679.248694 17.04
147.113401 2183
257.140844 770.5
296.485162 618.4
433.206272 258.6
560.295910 125
594.272812 80.1
675.429889 15.11
129.102508 1631
170.062924 512
303.144664 601.1
380.173229 195.7
467.226002 113
612.287715 71.51
686.297968 13.06
130.086838 820.6
166.062141 482
261.090583 526.4
383.167977 192
548.269406 102.4
659.298133 67.91
61.039942 802.3
185.116776 455.6
339.187071 501
395.206877 190.3
521.212717 75.68
580.305124 52.64
84.045400 769.6
201.184873 375.8
268.107200 382
422.202867 187.3
494.218550 65.68
566.264559 50.24
61.010971 535.5
61.193172 16.72
62.013251 159.4
62.035840 15.38
62.356083 16.5
63.007072 15.01
66.004959 14.07
69.886048 50.06
69.892383 19.08
70.111320 58.46
70.172780 117.5
70.181967 79.29
70.343675 15.28
70.426808 21.38
70.479613 22.29
70.538123 34.6
71.067841 118.1
71.086431 277.4
73.046718 196.6
73.084429 12
74.061395 566
74.150311 35.02
74.246408 11.09
74.298959 12.5
75.064123 57.05
81.895630 32.32
83.058918 19.57
84.120709 93.92
84.225902 26.18
84.311011 60.88
84.337699 24.91
84.354127 17
84.469324 45.11
84.847104 22.04
85.046601 137
85.065349 429.1
85.085084 258
85.553848 20.02
86.067086 117.7
86.104241 94.23
86.334774 19.84
87.025866 160.1
87.045003 263.1
89.023518 119.1
95.059724 92.62
97.101382 80.58
98.058340 23.64
98.475790 15.09
100.076665 325
100.120831 12.35
100.689549 23.15
101.060130 125.7
101.107596 150.5
101.654258 11.11
102.054881 353.3
102.089604 139.3
102.234311 14.17
102.766261 52.49
103.536694 23.14
103.700312 11.78
104.107547 92.25
104.215214 27.04
104.374290 16.44
104.423735 13.1
104.431303 15.07
104.502291 36.64
104.545070 37.21
104.840442 21
105.057679 604.3
105.090932 24.16
105.115524 12.08
106.048869 396.7
106.220487 13
109.099949 232.2
110.116100 80.07
110.131244 42.6
110.352569 13.28
111.028991 42.94
111.073419 145
111.264867 63.37
111.430097 25.14
112.076074 172.2
113.131148 83.22
114.058742 225
114.110001 42.68
119.716235 23.11
120.126832 58.67
120.370627 21.12
120.425904 56.16
121.064337 61.02
121.083756 396.9
122.023642 32.8
122.300053 24.04
122.983565 172.1
123.060478 24.04
123.079393 74
129.283008 11.01
129.346527 14.53
129.556212 12.36
130.032303 58.13
130.381820 28.47
130.659814 14.01
131.028663 11.33
131.088786 112
131.440710 13.04
131.584556 12.01
137.131636 80.01
138.065787 227.6
139.050066 198
139.072931 112
140.003420 23.34
140.072400 66.27
140.104717 186.9
140.142971 18.18
141.101501 112.6
145.084685 102.1
147.164248 45.72
147.183245 33.67
147.243087 13.07
148.000003 11.06
148.115649 118.6
149.058623 98.21
153.086025 39.64
155.058163 107.7
156.074114 249.9
157.059551 219.6
157.096199 55.01
157.120818 103.1
157.203831 30.58
157.217005 11.01
158.027933 128.4
158.796216 32.45
159.075609 232.3
160.233661 19.29
162.782467 23.78
165.101314 60.69
165.578385 208.3
166.285608 18.02
167.037455 18.6
167.063390 65.72
167.081412 216
170.117710 16.02
171.067169 181.9
172.059664 109.9
172.262474 15
181.155608 47.79
182.102096 203
183.091845 169.6
183.145431 14.05
184.060263 28.02
185.063375 225.6
185.090274 144
185.160807 28.84
185.176301 13.01
185.299567 11.1
185.704353 19.92
185.930116 13.22
187.089542 31.25
188.171564 12.47
188.563725 32.09
188.778922 25.94
189.074839 161.6
190.067624 39.05
191.117425 38.02
195.134092 29.23
198.057660 208
198.848123 28.45
199.080210 12.33
200.060418 43.14
201.253124 12.12
206.093960 79.52
207.097664 102.9
208.637578 13.01
209.175347 18.02
210.098657 14.01
211.133502 17.04
212.072041 145.6
212.120161 300.7
213.077965 155.6
213.480850 15.29
214.087208 98.94
214.244445 12.41
214.523718 11.32
216.120078 85.33
216.368859 26.31
216.809217 20.16
217.197747 31.45
217.213519 16.68
218.133378 28.1
224.121160 20
224.141830 12.17
229.048238 94.16
229.136631 17.25
229.214307 93.65
229.421028 52.96
230.088151 56
231.148919 220.4
233.035816 124.1
233.162231 50.45
234.099495 147
234.385733 15.12
235.106952 78.06
235.166318 15.04
235.726332 19.16
236.097404 102.4
237.085254 50.37
237.143747 78.01
239.146957 35.32
239.617473 155
239.646154 38.14
239.684758 12.47
240.107455 27.45
240.122910 21.16
240.564095 26
241.196093 35.56
242.955948 13.03
244.059360 46.84
245.126667 187
245.768748 58.88
249.157413 60.08
249.217924 37.61
252.121891 121.4
252.202128 71.32
252.606628 140
253.104748 43.9
253.317187 27.68
254.083471 72.53
254.183795 56.33
254.209409 83.2
255.157981 72.22
257.561127 14.32
257.857238 31.02
258.145361 125.9
259.143688 169.9
259.525356 24.6
259.755489 28.85
261.165482 14.32
262.089676 46.8
262.154918 171.3
262.177328 155.4
262.465982 12.36
262.584386 17.04
262.828072 56.81
262.928422 19.07
263.085074 135.6
263.136329 227.4
266.178732 155.8
267.123728 125.3
268.152163 21.07
268.174564 11.11
269.104413 15.12
269.139809 99.43
271.261518 53.45
272.262650 186.6
273.219275 90.07
273.253685 16.18
276.169168 114.8
277.155756 211.2
277.203113 15.12
278.392237 18.38
279.153460 38.07
280.116678 48.73
280.146714 11.92
281.136067 152.2
281.469681 231.2
281.559473 11.03
282.148140 177.6
283.147519 59.49
283.641107 140.2
284.138509 185.6
285.310121 36.01
285.427885 12.41
285.561334 24
285.787577 50.06
285.927723 41.01
286.103681 60.12
286.139907 333.9
287.164917 32.23
288.161715 38.11
289.660505 211
290.091702 12.14
290.621659 40.61
290.660766 260
290.719734 23.9
290.785682 19
290.816061 70.33
294.271532 29.45
294.494828 28.07
295.069761 39.68
295.122718 114
295.147489 136
295.184719 277.2
295.265524 13.5
295.330854 11.03
295.394382 11.12
295.576851 23.02
296.129214 49.62
296.254340 50.76
296.558996 18.01
297.153902 352
297.204188 29.16
297.243542 15
297.380705 29.39
297.398086 19.28
297.668907 20.69
297.794954 30.01
297.827839 55.01
297.866767 12.1
298.240134 34.59
298.334650 26.12
298.637986 167.1
299.140126 22.89
301.886875 22.11
302.159937 88.08
303.445065 15.22
304.153290 278
305.139491 40.66
310.138871 115.2
311.150664 120.5
312.131428 48
314.133879 69.67
314.247343 180
314.690196 164.5
322.170356 119.2
324.130913 62.19
327.409148 39
329.176488 151.3
329.671692 43.89
330.246738 18.16
330.400421 26.52
334.403254 56.25
337.165539 113.4
337.221923 27.34
338.264978 73.98
339.682814 88.06
340.192633 143.8
342.117798 87.03
343.644844 73.12
353.867635 15.57
354.189783 32.31
356.159418 143
364.129613 40.38
371.168129 82.4
371.674609 170.2
379.139794 75.57
382.275546 17.28
382.396888 34.03
383.186890 156.7
384.145300 107.3
385.694526 100.6
385.725070 41.13
389.681642 125.8
391.450479 16.62
392.494845 12.12
393.198445 11.02
393.794434 34.1
394.687882 103.7
395.241555 75.06
395.289010 19.01
395.423788 37.74
395.554827 15.02
395.694397 111.1
395.824847 12.28
396.025937 25.41
396.067211 16.12
396.462139 22.6
396.989141 12.5
401.139583 17.33
405.216251 76.16
407.704198 164.7
408.541042 15.62
413.225850 30.12
414.190092 113.5
414.234036 116.5
415.057541 22.89
415.198471 90.56
415.233355 98.72
416.181115 13.44
426.563997 13.8
429.215030 44.28
429.538040 28.28
431.327577 24.03
431.693054 15.69
432.320089 19.29
436.715275 147
442.221470 14.05
450.214387 169.2
457.214568 79.04
457.894578 35.37
458.209961 100.2
458.453538 51.27
459.219663 65.82
460.196177 107.6
462.198703 59.58
462.218806 28.05
465.478510 16.07
465.892405 22.12
468.056466 28.48
476.195403 38.01
479.201407 57.23
488.192773 21
489.793294 27.14
493.335340 29.02
494.495548 11.18
501.259429 11.04
502.257723 26.2
515.268204 49.86
526.259537 43.34
529.250829 23.69
543.261830 29.12
543.529448 13.22
546.276271 56.75
548.386579 51.24
556.266869 46.57
571.267206 22.49
578.426581 12
579.783858 20.07
579.900697 12
580.348071 37.78
589.306236 12.25
592.422387 26.88
606.295227 18.36
610.361509 11.07
612.692991 12.38
613.327733 44.89
614.298100 50.21
657.318110 45.03
1089.007537 20.29
1457.517425 15.89
END IONS

BEGIN IONS
CHARGE=2+
PEPMASS=468.764832
RTINSECONDS[0]=240.124
TITLE=150313 3544E.d, MS/MS of 468.7648315 2+ at 4.00206666666667 mins 
120.081631 1988
266.078272 215.2
277.654028 162
426.234653 248
510.226274 106.5
642.303988 159.9
752.442335 23.5
86.096474 510.9
216.097029 211.9
324.183098 156.9
372.924601 202.7
496.319198 93.97
599.818425 63.78
84.044916 411.6
181.085043 209.2
270.067845 143
397.185407 146.2
470.366964 64.49
599.841158 40.04
157.097196 323.8
217.100433 207.3
301.186131 135.5
454.285241 144
495.255063 47.7
624.310138 20.52
129.105515 279.5
197.146435 169.7
319.187550 128.6
384.178187 111.4
489.201613 46.38
598.999495 15.44
121.083383 263
171.073503 148.5
324.117187 109.3
436.218214 100.7
546.277197 33.89
109.103321 255.7
186.126219 148.2
331.150849 105.8
454.229748 97.17
503.245208 28.25
93.069179 233.4
187.106331 132.4
273.120694 102.9
371.231871 97.11
481.846853 26.31
101.070536 219.8
265.130567 132.2
270.153231 97.69
455.226735 96.05
566.925643 10.03
72.081229 219.4
203.103851 125.3
297.162181 91.38
465.243417 94.56
70.065046 183.9
70.444672 20.16
74.060079 75.38
77.038126 89.83
84.084060 85.91
84.107847 15.89
86.137476 10.2
86.405923 13
87.589375 66.12
89.061329 121.8
91.055512 193.2
93.484602 19.05
94.250025 22.31
97.064509 69.36
99.043154 45.2
100.075517 99.59
101.087290 38.23
102.057881 13.38
106.066479 138.4
109.145575 21.57
109.157471 16.05
110.060955 99
119.843588 17.04
120.139452 21
120.299724 36.22
120.455490 46.03
120.987815 20
121.172206 25.34
121.950592 20.14
123.082687 196.7
123.144757 10.38
125.095047 125.5
128.070770 104.6
128.534718 25.17
129.279621 24.75
130.073697 122
130.104197 101.5
130.183917 20.34
137.514161 15.03
137.919178 17.72
138.090420 81.35
140.004299 18.48
146.994428 38.02
153.340032 26.01
155.066038 10.8
155.746913 39.2
160.072515 65.44
161.091076 132.4
162.050610 19.89
163.072433 91.96
164.032547 79.78
165.097889 20.17
165.711862 19.35
168.321628 15.12
173.133258 66.48
175.120327 120.1
175.159353 10
177.124537 93.3
179.108934 21.08
180.431078 33.35
181.140034 16.01
183.107991 11
183.133256 60.26
185.130825 69.68
187.057831 62.36
187.333329 31.59
188.072208 50.21
189.090042 42
190.088212 64.33
190.283589 11.28
193.120536 69.32
195.574570 103.5
197.045870 107.8
197.078233 64.37
197.123214 83.46
199.023637 74.24
199.087923 119.1
201.821739 12.05
204.520674 10.17
204.995995 116.9
207.085493 93.76
214.088057 94.03
215.319103 10.56
230.116733 111
234.114764 36.92
235.038363 36.96
242.145578 28.77
252.132822 73.17
252.169720 93.67
252.198355 42.38
253.091668 89.3
254.155989 92.82
254.187760 11.01
255.110894 82.32
258.140890 62.78
272.156605 50.03
275.144440 61
277.725187 12.04
282.145688 55.03
283.152262 88
284.219333 81.41
285.114264 90.52
286.137063 90.41
292.152632 20.27
297.700365 23.12
298.186176 49.01
299.135289 72.01
301.234539 12.03
307.158920 38
309.152867 68.33
318.350603 19.9
327.167326 75.26
333.153539 82.02
333.187659 13.33
335.048419 23.6
337.147548 32.3
339.164357 19.11
339.211423 57.07
341.173435 70.72
353.180418 46.6
354.174163 46.72
354.674976 17.31
355.155235 28.41
359.081101 10.08
365.173011 12.01
368.192843 60.52
373.013813 10.56
373.533816 14.32
374.180190 20.12
382.219381 46.46
392.164050 25.12
394.089056 59.08
396.227575 28
409.215343 11.12
412.285727 15.03
427.227054 19
428.245561 33.04
433.229809 25.15
438.186879 25.12
439.192710 24.12
441.258206 25.82
451.277360 41
451.321736 36
452.153378 13.67
454.343414 16
459.372108 31.02
END IONS

BEGIN IONS
CHARGE=2+
PEPMASS=474.382172
RTINSECONDS[0]=409.649
TITLE=150313 3544E.d, MS/MS of 474.3821716 2+ at 6.82748333333333 mins 
59.074047 792
172.054223 205.2
308.294219 70.74
419.048422 118.2
89.087934 593.2
165.105417 108
308.329645 18
388.241094 43.86
117.120898 336.6
163.183774 75.47
379.731462 14.38
133.117889 329.4
190.202066 73.86
113.161518 211.5
192.059146 67.07
99.108398 200.9
175.163221 58.35
93.028397 186.1
178.174647 53.91
125.129272 126.9
209.395838 12.12
79.361203 114.7
172.121942 12
73.053804 113.1
172.099386 11.35
59.473719 14.03
59.642922 14.01
69.059972 52.45
71.115102 89
79.010148 70.93
79.303564 13.09
79.389000 10.25
85.128928 101.6
86.087227 98.31
87.070018 62.33
87.338798 10.04
89.129837 15.2
89.237141 16.89
97.075281 33.69
99.151282 10.01
111.074234 76
113.208032 13.01
117.063309 92.38
117.159925 12.12
123.697380 59.04
126.738604 11.03
129.082563 67.63
130.075028 56.65
130.682784 14
135.832825 28.02
149.091414 106.5
151.105235 86
151.138953 11.1
155.134044 86.56
155.157400 20.04
157.926186 27.48
164.255774 10.03
1171.046194 16
1176.448970 20.11
END IONS

BEGIN IONS
CHARGE=3+
PEPMASS=317.819367
RTINSECONDS[0]=165.981
TITLE=150313 3544E.d, MS/MS of 317.8193665 3+ at 2.76635 mins 
161.096146 1095
221.119293 1324
277.179170 266.5
431.237165 189.3
465.224603 93.01
594.261629 51.09
667.317560 33.02
74.060622 698.9
203.107773 452.3
281.138414 257
393.706257 174.7
486.258111 44
566.279903 34.04
686.284958 23.24
147.114028 581.4
204.109749 414.3
338.689134 256.7
380.677787 137.1
549.078171 13.01
588.295713 13.41
110.070856 350.9
162.100922 396.6
296.820551 240.7
408.205387 115
84.081562 318.7
214.491860 206
296.481859 206.7
383.185535 66.22
84.044691 241.5
216.623197 160.8
290.471542 152.2
435.713915 65.82
129.104081 241.2
219.139618 122.3
297.823256 122.2
377.675478 46
102.055953 209.5
166.059879 114.3
297.487463 116.2
430.219248 17.56
124.980567 183.2
218.161005 108.9
338.183615 101.2
380.731951 14.04
85.099309 180.8
243.161152 103.1
279.270281 82.01
61.192993 42.35
70.065271 127.7
74.105868 21
75.027132 148.5
88.076331 53.25
95.062560 100.2
97.250336 25.85
100.074709 44.08
119.083356 111.3
120.081781 175.9
120.108989 19.01
120.254060 23.64
121.083539 42
121.501754 29.57
122.059730 174.2
124.109123 35.38
124.387884 11.01
125.344586 39
129.051547 159.6
129.125407 115.7
130.422848 25.08
133.085343 112.5
133.098540 107
139.049238 131.6
140.053602 117.9
143.093936 158.4
145.065103 103.4
147.181549 18.66
151.048582 90.55
157.060310 49.79
158.029747 57.02
158.060674 53.31
159.029015 120.1
159.076935 77.31
161.151035 24.12
161.354831 44
161.567104 22.39
162.156480 13.03
162.328957 31.1
162.385660 11.16
167.082359 58
168.081896 80
171.134873 86.12
171.160475 19.62
176.028075 24.36
183.113027 61.11
185.096222 84.29
185.155586 48.02
187.510870 32.76
203.154849 30.69
203.434523 10.12
204.169070 20.33
205.112761 74.33
210.096111 78.81
214.086053 59.33
214.544787 16.2
215.091158 45
216.114415 77.78
216.676317 10
217.133269 56.51
218.200600 10.01
219.179087 11.02
221.183918 43.12
221.684575 21.04
222.120085 19.27
224.116657 73.39
225.219279 22.01
246.464380 35.52
254.248912 32
257.137241 27.22
258.232340 35.61
258.265817 27
259.136414 67.75
268.690036 49.25
278.997232 23.97
281.187049 19.04
281.224114 12.12
286.131667 27.65
294.178733 63.01
296.878186 14.04
297.537039 13.24
297.876498 11.88
297.909448 10.07
298.199277 44.89
299.119447 24.67
301.101844 36.88
301.162787 27.17
303.231382 20.1
308.133383 44.23
338.548655 21.04
338.952209 21.04
349.262553 58
355.114796 18.92
955.314840 47.52
1684.110247 11.28
END IONS

BEGIN IONS
CHARGE=2+
PEPMASS=487.270081
RTINSECONDS[0]=175.91
TITLE=150313 3544E.d, MS/MS of 487.2700806 2+ at 2.93183333333333 mins 
86.097369 1186
185.118127 1086
312.154220 554.3
368.194396 60.25
474.272061 99.78
571.350501 194.5
731.405593 244.6
860.450537 70.07
915.343052 47.11
139.112404 538
185.092945 271.1
298.662219 117.4
400.982206 55.96
485.255763 98.25
620.320288 114.3
733.405985 58.48
842.418693 54.81
862.453987 25.6
102.056597 534.1
213.089040 252.4
273.126422 98.63
460.301399 54.29
572.275995 60.99
732.411495 52.19
822.427449 48.17
874.226925 13.5
157.125217 342.5
199.071278 217
325.152163 89.48
383.202458 50.21
648.364109 39.27
744.395068 42.78
781.486366 18.12
131.080540 274.9
197.130879 171.2
294.155767 85.69
401.091724 44.47
591.157033 34.39
713.396371 34.43
786.387583 14.69
61.039688 274
223.110187 154
348.201061 59.88
415.180652 42.64
565.272922 30.6
714.371842 23.04
798.408897 13.07
153.065744 187
189.088294 122.2
284.676916 58.45
397.239307 35.03
627.968046 27.19
674.340196 11.33
72.080889 185.1
238.151482 119.7
359.271527 48.33
402.250665 29.16
618.315129 27.04
70.063883 180.8
186.121265 116.1
311.991589 42.56
458.209392 27.04
592.897214 26.6
147.044363 180.6
175.117288 107
294.083669 38.76
385.223256 24.38
574.303944 24.4
61.059517 93.42
71.069412 41.49
71.084617 139
78.052455 67.11
81.072005 55.04
84.081000 123.4
85.040446 127.3
86.137713 24.1
86.150626 25.77
86.250742 36.03
86.260967 39.76
86.325369 11.06
88.074109 51.32
102.097208 29.12
102.272953 16.02
103.039522 97.81
112.561180 14.02
113.071597 93.24
113.088626 75.59
116.111232 75.1
121.102123 85.93
122.043977 93.3
122.071377 113.8
124.072879 80.86
130.096432 17.11
136.073524 128.3
139.156131 19.06
139.312186 26.22
140.500997 12.56
155.307205 17.01
155.867302 16
157.069142 21.75
157.182061 10.38
158.026395 98.94
158.235548 11.32
167.081571 67.27
168.103333 95.13
171.074772 90.63
171.136342 11.04
178.085621 64.37
183.607696 23.08
185.193645 11
185.380369 20.64
185.461151 13.17
185.513054 20.19
185.550887 58
185.957293 48.79
186.196286 15.08
186.368275 69.43
186.395588 13.5
190.826503 18.03
196.072198 62.84
197.093590 14
198.132974 86.45
200.140284 97.16
200.651894 31.06
212.072154 34.14
213.323604 12.25
214.097090 37.01
217.306959 28.09
217.661115 46.27
219.083979 67.89
219.148087 50.01
223.141915 23.24
235.107384 48.8
239.206120 17.36
240.131751 29.28
240.170610 10.03
243.125976 75.76
245.138505 102.9
245.180181 12.12
246.124007 40.3
249.794718 36.69
255.106899 104.5
255.182258 44.01
260.199152 36.41
273.167941 21.01
284.165430 38.14
295.565389 18.07
322.137824 34.52
345.157497 35.12
346.146081 35.88
355.147986 26.57
355.685438 25.41
356.026568 35.12
359.160667 19.23
359.519442 25.75
416.899209 24.01
572.341682 16.02
END IONS

BEGIN IONS
CHARGE=2+
PEPMASS=516.300415
RTINSECONDS[0]=205.698
TITLE=150313 3544E.d, MS/MS of 516.3004150 2+ at 3.4283 mins 
86.096058 213.2
247.153397 127.5
289.140141 109.3
391.187752 162.8
499.212054 37.11
576.361719 18.01
723.900172 64.01
780.396181 77.24
902.471558 41.05
165.090657 189.2
258.150263 100.5
277.223212 88.8
378.252362 67.78
113.057443 189.2
215.140027 94.12
298.163702 69.09
393.260043 65.28
97.073776 185.7
266.217740 94
365.196943 60.38
465.261273 60.32
163.088691 183.3
226.106257 87.78
281.047856 57.84
425.174405 59.11
125.057743 147.1
223.132750 84.28
312.138863 54.23
384.121106 54.17
167.104036 88.14
256.038740 72.04
326.962071 30
446.707767 52.96
158.091703 60.44
266.146642 58.39
282.047270 18.48
419.275163 48.26
109.063873 54.41
270.959321 50.52
323.147795 13.47
436.310247 46.45
139.073558 38.25
256.055949 46.27
359.129711 13.45
409.177869 44.8
72.080046 20.34
86.489826 30.02
86.628501 11.16
98.099629 13.21
99.081755 35.09
109.451425 16.12
113.104247 10.24
120.081706 34.14
137.025073 21.06
144.076075 31.08
158.117815 11.04
163.162345 12.89
168.144277 23.6
181.130559 26.03
183.107794 13.15
209.126859 36.45
231.136134 45.25
231.154580 13.45
251.097141 31.08
266.054738 11.92
266.247262 14.16
381.206696 14.01
382.153843 19.6
383.672053 14.01
387.360654 16.12
391.288167 10.2
394.669192 18.09
395.014642 13.32
422.250536 30.62
426.191108 32.62
437.222159 13.01
437.747407 37.26
447.270982 12.25
450.655943 14.44
463.153544 16.03
1156.628897 117.5
END IONS

BEGIN IONS
CHARGE=2+
PEPMASS=533.776062
RTINSECONDS[0]=174.907
TITLE=150313 3544E.d, MS/MS of 533.7760620 2+ at 2.91511666666667 mins 
136.076429 1331
213.087855 1964
312.156254 727
376.145974 225.8
460.181033 167.4
571.345180 1001
735.403412 162.6
790.363235 100.4
924.479070 14.04
1034.600877 16.05
86.097505 1161
171.076608 592.3
260.198503 539.6
397.246512 218
475.218387 129.5
572.347468 442.8
712.286673 114.2
821.443860 84.82
74.060726 1041
200.102453 503.7
297.121436 333.7
450.197587 168.1
474.294562 124.8
562.247382 101.1
685.299813 110.3
822.443248 74.25
60.045736 814
251.101202 448
284.162345 194.1
415.035031 162.4
476.221938 117.9
604.156362 98.64
715.342123 108.1
804.318845 70.29
70.066074 711.8
185.091975 369.4
334.139351 170.1
425.241352 160.6
544.239097 99.72
560.307783 93
744.393516 60.22
762.340921 54.25
145.062627 621.7
223.108447 296.7
313.156877 149.7
456.274235 153.3
475.300888 98.09
598.274859 84.92
714.313215 57.64
821.720597 46.9
130.089189 561.7
162.094094 233.2
278.139303 148.2
414.170608 153.1
478.189587 93.07
655.317988 54.62
712.360518 50.89
823.452717 28.39
84.081061 386.4
186.165886 194.4
359.265182 130.6
415.213270 116.4
479.192341 87
573.284705 51.58
736.419283 47.51
832.452289 24.05
143.081619 297.1
209.090979 191.2
345.157617 130
442.167599 106.4
516.241929 74.41
627.358223 43.39
694.294659 33
793.583842 17.04
146.063991 269
246.108343 187.1
282.052479 117.1
426.408860 101.1
484.272040 50.01
603.232625 43.32
675.340043 32.03
814.816793 17.02
60.079184 21.66
60.090115 11.03
61.315890 27.91
70.113275 27.72
72.080473 115.9
74.108651 13.07
74.312523 30.21
75.064827 127.1
75.100656 10
75.274405 42.96
75.608211 14
84.044896 199.4
86.136947 44.19
86.395919 16.41
87.043683 35.36
87.062307 21.62
87.096462 53.84
89.061851 121.5
96.045443 58.03
97.101037 21.5
102.075817 99.68
102.112751 45.65
105.055574 171.8
110.072210 208
113.070064 150
114.068088 46.52
114.195440 42.58
115.085465 45.09
116.068775 171.3
117.065633 197.1
117.095800 17.02
118.069408 155.7
119.047062 118.2
120.078037 159.3
120.108999 20.15
121.064657 204.2
121.172237 19.01
127.086671 95.73
129.103590 254.4
129.594059 26.25
131.081159 85.84
140.035273 64.88
142.069720 82.04
145.122548 37.01
147.113430 216.4
147.526426 26.17
148.115044 26.46
149.032475 37.67
152.385438 45.33
153.065832 148.3
159.076187 192.4
161.095430 159
161.580585 20.94
162.130123 14.09
165.066267 173.3
165.103181 14
166.061889 42.2
175.207846 15.02
176.070399 34.09
182.089173 182.2
182.361575 10.45
186.201709 23.14
187.137786 15.01
188.073831 74.84
189.086095 29.84
200.079919 71.58
200.144016 30.6
201.087018 61.06
201.108349 135.4
202.716642 41.14
205.095940 21.38
206.089405 82.85
209.150881 11.28
209.190035 15.2
210.082738 30.54
212.795151 17.04
213.149714 50.37
213.280817 20.92
213.354601 55.12
213.639056 39.29
214.091844 84.11
215.101863 134
218.365931 24.57
221.765522 14.8
223.062225 68.94
223.077283 49.01
223.174269 10
224.110108 100
228.097865 150.5
230.046838 11.45
230.106011 25.94
231.112482 45.36
233.090264 42.39
246.151228 13.14
247.116250 116.1
249.114520 23.04
249.465780 27.03
251.175209 19.5
253.092222 33.88
253.164509 51.57
254.132453 41.06
258.151895 44.38
259.141772 88.84
260.552848 16
261.193676 38.32
262.202237 38.6
262.443861 12
267.107418 57.21
268.146526 45.02
270.110414 105.1
270.542047 37.31
271.102459 69.89
272.105466 93.32
272.150745 11.04
278.153498 97.44
279.102678 52.91
281.050119 70.28
284.207647 12.12
285.158476 69.56
287.131557 77.1
289.083164 84.94
291.112799 116
293.150448 104.5
297.192495 15.07
306.149365 20.03
308.123938 68.36
308.148511 85
310.057088 26.27
310.924834 11.75
311.168976 44.07
312.120883 47.78
312.648616 15.01
312.753241 13.03
312.893668 11.67
315.127392 26.12
316.400708 28.36
320.123396 91.03
323.085376 64.24
328.188381 88.7
337.160528 53.42
348.175972 57.37
351.169901 25.02
359.377013 20.56
359.948301 11.38
361.269232 50.64
363.160797 21.27
376.498224 26.92
384.197591 55.85
385.145188 27.04
391.207441 51.96
398.249603 47.88
402.171799 92.64
409.263989 57.79
415.159987 45
416.165364 28.34
416.188628 21.23
425.980584 14.1
426.174026 19.48
426.257040 59.82
433.172899 82.44
443.250551 23.65
447.149330 97.41
447.226679 23.72
447.528637 26.94
448.183452 47.6
448.238669 19.23
451.193131 46.6
453.209300 27.02
455.627895 38.79
461.171871 34.23
467.569010 21.01
473.164188 21.02
477.799084 18.12
482.626404 32.35
484.241388 21.14
504.195768 37.29
514.230686 45.17
526.329207 11
542.296209 39.25
543.159071 30
561.302411 25.35
564.359907 15.09
571.540653 32.53
572.073103 14.25
572.225404 24.2
572.482765 13.6
573.343080 31.12
579.516226 13.02
582.502742 29.43
583.519525 11.11
585.599850 14.01
598.325987 14.12
602.264202 21.08
608.266370 37.41
629.317679 22.48
631.627637 24.14
639.981866 14.36
647.345697 24.06
647.371772 15.1
657.317475 40.6
691.288504 21.09
712.406938 16.01
712.699354 17.07
734.389646 30.88
736.088339 18.44
736.113329 11.68
737.023343 12.02
790.072370 10.38
805.929992 13.04
END IONS

BEGIN IONS
CHARGE=2+
PEPMASS=533.776062
RTINSECONDS[0]=172.424
TITLE=150313 3544E.d, MS/MS of 533.7760620 2+ at 2.87373333333333 mins 
136.076727 1493
213.087984 1051
312.155872 1996
376.151172 287.7
460.181079 210.7
571.348102 1059
734.410666 289.6
821.438672 311.2
904.468814 54.31
979.498467 67.7
60.045602 1259
228.101559 649.5
260.196417 971.8
443.247447 248.8
475.217672 198.1
572.345076 249.2
684.297013 87.19
847.405924 102.7
924.424164 48.05
980.557535 21.78
74.061449 996.1
171.076479 553.3
359.268742 534.7
360.267840 162.1
463.180003 141.1
598.303534 140
735.408554 83.01
822.454061 101.7
860.493028 47.32
147.113132 968.2
200.103042 389.2
297.116358 503.2
447.227924 160.1
481.253034 124.3
626.278501 129.2
672.263667 81.76
823.439342 83.56
887.459012 38.15
145.062027 912.8
223.108343 356.4
313.162794 385.1
436.220890 116.5
467.538093 117.2
562.252441 113.9
702.335439 79.16
823.090253 65.74
933.462200 36.84
129.103474 807.5
230.113883 253.8
284.159040 250.9
459.270573 111.9
480.201958 114.6
571.449241 70.8
676.281658 77.02
772.326918 59.78
923.472028 28.01
130.086348 748.8
189.087563 248
287.132655 193.3
452.737170 105.3
478.195202 113.3
636.300037 70.78
661.248412 75.16
786.306309 57.9
84.082568 662.4
185.164499 235.9
330.176992 191.1
401.182045 104.5
531.238904 109.8
588.303326 69.24
685.300117 73.06
821.975330 21.31
86.097817 639
183.073839 207.5
285.154615 180.2
457.999510 96.71
461.187671 109.2
655.337735 63.51
663.275466 71.07
821.518764 20.75
159.076947 395.8
161.091016 197.2
263.103986 179.1
443.728923 88.15
475.301123 83.21
585.321106 62.83
676.327240 52.08
848.420065 18.92
60.087412 17.24
60.222704 23.34
60.529419 10.38
60.979014 65.22
61.039745 197.2
61.060379 15.01
61.376612 22.72
70.065255 202.2
70.174587 54.03
72.082089 115.1
72.103488 14.2
73.049352 133.4
74.107502 12.8
74.318685 32.51
83.964561 20.25
84.044660 376
84.131257 17.4
85.148691 20.01
86.057181 71.13
86.134413 28.02
86.507455 19.78
86.711069 13.89
86.729877 18.04
87.100562 241.5
87.141886 12
96.045042 120.8
96.081575 81.67
98.057915 25.21
99.054229 122.1
101.212407 16.41
101.391418 21.49
105.055383 117.1
107.046706 162.1
110.846902 36.15
113.070792 230.8
113.115551 11.01
113.149555 23.49
113.315645 32.34
114.076203 78.03
115.086020 34.16
116.069388 79.2
116.114904 12.06
117.066406 327.1
120.050791 172.8
120.078522 156.4
129.152193 24
129.232959 11.32
129.288623 13.33
130.200351 33
130.264115 19.29
130.494448 68.56
130.638822 31.45
131.082126 352.2
136.058359 149.7
136.464237 18.9
136.524696 19.07
137.081956 54.2
142.097937 136
142.147012 13.8
143.080040 28.88
143.439898 20.62
144.064536 76.56
144.085143 110.2
144.246820 14.2
145.125572 19.23
145.525309 30.22
146.063372 82.01
146.085800 10.62
146.555088 10.67
147.064249 229.6
147.075619 231.4
147.164966 21
147.175763 15.02
147.434303 48.89
148.077929 21.24
148.115644 32.32
148.475599 11.1
149.864813 17
150.056508 47.05
150.201590 16.05
151.085282 189
154.057331 50.46
154.098445 133.4
158.091321 183.3
159.113654 28.25
159.148595 10.12
166.060643 97.04
167.117308 173.3
167.171182 11.01
170.091176 70.15
171.131774 17.09
178.396284 11.03
182.104751 170.5
183.098681 32.01
183.116974 16.32
185.016159 40.24
186.087844 46.57
188.068686 142.9
188.106597 128.2
189.108417 193.1
190.087990 55.51
194.001150 10.04
196.756579 39
196.768092 17.25
199.070503 131.2
201.083486 180.5
201.117319 123.6
209.093560 33.45
210.090458 190.5
210.123094 161
213.186356 14.35
213.312325 38.68
213.330273 15.22
214.048350 57.08
214.085070 124.9
214.467840 13.08
215.102795 99.49
219.111956 25.35
221.083794 99.26
222.087228 81.7
228.157443 23.5
228.182996 20.1
228.451188 25.64
228.535332 14.29
229.101376 146.5
229.216611 141.2
231.655418 18.44
233.094211 51.07
233.130052 134.8
233.168167 11.03
233.592132 19.25
234.088880 67.5
235.109828 157.2
235.420940 12
237.099772 102.5
242.155287 31.2
242.191702 152.2
245.125766 60.03
246.110326 182.6
246.467131 17.06
246.921662 23.02
249.161655 49.25
251.103167 107.6
255.131285 118.7
259.107403 66.69
259.136140 61.79
260.160686 66.91
261.121517 88.65
261.195167 66.16
263.122732 116.3
264.139456 94.64
267.104572 64.05
270.110304 74.13
270.362428 17.01
270.476922 26.02
271.103890 108.6
271.269588 11.03
274.119688 20.24
280.091869 61.28
281.052940 159.2
282.484100 21.02
284.220427 10.12
285.207924 16.25
286.173884 152.2
287.172858 12.12
288.100379 87.68
288.132251 33.82
289.116550 128.8
289.150464 150.2
293.214741 27.33
294.151598 119.1
296.158910 52.77
298.348064 10.17
299.557715 40.01
299.666272 39.45
301.125924 11.06
301.388779 19.9
302.111183 27.12
307.091937 41.74
308.161134 157.1
309.120334 38.05
312.230657 31
312.338820 21.04
312.691667 16.03
314.158442 129
315.127596 155.5
316.127941 20.32
317.134375 35.76
317.150818 30.25
318.107433 26.9
323.892586 13.02
326.153281 67.37
334.140873 170.9
334.636810 27.2
334.659208 13.06
340.163234 24.28
341.179845 66.84
345.151765 57
345.204052 11.04
346.177947 57.69
347.157212 64.63
349.158278 31.02
349.184164 22.02
352.144578 60.8
355.071201 113.3
355.120848 18.23
355.168203 74.18
359.357152 10
363.162229 71.22
364.154659 70.6
367.715144 66.24
369.636057 10.01
374.166240 38.06
376.094877 25.37
376.207977 16.78
379.229819 76.2
382.167487 47.25
392.541940 27.44
397.246210 39.62
399.184044 82.12
402.174505 62
407.153644 47.72
407.232437 25.35
410.168857 45.79
411.224195 81.64
413.162602 31.12
415.159964 30.19
415.197611 54.52
416.154974 67.19
416.195881 15.18
417.169433 18.66
420.024588 32
421.219108 25.08
425.237944 82.21
425.523417 22.53
425.885434 21.5
426.236207 79.6
426.518039 11.03
427.231007 40.62
428.216890 14.16
432.190502 76.55
435.162697 38.41
443.163954 46.69
446.175043 28.52
450.196951 58.84
451.181412 22.18
458.195841 77.72
463.267814 11.35
464.735939 72.15
467.581813 19.45
472.586978 11.03
473.313713 19.11
474.230203 19.12
474.296781 75.65
475.541062 26.14
476.575719 22.64
490.268029 12.75
514.223217 13.06
526.925704 17.78
536.297176 11.22
540.260969 63.16
554.294835 67.19
554.331026 63.93
559.262556 55.47
560.315099 33.49
572.200170 13.36
572.761041 14.29
573.344144 47.89
573.732950 19.02
575.245634 12.04
600.281723 53.59
613.338024 26.96
628.325620 13.32
629.329091 54.01
633.298403 20.12
639.242613 12
646.287513 55.9
646.673145 24.02
647.347482 25.36
654.369165 16.03
679.366830 28.25
679.398965 13.17
702.411448 11.17
726.205429 48.42
736.465927 24
737.253007 20.72
744.354484 29.22
744.392459 33.09
763.379624 14.05
786.379102 11.28
787.299406 10.12
790.340110 15.04
821.556282 11.03
END IONS

BEGIN IONS
CHARGE=2+
PEPMASS=534.271484
RTINSECONDS[0]=168.463
TITLE=150313 3544E.d, MS/MS of 534.2714844 2+ at 2.80771666666667 mins 
86.097492 630.1
202.079751 211
278.153696 370.8
414.223867 335.1
527.229469 145.5
570.280959 120
703.347941 161
791.387028 170.4
890.465980 46.07
1046.579371 25
136.075791 590.1
169.060429 196.5
288.137027 329
390.281758 231.8
515.249896 117.2
654.320736 119.2
702.349565 85.01
798.448214 108
952.444851 41.23
1018.551835 12.56
110.071407 461.9
210.104263 189.8
297.156915 191.4
396.699327 195.2
482.707519 110.3
632.368106 91.52
714.299765 61.06
809.444099 60.15
955.440823 25.25
147.113181 427.4
209.101609 185.2
301.130971 157.2
426.712648 146.4
519.320389 96.99
600.253435 84.05
687.377704 61.03
762.379694 44.59
923.434063 21.9
130.085854 379.7
249.159439 165.7
316.125174 147.2
429.624647 123.5
497.227314 85.28
570.321441 75.95
718.534479 59.64
766.216266 23.69
84.081155 339.2
252.102588 151
272.156095 115.5
397.171716 115.8
491.235585 84
587.277821 66.94
670.888704 43.14
789.313535 21.62
120.080402 333.5
185.056059 148.6
349.158413 99.39
454.227342 97.37
485.247885 73.93
611.301805 60.52
719.442743 37.94
821.417817 14.28
72.081018 267.9
197.055490 138.4
275.174918 97.74
427.175996 93.47
550.704483 66.3
657.312216 58.56
695.284133 33.61
818.466939 10.47
152.036637 266.1
240.129162 107.3
360.261034 97.64
418.551067 85.64
480.206682 57.48
626.351572 49
711.296733 19.14
130.103033 246.7
187.108987 104.6
338.162489 96.78
396.176928 78.34
462.271159 56.8
582.126265 43.39
712.339365 15.12
61.046940 179.5
70.065941 90.84
72.397066 19.9
73.046275 206.1
74.060825 94.03
80.924779 52
85.049243 33.02
85.116690 10.17
86.062466 243.8
86.438272 33
86.554831 43.22
95.058879 166.3
95.087031 97.1
101.070818 169.8
104.054504 37.05
110.058799 140.6
110.118733 17.72
110.203037 45.46
111.074726 58.46
112.074964 97.24
120.439945 19.23
120.758258 13.44
121.083263 150.3
122.071589 120.3
122.251915 13.04
125.107060 81
125.138278 13.32
129.100700 197.9
129.216033 35.47
130.165953 11.32
130.318797 36.29
130.627732 24.12
131.096148 12.11
132.077747 14.04
136.185381 18.75
136.618128 16.04
137.340552 11.92
137.966182 81.73
141.068571 125.3
143.126500 18.23
147.064189 119.9
147.175726 10.32
151.038074 125.6
151.061596 28.56
152.087030 14.56
159.089977 66.18
169.583712 38.4
173.081312 13
181.108085 50.06
185.085252 23.78
186.088377 92
197.123718 45.67
198.128354 68.22
205.839168 33.25
207.031374 53.27
208.026547 43.98
217.779117 29.03
221.083596 64.08
226.079610 33.29
226.148103 43.06
226.168379 16.53
230.322325 17.02
240.170495 13.01
242.184562 64.28
244.461460 63.74
249.988133 12.28
252.171012 58.88
256.125902 46.56
257.160902 39.7
261.121273 88.19
262.137527 65.46
266.928175 20
269.103234 48.67
273.123850 48.73
275.208027 58.07
276.440616 26.8
276.485358 56
277.146203 52.08
278.212584 12.01
279.328279 19.21
280.399694 61.47
281.048628 63.12
284.120220 65.14
297.207313 17.01
298.097995 69.72
298.158024 31.96
306.141139 53.19
311.168981 56.11
317.142851 55.75
323.173062 33.14
326.149586 80.79
326.183897 16.2
331.175204 30.75
332.108314 67
333.533503 17.36
337.103205 28.91
337.124052 34.45
338.626154 46.31
341.018357 46.02
350.127710 14.05
353.132371 38.35
353.208222 14.14
354.150737 11
355.120411 67.07
356.131884 50.23
359.143666 95.91
359.163154 83.05
361.348365 11
371.226413 39.37
371.692983 29.65
372.229964 11
372.633043 39.3
373.194435 17.62
377.176281 70.99
378.173767 62.27
382.184579 76.5
385.251198 41.5
388.157965 32.89
390.217447 20.45
390.380887 10.01
390.669430 28.01
397.259928 10.01
397.498331 14.89
400.189930 66.49
402.500489 25
412.389521 47.14
414.283279 25.23
415.219725 40.14
416.225159 24.02
422.239117 64.95
426.240345 45.5
426.763782 17.02
427.875563 23.57
431.131506 31.01
436.222762 74.8
437.179850 62.36
457.253892 43.78
460.178746 16.9
471.213674 46.25
502.000563 13.01
509.231627 15.18
513.228952 43.08
515.312710 12.01
527.282164 45.12
527.318284 14.12
538.252428 41.22
541.263249 33.56
553.138521 21.06
555.307624 28.8
566.263782 22.02
572.183227 31.65
574.299736 32
584.276131 27.61
585.285094 37.31
600.326595 10.1
628.072404 11.14
631.251413 32.04
639.792988 36.53
661.333903 14.35
670.347988 14.02
678.301031 11
742.427756 10.32
1101.597957 22.22
1259.573933 53
END IONS

BEGIN IONS
CHARGE=3+
PEPMASS=356.518204
RTINSECONDS[0]=167.459
TITLE=150313 3544E.d, MS/MS of 356.5182037 3+ at 2.79098333333333 mins 
86.097437 5454
209.104600 467.8
301.130050 1595
396.197768 899.9
478.227061 342.4
654.325084 879.1
678.306950 114.1
794.450519 76
104.053678 1658
181.109427 459.1
273.135547 550.9
396.698718 555.7
460.210435 341.4
583.288424 287.6
677.293839 108
763.391520 74.34
84.082235 1561
175.090414 414.8
278.153506 461
414.215764 491.5
477.724843 274
655.335989 194.1
720.345581 57.47
761.332941 72.57
110.071739 1533
228.114760 397.7
284.101636 405
372.167578 490.4
514.242208 239.2
657.338367 176
704.355593 51.73
809.351111 69.09
147.113637 1440
237.098111 281.4
302.664229 375.1
436.221059 273.1
478.733993 221
570.249498 166.7
663.384039 49.76
781.366260 45.01
87.100589 880
249.155742 278.9
302.140478 268.5
437.225486 99.27
517.313468 200.7
596.247871 133
733.341625 47.61
793.455453 44.3
136.076136 825.4
166.059955 231.6
306.145292 268.1
397.196457 89.12
515.242800 176
656.342424 122.8
740.355363 36.49
790.404118 43.57
130.086707 799.8
167.065999 214.2
279.156926 246.2
397.226297 84.1
491.233637 161.7
584.283948 89.21
737.306979 30.77
792.390160 38.23
129.103001 792.1
235.110565 206.9
303.166255 240.3
423.192188 80.41
485.250153 129.4
601.257618 82.12
663.290115 20.78
826.364157 37.41
120.082102 709.6
257.137333 170.3
289.136580 236
372.226921 77.58
461.205008 125.7
571.232551 72.39
673.274324 20.56
790.433405 24.25
60.044831 274
61.010929 155.9
61.043492 13
61.764834 12
62.013590 133.5
62.029735 15.16
67.055678 126
67.086490 11.06
71.048791 33.05
71.086273 253.8
72.081376 28.68
73.084170 206.1
73.129173 14.01
83.863476 22.69
84.133814 29.07
84.504533 22.19
84.860032 25.39
85.064761 49.35
86.135445 104.2
86.149137 77.69
86.204458 27.45
86.221918 25.35
86.286259 12.01
86.309435 15.47
86.412388 11.06
86.626199 23.88
86.729776 37.45
87.054352 54.12
87.139161 35.69
87.685227 13.28
88.036648 64.12
88.075736 17.89
89.068741 69.64
100.304423 14
101.109077 116.1
103.057249 132.4
103.749940 14.47
104.097250 50.22
104.111402 20.03
105.056485 58.65
106.046759 124.9
110.359914 20.04
110.473926 29.78
111.068488 239.4
111.114507 23.09
120.052716 95.97
120.471886 28.27
120.483467 13.03
121.081845 87.12
121.114698 11.04
124.981116 68.13
125.105617 99.14
127.508858 20.02
128.153193 10.16
128.850026 12.16
129.150821 16.16
129.351760 42.56
130.071631 62.05
130.187035 44.59
130.324034 12.62
130.389611 24.12
131.087175 397
131.129831 14.02
132.082608 143.2
132.116830 17.38
136.136563 11.25
136.272634 24.6
136.362196 41.72
136.662949 60.16
136.676340 24.33
138.093513 125
138.438519 12.07
140.998618 71.89
143.067368 65.13
145.542172 19.01
146.696248 13.16
147.043981 100.6
147.183612 19.11
147.573352 21.62
147.801254 10
149.117923 100.4
150.061011 80.02
158.026533 149.3
158.792378 36.23
159.077403 85
162.086421 99.63
167.109771 14.33
168.101967 33.16
173.154380 92.09
175.116503 91.12
175.144145 27.16
177.088223 82.13
177.119375 10.25
181.168751 11.56
185.124952 16.5
188.143260 81.16
191.115190 65.37
192.117153 23.38
193.387911 12.01
202.129046 71.02
207.609122 44.56
209.664147 18.08
210.105149 61.29
212.136905 123.6
212.200645 10.01
214.089560 129.4
217.097010 36.71
218.104020 93.53
219.111330 104.4
221.975889 12.35
223.107057 32.06
225.149595 78
225.185599 14.1
226.276171 28.04
228.424802 10.17
228.508938 16.02
232.131404 67.84
233.161462 84.35
235.174977 10.2
237.155766 10.12
240.112949 109.1
244.249697 50.13
244.379815 16.48
244.633641 135.3
245.092180 67.31
245.122656 14.62
251.168610 32.08
253.140476 37.74
257.218859 10.03
260.140105 10.68
261.362347 24.02
267.231146 43.45
270.142886 51.67
271.110491 69.57
273.202503 12.01
274.138108 56.89
274.181583 54.38
275.121568 72.02
278.447740 18
278.578889 31.29
280.147256 31.47
283.141841 66.37
283.170867 130.9
284.188754 15.03
284.817538 40.24
285.103883 173.2
285.131831 102.3
288.128079 45.54
288.616277 66.19
290.113297 54.59
290.240478 12.01
301.222624 16.01
301.446688 13.03
301.712359 25.36
301.839405 46.27
302.219342 12.38
302.728793 19.04
303.215641 21.56
303.249413 10.01
305.131014 109.6
306.793120 11.41
314.148894 164.4
317.127434 21.23
318.660392 165.6
328.183518 71.36
328.230878 11.92
328.287049 30.13
331.181098 97.25
332.161094 102
335.755852 11.28
337.672776 71.2
338.160738 224
339.035377 30.8
339.073376 63.07
349.190507 226.8
349.268580 11.01
349.848286 153
349.931313 12.28
350.951491 76.04
351.182298 74.12
351.667160 129.3
352.750509 11.03
355.666788 167.2
356.169766 169
356.225869 74.31
356.271483 27.68
358.067267 115.3
358.961268 14.2
359.169361 199.8
359.244355 27.07
360.175347 39.19
360.673562 29.69
366.138084 49.46
373.910411 14.44
377.175614 46.29
379.200078 73.35
382.177787 38.41
383.176400 38.58
383.214482 11.01
384.160521 67.01
386.218176 50.15
395.695024 46.76
396.331780 12.03
396.782812 12.03
397.268325 12.78
397.669306 24.27
398.176231 43.85
399.966396 18
406.202642 46.78
406.709160 38
410.182501 42
412.182945 42.39
415.209590 34.43
415.343984 25.41
415.437648 14.78
418.205309 22.35
421.222666 32.04
424.229785 62.21
426.195360 24.07
429.977161 21.32
432.381948 10.2
441.022733 55
441.164314 68.56
441.641532 11.92
442.185519 35.06
445.962827 34.2
456.193183 45.18
456.274222 28.18
460.710959 66.53
460.798409 13.32
464.147751 27.92
467.789464 19.36
468.231944 22.02
468.726623 36.44
473.284195 59.34
476.773843 124.1
478.134230 15.8
478.820423 11.38
478.933046 10.01
479.147571 41.56
479.199662 17.33
479.360718 31.36
480.939592 22.45
480.968817 11.07
483.942773 18.4
486.242333 44.57
490.533357 38.33
491.201123 75.21
492.575686 17.45
496.226396 84.72
503.647545 36.57
512.339106 11.47
514.317125 18.28
516.108929 21.78
516.254649 81
518.259079 120.3
519.232259 122.4
519.292637 118.2
519.311989 94.2
527.255571 33.26
529.266277 82.05
555.260088 43.58
565.270866 36.37
568.361598 16.47
570.311267 54.14
578.283276 17.38
580.273006 56.03
584.335187 14.01
589.260978 36.96
600.235600 21.84
600.267859 67.49
605.334939 17.02
606.302555 36.05
615.787862 15.92
627.267473 28.57
627.762810 43.62
630.394650 38.11
631.384074 19.48
632.305760 69.72
633.316631 12.09
635.332806 22.27
636.317640 21.23
643.994023 22.17
646.283538 33.01
653.323442 21.88
656.106120 19.14
659.294804 57.04
732.334621 20.45
779.347363 20.08
791.392361 15.14
1253.253573 25.92
END IONS

BEGIN IONS
CHARGE=3+
PEPMASS=356.518204
RTINSECONDS[0]=164.977
TITLE=150313 3544E.d, MS/MS of 356.5182037 3+ at 2.74961666666667 mins 
86.097495 2.108e+04
166.061764 1615
301.130127 5155
396.199272 2828
477.731885 2976
654.329539 3132
677.307442 648.4
791.380560 351.4
147.113418 6109
209.104168 1388
273.135617 2658
436.223337 1865
478.232190 1220
583.289424 1388
715.338155 213.4
781.347544 146.9
129.102908 5428
191.118236 955.7
284.104568 2265
414.213796 1778
460.209240 519.3
655.333123 897
719.351367 199.5
795.454940 120
130.087095 5013
175.094720 863.9
302.666134 2184
372.167985 1496
478.731090 489.3
659.291917 505.1
660.280470 153.4
808.350785 116.6
110.072240 4705
228.112981 742.9
278.153763 1931
396.700350 1374
514.241565 402.2
649.310594 305.7
678.304679 114.6
772.387005 109.3
104.053588 3934
181.108598 455.1
306.144902 1402
397.196319 448
460.712463 326
636.319379 302.5
720.355722 91
792.400155 104.3
136.076383 3086
237.096838 354.3
349.191405 1284
400.161120 384.8
469.717592 300.3
632.318827 296.8
705.304874 66
809.359103 98.56
84.081956 2972
249.161152 338.3
288.135291 1263
437.226863 384
519.233168 293
646.277478 276.2
699.945604 55.09
812.347668 86.83
120.081355 2920
194.116080 328.6
302.133414 771.1
438.220216 300.1
469.213592 282
560.260930 276.1
679.304421 52.48
792.334668 68.12
60.045453 1251
217.097632 307.3
338.163324 627.5
373.173063 293.5
486.250934 259
584.293807 215.9
702.341121 49.12
774.307752 61.27
61.011738 305.2
61.041034 388.4
74.060722 30.03
80.050492 147.2
80.992532 159.2
83.060818 352.8
84.120682 88.97
85.065333 86.07
85.085594 206.2
85.159935 35.52
86.134938 429.7
86.158059 69.56
86.175027 40.25
86.264333 39.22
86.282134 58.41
86.292571 37.16
86.422137 43.09
86.433844 53.17
86.582741 54.04
86.624287 34.52
86.730893 79.98
86.908133 38.02
87.057509 51.04
87.100521 1127
87.130188 71.84
90.055905 231.6
93.551682 34.09
95.085515 154.2
96.069908 70.01
99.043632 55.93
101.107789 199.2
102.091527 211
104.097525 67.15
104.331446 81.7
104.357887 55.46
104.749131 29
105.066135 457.6
105.102047 27.68
107.049082 210.2
107.241704 32.27
110.117447 129.8
110.224871 30.03
111.075393 332.9
114.055780 384.4
119.355725 51.96
120.143307 47.12
121.083924 148
122.067720 81.36
125.108006 68.44
127.087109 217.4
127.107341 95.76
129.165320 62.47
129.777868 36.11
130.151021 81.21
130.441328 30.03
131.085316 183.6
131.262133 52.28
132.091927 134.4
134.071514 88.12
135.060371 31.09
136.013491 58.31
136.479997 60.01
137.080278 453.5
137.245832 60.52
138.065129 228.4
138.101353 157.9
140.072097 218.3
141.001387 149.4
145.047493 33.7
146.059019 45
147.280164 72.96
147.357435 55.19
147.384196 52.62
147.738610 34.22
148.113048 341.7
148.506642 30.02
148.704522 61.03
148.906313 30.78
149.118547 74.94
155.092816 69.28
157.131990 79.33
158.026129 124
159.076052 537
160.078309 188.4
161.080942 31.53
164.079448 95.77
166.121853 28.92
166.309795 32.76
167.063975 49.23
176.081555 173.8
176.124188 275.2
177.437056 47.05
178.138972 39.27
182.111612 111
185.128608 276.7
187.082734 115.6
187.153234 43.56
188.142095 226.2
189.075074 47.28
192.075219 94.11
192.118667 47.38
192.246222 28.8
193.613396 255.9
196.143937 91.14
201.062837 87.85
203.082929 196.2
207.608879 220.1
208.118178 73.67
208.617124 106.5
209.151196 79.52
210.109076 244
210.910362 27.44
211.142780 98.76
212.071844 199.4
212.086846 126.8
212.526059 31.02
212.561804 52
214.082814 85.23
218.618147 135
218.647487 30.52
219.112841 187.5
220.112029 43.05
220.623576 155.2
221.190504 93.27
222.742943 39.1
223.108480 131.1
224.099415 28.11
225.482469 128.3
226.127960 41.56
227.115506 31.8
229.116512 100.4
230.149303 98.42
230.165993 46.37
233.088884 93
233.163826 82.93
235.118125 230.1
240.113008 241.6
241.095293 46.47
243.075967 110
243.111130 69.01
244.638759 123.5
245.093610 54.38
247.105958 35.01
248.247984 41.23
254.110613 53.01
255.084279 183.7
255.123352 86.04
257.123626 57.4
258.137946 76.25
260.141468 301.1
260.715639 46.27
261.127371 375.3
261.143084 315.2
261.214058 51.76
263.119183 72.25
271.126686 242.4
271.175555 30.46
273.229914 47.92
274.008482 40
274.101032 81.47
274.143494 204.6
274.446435 33
275.129714 128.8
277.157268 193.2
278.357192 33.46
278.758434 37.15
279.116156 84.45
279.156966 209.2
279.534380 39.8
280.146539 38.68
281.155499 71.02
281.200983 124.5
281.646710 71.52
282.049239 93.39
283.117977 169.2
284.559123 31.19
285.104805 58
289.139135 154.4
289.456184 53.33
290.117478 183.3
291.120831 88.99
291.166136 52.09
292.148725 169.1
299.149556 103.2
301.206265 92.95
301.929733 43
302.617286 87.13
303.128079 31.49
303.167361 605.9
306.220376 28.29
307.148691 182.6
307.775425 46.06
308.146063 43.12
309.151014 64.06
310.167358 49
310.376360 30.64
311.151403 196.6
315.510546 32.27
316.159689 140.5
317.129810 37.12
317.811236 139.2
318.157336 255.3
322.187884 64.95
323.668857 101.5
326.208859 185.2
326.256471 28.8
327.146143 50.01
328.177298 110
329.125434 159.3
331.179669 61.4
331.201501 47.94
331.401664 34.11
334.140599 211.2
335.114357 86.98
337.134490 256.3
337.681497 115.7
339.160657 88.68
340.145638 40.78
343.139800 167.9
346.678446 42.04
347.141814 66.94
348.716068 53.01
349.160878 93.54
349.601192 36.03
350.190233 100.8
351.203250 153
354.155038 281.3
356.172253 521
358.125335 135.1
359.171561 558.6
359.240122 476
359.852427 37.72
361.151977 194.6
363.210694 133.2
364.184465 151.2
370.182040 53.44
370.210444 47.33
371.702713 65.15
372.702583 155
372.880680 29.66
373.479413 40.07
374.538321 57.45
377.180603 78.48
378.191126 48.64
379.196373 179
381.196305 252.6
381.701764 211
383.148113 73.55
384.192565 88.8
386.170408 41.05
386.210275 79.97
387.195684 69.44
389.197848 127.9
391.840086 35.02
396.162061 111.2
396.310365 32.02
396.629128 39.01
396.781378 48.19
397.038519 34.54
397.699092 133.6
397.726752 81.51
397.877741 29.1
398.690339 36.03
399.486475 28.88
401.185776 119.3
401.464483 32.62
401.684288 61.03
405.290977 113.2
411.177445 31.64
411.190997 31.17
414.696404 32.36
415.117451 34.24
415.217841 206.4
425.196643 124.8
426.198811 85.73
430.196793 124.1
432.224266 286.2
436.183100 78
437.354370 31.12
437.937213 36.06
438.060356 33.3
441.227443 32
443.201272 202.7
445.196391 35.9
448.193108 34.45
449.196007 73.3
451.196301 86.05
456.229494 34.04
457.254412 174
458.265779 74.68
460.860036 45.38
461.215806 212.9
461.708971 56.32
463.193954 43.56
468.233117 180
468.721752 254.5
469.269904 55.39
470.214120 102.4
471.204248 107
472.255862 116.5
472.287930 75.64
474.677527 34.17
475.217179 164.8
476.249413 46.79
476.762325 130.2
477.212023 30.21
477.847705 65.22
478.979950 43.28
479.239038 73.28
479.731432 83.45
479.818451 48.19
481.230250 48.54
482.049956 30.79
483.223410 40.25
484.236660 112
485.199024 37.04
485.251296 255.8
487.187083 37.25
490.221153 59.8
491.235255 190.3
493.236758 30.68
496.237163 92.05
497.233867 53.38
501.215543 122.7
501.239546 75
504.212285 67.1
508.223710 114.4
512.224746 101.5
515.237029 181.2
516.260173 152.1
517.265889 178.2
517.307125 43.53
518.211294 81
519.267168 151.1
520.236863 72.1
521.234414 80.34
524.219724 33.25
526.213445 111.2
529.216248 73.19
529.281519 35.03
530.245521 45.72
536.269010 93.02
540.258371 76.15
541.254086 31.42
544.237156 31.59
545.253190 28.01
547.252591 59
548.221041 61.25
548.261058 147.2
552.256357 70.13
554.271523 62.62
565.279595 94.01
568.290150 45.89
569.287081 48.11
570.278205 70.08
571.226905 38.43
572.221052 110.3
572.251127 123.7
572.279872 142.9
576.256419 104.9
578.306917 44.25
579.951817 39.33
583.772875 115.6
584.924884 49.01
585.290789 109.8
586.005417 61.8
586.286352 89.11
586.424105 29.29
588.281400 109.4
588.398780 31.46
590.265173 57.17
591.291305 77.13
598.241061 85.01
598.296633 105.1
599.281163 105.5
604.325468 50.14
606.259611 171.6
606.329299 113
607.270624 62.11
612.243261 91.38
620.279796 27.5
625.306254 212.5
626.269418 92.22
628.277149 107.8
630.389801 64.23
632.397616 44
633.290988 55
637.311006 30.52
638.309906 63.08
645.280594 191.7
647.296320 73.35
648.276126 28.03
650.313366 66.48
651.310058 28.42
653.325378 107.1
654.992346 38.02
655.265874 123.8
655.786552 40.24
656.026268 28.33
656.325701 186.6
656.855492 37
658.317545 62.12
659.472322 35.41
664.299308 45
665.296140 46.01
687.779874 35.71
694.304276 47.39
697.306218 38.68
701.335768 32.25
706.223476 27.35
737.306842 29.12
741.215325 33.44
744.394933 30.25
773.376782 46.11
780.361174 28.6
790.388451 56.82
794.382104 29.72
END IONS

BEGIN IONS
CHARGE=2+
PEPMASS=542.267853
RTINSECONDS[0]=142.625
TITLE=150313 3544E.d, MS/MS of 542.2678528 2+ at 2.37708333333333 mins 
110.070474 206.3
222.141967 130
344.152310 122.2
405.197350 96.17
535.285400 87.05
607.315561 132.1
677.424983 49
791.387401 97.72
989.505795 91.41
120.081607 167.7
250.160861 103.2
338.165452 84.69
445.113871 92.98
496.230923 62.17
579.301352 127.2
101.071555 150.2
231.152225 86.05
281.111389 76.63
386.236081 69.03
514.240257 58.12
634.271982 78.22
112.085621 142.3
173.108425 74.07
314.150884 62.31
365.186564 58.82
485.250155 52.01
639.303750 57.02
156.074745 134.5
209.101745 52.91
296.129977 44.96
425.188317 56.64
515.255314 36.36
606.318262 42.08
84.080352 125.1
249.158323 47.56
301.190239 36.75
406.509349 54.32
547.228010 22.02
599.286293 34.02
70.064173 115.7
217.163143 36
284.094782 31.07
550.843252 21.84
606.387258 11.28
60.044586 106.6
202.049323 25.22
313.143620 28.77
79.694221 105.4
240.132649 18.08
283.123340 23.07
121.101268 87.5
209.125191 17.15
301.155882 12.04
72.081673 49.82
86.095756 20.01
110.100594 14.32
112.118272 12.21
130.091760 41.05
147.310426 42.88
147.419443 17.01
157.096787 78.41
195.247538 10.92
222.218435 13.01
294.118927 10
338.209044 11.03
END IONS

BEGIN IONS
CHARGE=2+
PEPMASS=542.267853
RTINSECONDS[0]=141.147
TITLE=150313 3544E.d, MS/MS of 542.2678528 2+ at 2.35245 mins 
110.072457 1676
209.102398 525
301.132463 454
414.211253 388.1
536.291835 155.1
606.326888 202.9
661.274792 134.6
821.356383 80.03
908.451759 82.01
136.080317 1024
249.158272 273
306.142685 325.7
425.188590 263.2
469.237914 149.8
606.256475 94.72
674.343923 102.4
808.378115 59.82
937.412520 63.26
86.096932 933.4
209.119620 259.3
260.123997 252.5
373.192731 252
535.286440 134.6
601.264673 91.01
758.241590 79.84
762.393252 59.7
916.420006 57.48
129.102860 720
230.150799 224
339.159912 221.1
404.195469 175.2
496.234222 129.7
568.284873 73.16
671.312642 76.07
807.375028 29.29
955.483312 28.12
84.081202 714.1
192.114247 216.4
290.163860 181.1
404.703590 155
518.251441 125.2
581.279736 56.58
744.379342 68.79
791.372464 22.06
908.522775 15.2
147.113499 475.3
187.096441 176.7
289.136479 175.7
372.191611 152.4
460.222353 112.8
633.313724 49.67
716.382338 66.05
792.362079 20.61
139.122125 163
257.137130 158
328.678879 168.3
397.204227 132.1
532.250388 82.73
599.277770 42.98
743.384187 63.57
782.352972 17.04
91.053744 153.8
259.147185 131.1
338.159235 147.2
405.191644 124.9
511.270235 81.97
597.260022 37.04
670.326159 62.89
777.356241 12.1
99.118372 148.6
213.121082 130.4
307.146558 143.6
377.182672 115.3
539.272286 78.12
658.278130 33.88
664.360339 47.37
88.039247 142.9
212.141243 121
331.176465 106.3
366.191286 112.8
533.942007 63.13
592.311840 27.02
701.344269 32.41
60.044705 95.03
86.147448 24.04
86.337922 18.02
88.066794 21.23
99.137270 20.12
101.108038 105
110.126001 29.64
110.203932 40.32
110.242996 25.1
110.359962 18.29
111.074389 65
111.724362 27.02
117.292428 14.01
118.029317 23.8
120.078653 45
120.090303 15.06
121.102751 80.05
130.083557 26.01
130.099126 128.3
130.333553 10.67
136.139908 29.21
136.564508 10.25
136.700107 10.67
137.077702 98.41
147.067242 55.67
147.148565 28.33
147.168979 16.04
148.043103 62.41
154.882346 32.76
166.136299 40.25
167.072338 12.02
168.124975 48.04
175.120607 81
175.245033 23.34
185.091780 44.17
192.165186 15
192.187833 10.12
199.583260 15
205.556979 29.76
209.301292 15.02
212.157426 91
215.234178 11.47
216.556448 49.89
219.109968 98.28
222.114209 61.27
224.101814 91.17
230.191901 14.22
230.380241 15.15
235.107120 83.01
245.091598 64.05
253.494512 20.01
255.145462 70
258.120946 114.4
258.153236 28.33
266.146933 38.78
274.157500 85.3
277.046799 12.16
285.104532 35
285.140352 99.09
288.133586 55.09
289.743934 18.48
290.210935 19.04
293.259081 18.17
294.145102 38.68
295.139186 89.51
296.140194 26.52
301.198662 37.05
303.207304 89.17
306.107752 88.78
307.178227 20.12
309.151424 27.23
313.105930 96.47
328.173269 71.63
338.969933 10.45
356.176338 57.21
356.288611 15.14
356.748835 40.43
358.176460 45.08
359.166466 67.01
359.468887 11.01
360.148863 22
360.175565 63.13
369.192981 72.15
370.217510 63.33
371.168476 14.12
371.223059 26.05
372.695515 98.83
373.955419 10.62
375.169072 109
379.959984 42.44
381.680313 105.2
383.154409 33.23
389.227973 54.57
396.199663 75.04
399.166856 104.7
400.162083 29.45
405.246896 11.12
413.940665 22.68
414.075439 48.53
414.297055 10.8
415.213453 64.01
423.490613 17.52
425.268682 12.21
440.141368 57.81
440.182067 10.01
440.221146 99.95
443.200200 69
450.213598 43.23
452.229079 24.78
453.720193 30.68
457.251485 29.89
470.192529 23.38
471.751970 21.78
472.198008 62.56
479.694610 20.07
485.252228 40.22
487.232225 20.15
497.247070 39
514.238382 39
525.083683 17.05
535.357458 10.01
547.232165 26.21
555.284694 31.02
572.925653 19.34
573.285685 26.8
582.543955 25.01
586.236564 25.07
599.371486 12.01
607.321764 16
609.734752 17.44
631.298859 25.88
632.313630 19.88
633.273232 16.17
641.264692 25.47
647.345084 15.16
672.308524 14.29
674.394582 18.12
677.345466 31.8
716.438376 13.01
719.338432 11
737.286964 24.02
744.430950 16.62
745.419701 14.01
758.299474 16.8
1430.799845 10
END IONS

BEGIN IONS
CHARGE=3+
PEPMASS=361.849915
RTINSECONDS[0]=138.665
TITLE=150313 3544E.d, MS/MS of 361.8499146 3+ at 2.31108333333333 mins 
86.097419 7655
166.060714 869.2
301.130319 2759
404.195359 708.5
485.726864 1737
606.326205 926.4
670.318688 473.1
807.377363 87.67
933.190809 10.35
110.071745 2158
209.103258 622.8
273.135839 1008
372.164761 692.7
486.226824 404.2
599.286151 330
671.323492 223
779.351405 56.37
129.102807 1701
228.112837 500
284.103950 965.5
414.213385 657
535.284391 316.4
588.318216 277.7
661.277628 146.3
806.330779 49.01
136.075790 989
230.150713 446.9
294.146865 614.8
453.727695 627.4
486.726349 281.3
607.322912 244.2
674.327347 92.08
778.354522 47.31
120.080953 789.7
181.095189 294.3
302.668441 569.3
404.697806 514.4
491.239772 265.3
606.268469 179.4
677.298270 89.67
842.359115 46.57
147.113576 590.6
181.108280 286.5
301.187185 475.3
436.209434 485.9
514.233261 247.3
650.318074 179.1
743.362593 69.56
809.945486 37.74
130.085994 511.9
212.136942 275.6
302.131646 227.5
372.188665 471.5
468.710857 203.7
598.244146 140.4
672.328952 63.96
857.820200 35.52
87.100158 421
245.138439 231.4
340.855614 219.5
452.216831 363.1
476.223571 155.3
588.254328 126.2
743.389245 63.45
843.381669 31.19
142.084363 263.4
258.128358 203
310.165229 213.5
363.188234 328
513.225839 139.6
579.297944 107.1
677.335309 45.6
844.359121 29.4
84.082626 248.4
259.140671 181.4
359.179342 192.1
441.215152 203.5
481.254971 137.1
589.325978 98.06
701.335374 42.04
843.345424 26.09
60.045573 239.1
60.214224 19.1
60.230625 23.04
75.063002 106.9
85.085531 97.04
86.136281 183.5
86.159184 60.29
86.176335 17
86.210626 57.84
86.263593 16.44
86.431656 18.32
86.447939 21.03
86.454411 10.17
86.467376 20.33
86.636523 15.12
87.028138 16.01
87.141797 15.04
87.382395 31.8
89.071549 94.18
89.107798 16.12
91.143864 15.36
107.048211 157.5
109.075542 77.11
109.824755 24.78
110.126453 35
110.249648 23.17
110.843143 31.65
110.990109 16.8
111.074104 60
111.115667 155.2
111.143871 13.17
111.692367 19.67
113.108384 87.15
115.595049 14.78
120.143203 14.01
121.080162 121.1
121.873675 37.63
127.086172 56.69
128.070613 206.9
128.749194 40.31
129.149227 51.35
130.105029 160.3
132.084225 33.07
132.116011 10.09
133.064318 70.57
136.048313 82.44
136.118289 15.01
136.134301 13.68
138.052419 93.32
139.181299 45.68
140.076870 61.27
142.135426 13.25
148.470443 10.32
149.132110 122.6
155.031377 106.7
155.081866 144.3
157.091934 76.2
159.110252 78.86
160.078767 16.89
160.374723 23.09
164.082318 114.8
165.099200 108.4
166.110011 19.92
166.651126 40.89
167.064882 166.2
173.093804 56.88
182.109362 41.69
182.444474 22.6
183.113676 81.21
184.070019 107.5
184.107466 22.29
186.095482 85.26
189.147277 54.1
190.994033 76.54
191.081597 105
191.113588 92.01
192.083205 30.01
208.805447 32.27
209.171240 13.56
210.600553 13.45
211.279775 13.01
212.179738 12.67
214.030194 45.05
214.086500 49.01
215.098955 27.88
215.157667 70.03
217.094881 35.25
217.133395 64.38
219.076464 93.06
219.113027 179.9
221.074165 110.3
223.112751 19.34
226.613943 47.07
227.216271 18.25
228.177504 15.01
229.114252 27.01
230.375655 21.62
231.153286 162.1
231.174315 64.4
235.122653 117
240.110094 178.2
243.115713 22.15
245.184582 20.06
247.167711 40.04
250.161250 122.7
257.137472 38.25
260.120541 79.03
263.640086 106.4
266.179304 44.91
268.588028 10.56
273.111125 96
273.221259 15.02
273.253973 23
274.129512 62.3
275.176011 20.12
276.120906 164.1
277.151198 47.01
277.296157 29.42
280.131433 41.07
283.784392 18.21
284.176977 15.08
284.471969 21.25
285.099055 178.2
285.151561 16.4
285.510258 11.03
288.132395 28.08
288.529394 16.53
288.943105 12.18
289.136138 102.5
290.145751 22.29
290.162915 20.66
291.118452 51.82
294.232320 21.02
294.650547 43
297.144976 45.82
300.119945 150.1
300.425495 28.49
300.440974 18.01
300.769455 14.07
301.578786 10.07
301.594932 21.12
301.651506 47.01
301.706884 18.23
301.971772 13.18
302.330468 18.36
302.613231 46.09
302.761537 10.88
303.132461 29.5
303.641860 104.6
305.526238 15
306.141407 179.3
306.214036 10.01
307.101887 69.06
308.102736 12.68
313.152299 78.41
316.624995 74.14
317.094853 33.92
327.144749 163.3
330.121734 92.52
335.179418 67.64
335.221313 10.04
338.160214 82.24
338.669302 102.1
339.639556 77.13
340.953754 12.1
343.561722 16.25
344.009893 77.61
344.110290 60
345.654396 149.4
345.758455 13.01
346.124740 64.64
346.180706 34.12
346.199090 18.01
351.205015 131.5
351.242105 20.02
353.194985 34.09
354.151421 75.94
355.161154 35
355.728239 17.45
355.842674 72.78
356.171436 155.3
357.168577 110.4
360.174612 22.24
360.208146 24.23
360.636024 18.23
361.192263 126.6
363.299747 18.12
363.682881 146.3
364.199185 201.6
364.282192 14.01
364.308763 10.04
365.185498 194.4
366.195380 24.67
366.686658 66.53
368.185329 26.02
369.147441 16.02
370.205303 137.1
371.793463 21.04
372.052427 40.84
372.694112 141.1
372.733562 44.01
373.059516 16.38
373.103211 12.01
373.169232 165.8
373.197994 193.1
373.277552 15.05
373.362839 15.45
374.173181 122
375.183023 19.35
376.087249 10.12
378.020053 27
382.131800 24.31
384.164681 198
385.165946 122
387.679161 49.92
388.183757 20.01
388.222536 147.3
389.214584 174.7
389.906427 27.22
390.236747 25.01
390.415154 30.29
394.175077 115.1
395.182425 61.36
396.199286 50.03
398.184577 77.31
400.159271 93.45
401.160801 36.08
404.283528 16.1
404.757756 24.02
404.787362 15.05
405.180185 61.29
405.702104 35
409.149844 84.1
410.689883 79.06
415.214759 163.6
415.940044 15.48
426.195343 47.79
427.202806 22.08
432.251889 12
435.173169 79.04
435.209070 67.29
436.295981 14.04
436.713058 88.7
439.250743 33.75
439.291711 11.17
439.820876 12.62
441.179547 16.75
441.336677 10.07
442.189290 53.75
443.197185 45.33
446.731220 12.38
446.956187 10.67
450.199066 12.57
452.306238 22.82
453.175541 83.31
453.808646 23.84
453.953004 49.17
454.142429 17.14
454.224653 156
454.634743 108
454.746250 70.58
454.791274 17.68
454.958359 13.03
455.523521 28.68
457.252678 26.02
458.211492 62.69
460.219517 83
468.894300 21.88
469.203656 18.04
471.190418 64.56
476.285939 19.1
476.715284 82.46
477.228359 43.14
478.217072 28.33
481.327395 11.12
483.232331 98.92
483.766645 27.73
484.468354 18.35
485.244114 115.7
485.828709 53.28
486.317809 18.17
486.395849 10.38
486.479789 17.11
486.847724 11.12
487.182462 21.38
488.394411 15.38
492.231928 22.62
493.250687 20.09
496.232348 79
497.232685 65.06
498.234432 40.23
498.264369 17.07
503.287319 24.27
504.222196 123.3
506.200531 67.21
507.200936 37.67
508.995748 34.62
509.262138 80.27
512.229114 65.61
513.759536 36.96
513.830627 10.8
515.209779 25.16
515.252285 17
517.210339 29.19
517.263633 36.12
518.279797 32.23
520.227081 38.04
520.277507 36.22
524.214003 68.28
525.288677 19.89
533.275982 17.68
536.287244 121.6
536.332463 30.11
536.570260 14
547.221359 56.94
552.251380 58.4
552.297461 13.45
554.737181 79.09
555.530957 28.34
562.277845 18.52
569.270626 37.92
570.274679 86
571.290503 67.56
573.395807 15.56
581.268061 21.6
597.627057 81.31
600.290096 34.82
600.408682 34.23
602.281929 60.44
602.331666 12.05
604.319369 51.35
606.168772 49
608.081604 64.88
608.332945 53.76
620.316952 88.02
629.311357 43.55
631.303451 16.05
644.283797 16.9
649.295089 40.16
650.167520 21.57
652.314291 68.21
655.312564 87.04
659.300881 28.01
660.302296 26.23
663.273097 11.35
671.211199 22.41
675.059682 38.09
696.306280 32.14
715.335126 13.05
761.322566 25.21
772.367248 17.01
772.734842 13.12
775.383158 13.62
810.375142 15.29
823.561884 14.01
827.340495 24.4
1379.543219 18
END IONS

BEGIN IONS
CHARGE=3+
PEPMASS=361.849915
RTINSECONDS[0]=140.143
TITLE=150313 3544E.d, MS/MS of 361.8499146 3+ at 2.33571666666667 mins 
86.097314 6771
209.104097 854.4
301.129962 3607
404.192871 1011
485.726636 1115
606.322992 1069
670.323996 857.8
807.381695 181.4
932.589238 29.01
129.103025 2125
230.148215 663.7
284.104085 1066
452.219195 848
486.230761 459.4
599.286083 770
671.325630 383.1
824.334983 166.8
110.072415 1878
166.062557 653
273.134320 1040
372.194141 682.3
491.241123 266.6
588.314796 365.7
672.325542 140.6
842.325904 111.4
120.081657 1820
212.139122 346.5
294.148649 717
372.168683 640.4
486.723883 223
607.329178 181.7
660.293759 103
773.374998 52.2
130.086819 904.5
167.063975 320.4
303.167759 476
453.725825 559
514.234752 209.8
574.254295 117.2
677.298716 100.1
760.325541 33.11
136.075699 681.6
159.076263 312.4
301.186370 456.7
365.185215 539.7
469.214389 202.6
588.253564 100
659.295765 89.68
799.351542 29.04
87.101038 453.1
195.111372 292.4
302.664289 427.6
404.696181 538.4
520.234111 179.2
652.304861 97.03
663.281559 76.69
777.367244 28.78
147.113207 369
191.118563 239.1
302.132527 337
388.220128 526.6
485.254527 165
570.303723 91.62
678.309936 69.4
825.334117 27.2
129.067761 293.9
193.612094 238.8
276.131231 304
372.696636 480.5
535.282897 146.4
581.286406 84.9
671.467539 61.58
777.393607 23.28
131.015932 288.2
173.092253 232
294.650448 255.3
414.212938 410.7
524.218040 137
580.306153 71.91
692.350534 49.27
824.410932 19.23
59.049496 65
59.412129 55.68
60.046523 112
60.205465 13.67
65.038137 82.12
69.069521 148.1
69.099991 10.2
74.059665 85.23
83.059319 64.46
84.048734 27.08
84.080977 143.1
85.084834 125.4
85.412336 21.41
85.511064 26.78
85.691907 93.75
85.718139 12.25
86.135040 151.7
86.149868 67.89
86.175127 17.16
86.182767 13.03
86.216235 14.05
86.295885 22.08
86.376759 46.2
86.411442 53.41
86.487775 20.12
86.739386 19.08
87.061059 52.84
87.154563 12.16
87.272177 23.34
88.322597 13.89
89.069965 187.5
101.108402 161.9
110.132950 23.23
110.338913 46.73
111.090555 119.6
111.117965 223.2
111.257539 17.23
111.341988 42.27
114.091953 218.1
114.134631 15.12
117.089783 173.5
117.129443 12.38
120.126098 50.57
120.143525 29.2
120.330158 12.16
120.549099 29.65
120.781923 19.04
121.267497 19.25
122.087999 103.3
123.055310 121.1
123.113949 10.01
127.086043 140.1
129.298732 28.05
129.451987 10.68
129.640337 32.32
130.146070 22.25
131.054023 19.04
131.081124 37.25
131.519299 39.8
132.082808 36.67
133.063911 127.9
135.101783 125.1
136.126300 23.01
136.390900 18.9
137.080277 191.8
138.055196 86.04
140.998480 100.8
141.022082 13.01
146.960330 11.01
147.158615 17.28
147.184029 21.09
147.403671 11.11
153.098520 28
153.358270 16.24
165.101331 186.7
166.456264 22.22
167.130484 13.01
167.293935 20.57
179.179071 98.72
180.077795 60.14
181.108685 115
181.721441 21.04
182.114524 32.67
182.134236 36.13
184.291513 64.38
185.086426 13
188.141673 134.1
188.181665 14.01
192.083219 27.05
193.674102 15.06
195.076610 26.52
195.192177 11.41
196.971051 18.4
197.259567 22.82
201.138511 17.67
202.050448 69.6
207.111155 89.56
209.185484 13.21
209.966461 35.84
210.103079 80.16
210.121816 29.12
212.115845 92.3
213.122165 88.15
214.117068 41.16
214.324961 11.08
217.095028 110.7
219.112973 132.7
220.876643 11.01
228.115637 66.16
228.914032 21.12
229.541081 31.17
231.152863 103.1
240.096717 46.64
240.133782 162.4
241.673399 10.68
242.130205 76.64
242.175503 12.01
243.108249 57.21
244.118801 42.06
244.635032 103.6
245.954302 28.11
247.129227 12.11
248.138901 101.4
249.161124 194.4
250.158641 43.27
255.120936 36.34
256.115355 41.6
257.138544 107.4
258.139500 99.94
259.131999 175.5
259.217309 46.03
260.136615 105.4
264.140525 53.14
266.147721 36.56
272.107402 29.25
273.006792 63.9
273.041249 35.12
273.081238 16.32
273.225113 22.05
273.299905 14.06
273.431584 33.82
274.142042 111
277.151776 40.41
284.247517 20.48
284.645418 24.62
285.106438 252.5
288.134624 114.9
289.139555 88.31
293.648556 11.78
294.232217 14.01
294.739876 19.02
294.990881 20
295.147842 133.3
295.199804 10.2
295.484035 11.78
299.997243 17
300.244636 12.24
301.502913 120.4
301.627200 21.88
301.669347 48.37
301.736128 58.02
302.105732 90.78
302.196161 69.6
302.625191 13.01
302.735562 22.45
303.139379 70.23
303.243058 14.11
303.364396 14.36
303.493284 17.1
303.576483 15.27
303.638646 88.19
304.122396 24.19
304.635997 170.8
304.682783 20.25
306.116642 182
306.147209 244.2
307.640708 12.01
314.484756 10.01
316.156910 234.2
316.642547 52
324.118748 111.2
324.656138 120
325.153957 128
326.157195 112.1
327.140052 52.22
329.120710 176.2
329.313878 11.09
329.668584 189
331.490363 22.23
336.170224 18.12
337.131003 147.3
337.189654 10.92
338.162135 217.5
339.158131 82.04
340.511940 236.6
340.562765 15.04
340.735486 44.05
341.157720 101.6
344.168222 10.01
353.184275 164.9
353.242531 17.56
355.141334 69.37
355.847778 122.6
355.980218 21.27
356.173117 61.57
358.687597 50.77
359.176520 72.07
359.720588 27.09
360.180349 70.38
363.192355 126.7
363.682939 64.73
364.196295 136.1
366.157691 20.08
366.194767 26.78
367.177047 119.4
369.182297 85.4
370.222971 128.9
370.553065 15.62
371.187653 130.4
371.224903 103.1
372.324145 12.03
372.800663 10.32
373.080572 15.56
373.168727 29.27
373.198715 137.1
374.159351 32.8
377.191753 29.64
378.134963 10.03
380.202700 70.78
383.308175 17.57
384.168593 12.06
384.714509 13.03
388.306696 10
389.226034 189.9
389.370461 26.12
390.224662 20.24
395.690061 52.25
396.185717 55.06
396.684790 93.02
397.679534 15.62
398.197919 11.67
400.158413 54.49
403.702130 16.32
404.387013 18.02
404.793636 13.68
404.844254 43.9
405.192680 227.6
405.865782 31.1
407.683667 25.08
410.230988 18.44
414.316011 10.03
415.205067 134.2
415.557772 30.04
415.685582 10.25
415.961168 14.4
416.213495 73.16
417.172331 114
424.903500 63.65
424.960222 19.03
432.887322 12.08
434.209310 20.45
435.720954 233.2
435.817437 17.68
437.208514 99.3
437.269044 13.08
444.205124 78.65
444.717800 141.3
444.765172 19.04
445.940487 48.85
452.313370 18.02
453.190873 58.2
453.818591 10.33
454.181074 50.08
454.226966 341.7
454.290299 14.2
454.725697 62.64
458.253197 88.18
460.223274 103.6
460.477181 18.01
464.144043 42.44
468.205031 68.92
469.297273 11.03
469.708201 17.19
476.718880 121.2
477.174855 16.08
478.692017 19.9
485.883479 28.57
485.966561 48.05
486.088424 33.1
486.122524 46.39
486.321047 15.22
486.441277 23.39
486.832831 13.01
487.231683 21.18
487.322703 12.25
488.262188 37.23
488.540997 28.02
491.787100 33.25
492.235907 14.22
493.150079 25.72
494.256962 52.94
494.371709 35.2
506.213552 113.9
508.233033 14.28
511.259458 35.06
513.204523 24.44
514.307506 11.92
514.563371 11
516.529982 13.28
517.257644 42.07
526.232718 24.15
530.209134 76.02
533.293987 44.34
536.282907 120.2
536.912880 11.32
536.969592 52.27
540.239972 60.27
542.507802 26.08
552.265763 79.9
552.346107 28.52
561.252302 22.08
563.272359 34.38
578.276128 44.07
581.255278 38.88
582.014940 13.44
588.421956 16.05
589.241148 12
589.317675 40.33
590.237294 60.26
597.282159 39.38
597.755799 31.12
599.228557 65.73
599.652696 28.22
600.280748 23.01
604.327984 69.67
604.368427 19.16
606.269716 55.32
606.490260 38.05
606.752295 16.68
607.114065 12.45
607.261744 14.32
607.395868 13.68
608.266627 71.12
608.329866 49.82
616.286576 19.41
619.371379 10.14
628.332000 53.92
632.325207 16.45
643.861019 11.18
649.308591 27.65
653.289897 66.45
660.356885 10.04
670.437490 41.19
671.395792 16.25
716.079974 12.78
743.371153 27.88
745.314044 20.02
745.391922 14.22
773.423784 16.12
809.370812 14
829.509830 16.16
1348.668474 30.53
1534.535285 19
END IONS

BEGIN IONS
CHARGE=2+
PEPMASS=548.804932
RTINSECONDS[0]=237.438
TITLE=150313 3544E.d, MS/MS of 548.8049316 2+ at 3.9573 mins 
86.096674 717
235.114051 371.6
306.141808 208.6
403.192091 125
484.264276 136
599.341291 91.12
670.337511 53.55
801.404710 61.41
871.422861 121.3
969.481541 81.78
70.065875 229.7
207.113724 316.2
343.231456 193.9
410.222024 119.4
515.245161 92.12
591.338135 64.33
696.358086 40.1
820.426661 57.46
898.467084 71.02
975.260410 29.02
97.064693 183.6
208.166622 245
306.160609 113.9
426.315455 79.82
469.235030 74.36
602.357710 63.92
756.240445 28.33
826.400367 26.47
872.397157 63.04
967.509103 24.24
119.052025 167.1
234.142381 188.3
285.160502 113.5
407.198831 71.03
462.219516 72.4
592.033344 57.32
704.406931 18.02
760.323763 18.08
863.496110 50.86
60.044672 140.2
210.112733 182.1
354.157500 109
379.211973 63.18
504.266239 68
575.288902 54.88
686.400573 11.04
784.407011 13.01
901.466847 50.12
137.099252 138.4
232.171615 171.3
277.227735 87.85
453.195326 60.74
502.351535 56.85
658.377941 51.38
750.366531 10
950.450066 44.62
79.052482 135
226.116400 151.1
289.196861 84.57
456.326818 55.63
484.317368 56.06
659.381202 44.21
861.446931 35.9
73.064383 113.7
231.113528 147.9
290.151666 84.11
409.232662 29.78
518.238946 49.07
561.569268 43.34
878.411802 34.6
120.080680 80.1
173.128897 133.6
269.300021 77.4
410.163569 28.6
472.077842 38.4
655.244989 36.76
950.508434 18.03
151.040436 76.62
227.174056 120.2
260.204713 73.06
391.433342 28
557.262842 30.14
611.305647 35.23
957.514561 14.16
59.842077 17.23
60.448258 13.68
70.089974 16.01
73.436120 39.86
86.134316 20.52
87.054940 22.38
97.116346 10.17
109.783218 53.17
113.056369 17.82
120.995455 12.32
134.066165 37.82
141.307933 15.89
142.152527 12.36
147.109200 32.13
147.357163 20.05
157.060297 59.1
161.083046 80.28
163.146467 59.97
169.130955 86.01
182.100981 77.31
185.164435 31.88
195.106535 56.08
199.183014 54.92
207.953660 12.01
208.109217 11.12
208.217591 13.88
209.161572 52.43
210.183921 93.26
220.131351 85.22
231.173612 50.15
237.018523 107.8
242.522206 13.12
257.165310 67.02
265.054854 24.19
275.762488 17.57
281.079607 11.22
288.133722 59.98
290.192199 10
295.445288 20.21
297.092805 27.03
306.206596 15.06
323.270997 12.67
325.115094 57.18
325.146876 14.12
325.222540 19.14
329.158166 31.52
342.195381 12.5
343.284889 11.03
344.240989 50.77
345.480458 26.27
349.554466 11.07
354.194409 58.91
403.938757 27.18
407.255064 10.14
409.725760 20.89
409.751200 14.57
415.038816 11.03
436.350112 26.07
470.176077 15.62
471.943425 19.35
484.360301 15.56
486.117363 23.01
497.267307 16.45
509.341003 26.12
533.121094 25.23
540.228266 27.77
592.167727 10.03
611.659899 22.04
625.319678 26.27
648.378078 16
902.482827 13.78
1214.652742 10.45
END IONS

BEGIN IONS
CHARGE=2+
PEPMASS=558.799418
RTINSECONDS[0]=182.353
TITLE=150313 3544E.d, MS/MS of 558.7994181 2+ at 3.03921666666667 mins 
86.097530 1.444e+04
199.181215 4633
276.167298 7311
429.235936 464
558.252667 718
575.279423 2890
689.368364 403.9
775.392769 1282
890.420754 1361
1003.501353 413.2
70.065953 1571
227.176617 2172
277.170503 1291
411.222954 408.8
557.263182 204.9
576.279565 657.6
688.362639 290.9
776.393928 586.9
891.424194 1043
1004.513150 170.1
87.101000 1014
229.119322 722.7
298.140632 1003
410.265884 283.4
467.699730 190.2
577.286653 246.6
682.766492 160.1
784.371450 135.8
892.430759 291.9
1005.504674 119
154.158020 490.5
259.140700 616
342.204775 728.3
430.238986 261.1
464.210068 186.2
645.338442 74.02
757.377317 124.6
777.408433 119.5
872.409379 253.7
986.481518 83.8
158.092841 365.5
175.120235 551.6
316.151454 499.1
383.227476 251.5
539.261780 148.2
579.241709 64
696.325532 57.76
778.394460 117.9
900.395212 115
1009.081520 45.37
157.105246 364.4
200.184055 487.2
300.121700 476
383.155725 201.5
497.294226 140.2
611.376160 51.31
735.413215 56.62
846.392607 85.56
907.498437 100
989.718563 35.23
144.077874 305.2
201.123830 486.1
288.144416 250.6
366.210121 153.8
531.259025 131.3
560.530038 44.08
744.463683 45.27
793.435432 48.56
893.421410 64.56
1004.288512 30.56
86.136651 303.2
203.065710 457.3
295.236745 196.7
400.177390 141.3
515.249323 119.9
577.122482 43.4
690.357797 43.45
801.414747 47.67
893.039886 56.66
1014.555760 24.62
129.112355 279.1
246.143709 422.6
317.155008 178.2
401.242256 137
496.308766 114.5
577.674409 43.16
662.325632 28.04
830.398044 45.08
943.470313 56.37
1005.580640 15.12
112.086829 204.5
175.070078 327.3
269.131046 174.9
384.211091 134.7
497.233487 111.1
575.728089 43.04
682.816399 27.5
761.592098 31.03
860.400743 48.04
1003.614882 13.01
60.055569 115.4
70.110945 22.12
70.361224 10.32
70.457580 18.02
74.062449 129.5
74.087611 14.28
85.519791 47.49
86.000504 102.3
86.053711 17.52
86.160253 53
86.194799 20.12
86.230299 26.2
86.284935 30.96
86.307055 128.9
86.346190 30.1
86.363896 27.11
86.460929 22.49
86.489525 16.56
86.553568 20.28
86.593687 23.37
86.885411 59
86.911366 17.06
87.034699 36.06
87.055920 13.5
87.152686 18.48
87.166700 18.1
87.189597 11.1
87.288750 18.82
87.346780 21.61
87.428530 16
87.762629 57.84
87.913568 13.03
88.044203 32.19
88.364490 10.24
96.082702 34.12
111.286478 14.2
113.689501 14.89
114.074498 100.5
116.071629 154.9
116.340026 12
119.081062 107.3
120.079918 162.4
123.082270 38.36
126.050823 13.09
126.066720 180
129.160568 15.07
130.097209 176.5
130.143028 11.06
132.100049 59.05
138.210491 23.78
139.050608 140.4
140.074379 48.47
140.275715 10.67
143.046832 44.53
144.110969 25.35
144.473401 25.46
144.615663 16.12
147.112123 90.17
149.132880 14.01
155.116524 101.1
156.074361 54.64
157.060006 177.4
157.133023 139.3
158.044415 116.7
158.261866 29
158.950523 13.78
159.095944 184.5
159.545651 26.64
160.114341 78.49
167.116894 128.8
171.182727 79.72
172.108476 33
173.106436 141.9
173.127431 222.1
173.163736 19.01
173.791830 10.32
174.132648 48.67
174.705620 38.49
174.719539 21.48
175.171046 27.23
175.854233 11.67
176.121538 116
176.481450 13.09
178.132661 82.13
182.774656 15.19
183.108984 143.2
183.146972 116.6
184.116208 86.2
185.054901 71.62
185.089750 178.9
189.087191 181
196.106641 117
197.097208 292.5
197.171473 20.25
198.082027 44.17
198.121049 48.01
198.307169 14.22
199.070476 158.9
199.130844 36.08
199.154900 49.44
199.239554 108
199.273861 16.29
199.516505 15.29
199.608156 11.32
199.627749 21.2
199.832186 25.2
200.292144 21
200.331645 22.1
201.006939 12.03
201.185536 57.94
201.204405 22.16
201.673716 21.64
202.079925 184.1
202.129018 18.78
204.063886 79.01
205.912687 19.34
207.111327 100.7
210.568247 33.68
215.115322 40.56
216.135043 93.49
217.112029 44.61
218.148933 77.07
219.423318 63.76
219.447423 16.47
221.091642 43.9
224.102662 139.6
226.146889 34.12
226.546306 56.62
227.262837 32
227.770291 33.04
227.853166 13.16
228.177421 282.1
228.917273 15.5
229.178573 13.16
229.836447 17.16
230.119060 55.54
232.140224 292.8
232.180260 136
234.145358 295.5
235.105976 20.05
235.146385 32.52
238.571343 15
241.129936 242.8
241.193273 86.05
242.123099 75.64
249.167262 51.01
249.196367 11.1
252.177611 39.09
253.113657 72.13
258.106094 188.1
258.155353 213.6
260.143833 54.76
267.241994 37.33
268.243699 173.6
268.330156 12.03
268.905563 41.27
269.186542 136.6
270.140050 96.66
271.146632 167.4
272.815185 25.2
276.115858 159
276.238257 101.5
276.260403 69.23
276.540039 42.67
276.595209 19.12
276.624360 37.03
276.655174 41
276.942821 29.69
277.117052 90.74
277.261461 11
277.468247 10.8
277.743313 55.24
277.760337 23.03
278.168176 136.5
278.526246 12.04
278.549074 28.09
279.258582 17.11
279.415636 31.06
279.663037 48.79
280.122154 48.56
281.106497 78.68
282.105943 114.9
286.102172 105.1
286.140144 132.1
288.205335 20.28
288.228710 13.28
288.641787 18
289.213986 19.01
296.121343 57.17
296.195289 69.6
296.240774 71.72
297.753329 31
298.226748 11.16
299.076036 35.92
299.383044 17
299.804727 25
300.184260 17.88
300.220676 13.09
300.371453 22.06
300.486069 11.04
301.115816 106.3
303.131543 168
303.843084 16.41
304.110725 68.16
305.167600 90.2
306.114966 43.12
313.363855 48.49
313.690971 22.69
314.206605 162.4
314.441923 12
314.867509 17.09
315.652702 30.58
315.677125 14.01
317.795288 18.14
324.241543 34.47
332.125027 138.1
338.132969 27.37
342.802922 34.6
343.206683 65.26
353.137054 33.21
353.169229 11.05
353.217778 30.4
356.154744 47.35
356.193695 57.89
357.140526 110.1
365.158394 12.45
365.214686 55.68
371.406586 50.01
371.425152 25.03
373.164156 20.78
373.691533 85.78
374.155448 80.6
375.325419 26.77
376.130060 47.49
377.147961 23.27
384.816875 15
389.921047 22.4
391.190891 32.62
393.210830 31.82
394.219028 56.62
395.189700 85.03
396.193614 62.19
398.228993 88.92
401.163345 124.8
402.647276 15.01
402.661812 11.2
405.166874 74.86
408.740680 71.59
409.738699 40.04
411.149265 30.08
411.847795 22.09
412.222249 23.16
413.169555 48.44
414.163320 108.6
414.218634 11.08
418.190117 85.95
419.176206 16
420.182152 120
423.203986 100.8
426.160654 100.4
426.202627 31.5
431.190441 11.32
439.131350 10.28
439.247519 34.41
442.550403 10.56
443.184308 58.02
444.171202 81.01
449.852216 14.22
449.884888 10.8
455.276962 58.72
460.209573 40.07
461.198548 57.9
461.270160 58.16
464.308615 15.07
466.261893 74.63
467.769878 10.22
469.263016 28.29
469.301996 88.01
470.318409 17.78
472.181506 20.01
478.221978 55.9
479.224164 58.3
482.186442 25.68
483.227979 63.02
485.231469 33.12
487.148635 75.1
488.048550 20.22
489.214797 64.32
495.232520 90.33
497.369375 12.06
497.667038 12.05
498.521180 17.14
499.174798 32.51
510.740415 29.52
514.319370 101
514.373436 16.01
515.321916 23.82
516.237575 31.47
516.941691 23.64
521.234561 55.89
521.272395 12.04
523.012807 30.21
534.258298 81.76
540.236736 77.97
541.236975 110.5
543.822799 13.6
556.918588 13.07
557.453128 37.03
559.548511 19.11
560.653643 12
570.510306 13.57
575.407064 42.53
575.509013 15.03
575.559420 13.47
575.751748 31.23
575.871543 36.34
575.926070 11.08
575.964408 33.02
576.428879 17.01
576.579756 25.36
576.963859 12.41
577.039292 13.1
577.349838 17.08
577.381680 21.33
577.791899 22.73
578.164882 31.78
578.672324 13
594.092613 22
594.118007 10.17
604.118680 11.56
624.275532 25.47
632.276090 15.04
636.184514 29.31
669.330162 17.04
669.357364 12.28
672.331776 18.07
686.191997 14.21
689.710826 15.12
692.718004 12.04
702.148942 15.12
712.310874 18.23
756.357052 24.35
770.492634 19.1
776.086635 15.29
776.144688 18.02
777.124285 11
777.483302 10.03
777.745343 15.01
862.413272 28.12
873.079163 17.41
873.405221 41.88
874.402239 37.81
876.392122 36.7
878.797616 29.9
888.074340 15.53
890.618954 34.38
891.725229 10.01
891.777218 26.6
891.913178 24.25
892.057709 13.01
892.121178 12.68
892.224260 38.21
897.273201 10
910.732658 23.8
939.074092 15.02
1015.557822 11.01
1367.395342 11.32
1501.642121 27.01
1580.687544 30.06
END IONS

BEGIN IONS
CHARGE=2+
PEPMASS=558.799418
RTINSECONDS[0]=177.389
TITLE=150313 3544E.d, MS/MS of 558.7994181 2+ at 2.95648333333333 mins 
86.097537 1.788e+05
199.181299 5.45e+04
276.167376 8.183e+04
411.224061 6022
558.253618 6527
575.279275 3.741e+04
688.363264 4032
775.395556 1.444e+04
890.421861 2.16e+04
1003.503852 3223
70.066127 1.453e+04
227.176348 1.947e+04
298.140925 1.419e+04
401.167845 2539
515.249488 2325
576.282667 1.049e+04
689.366315 1366
776.397367 4545
891.424916 1.043e+04
1004.509506 1618
87.100934 1.047e+04
175.119158 1.351e+04
277.170653 1.103e+04
429.235904 2462
557.269537 2078
577.284452 1796
757.383911 1007
777.400051 1827
892.428658 2363
1005.514951 517.6
158.092902 5378
200.184460 7336
316.151085 8789
383.229405 1851
478.225647 1648
578.287019 298
671.342196 620.4
829.406686 296.5
872.411259 1758
985.500716 306.5
154.159573 4506
203.067204 7086
300.120346 7330
410.265444 1736
496.312747 1634
605.319758 165.5
758.381264 525.8
778.398062 287
873.401081 1169
987.500998 278.6
112.087830 3211
229.119603 6666
342.203749 5630
391.194753 1569
461.201668 1172
575.725759 137.5
731.378956 216.6
847.399094 240.3
893.424721 368
986.490644 212.7
115.086774 2332
259.140866 5539
267.243495 5111
383.155920 1554
514.322953 1078
576.410712 115.2
727.364972 194.6
846.395555 237.5
874.401389 302.2
1006.516481 170.1
144.076752 2005
232.142289 3711
299.143368 2651
418.193618 1473
497.235029 926.3
597.253866 111
690.366279 189.1
830.388051 140.5
875.411702 173
157.103389 1800
228.179783 3451
295.240020 2128
401.240928 1401
497.304670 888.2
598.253702 101.9
670.347831 174.8
848.399418 115.2
901.400825 168.3
113.072420 1555
201.124185 3113
282.108949 2052
374.167253 1334
540.243319 821.4
585.306594 98.02
672.342326 172.1
776.562443 115.1
894.439791 112.4
60.044730 117.3
60.056066 604
60.213594 105.5
70.101578 452.2
70.112937 271.7
71.069282 404.1
72.074098 212.1
74.060849 687.7
84.044845 373
86.411895 142.2
86.445612 132.1
86.511838 173.1
86.649812 120.8
86.827651 132
86.879287 126.4
87.034600 96.21
87.056214 118.8
87.074377 128.8
87.142330 334.7
88.039745 814.3
88.076226 147.2
88.107680 161.6
89.042220 163
95.060367 109.3
98.069357 351.1
100.051692 668.6
109.074211 102.6
114.073750 281.1
114.097186 363.6
115.047865 144.4
116.034634 797
116.071469 1419
117.073083 352.9
120.082689 101.1
126.065565 218.7
127.050526 88.29
127.124446 99.21
128.107573 668
129.065879 88.31
129.110990 457.6
130.051092 109.5
130.097841 896.5
131.116026 150.5
133.059089 140.5
133.097326 352.5
136.075346 160.9
138.067012 123.7
139.049585 102
139.085301 228
140.034416 151.1
140.083976 295.7
141.064585 157.5
141.096903 130.1
145.061620 188.1
145.078741 210
155.118415 801.6
155.161383 222.3
156.076469 89.73
157.060256 498.3
157.132532 760.7
158.042410 104.1
159.098808 438.6
161.055782 151.5
167.043554 197.4
167.081231 741.9
171.187801 331.7
172.111131 246.2
172.139458 91
173.092287 364.4
173.129643 2835
174.134045 105.7
175.071796 1798
175.175703 250
175.193444 138.5
176.123241 1072
182.153343 92
182.171617 152.5
183.112905 1583
183.151127 344
184.072046 207.5
185.055674 1587
185.092934 2732
186.038165 224.1
186.093916 176.8
188.150305 109.8
189.087029 626.4
190.521719 149.2
194.090922 87.82
194.126073 123.1
195.122675 98.41
196.109424 135.6
197.103732 89.16
198.088768 441.6
198.124273 442.1
199.069940 216.3
199.106944 326.2
199.142249 142.1
199.520078 149.9
199.540710 95.68
199.696598 88.67
200.077270 117.8
200.135335 94.97
200.258688 132.7
201.188177 762.2
202.081420 174.5
202.126879 676
203.132714 308.6
203.575738 108.5
204.070392 100.5
208.107362 192.3
209.092986 287.8
210.087175 236
210.125521 165.3
210.145364 212.2
211.146374 762.4
211.180735 301.2
212.118586 227.9
212.149064 205.1
213.050523 172.7
213.086798 187.7
213.137543 330.4
213.198269 149.2
214.169290 111.1
215.113467 391.7
216.097202 231.9
216.134975 1837
217.083365 1819
217.117895 1315
218.085936 168.5
218.120909 124.6
220.134182 92.42
221.075167 102
223.117049 117.1
224.102492 194.6
224.152384 97.08
225.072380 119.9
225.195822 104.7
227.240541 365.4
228.134989 241.9
229.180368 497.2
230.076245 115.5
230.123792 696.4
231.016348 98.09
231.127105 157
233.142810 199
234.106951 224
234.143214 233.6
236.105725 140.1
236.138728 144.7
240.131698 231.6
241.091588 190.9
241.129906 1868
241.192515 624.1
242.128665 373
242.193412 170.8
243.129582 96.58
244.147954 110.4
244.204640 116.4
245.126402 240.3
251.174609 315.9
252.080528 99.74
252.173460 125.8
252.208454 226.7
253.117644 220.3
254.119634 257.8
254.283759 93.84
255.105712 118.4
255.141393 102.7
257.114265 300.4
258.107441 300.3
258.156885 2152
259.209519 124.3
260.145920 445
264.094601 102.4
265.089846 86.11
267.141644 94.72
268.247262 829
269.124919 355.2
269.186348 753.6
269.243079 87.14
269.473953 125.6
270.105825 105.6
270.145668 1713
270.219993 563.1
271.134540 524.1
272.129978 95.88
273.124738 129.6
275.185013 119.3
276.718957 130.8
276.756431 130.8
276.928168 126.9
277.239231 210.5
277.427532 137.3
277.707867 121.2
278.172890 1001
279.141889 177.2
279.170945 619.3
280.132064 369.7
280.166968 164.1
281.123034 100.1
283.113943 498.2
284.109958 114.9
286.104603 842.2
286.150169 803.7
287.157970 166.2
288.148279 1927
288.643882 184.8
289.139173 92.01
289.159553 111.6
289.638175 104
291.155194 148
295.101090 135.6
296.159559 281.9
296.196511 1576
296.241250 678.2
297.087295 143.3
297.119211 140
297.181144 782.1
298.349929 91
298.869441 91.88
300.069882 167.5
301.123938 716.1
302.123890 342.7
303.131066 231.1
304.113919 902.8
308.121612 123.2
310.144324 128.7
311.216933 100
312.179896 96.14
313.153991 434.6
314.100668 200.2
314.148453 87.43
314.207974 355.9
317.153912 1204
318.154094 101
320.132747 189
321.137009 171.3
324.193737 204.1
324.227030 122.2
326.133877 635
326.166158 226.2
327.172307 106.2
328.160729 228.3
330.141838 117.1
331.160989 297
337.151678 190.4
337.185280 131.2
338.205834 196
339.129749 301
340.256408 187.3
341.160851 88.88
343.206446 1156
344.144778 137
344.206570 403.2
344.683923 100.8
345.677793 120.7
346.190440 206.2
347.164714 118.3
353.156875 86.44
354.170730 104.3
355.169300 90.16
356.153551 1160
356.194943 873.2
357.146536 434.5
357.174709 372.8
359.150404 149.2
365.146176 143.3
365.217536 206.4
366.203678 354.8
367.207993 322.3
369.136611 101.7
372.221529 241.6
373.179722 815
373.227828 299
375.171904 626
375.686476 111.5
376.174929 181.2
380.190239 132.7
381.142414 329.9
382.171049 111.3
384.156771 358.5
384.217113 1187
385.102275 152.1
385.130629 159.6
385.230161 313.6
392.195466 162
393.212850 584.4
394.696016 104.8
395.191330 166.5
399.162551 139.9
400.184035 571.1
402.174330 271
402.241218 364.9
403.242426 200.3
408.145133 164.2
411.926501 108.6
412.226451 1125
413.203974 653.2
417.182813 144.6
419.187604 367
420.180293 99.7
420.199662 111.2
425.177110 296
426.163566 337.1
426.237523 89.8
427.184232 205
429.141540 107.9
430.237257 1011
432.186033 163.4
436.147452 95.3
436.215777 146.2
437.185286 150.6
439.224744 378.5
440.177184 96.22
440.222242 93.25
442.205711 99.23
443.187985 656.6
444.194261 197.8
444.225236 89.56
446.192649 216.5
450.231677 128.5
450.704191 213.2
453.173045 93.33
454.180054 208
454.226001 90.06
455.287355 110.3
460.209912 260
462.202002 482.5
466.164988 141.2
471.184954 104
471.219377 553.8
472.223707 100.1
478.185970 111.6
478.303763 132.1
479.225367 574.5
479.288350 363.7
480.288991 101.5
481.209092 90.33
481.261405 168.2
485.230346 159.2
488.211901 112.2
496.208375 122.2
496.243062 206.1
498.240577 212.4
498.300936 253.6
500.229970 96.89
505.219947 144.3
507.274793 119.9
508.228359 89.57
512.214320 118.7
513.239634 268.1
514.245476 345
515.325686 335.4
516.250433 784.7
516.323813 86.38
517.245548 226.2
523.214989 296.9
524.218418 176.9
524.309000 244.1
527.254344 399.7
528.254563 120
531.250827 307.6
531.278838 214.3
532.251180 159
533.258871 131.4
534.266322 89.1
539.256300 179.7
541.240683 638.5
542.228646 441.4
542.319655 264.7
544.305456 92.12
545.273107 137
550.289593 107
558.195140 98.92
579.281660 94
614.294026 96.77
637.300257 92.01
691.368296 145.8
697.352860 98.93
699.342628 98.61
713.349185 87.92
713.384752 88.8
723.332139 130.9
740.374576 121.7
745.383280 151.8
746.381056 86.52
759.377413 95.05
764.337740 98.57
794.365840 108
844.425811 109.9
854.393013 102
855.390880 95.42
856.428818 101
861.409251 106.8
862.414492 95.07
876.040004 87.07
885.667100 91.92
891.202904 98.62
891.745916 99.29
892.724226 95.24
959.478097 92.7
END IONS

BEGIN IONS
CHARGE=2+
PEPMASS=558.799418
RTINSECONDS[0]=179.87
TITLE=150313 3544E.d, MS/MS of 558.7994181 2+ at 2.99783333333333 mins 
86.097356 1.582e+05
199.180886 5.533e+04
276.167149 6.792e+04
411.224847 4252
558.253327 6489
575.278499 3.415e+04
688.360494 2785
775.393702 1.224e+04
890.420413 2.028e+04
1003.503681 2650
70.065953 1.462e+04
227.175484 1.606e+04
298.139948 1.41e+04
401.166959 2703
557.266449 2375
576.281293 9741
689.364425 1237
776.397372 5041
891.422523 8287
1004.507428 1915
87.100612 9236
175.119005 1.129e+04
277.170308 1.015e+04
429.234565 2287
515.245453 2142
577.284146 2149
757.378605 919.1
777.398661 1829
892.428311 2189
1005.507857 591
158.092675 4742
200.184089 7532
316.151065 7717
374.168092 2058
478.225982 2026
578.281518 217.2
670.348294 637.4
778.402223 294.6
873.403018 1312
985.492299 327
115.087230 2972
203.067250 6203
300.119975 6230
410.266163 1932
461.200058 1207
636.290384 193.5
758.382476 445.5
855.384828 222.3
872.411986 1217
1013.482638 305.1
154.158488 2901
259.140121 5427
342.202788 5581
383.229220 1805
540.241502 1135
575.180729 169.7
745.378791 345.2
830.404620 215
893.429572 564.5
967.473046 117.5
112.087278 2145
229.118549 5152
267.243658 4410
383.157959 1709
514.325799 1111
653.324928 168.6
690.366401 338
856.401282 206
874.408655 414.1
1007.514907 116.3
116.071281 2027
201.124082 3604
299.143220 2432
391.194246 1654
496.312760 1087
628.332969 167
672.334428 296.1
849.402254 184.9
860.406835 185.3
986.486559 108.1
157.103072 1941
232.140675 3327
282.108447 2415
401.239494 1633
497.236045 900.6
645.363237 158.1
671.337137 257.9
780.411595 132.4
890.329795 171.3
967.494704 97.17
144.077305 1445
173.129036 3033
295.237743 2326
384.221998 1183
541.230930 711.2
579.287511 126.8
733.365717 145.1
811.396878 119.3
900.396460 119.2
1017.490414 96.76
60.044911 318.6
60.056040 955.9
68.049876 162.9
69.034836 101.7
70.028645 173.6
70.111189 267.6
71.068766 403.1
71.084584 235.7
72.080813 155.4
74.060840 1172
82.065508 112.4
84.045138 533.4
86.409939 99.15
86.463052 106.3
86.647940 109.2
86.668963 153.3
86.770241 125
86.783053 129.7
87.141412 235.1
87.379408 96.14
88.040376 363.2
94.028998 90.44
95.062199 138
98.070884 223
98.096464 98.02
100.050666 608.5
101.070121 143.5
109.076290 138.6
110.068248 184.9
110.098960 159.7
113.035007 179.4
113.071917 1216
113.105671 197.5
114.056475 269.7
114.090748 281.1
114.101408 371.4
116.034180 391.5
117.036739 186.5
117.073846 227.2
119.081171 134.3
126.069488 218.8
126.090179 282.4
127.122849 190
128.106997 687.8
129.112788 812.5
130.048645 320
130.098954 553
133.097320 645.9
138.066109 282.9
138.090310 158.5
138.127740 215.6
139.086604 190.1
139.120978 195.6
140.082374 281.9
141.066840 426.7
141.102395 300
141.134832 98.42
142.084564 127
143.082325 92.49
153.065852 245.7
155.117003 349.3
155.160845 241.5
156.076726 366.2
156.102131 238.3
156.174562 130.7
157.061676 624.4
157.132797 751.6
158.138325 320.3
159.075287 113.6
159.094680 319.4
165.100398 102.2
167.044685 145.7
167.081285 433.7
168.082578 113.8
168.108224 141.4
171.076186 133.8
171.118992 194.3
171.184606 373.2
172.106547 184.3
174.132764 141.5
175.071289 1586
175.176981 217.9
176.074259 156.8
176.121801 874
181.169901 190.1
182.151958 133.7
183.112862 1860
183.150393 787.3
184.115383 589.2
185.055391 550.9
185.092684 2910
186.092795 478
187.100777 109.5
188.150427 90.11
189.087450 997.5
192.112708 366.2
195.073014 142
196.074683 136.6
196.109548 344
197.102126 90.38
198.085505 337.2
198.125326 365.5
199.046601 165.5
199.070122 364.9
199.105215 120.6
199.138030 215.6
199.702591 97
199.780264 89.96
200.245804 151.2
201.078309 125.3
201.185578 606
202.081878 168.8
202.122322 396.4
202.190106 257.8
203.041761 93.22
204.068029 476.7
204.184706 90.32
205.071206 193.1
205.095581 89.88
209.137913 142.6
210.085433 152.1
210.149856 100.7
211.109350 177.5
211.144902 437.1
212.143749 199.3
213.134519 446.7
214.164216 125.9
215.113800 544.9
216.099389 179.2
216.133748 834.1
217.082686 860.8
217.118489 797.5
218.122420 145.1
222.126804 189.3
223.181242 426.3
224.104514 296.1
225.098469 108.3
226.115674 228.2
227.110677 144.9
227.242065 291.3
228.060186 178.7
228.133691 255.6
228.178418 2143
229.084336 102.8
229.178348 234.4
229.204602 112.3
230.121960 732.5
230.153561 254
231.060427 128.2
233.141823 443.1
234.111234 124
234.152597 132.7
235.110693 122.8
235.139706 162.5
236.171407 112
237.160152 93.57
238.117026 204.5
241.129368 920
241.191666 462.1
242.117683 287.6
242.197792 323.1
246.143368 139.3
251.112311 159.1
251.147074 100.2
251.177462 474.8
252.100123 155.1
255.149917 251.8
256.177875 162
257.115510 194
258.156448 1629
260.096253 183.3
260.143529 603.1
261.142938 175.2
265.084785 90.34
267.134071 167.4
268.142889 173.5
268.199576 178.3
268.246482 1303
269.126272 385.7
269.184691 723.3
270.107979 320.2
270.146122 2003
270.186279 326.9
270.217076 470
271.145940 173.7
271.176388 157.4
272.123651 111.2
276.597528 102.1
276.787793 115.7
276.810526 123.7
277.040740 117.4
277.244135 199.3
277.434432 103.5
277.456489 103.3
278.173524 1515
279.170212 654.6
280.128023 291
280.166207 197.1
283.112255 535.7
284.114289 94.53
286.104713 464
286.152686 685.1
287.103980 217.5
288.149707 1183
288.643392 184.4
290.130213 114.6
295.100351 118.7
296.166472 364.8
296.196229 1241
296.239163 586.2
297.157464 407.6
297.186969 881.7
300.082183 164
301.121592 782.3
302.124235 203.1
303.139962 105.3
304.113500 537.2
305.122953 109
305.176565 107.8
313.149446 459.1
314.097535 281.4
314.155370 146.5
314.207607 612.5
315.207889 122.9
316.098225 90.21
316.242777 97.07
316.452908 89.91
317.154917 1576
318.133950 424.1
324.190249 365
325.192222 91.67
326.135043 272.5
326.176264 91.05
327.169705 141.4
328.163445 185.7
329.152753 166.4
330.147358 106.6
330.175427 146.7
331.157364 270.5
336.183806 100.8
337.153851 189
338.143715 268.8
338.203197 129.3
339.101866 130.4
339.131096 241.8
339.183616 93.31
340.109557 91.93
343.205834 1203
344.144153 107.8
344.210644 173.6
344.686376 225.7
355.158860 157
356.154402 1089
356.193055 1249
357.144250 574.1
357.181997 319.1
359.180393 107.5
364.256590 113.1
365.218768 249.3
366.128149 177.3
366.146297 143.4
366.215454 507
369.141021 98.33
372.223722 147.2
373.179010 908.5
375.167643 222.5
376.183589 102.3
384.158454 132.5
385.214828 135.1
392.155854 104.8
392.190048 129.4
393.211048 452
393.240414 229
395.186410 215.5
396.151762 183.2
399.183873 129
400.105422 156.7
400.181241 1083
402.171530 828.5
402.241302 394.8
403.168600 263.4
407.116273 103.5
409.190561 94.73
409.278808 155.3
412.228690 650.6
413.202358 469.5
413.223754 420.1
414.219074 113.6
415.139813 96.66
417.173835 149.7
418.193891 1163
419.179416 715.3
420.222530 111.4
423.184497 116.4
425.176775 228
427.204441 97
428.179070 281.2
430.155705 93
430.237527 607.6
431.235637 152.1
432.241593 140.9
435.164555 151.7
436.142434 145.6
436.206518 98.14
440.253650 166
441.253846 122.1
443.185576 530.5
444.189272 286.9
446.181576 121.6
449.287990 96.14
450.710644 105
452.210087 98.1
453.209613 265
454.156374 210.7
454.227055 97.02
456.258709 132.4
460.212403 149
462.199748 199.9
467.201212 91.49
469.299732 183.3
471.178713 90.61
471.221006 281
472.165312 191.7
472.219887 155.5
478.303472 360.4
479.281852 169
479.339404 102.9
480.232181 121.9
480.286362 273
481.258951 90.17
489.196460 196.3
493.244241 107
495.217641 129.6
496.212742 131.6
497.310262 555.1
497.900499 95.69
498.235802 302.9
498.300107 279.1
506.294741 140.1
511.226780 167.9
513.242858 406.8
514.246945 404
515.324508 616.5
516.243291 694.8
516.327574 168.4
518.187211 181.1
519.252684 94.29
522.230756 182.4
523.214095 443.7
524.214968 200
524.302750 281.8
525.209459 139.8
525.312272 102.1
527.254969 239.1
528.238418 162.2
531.254163 577
532.255331 142.2
533.255628 416
535.263692 135.3
539.259554 376.4
542.237993 164.8
542.313133 264.6
543.310670 97.06
545.260215 154
546.276861 139
561.263266 97.2
569.246516 96
576.080409 90.98
601.272230 109.4
608.257143 117.1
645.281775 96.45
659.316692 114.4
672.289127 141
673.335474 121.8
680.283492 142.5
681.281416 102
699.299494 97.17
714.339431 115.9
716.304939 93.44
727.370690 126.3
731.373507 97.03
733.328775 126.8
760.362574 91.18
767.377330 108.4
775.550189 105.9
786.377400 97.02
789.364780 111.7
827.374187 90.01
861.403453 98.9
890.845844 102.2
891.144901 107.3
891.556573 113
893.375585 91.19
894.434776 102.2
901.395590 114.2
934.420743 103.5
987.504384 93.08
1308.841728 105.6
END IONS

BEGIN IONS
CHARGE=2+
PEPMASS=564.800781
RTINSECONDS[0]=207.177
TITLE=150313 3544E.d, MS/MS of 564.8007813 2+ at 3.45295 mins 
98.096766 813.9
183.186264 1332
276.168181 795.7
423.225525 282
558.251118 219.7
575.280819 677.9
689.358539 87.13
775.399379 122
890.418156 67.41
1016.501320 105.7
70.065635 771.9
211.181438 645.5
354.203491 289.4
424.225151 263
559.252251 174
576.279568 412.7
668.379811 79.67
777.395901 53.75
891.444897 38.29
997.494489 98.39
86.096681 723.1
239.175374 576.6
300.132541 189.2
386.201179 217.6
478.223097 172.6
574.262344 69.29
688.365729 60.11
777.957215 48.04
891.204379 33.65
980.497034 67.61
129.102100 312
175.117652 269.4
328.154862 148.4
393.205746 148
512.245570 133
642.334105 50.56
670.339568 54.92
772.637677 31.88
867.702328 28.84
1015.503717 66.75
155.118503 294.2
184.189172 266
278.173463 148.1
442.679427 146.8
523.216043 115.8
590.329542 45.32
757.365998 47.35
776.395856 17.48
939.435523 24.19
1004.506675 58
100.111894 265.7
251.068476 145
288.143639 125.3
393.178025 138.2
530.273224 95.47
560.253109 39.01
672.601688 47.01
778.744331 16.57
897.709821 12.28
1017.810242 20.21
155.088205 263.3
228.133098 135.1
301.120681 94.54
418.188687 126
533.261726 91.36
584.175776 30.89
719.356887 23.16
777.006723 15.02
1017.548508 15.8
102.054235 216.6
245.044727 108.1
307.106085 80.37
451.160943 116.9
540.244652 79.39
577.531371 28.52
690.354340 18.02
158.089044 180.9
221.079279 108
277.168953 79.21
373.280099 114.7
461.087865 74.39
619.328266 27.09
668.430364 16.04
60.055920 173.3
185.097150 105.9
299.294063 78.56
398.234526 94.05
548.244084 68.72
575.634337 24.16
70.104682 23
72.084067 46.36
74.054789 54.12
84.045946 155.1
86.134286 19.01
87.495392 28.5
98.132744 36.02
100.152327 17.68
108.852058 55.36
111.687353 24.01
112.086902 145.3
112.761312 11.57
113.071329 164
114.089144 123.5
115.086909 99.24
116.070246 14.89
119.083236 172.4
120.075444 51.11
120.299375 43.07
122.066501 79.22
122.090582 13.22
128.374461 18.16
142.228686 26.33
143.085747 112.8
144.068464 67.88
155.507205 22.36
157.130516 60.85
157.154814 13.56
158.125934 14.07
159.182419 16.03
167.105386 53.48
169.095156 80
171.072081 58.57
180.177307 71.07
182.135085 60.49
183.004199 27.84
183.244333 44.31
183.263221 18.09
184.071249 62.86
185.059235 46.6
186.428766 18.06
189.075469 56.06
189.978284 30.33
197.125293 54.69
211.294851 15.18
211.563028 13.16
211.806213 29.56
212.187241 63.41
214.117726 72
240.171714 74.86
243.135558 29.27
244.130509 45.64
248.099732 77.89
251.101020 26.01
252.145950 23.04
254.144134 38.66
254.224780 84.47
257.181833 47.09
259.139912 102.8
265.129562 22.11
272.161464 51.03
276.386674 27.03
276.508223 27.46
278.217708 13.88
278.793387 20.66
280.126918 39.01
288.192100 16.01
296.196348 75.67
298.181419 60.95
307.964234 13
310.141002 76.27
311.037959 27.02
311.191655 13.44
311.312496 32.76
312.082231 14.25
312.930156 11.12
314.516083 18.4
328.562643 29.19
329.165992 38.68
342.196746 63.19
344.227409 11.56
352.180708 52.21
354.261363 12.12
355.203104 54.6
356.164650 50.92
363.166852 32.08
372.209824 52.83
372.742848 16.92
374.161613 14.16
375.230323 27
383.165163 45.31
391.770783 10.09
393.260151 18
396.228620 54.67
399.196493 24.75
400.094596 22.15
401.161861 34.78
409.177559 36.48
422.689735 74.06
424.284419 16.02
426.182327 43.07
442.230228 57.13
443.181205 25.17
451.216730 12.45
454.267227 66.56
462.647072 58.53
462.854203 15.19
473.267443 13.11
474.184740 55.79
485.321092 11.21
485.344040 10.24
496.261787 37.03
515.248054 53.12
545.218904 13.32
546.109787 13.68
547.130068 32.01
548.987816 12.41
549.328104 54.64
557.268129 21.89
566.990034 14.38
575.659388 12
576.528145 10.04
576.578286 12.12
579.542611 12.12
590.374283 13.06
END IONS

BEGIN IONS
CHARGE=2+
PEPMASS=568.285034
RTINSECONDS[0]=173.428
TITLE=150313 3544E.d, MS/MS of 568.2850342 2+ at 2.89046666666667 mins 
72.081008 814.7
213.087343 1812
312.154748 880.4
452.208481 198.7
460.186758 147.2
571.345329 1154
732.260714 111
778.302381 68.6
922.485267 81.38
961.495492 48.14
1091.310612 35
147.113704 808.3
214.084816 569.2
260.197952 784
362.280623 190.3
548.226410 128.2
572.350635 212.3
734.408603 68.11
785.415497 51.04
888.486484 16.6
963.496884 47.61
70.065998 632.2
185.093264 410.4
297.120092 407
376.149796 189.2
466.166230 117.3
659.326590 100
713.294693 40.96
848.366571 43.2
906.481162 15.07
988.323557 12.12
86.097169 598.2
171.076846 317.3
359.266171 264.4
397.242474 154.2
481.752827 102.1
643.254388 93.25
690.270836 34.19
822.434484 40.75
943.494706 14.4
60.045419 518.5
185.165341 238.7
261.196297 173.2
363.164517 139.2
494.170264 98.76
570.587934 88
691.256391 29.88
805.692907 38.02
888.458190 13.04
129.102553 462.4
187.107030 227.7
307.099988 167
433.190498 125.6
553.333049 96.64
585.238187 76.2
718.331578 28.45
840.407459 34.43
102.056053 459.1
233.127670 183
320.111721 131.2
411.261516 122.6
474.285140 95.6
600.284695 70.02
743.275265 26.23
789.397111 30.84
136.075366 384.2
165.064911 164.3
326.163462 120.7
447.227051 99.22
474.935133 94.13
608.277858 67.25
755.313575 23.11
783.462946 19.15
130.086681 335.6
187.496718 162.4
284.158463 115.8
366.141211 97.25
474.230928 87.24
649.293427 65.36
711.275394 21.12
789.342156 18.78
107.048852 182.6
177.101416 145.5
269.112706 115.6
416.181944 96.52
475.218230 69.33
595.311160 61.04
700.381758 19.12
846.350230 15.08
60.183463 18.65
65.821403 12
69.583502 33.37
70.101628 17.08
72.129636 12.07
83.087359 102
84.044526 22
84.079589 14.11
84.156198 16.02
85.101429 109.7
86.137801 17.03
86.318624 16.02
102.089182 56.56
104.052233 78.45
107.094074 11.01
112.038541 52.41
113.069330 66.26
117.063146 58.02
120.080710 144.3
124.615041 11.25
125.037487 13.04
131.087261 70.56
132.103998 75.4
136.141343 12.89
141.063588 45.23
147.167233 15.21
148.462111 11.11
153.065414 47.67
154.101353 58.56
158.656308 18.32
159.024642 15.48
160.075369 62.11
166.060939 60.72
169.099035 37.18
171.146779 11.12
175.070675 107.1
175.106496 10
177.135819 14.68
178.082951 44.53
185.205039 15.07
185.661138 58.84
187.081971 34.49
187.166337 11.11
188.095964 17.41
196.132303 75
200.103252 134.4
210.087964 41.44
213.145576 36.02
213.181278 15.08
213.231042 12.89
213.343919 16.05
214.147777 13.1
215.100830 43.08
221.100206 68.88
223.106397 61.29
223.123677 46.19
224.100436 75.14
224.147575 11.01
224.345254 12.03
227.112124 51.86
231.117350 79.76
231.168578 72.04
232.090096 31.07
236.308222 11.21
238.084532 70.69
242.189086 100.8
242.701729 10.28
243.188673 92.15
244.090184 44.78
244.129089 126.7
244.144103 66.61
251.079637 20.05
254.168403 101.7
256.091124 29.69
257.126766 74.21
260.525214 19.72
261.136473 11.56
261.334455 18.57
262.114754 90.52
263.076526 39.6
264.132018 67.14
265.097560 56.84
268.089536 32
269.155650 14.06
275.142626 70.08
279.107186 64.29
282.150777 14.1
287.138351 109.1
288.135332 29.97
305.109964 113.5
312.230318 12.04
312.420936 19.1
312.490882 29.45
312.525681 14.14
312.624560 32.1
312.667156 20.12
312.716290 26.01
313.011783 24.02
313.269881 34.45
314.155906 36
314.506737 10.12
316.130622 68.16
325.111821 70.18
326.459913 18.44
328.355122 14.04
332.149108 89.76
340.127148 109.3
345.639591 41.42
346.159031 87.81
347.663654 36.33
348.635033 15.88
352.152801 22.12
358.132390 88.01
360.269900 17
373.157362 18.61
374.179183 26.18
384.150484 93.39
392.598450 10.01
393.999577 16.12
402.158328 46.08
403.178971 71.32
405.887242 12.01
415.164106 67.8
424.185884 21.44
424.301050 21.16
424.733880 89.19
425.233177 83.03
425.671184 26.08
439.138504 49.16
445.168915 16.04
445.493748 35.34
450.245701 62.4
452.740997 25.38
461.187668 57.01
475.139070 28.09
476.180004 16.11
486.296693 36.92
490.179669 40.12
493.197334 51.25
494.223861 17.47
502.197771 65.89
511.190655 64.85
519.219782 62.57
534.263002 27.2
534.416352 26.02
537.227958 45
544.239608 57.41
547.210482 29.28
548.295485 13.03
549.224614 65.12
549.266707 16.02
551.274173 11.41
557.393869 17.69
565.234958 20.12
567.281289 34
569.003946 42.12
570.261804 41.01
571.104467 39.05
571.442820 24.03
572.266804 47.85
572.831829 10.47
575.248326 21.89
575.276203 10.07
576.247390 44.88
578.265157 43.01
593.049690 10
596.818771 21
597.216045 11.78
610.255758 52.16
617.275304 24.78
618.281253 24.41
632.564580 42.5
638.228127 32.56
645.408163 25.31
647.656420 24.88
649.338426 24.44
694.266925 19.06
743.342686 13
771.381611 12.14
END IONS

BEGIN IONS
CHARGE=2+
PEPMASS=574.250244
RTINSECONDS[0]=192.282
TITLE=150313 3544E.d, MS/MS of 574.2502441 2+ at 3.2047 mins 
86.097564 867.7
249.159968 606.2
278.151029 245.3
396.198566 530.4
517.753535 216.4
654.326969 378.5
701.349401 105.9
791.377286 339
955.448705 85.88
964.423674 74.37
1094.613086 45.1
147.113037 821.2
209.103372 421.5
338.163679 188.5
372.164535 341.4
486.242039 159.7
656.332478 221.4
738.345707 71
792.386553 176.8
951.538695 26
1038.534890 32.16
104.052986 790.4
181.107380 280.6
279.155477 187.1
443.198361 232.1
496.225488 152.9
583.291411 191
703.337420 67.86
793.385087 127.4
905.432327 21.49
129.102710 684.3
172.107500 192.4
359.170780 166.2
431.241299 185.4
485.249125 118.3
655.329078 154.8
668.359622 51.52
774.376296 115.5
948.920987 18.03
110.071600 673
170.091734 178.1
276.168438 134.4
396.702134 147.2
502.262150 112.8
618.278515 110.4
685.308764 46.68
809.317827 98.59
957.434418 10.92
136.078459 498.4
241.132138 153.2
342.170203 126.2
370.143986 124.4
498.247340 111.9
570.281887 110.2
738.374529 37.03
850.386528 72.81
959.275124 10.35
130.087240 363.8
210.104720 151.9
315.214130 124.1
444.247396 115.2
534.274551 98.9
583.256052 103.3
710.333386 32.25
772.367820 64
70.065558 333.7
213.065450 145
303.190283 122.3
414.218440 114.8
478.725816 95.25
571.343127 96.17
702.381425 32.04
820.373511 59.48
84.080891 322.3
209.074370 144.4
297.197895 113
415.211271 110.5
534.764838 73.27
617.276769 94.41
674.341000 31.02
790.384752 49.17
159.075936 202.2
175.088002 137
339.163643 112.2
379.181474 109.6
462.166339 73.04
614.303133 90.02
742.123642 29.14
796.389867 47.25
62.011690 55.4
69.070010 166
72.080363 73.65
75.708761 31.37
83.059726 145.5
83.112112 10.01
84.045002 173.1
84.261230 24.02
84.319027 45.36
86.143992 14.01
86.512696 22.01
86.536072 22.69
86.706552 13.06
87.025391 20.41
87.104396 16.38
88.039083 85.59
91.053674 75.65
102.057378 105.8
104.095630 17.02
104.111003 17.72
104.374395 14.32
104.539828 21.8
105.055501 37.96
110.279507 12.01
110.619668 13
111.073134 36.45
112.704884 10.09
113.071705 113.6
119.079929 104.3
123.075033 111.3
129.160541 12.1
130.290166 16.01
130.432972 16.09
130.544099 31.41
130.605544 13.04
131.087203 128.8
133.096055 111.1
136.134378 13.12
136.417091 17.8
137.079596 72.57
138.064953 179.7
141.146154 96.05
147.042873 87.25
147.428978 17
148.073708 82.04
153.063363 166.1
153.089725 21.28
155.092051 97.45
158.060533 166.6
158.089413 55.73
158.396270 22
172.169266 10.25
177.088946 67.45
182.106618 90.08
185.092263 52.39
190.082107 52.7
191.116281 77.56
192.118796 96.49
194.594704 10.14
197.125217 118.5
197.186120 12
202.103665 10
204.112189 58.03
212.065209 105.2
212.083088 96.36
212.140512 24.02
213.082276 104.7
213.119981 32
214.156421 85.49
215.080907 48.63
215.117422 45.56
217.097384 107.3
217.128543 94.22
217.173235 10.17
219.112823 69.05
223.079560 70.41
225.216757 51.01
226.122476 35.45
229.136537 116.7
239.063907 82.18
241.096448 64.89
244.135188 51.16
245.070809 29.06
249.093012 28.02
249.630471 31.16
251.399585 29.78
257.177829 71.57
259.233913 31.01
261.120735 59.24
267.156358 54.96
271.188152 33.78
276.213314 11.02
278.121187 110.9
278.916825 50.7
279.573438 18.23
284.100020 50.2
284.316863 43.12
287.123955 24.01
288.132413 106.3
290.158616 80.12
296.121179 48.12
300.141943 14.53
301.132482 98.42
302.122771 14.04
303.400605 18.61
304.139859 13.57
306.147298 41.64
312.255146 41.29
314.206330 96.59
318.111105 57.17
320.189897 45.39
327.144545 31.02
333.184562 39.25
340.055746 14.56
340.943730 24.4
342.113408 63.51
349.157883 106.1
349.189147 61.78
353.157205 28.34
354.151243 82.02
356.167744 78.78
361.167207 98.65
366.967039 43.56
370.220347 76.9
372.218665 19.45
373.192845 47.64
377.176581 67.48
377.965671 10.04
378.141613 11.11
379.218494 19.07
380.171446 93.18
382.400856 14.62
383.120667 53
384.243510 24.01
387.059396 11.28
388.692668 80.26
395.700660 57.12
396.287886 22.44
396.747076 21.14
397.183287 15.48
397.613335 19.45
400.160931 71.05
407.191817 38.05
411.182739 11
422.213474 55.2
436.213371 46.17
436.702811 99.75
437.615528 10.32
446.187040 50.79
446.248661 48
448.155050 63.05
451.210300 24.13
457.211060 43.03
459.140378 59.31
460.205145 98.35
460.223447 73.17
467.255280 63.5
468.719797 57.12
472.232881 42.14
477.273625 21.48
477.729826 38.25
478.211629 38.08
483.422593 20.11
494.320058 38.33
506.306539 35.19
509.246993 34.84
512.315630 16.69
513.231226 59.53
514.252959 48.37
515.233127 19.04
517.882987 10.04
520.666713 31.03
529.206657 27.12
547.224581 52.72
549.298283 20.92
556.327855 57.58
556.375826 11.09
557.318269 22.57
557.903786 27.33
559.245629 49.91
569.283996 59.13
577.298474 57.37
583.359740 12.28
584.906622 32
596.269596 31.62
605.061070 76.05
620.292097 81.2
622.511187 12.18
626.816724 88.03
628.779993 21.6
632.314282 73.88
633.328229 47.23
636.306691 83.03
645.268179 49.97
646.293471 33.03
655.382357 36.19
660.400154 25.14
661.217453 50.29
675.366650 13.25
677.314925 13.12
705.322788 17.17
707.313458 11.56
707.652772 24.15
714.716695 12.68
724.355903 14.45
762.410858 25.6
773.389817 14.25
775.814941 12.2
777.367158 30.67
792.567117 18.04
794.371174 25.23
797.804355 12.8
807.450853 24
807.472331 10.04
828.432703 42.14
1616.011804 10.38
END IONS

BEGIN IONS
CHARGE=2+
PEPMASS=582.246155
RTINSECONDS[0]=158.534
TITLE=150313 3544E.d, MS/MS of 582.2461548 2+ at 2.64223333333333 mins 
110.071077 267.5
185.093443 170
355.193887 175.2
372.694555 315
511.218471 129.8
579.281832 76.09
670.319534 146
819.386741 75.19
924.437268 104
1053.480536 36.22
72.081894 242.1
200.101393 151.9
355.233818 166.8
372.197801 122.3
567.315786 126.2
668.376196 64
713.368505 108
808.385378 33.39
937.613773 41.42
970.441195 12.5
136.075993 237
246.081835 146.2
283.140535 163.5
461.189683 101.8
515.246373 85.78
645.304637 47.82
675.368825 100.3
771.661553 31.12
907.453229 24.78
70.067970 213.1
242.111430 142
332.125160 134.1
438.153866 90.27
542.772568 71.6
609.355980 34.04
744.375952 88.33
808.836791 30.03
889.459991 12.01
147.077193 182.2
216.095223 127.2
315.125055 131.1
393.139196 81.89
506.204601 64.06
579.331171 10.01
687.326520 81.84
776.427494 17.38
934.492574 10.03
139.051066 163.8
175.069612 123
312.154464 112
443.205367 80.68
551.168376 59.79
733.388169 37.6
772.366971 11.01
112.086427 137.8
202.081822 120.2
345.120017 85.49
436.198841 80.31
568.317595 54.11
672.216666 28.04
96.045865 137.2
219.110900 105.4
288.677593 85.48
370.218837 71.07
514.231770 48.51
760.360624 27.12
111.074173 129.6
245.057493 102.5
301.186699 69.13
408.147458 70.08
549.305025 48.24
752.360827 20
121.051308 129.4
175.091417 96.81
301.155435 69.08
452.217504 49.6
565.300314 45.44
752.427364 18.03
70.104361 15.14
72.150288 30.6
72.761040 61.03
84.079488 18.02
87.056338 36.56
87.067073 18.23
109.051303 14.2
121.079696 13.01
121.110241 10.01
131.119590 56.4
132.328069 13
139.082346 20.04
147.042216 67.57
147.112508 64
148.207604 18.1
148.465890 14.32
157.056450 67.62
159.074827 115
167.062624 56.12
172.006838 52
187.071497 96.19
187.099955 17.05
195.111336 95.02
209.100018 11.32
209.122117 21.02
210.089744 39.25
214.081403 33
215.073834 52.36
223.107281 92.14
227.096333 84.03
238.124808 81.33
246.106488 80.09
249.157747 22.31
257.160986 39.37
263.030220 13
278.090463 30.73
280.620855 35.59
282.548117 25.12
283.210275 11.28
288.127251 19.69
304.292779 17.72
310.142263 12.1
327.243781 26.47
330.124394 64.94
331.176821 33.53
332.162048 19.29
336.132283 36.46
338.156921 49.12
351.877779 18.01
354.185053 53.36
355.286594 10.22
372.771641 40.69
376.355857 32.66
386.211141 44.2
386.228612 27.41
404.925328 26.72
405.461137 44.14
405.485904 16.05
414.209952 16.44
429.093127 19.56
431.126668 42.05
442.229747 48.13
450.203893 38.04
455.775935 15.48
459.215069 34.33
485.160240 25.39
485.997452 16.2
490.257872 45.12
496.223119 21.19
509.170505 17.36
510.264532 42.39
511.317522 10.56
543.261947 42.02
569.321165 10.45
713.441917 15.14
732.385821 17.36
END IONS

BEGIN IONS
CHARGE=2+
PEPMASS=583.29419
RTINSECONDS[0]=153.57
TITLE=150313 3544E.d, MS/MS of 583.2941895 2+ at 2.5595 mins 
86.097089 3046
215.139193 1294
357.177760 283
423.187890 175.9
567.285518 410.9
592.796257 94.64
680.372382 210.1
809.412664 138.9
923.456130 387.1
1052.494495 98.05
102.055155 375
243.133510 936.4
343.162944 206.3
450.198438 129
552.230891 182
663.338436 81.06
768.351234 112.7
810.418888 96.71
924.461534 232.6
1034.496525 83.75
158.092646 296.1
175.117636 586.7
321.151468 189.4
437.216992 109.3
549.274431 161.2
615.260729 73.35
739.360898 93.68
791.408854 76.15
925.460983 216.1
1063.458170 77.96
137.078145 157
244.089278 354.2
338.178596 180.8
440.227189 98.64
568.289658 125.5
587.332880 38.01
681.367506 86.02
792.400995 48.97
879.423590 131.8
1036.480751 71.04
115.086435 153.2
226.079314 292.6
338.093641 176.8
422.210166 92
550.274092 122.9
636.350987 36.79
721.341594 80.68
816.302689 42.8
916.399472 97.67
1045.384590 54.05
98.025093 148
206.092746 219.1
355.122958 151.3
395.195480 89.32
486.213342 121
570.269281 36.32
742.370613 43.08
808.360816 21.07
906.441031 72.16
1035.472814 44.01
110.070750 145
212.100952 213
311.131064 109.8
373.137767 79.56
517.306069 100
630.122704 36.08
714.400739 42.12
816.339008 14.56
906.845491 60.35
1053.490809 40.51
101.072247 131.5
225.122429 140.7
340.150578 109
433.171329 68.17
551.257886 94.28
614.314206 36.05
680.938169 29.62
796.048286 13.41
891.409518 58.73
1054.487597 36.64
88.038172 98.76
198.086542 139.5
328.147317 103.6
439.227732 61.44
488.238639 81.25
569.272847 35.82
673.333537 28.37
934.436824 50.43
1018.453174 30.14
69.068873 88.83
240.173008 118.6
287.104257 100.7
385.099259 48.69
508.245523 65.09
572.307178 28.93
768.404563 17.41
887.436679 47.08
1057.597941 21.57
70.063822 77
86.136660 47.25
86.551810 27.19
86.671253 10.07
87.057280 61
87.098634 21.78
87.106362 11.03
87.200423 11.57
88.390466 16.29
88.821522 22.16
103.629025 28.31
113.071598 46.22
116.606465 31.34
123.648132 11.56
129.101939 60.76
130.087511 10.07
132.079016 88.56
140.613453 17.9
143.092545 65.25
152.110572 49.33
152.139706 11.01
154.161298 13.68
156.075700 73
158.043907 67.06
169.206530 11.05
175.175216 16.05
175.603905 25.05
176.124974 23.32
190.690920 26.18
193.132599 91
195.076376 57.27
197.128324 100.1
199.444644 10.56
207.088610 41.94
209.088932 58.32
209.371640 32.05
209.688985 20.02
213.106393 88.44
214.089644 33
215.202870 19.21
215.223396 14.01
215.667919 63.18
216.092262 31.27
216.199714 18.08
216.589980 14.01
216.693869 19.88
219.106619 30.89
226.144349 12.07
227.158456 10.04
228.099197 86.35
237.120913 55.31
238.154657 58.79
238.200074 10.14
241.093308 14.05
243.199235 31.12
243.352003 16
244.134440 31.35
246.140137 92.13
246.177910 12.09
246.457111 18.01
251.519829 14
255.107282 99
259.178210 59.02
264.094607 89.85
266.114956 23.56
296.157473 78.05
296.169655 50.02
311.198270 10.67
316.172726 44.25
319.158959 82.13
319.180153 74
319.236149 12.1
320.085576 94.23
321.709854 11
329.188376 52.04
330.166510 80.11
330.203299 12.25
339.165387 96.22
340.168929 98.1
343.232318 15.01
347.169714 37.64
348.167739 87.34
359.134966 27.4
371.209730 45.08
374.138738 10.03
375.168101 18
393.177606 47.05
399.189490 37.23
411.338612 27.15
425.462207 14.44
440.273964 12.45
441.189909 27.2
441.636021 21.56
442.126117 39.1
447.196195 14.12
450.653363 29.19
459.229327 30.05
466.255308 45.17
468.209786 41.22
468.235052 17.8
487.215856 47.07
516.995482 11.02
517.377734 10.12
523.013617 21.57
523.257139 10.16
532.253442 19.01
533.988897 18.05
539.398485 24.69
539.415139 13.04
546.235624 21.23
552.306337 12.03
565.385277 44.16
570.801122 10
571.347219 23.47
586.942829 11.12
594.108349 16
645.733924 10.05
733.776895 12.08
884.390814 28.05
905.454603 43.13
907.425862 19.12
923.577450 13.57
924.634145 11
970.700623 17.01
1035.775188 11.47
1050.195616 18.92
1058.331095 12.06
END IONS

BEGIN IONS
CHARGE=2+
PEPMASS=585.784668
RTINSECONDS[0]=210.663
TITLE=150313 3544E.d, MS/MS of 585.7846680 2+ at 3.51105 mins 
84.080972 354.1
191.116851 182
324.131645 111.6
475.223989 169.3
513.797109 92.17
593.346746 68.14
688.430369 105.7
837.424643 107.2
951.427471 68.41
1063.615183 32.77
1122.605215 40.8
86.097095 335.5
247.142368 174.8
295.075876 99.02
426.192755 149.9
506.197598 88.39
621.229624 66.5
771.308548 53.62
802.416672 86
889.461021 48.54
1066.516224 23.27
175.117395 286.5
195.087627 134.1
326.164452 88.51
452.286511 120.4
514.780366 87.45
601.301090 52.19
748.365587 43.29
826.382154 28.67
952.452143 36.49
120.079426 264.6
242.078695 82.07
334.148623 86.06
446.268186 105.8
554.299296 77.47
669.338879 30.01
741.314667 34.92
839.490354 23.14
913.451566 17.25
110.072794 234.9
257.160789 79.78
377.230206 74.53
431.238517 101.3
492.214479 61.53
642.382182 13.33
721.393757 28.01
836.424798 21.36
936.621999 11.06
113.082694 205.4
264.103144 76.74
312.239616 71.35
401.179314 91.93
568.386987 53.34
698.382629 26.33
129.101423 195
233.126693 69.68
350.208625 64
475.193370 88.1
554.227835 52.36
759.121215 13.8
159.093203 161.1
219.108957 65.65
285.134260 59.31
438.009961 85.08
497.261565 50.7
723.395586 12.09
89.059854 156.3
249.128041 54.14
361.194376 58.68
472.178183 85
509.388455 42.41
158.025838 143
253.107842 49
302.282583 57.56
425.448878 80.68
510.218289 41.44
84.061447 51.12
86.137600 15.07
101.072494 53.17
101.107455 47.3
102.053520 43.33
112.075480 92.7
113.112544 11.88
121.087064 12.28
122.598558 30.72
129.065044 64.88
129.168243 12.05
129.244008 30.28
143.080270 129.6
158.524556 26.45
163.052279 52
169.048646 61
169.132493 30.48
171.110593 59.04
173.145357 55.31
175.177962 12
176.118347 24.27
197.127678 42.71
212.161565 32.89
220.404442 12.68
239.214196 12.68
245.076893 35.71
249.153499 13.08
270.802925 38.01
283.153728 40.57
285.186963 20.48
294.166496 38.1
294.309954 14.14
295.118632 55.25
304.149414 35.31
308.166953 19.8
319.186825 13.01
323.704452 17.19
326.710283 18.09
327.037975 15.05
336.167203 16
346.270147 22.33
357.775199 23.12
358.113664 19.78
361.216003 30.56
362.181062 14.01
370.231581 45.4
386.198048 51.12
391.854013 27.01
396.189183 58.57
398.211170 11.57
405.851834 22
422.896517 55.01
424.171612 78.15
425.243659 52.68
426.246733 16.2
426.281778 10.38
438.229354 79.57
444.120262 37.85
447.264784 70.28
452.401655 22.03
452.417456 10.35
468.186352 66.21
473.202428 71.19
479.283530 52.07
482.735062 26.9
489.174302 40.62
506.972002 36.35
514.222815 11.28
558.324901 38.73
567.755076 14.69
1274.985161 13.01
END IONS

BEGIN IONS
CHARGE=2+
PEPMASS=587.829102
RTINSECONDS[0]=228.513
TITLE=150313 3544E.d, MS/MS of 587.8291016 2+ at 3.80855 mins 
86.097472 2284
187.145194 4534
344.121922 897.1
457.203284 551.5
475.157484 310.2
571.216238 189.2
730.305389 115.1
846.473790 171.3
960.517963 307.2
961.520412 257
1073.594188 59.6
101.071318 1353
188.147126 978.1
343.164339 258.9
440.175974 466.3
504.317326 193.6
617.408807 142.2
702.333866 90.44
812.427905 88.23
932.520100 123.8
1044.542140 97.08
1079.199798 35.07
74.061387 1178
215.138338 654.1
345.125618 193.1
412.183263 442
543.221559 166.9
574.269387 139.2
701.336672 90.07
785.343249 85.21
945.497071 97.88
974.483505 68.33
147.112710 1012
229.096532 571.2
283.159722 160.3
395.157177 266.8
523.212583 115.1
631.341986 103.3
685.301560 87.02
799.387041 70.88
882.478451 64.04
968.490939 44.2
143.118343 564.2
260.197168 463.7
360.158514 145.7
373.281177 251.2
513.243030 111.4
587.284980 95.23
686.424033 77.22
848.415990 66.53
943.504666 58.04
982.415684 43.03
130.086899 451.3
212.068479 461.1
284.117974 138.4
384.668942 249
473.238778 109.3
646.866353 92.76
684.436361 61.15
797.428713 60.71
862.374341 43.9
1001.564986 34.03
84.080957 364.4
216.136794 247.1
292.053414 133.3
374.284539 210.5
542.252753 108
653.341160 88.07
684.345591 49.78
780.351974 55.79
944.500625 38.17
1056.567590 31
87.055629 351.5
228.132702 238.2
327.148445 111.6
423.156236 205.7
540.235576 106.4
565.816354 82.29
735.333756 45.13
767.445360 48.34
914.460631 38.11
971.481985 29.4
87.099865 202.6
201.124790 234.3
281.159999 109.6
441.181131 188.7
524.193535 104
658.265810 81.03
703.338458 42.67
786.409562 42.11
926.465066 28.47
994.528248 17.03
84.045643 192.2
169.133115 204.8
352.157701 105.6
430.225033 169.4
467.221149 98.08
590.255102 77.29
669.278817 40.34
784.359363 37.22
944.532924 15.03
1025.532377 10.67
61.040128 99.63
61.059868 11.1
72.080699 189.8
74.110606 23.84
74.537505 17.28
83.932838 27.43
85.065710 25.41
86.137828 56.8
86.160239 11.07
87.080323 22.01
88.039828 176
88.078897 12.92
88.269570 13.14
97.064764 179.1
97.092436 14.25
97.113031 10.32
97.884200 122.8
98.172765 88.53
101.122428 14.08
102.053562 98
102.453164 11.67
104.051401 98.62
110.070341 133.6
110.097758 13.08
110.576082 23.44
113.063343 21.28
124.080465 32.44
125.042350 45.12
126.090594 118
126.129162 142.2
128.069192 174.1
129.050245 35.11
129.101386 154.1
129.136815 11.07
130.127663 15.1
130.561206 15.78
141.134930 52.34
142.892386 35.07
143.156202 22.04
143.176450 12.04
144.120414 126
148.115594 65.24
149.119658 91.7
155.066993 69.06
155.294285 42.04
161.109295 66.9
164.036072 42.53
165.164319 105.6
169.170544 11.14
170.116744 99.6
172.114551 60.17
174.315032 60.13
176.634227 40.08
179.109148 84.96
181.085090 62.53
182.566857 57.21
183.112069 77.85
185.132869 41.81
186.258534 14.41
186.898389 48.69
187.208609 82
187.295218 14.1
187.323589 37.02
187.338685 15.08
187.452062 10.17
187.470621 21.09
187.542801 12.41
187.558170 21.89
187.671349 10.12
187.743189 50.94
188.205699 32.35
188.521768 18.5
188.680250 19.78
188.705277 30.9
191.635054 25.08
192.421666 29.37
192.842923 20.25
195.096593 35.33
197.123633 79.37
198.084931 128.1
199.178530 124.1
200.082085 119
200.140622 87.79
200.180620 57.61
203.131082 78.84
207.143927 55.17
209.086739 59.78
211.145033 72.56
212.148136 12.89
214.155354 69.12
215.213632 12.16
215.826717 41.9
215.842672 13.03
216.183522 22.28
216.205242 12.01
217.091581 100.2
217.142402 14.24
220.064217 41.14
222.106754 163
228.456370 47.04
229.156549 23.05
230.077134 130.9
231.047691 107.8
235.118241 32.45
236.099566 14.08
236.169091 11.11
238.121931 31.04
238.280161 26.21
239.128237 142
241.903271 20.66
242.118389 67.26
242.187858 119.6
242.209812 97.27
245.131475 182.3
245.176083 14.25
245.256411 14.08
245.299778 58.14
245.551087 20.94
246.533476 18.48
246.615448 28.03
246.628616 13.88
249.053004 37.32
261.131839 46.17
262.206252 28.09
263.143038 32.05
264.166976 59.93
265.134427 45.09
265.165293 23.92
267.107385 89.53
270.076568 31.68
272.139509 83.05
275.953513 37.57
277.191876 10.01
278.132327 65.08
282.114659 52.96
283.227418 11.11
290.233940 32.9
293.034422 46.53
297.154134 16.68
299.144452 59.78
310.069558 82.01
310.100911 10.08
310.248653 48.01
311.066132 69.39
313.192389 69.22
319.149705 13.01
319.687276 51.02
325.153854 41.35
326.107641 37.05
326.153093 70.72
327.097382 71.9
327.183083 17.25
330.682995 10.88
333.083777 48.27
337.172307 19.04
342.272896 37.47
344.188032 22.44
344.226629 10.01
346.237742 40.41
353.143269 78.02
354.098408 21.12
358.210588 27.37
358.664365 35.39
358.718196 12.03
358.934829 14.01
359.040535 53.01
359.160876 58.16
359.216063 46.69
361.141005 37.84
362.162841 79.93
367.611568 40.06
368.197959 21.05
370.173957 62.45
371.072336 67.98
371.176419 115.2
371.230221 12.04
373.353268 52.31
375.286314 75.52
376.952144 29.22
382.236301 65.57
384.161807 46.06
384.735248 16.04
388.126451 134.1
394.172463 87.51
394.936489 49
396.168304 109.4
396.220167 10.17
402.217828 34.25
405.141628 45.62
409.187011 73.79
411.220311 38.59
412.264026 56.3
412.278918 35.01
413.113175 26.02
413.403629 27.07
414.404035 14.04
423.239085 12.56
424.223356 55.84
426.193432 102.1
427.156022 162.4
428.188136 14.53
429.203025 120.3
430.387343 22.12
432.215994 27
434.709307 42.57
440.147049 82.54
443.220588 56.56
451.191277 66.6
454.224782 17.17
454.284582 93.01
455.278651 41.01
456.199970 40.72
457.160345 73.01
458.209753 151.2
458.328446 12
461.156732 24.5
467.298090 10.01
469.100613 62.47
471.301507 81.02
475.264124 13.8
476.248728 22.04
478.196225 35.25
479.183886 22.12
479.300794 63.12
479.344516 11.07
480.191755 14.78
495.210064 73.09
496.202699 39.2
497.210698 50.17
497.263696 59.07
498.218310 35.2
505.155906 19.09
505.327522 24.07
506.315705 45.67
507.184572 32.7
507.223152 15.04
507.332774 10.05
508.179808 23
508.238154 97.67
520.279823 28.02
525.211272 29.06
525.269539 64.19
526.193972 47.92
536.172860 35.79
537.244635 22.4
539.110421 10.25
545.337217 63.95
552.225549 88.01
553.209530 98
553.242396 94.46
553.300240 43.71
553.840142 24.92
553.883740 11
554.185433 30.57
554.858837 17.11
555.194162 62.66
555.259121 31.17
556.654291 10.04
558.241184 10.02
563.244329 45.2
570.220741 66.59
570.269024 29.36
571.416470 58.8
572.358169 12.01
572.406570 11.67
573.133151 32.72
575.743643 32
576.307889 63.41
587.313278 66.12
597.331739 60.01
599.222296 23.27
599.261325 44
608.310271 41.19
609.293409 72.82
616.346021 57
620.437418 16.21
622.268328 13.32
623.574107 10.68
639.279255 57.45
643.332015 45.02
646.929701 14.01
656.377781 18.16
659.151434 24.56
674.315683 16.38
679.378481 29.45
683.307470 29.4
684.105711 20.01
684.299629 31.04
685.234769 15
703.798476 11.01
717.137930 19.07
733.645637 17.1
767.334263 10.45
774.361643 24.77
783.476016 12.45
787.402425 30.56
798.389003 32.11
798.786814 36.39
812.483614 20.02
813.417191 33.6
813.446176 22.01
814.420089 31.04
816.378015 20.02
847.465091 20.11
848.100170 13.56
932.662578 10.25
955.278830 12.02
1252.542736 16
1480.660870 19.61
END IONS

BEGIN IONS
CHARGE=2+
PEPMASS=590.842773
RTINSECONDS[0]=354.165
TITLE=150313 3544E.d, MS/MS of 590.8427734 2+ at 5.90275 mins 
105.066999 188.5
207.608161 127.1
321.178712 74.23
403.217584 582.3
486.594264 24.33
621.305142 50.65
726.833281 27.12
73.047589 152
204.064772 120.9
280.629375 65.76
376.261079 524.6
521.914590 23.18
640.878810 24.02
68.057903 131.6
218.153320 110.6
268.118934 62.6
377.264425 340.4
540.919525 19.23
119.047770 125.4
193.157173 108.9
305.204407 56.55
430.178321 165
497.378622 17.01
165.161138 125
173.058023 103.1
356.067584 34.6
378.262992 148.3
141.088885 117.7
205.013290 100.2
359.247913 25.04
437.166029 133.7
161.105912 116.1
190.005557 100.1
291.465642 20.75
403.189038 68.46
147.062882 69.35
205.084140 83.04
268.149257 19.04
405.137953 67.65
147.614416 51.19
255.132961 81.6
322.905864 11.41
377.228898 55.12
139.111108 47.57
267.195985 80.1
431.174924 43.56
89.092273 12.11
102.054618 36.31
123.079487 41.64
142.991826 15.16
153.092416 46.94
158.717177 15
165.126852 45
169.033252 28.41
190.034211 10.03
204.092350 17.07
207.808361 24.01
219.076633 60.57
228.195560 48.37
245.180887 14.01
250.964976 69.72
267.537748 35.46
373.183313 12.21
376.581096 25.22
378.330823 11.09
389.198397 26.56
394.274883 17.25
402.744127 28.08
403.303130 16.12
403.774552 25.15
403.871140 15.12
404.261378 31.25
404.562140 10.01
404.876020 15.38
420.216358 31.76
420.351780 14
427.185272 41.48
430.675283 27.14
430.920881 31.09
431.065393 17
432.189802 27.62
437.226736 12.67
448.176733 14.53
END IONS

BEGIN IONS
CHARGE=2+
PEPMASS=593.354736
RTINSECONDS[0]=256.495
TITLE=150313 3544E.d, MS/MS of 593.3547363 2+ at 4.27491666666667 mins 
120.081544 6.818e+04
165.102646 3.004e+04
276.135039 6212
385.257978 2057
486.304529 5214
599.388331 5677
712.472325 4785
813.520551 4354
910.572766 1.954e+04
1021.602465 771.1
1070.620734 79.53
70.066014 1.672e+04
199.108603 6977
312.193007 4699
425.275129 1572
508.315698 1878
600.392879 2006
713.472954 2265
814.523311 2032
911.574685 1.155e+04
1022.606566 585.1
121.084670 6428
259.108865 5757
294.181973 4008
368.229123 986.7
487.308365 1391
621.396022 1107
714.480560 525
815.521308 877.6
912.578984 3421
1023.601455 201
86.097542 5528
181.097617 5448
272.172987 3848
395.231124 905
490.302204 1150
639.406813 620.7
668.438565 153.2
823.506811 826.1
866.545643 1708
960.560040 106.5
84.045166 976.5
242.081972 5268
328.223971 1610
397.281633 837.3
509.312758 745.6
611.415148 471
677.326607 130
796.508549 370.3
867.549285 1026
1025.609856 104
112.087750 890.9
255.145963 4929
277.137619 1430
411.259872 762.9
526.322606 729.3
601.394473 410
669.447409 104.3
824.515611 292.3
913.579397 1001
978.581692 77.7
131.049458 833.1
171.113260 4733
295.183845 1261
386.259173 716.4
510.816902 577.5
622.397795 288.5
705.420696 104
849.530199 275.9
893.561579 889.8
1039.622179 76
155.082467 828.7
166.106140 3540
310.212909 1227
422.242701 706.2
511.316824 562.1
595.391348 287.9
706.436196 103.7
769.486287 271
892.560714 885.7
1022.424278 74.81
71.069006 798.2
187.145300 2849
313.195241 890.3
426.283455 589.1
469.293036 543.9
612.409115 277
694.462416 100.5
795.511071 269.1
894.556630 350.9
961.529022 61
157.131774 607.7
175.119466 2832
260.112709 852.1
377.218118 562.7
498.330471 422.9
577.372245 200.2
753.485313 89.77
770.501284 207.1
868.555558 271.8
60.055718 71.29
70.122030 74.07
70.135867 64.65
70.382285 93.01
70.733260 55.67
73.046866 167.3
74.060989 383.2
77.038854 301.5
83.061161 96.72
86.136967 129.6
87.100393 224.8
91.056990 284.8
93.068668 245.2
97.076658 126
99.091713 55.27
101.072057 599.1
102.055810 333.9
102.073621 180.2
103.054743 345.1
105.067361 149.7
109.082925 71.75
110.071278 59.07
112.562153 62.57
113.071497 177.5
113.089467 289.8
114.102369 58.15
115.087432 549
116.071210 156.9
119.103087 190.9
120.355963 102.2
120.385745 94.72
120.502967 93.88
120.584135 78.65
120.663501 111.9
120.774507 71.29
120.786498 67.88
121.141663 128.5
122.089205 152.6
124.082664 78.47
126.063145 143.2
126.092029 534.7
128.036789 69.66
129.064049 65.52
129.111978 267.3
130.097290 85.57
130.110104 145.4
131.397177 83.04
132.054396 95.52
132.081598 189.4
132.101207 99.22
133.097958 136.2
134.095572 123.8
137.085326 58.03
140.082852 564.3
141.088764 130.1
142.121670 143.9
143.118248 223.7
147.113651 71.27
153.103274 106.2
157.110293 572
158.097572 271.6
159.073353 113
164.481437 64.69
165.391673 66.58
165.438761 66
165.780730 73.23
166.170339 68.16
167.107994 282.1
169.135241 373.3
170.118970 158.1
171.169149 86.05
172.115872 445.2
174.101892 129.8
176.122147 168.5
180.112197 240.9
182.100675 1038
183.151109 572.5
185.085907 86.49
185.103848 450
186.091144 1901
187.095828 274
187.202898 84.08
187.520373 67.67
187.575882 69.48
188.147964 81.56
189.148341 108
193.132138 67.17
195.111934 218.4
196.073006 156.5
197.128851 765
197.167356 59.16
198.128985 384.7
199.181207 1140
200.069421 105
200.112358 663.3
201.113129 158.4
203.118577 83.98
206.128728 71.34
206.891603 60
208.106345 269
209.092144 453.3
209.110623 248.3
210.095390 151.3
210.167232 99.34
211.149852 190.1
212.141841 342.1
213.141273 212.1
214.086003 715.6
214.158568 92.01
214.362057 86.05
215.089206 164.4
215.113711 79.68
215.139767 1401
216.139672 368.1
217.138609 158.1
225.126466 185.4
226.116976 113.4
226.151822 72.17
227.176949 313.5
228.088854 88.2
230.148264 365.7
230.849909 66.88
231.112079 333
232.117334 184
233.100597 112.3
234.163749 76.72
238.126667 133.2
239.137367 82.72
240.170968 142
242.147915 224.2
242.717694 73.02
243.084448 863.9
243.133538 177.8
244.087478 209
244.150668 73.36
248.140209 1052
249.151391 126.4
250.150179 124.4
250.584118 87.59
252.131356 62.92
254.157226 148.3
255.235010 57.84
256.149083 862.7
259.200387 58.24
260.300243 78.03
261.114325 261.2
261.150800 131.7
262.117628 145
264.133422 151
265.207796 64.21
266.185056 100.2
267.000272 129.4
268.166494 415.9
269.167246 278.2
271.181977 90.18
273.089511 131
273.175722 798
275.936949 60.71
276.222738 56.39
276.328928 56.32
276.929103 69.16
278.144606 261.2
282.044202 62.01
282.146814 401
282.220141 175
283.141540 89.47
283.201094 310.2
284.203889 382.8
291.195338 259.6
292.158183 73.49
293.201716 92.74
296.164503 187.3
296.198508 139.2
298.176854 120.8
299.242970 102
300.199357 106.3
302.150207 74.33
307.230288 77.24
309.159564 268.3
310.143948 304.3
310.917203 61.49
311.216954 102
312.286126 55.07
312.877505 90.02
313.120398 110.4
314.196259 121.4
324.228176 59.45
324.258232 105.3
324.681733 57.76
327.168598 64.33
328.123134 65.9
328.159992 103.1
329.165351 90.9
329.222084 314
330.224358 74.02
332.199123 127.5
336.199058 117.7
338.206371 160
339.286659 123.5
340.136317 72.34
340.179630 100.9
340.229396 279.9
341.216302 104.6
343.237390 176.6
344.197595 86.89
345.196551 148.2
349.232806 148.8
350.209108 217.6
351.202068 274
353.119918 201.6
353.190205 116.7
355.069703 78.22
356.211457 84.12
367.234499 265.6
369.230916 195.5
369.636198 77.07
370.299908 82.84
375.241098 158.6
376.223425 86.66
378.213507 60.48
383.246389 124.6
384.229990 62.15
393.248964 138.2
394.257788 126.3
395.305732 80.64
396.225370 146.1
398.254748 106.7
398.284997 562.1
399.288170 152.2
400.288782 101.5
401.986764 227.4
402.138556 151.1
405.215484 116.1
405.257777 138
405.282947 172.4
407.262981 294.4
408.217862 98.38
409.239274 88.1
410.274485 75.09
411.198752 80.47
412.191039 77.89
413.240250 459
414.172230 85.08
414.237898 115.5
416.237593 127.9
416.292402 134.4
421.244797 156.9
423.223730 115.7
423.298551 303
424.223919 107.1
427.281103 248
429.284518 192
431.265060 103.2
434.276571 82.05
436.294265 118
437.274443 56.22
438.266756 60.92
439.194931 153.1
439.256681 65.28
440.289634 140.8
441.305320 80.76
442.275469 214
446.786907 240.7
447.288783 149.1
447.785748 175.1
454.307589 128
455.792209 455.1
456.292744 342
456.793324 129.2
457.286154 66.13
459.286337 86.74
463.314662 86.04
464.287727 131
464.307251 100.1
465.333116 88.6
466.295508 102.8
468.293521 398
470.302323 132.8
479.319247 124.4
480.317255 171
481.316536 167.3
482.300184 180.5
486.843192 56.25
488.310579 356.1
488.801403 161.4
488.865920 62.39
491.303583 199.2
492.310515 85.13
493.336476 76.02
493.811657 58.04
494.338425 133.2
496.281520 188.8
499.334449 182.1
501.811657 135.6
506.338274 77.16
510.319019 311
510.363406 111.1
511.010979 107.3
511.818367 157.7
512.323791 179.3
513.345386 99.76
514.357499 63.04
518.267107 82.05
518.953226 74.36
523.358000 71.25
524.336047 97.28
527.326060 267.5
527.809575 59.67
528.330891 109.5
529.786334 106
531.285284 69.66
537.345200 154.7
542.299290 58.54
542.355774 148.7
549.374350 117.9
555.362103 204.5
556.358705 80.75
565.357649 142.5
567.382301 122.8
568.387534 81.09
575.393494 74.1
575.832986 65.78
576.328387 119.2
576.382300 135.5
579.378090 78
580.347944 68.47
581.377496 86.04
582.361140 156.3
587.322423 115.8
587.358371 82.77
600.021716 60.44
600.541819 68.97
600.799257 77.11
601.333907 73.02
602.267790 98.19
603.400489 85.92
613.416985 130.3
623.405312 70.05
637.365949 89.08
638.353217 153.9
640.412970 186.4
641.420561 108.2
654.371337 55.72
695.462825 78.65
699.855590 58.92
701.224035 58.17
703.450603 82.5
714.336192 59.32
739.453300 80.03
779.480186 67.92
780.473061 88.38
785.441917 78.06
804.545121 89.96
805.494298 91.91
813.824631 100.7
815.602749 83.09
815.841942 72.97
816.530015 153
822.510200 80.98
825.506197 109.6
832.502714 168.5
845.187974 68.92
848.534116 129.8
850.543276 63.02
864.525927 74.9
864.561288 68
865.542187 63.35
869.545448 220.8
874.548992 84.19
890.687972 132.4
896.180925 71.48
906.345194 62
909.645773 68.22
910.825092 94.01
910.976210 109.2
911.056293 57.1
911.185692 66.15
911.385482 59.12
911.732359 197.1
911.786878 108.9
912.073599 61.3
912.135174 78.04
912.202663 71.79
912.341033 82.49
912.459570 69.1
912.710728 114.9
912.804872 76.7
912.842606 59.01
913.041529 72.16
913.080476 56.75
913.148146 84.16
913.196538 55.76
913.458346 58.8
913.713992 75.59
914.298982 61.16
914.579375 160
915.209612 60.18
END IONS

BEGIN IONS
CHARGE=2+
PEPMASS=593.354736
RTINSECONDS[0]=254.013
TITLE=150313 3544E.d, MS/MS of 593.3547363 2+ at 4.23355 mins 
120.081498 9.849e+04
165.102856 4.266e+04
276.134911 9660
385.255998 2661
486.304004 6499
599.388367 8716
712.471640 7798
813.520474 6353
910.572016 2.811e+04
1021.602374 828
70.066078 2.052e+04
181.097547 9594
294.181650 7186
425.277164 1868
508.314639 2892
600.391546 3044
713.474406 3155
814.520827 2970
911.575209 1.514e+04
1022.607618 622.8
86.097349 8251
259.108683 9196
272.173153 6876
397.282816 1391
487.306579 2706
621.396493 1059
714.479095 622.9
815.525421 762.4
912.578174 4904
1023.611065 228.3
121.084857 7827
255.146556 8755
312.192676 5418
368.230128 1209
526.322901 1598
601.392947 866.1
668.449874 243.2
823.500292 673.8
892.561968 1911
1003.599787 164.1
112.087432 2665
199.108369 8717
277.138378 1963
395.229228 987.6
510.812026 1227
611.410448 555.5
694.455479 221.4
824.507628 626.8
866.545078 1562
1022.459949 126.8
131.049383 1525
242.082167 8587
310.214268 1603
411.259959 967.7
464.288445 676.2
582.375890 498
723.453810 152.3
796.511856 428.4
913.578905 1445
1004.598602 75.01
71.069509 1212
171.113596 8120
260.111142 1510
377.218434 813.3
498.330104 666.6
612.416940 479.6
708.461546 143.6
769.491284 407.2
894.563131 933.6
978.593298 74.88
84.045648 1121
166.106195 4888
273.176638 1411
442.277652 780.7
509.314470 665.8
639.407017 445.5
750.454097 130.3
795.511349 359.1
893.563268 871.1
126.092911 964.6
187.145027 3919
313.194551 1400
456.290545 713.1
490.302609 611.9
603.387351 417.8
722.456872 107.2
797.507634 264.5
867.548794 809.4
155.081905 898.5
175.119237 3581
328.224899 1076
455.789099 625.1
491.306398 563
622.396833 404.4
695.463882 103.6
849.512161 217.9
868.550475 509.1
60.056828 182.9
69.015765 280.1
70.103837 458
70.121988 83.02
71.049030 117.1
71.695004 75.7
74.060116 716.8
84.084625 115.4
87.099983 255
91.052724 177.9
94.403582 126.8
98.059064 127.6
101.071532 777
102.053994 110.3
103.055735 268.9
104.056774 97.61
109.077753 88.86
113.071363 365.5
114.108018 178.1
115.086936 734
116.072285 446.8
117.069692 84.24
118.062098 92.22
119.080154 78.03
120.048155 79.41
120.420246 85.78
120.472829 70.51
120.507843 71.73
120.624721 82.08
120.834353 107.5
121.144391 115.5
121.308650 74.33
121.985204 74.02
122.087729 487.2
124.111653 96.92
125.058986 96.14
125.107254 168
129.114055 354.8
130.064391 156
130.095369 191.7
131.104074 123.2
132.052724 366
132.081536 281.8
133.052047 166.3
137.072642 108.6
138.126258 115.3
139.075056 111.7
140.083473 257.3
141.087045 176
147.064041 124.6
148.075116 288.9
151.082316 76.72
155.115428 202.9
155.150724 145.2
157.060680 77.42
157.108214 110
157.134625 175
158.094175 719.9
159.094319 225.4
164.852639 118.2
165.410022 90.26
165.605470 75.54
165.704160 88.44
165.723337 136.7
166.025649 80
167.113881 406.5
168.150005 140
169.135386 448.3
170.097438 248.8
171.435223 82.03
171.531728 97.05
172.116576 680.7
175.069136 110.6
175.097188 88.03
176.121296 468.4
180.113143 282.3
181.154265 194.1
182.100261 1207
183.095256 142.3
183.151058 340.7
185.103671 226
186.091843 2710
187.095818 441.3
187.200444 94.47
188.145618 145.2
194.124953 122
195.111085 136.8
195.148051 90.84
196.074846 112
197.059593 104
197.129764 827.7
198.093236 310.5
198.132127 140.5
198.232161 140.9
199.048861 179.8
199.178720 397.5
200.111698 1606
200.184102 160.1
201.113078 148.1
202.109587 72.69
203.113812 284.2
208.109270 614.2
208.142899 158.3
209.094273 264.5
210.119985 89.35
211.096106 129.8
211.154722 559.4
212.143095 994
213.079955 92.01
213.121672 236.8
213.140262 211.1
214.085638 837.1
214.145333 136.9
215.089398 307.9
215.139578 2903
215.867921 87.27
216.139826 319.5
217.136788 111.4
221.099721 93.05
222.082867 119.5
223.063141 206.4
225.127174 106.4
226.123869 73.84
227.174554 1208
228.177847 96.2
230.128114 201.5
230.149601 527.9
231.114558 682.7
232.094553 80.43
232.114277 104.8
232.146877 154.1
232.161278 135.8
233.163278 156.9
237.129478 142.6
239.116735 206.7
239.174928 137.3
240.170295 115
241.094512 78.17
241.141963 96.61
242.162587 88.52
243.086367 1395
244.081573 80.06
248.139128 911.5
249.149269 257.5
250.155047 149.6
254.094375 98.22
254.162158 363.8
256.149182 2085
257.150955 274.9
259.174764 159.2
259.198968 86.2
260.165972 101.1
262.158490 105.1
264.133414 171.1
264.204341 105.3
265.130155 83.34
265.188184 90.52
266.184512 214.2
267.238405 116.5
268.167159 695.7
270.154654 100.8
270.182182 119.1
271.173828 173.6
272.771259 74.16
277.088535 74
278.139196 183.3
282.142847 120.8
282.216984 133.4
283.148866 257.7
283.203149 348.1
284.196088 561.1
285.136538 86.81
285.203992 88.48
291.144532 171.4
292.131605 251.8
293.130348 79.37
293.185296 79.69
294.093049 189.8
294.145039 87.31
295.184303 656.2
296.162744 121.5
298.174997 142.1
300.153430 72.37
300.196201 165.8
300.222752 136.5
306.179272 168.2
306.226368 82
309.155089 299.9
310.144073 360.2
311.207832 173.8
312.270012 84.08
313.856971 74.35
315.191938 92.24
320.071244 208
320.195147 76.09
323.202167 175.5
325.218560 92.71
327.051396 172.1
328.170957 213.6
329.222557 461.7
332.199927 147.7
335.133562 88.78
338.209735 133.2
338.724830 113.3
339.238533 196.2
340.188717 123.5
341.212757 90.27
344.193242 173.9
349.231369 118.4
350.209188 423.2
351.202196 330.7
352.210066 160.5
353.200100 132.2
353.227777 116
353.252154 113.7
360.193735 184.4
367.238494 202
369.229453 166.8
374.188140 70.82
378.224249 292
378.274516 203
379.187954 86.47
380.253015 157.4
381.244889 217.3
384.762979 128.4
386.200079 109.9
386.257310 613.8
387.232724 87.1
389.218824 269.4
393.248781 208.5
396.232984 344.8
396.282117 154.3
398.281146 180.2
399.283262 108.5
403.252375 124.4
405.211304 94.2
406.205887 103.5
407.265731 363.3
408.218541 77.27
408.263584 153.1
410.214580 117.7
412.261277 193.6
413.240645 332
413.314475 204
414.237550 170
415.241893 127.3
417.287854 169
419.263992 73.63
421.248323 504.1
423.223991 493.5
423.262913 110.9
423.296379 111.1
424.295563 115.4
424.773168 240.2
426.085846 127.9
426.281299 584.4
426.450007 86.38
427.277109 70.76
428.275966 71.54
429.187195 119.6
429.272393 206.4
430.279465 188.1
436.287725 118.2
439.257277 293
441.306980 197.2
443.282061 154
443.313515 75
445.288741 129.3
446.780909 296.2
447.282166 280.4
450.268632 73.6
452.259442 82.97
453.242977 133.4
453.321256 133.7
456.186799 136.2
456.357229 89.86
457.288453 85.05
462.309981 261
464.339648 109.1
465.286032 137.4
468.288777 166.3
469.295694 89.39
474.187122 117
474.239009 100.1
476.282711 73.86
480.324245 394.2
481.300385 180.6
482.298041 554.8
486.423626 252.5
488.310598 310.7
490.251846 74.05
492.318703 118.4
492.349917 98.63
493.331814 132.5
495.745611 123
496.350689 92.29
499.331505 119.5
502.302598 154.7
502.810886 146.1
507.259840 228.3
509.797714 75.18
510.160802 94.01
510.318870 216.1
511.318394 446.5
511.818179 426.9
512.312090 229.6
516.370267 70.62
518.791875 142.8
523.335949 84.9
523.363681 121.5
524.345849 529.2
527.328190 395.6
528.328762 98.52
532.344524 116.7
534.328872 155.4
535.334284 108.3
536.301764 131.4
539.360884 121
542.350849 140.1
545.354276 258.3
547.339077 127.6
552.285369 199.5
553.274459 107.1
555.361365 208.2
556.365327 189.7
557.370621 74
558.361989 95.01
562.032165 77.35
566.327447 119.2
567.385390 225.5
567.427910 84.72
569.304968 106.3
576.379379 75.29
577.327199 101.5
577.373152 312.2
581.375137 371.9
583.371844 120
589.369259 91.33
595.394060 265.5
596.394042 176
599.495064 151.1
600.073070 74.58
600.240525 80.36
600.496451 86.19
602.389634 107.4
604.386121 324
609.359603 77.78
619.338559 94.27
620.351982 105.1
623.397246 272.2
624.383794 98.03
636.363919 154.1
640.407660 134.8
657.415882 78.35
658.421438 73.76
667.389972 89.94
676.234159 71.28
678.840574 93.79
698.289174 102.4
712.613722 79.76
715.435122 70.41
718.441765 100
736.403759 96.69
752.464001 71.68
762.462148 77.56
770.490749 175.8
771.508692 107.7
777.475642 77.57
779.466290 75.93
780.493664 134.1
790.510170 77.07
816.531327 91.37
816.875389 81.24
817.528449 84.83
822.521447 91.29
832.507690 71.21
832.534994 71.04
850.545115 115.8
851.497456 115.7
851.531695 95
858.511663 78.74
869.558625 287.7
874.541019 94.45
876.519477 198.1
895.563808 89.11
910.909446 96.06
910.962506 80.47
911.065718 87.47
911.161180 70.45
911.455863 109.8
911.905556 110.2
911.979145 80.44
912.043527 109.7
912.088360 72.61
912.694137 182.2
914.588831 276.2
914.670780 84.68
914.785301 89.54
916.421991 82.66
920.451552 72.47
1440.058960 126.4
END IONS

BEGIN IONS
CHARGE=3+
PEPMASS=399.206421
RTINSECONDS[0]=155.048
TITLE=150313 3544E.d, MS/MS of 399.2064209 3+ at 2.58413333333333 mins 
86.097155 2881
185.127443 703.9
261.088576 149.1
431.720512 303.2
506.242445 534.8
623.310446 218
751.401018 418.5
817.430571 105
880.438989 107.6
157.133699 1502
233.095610 462.4
280.160935 142.1
446.226982 255.3
506.747903 440.6
563.289665 197.6
687.398825 149
800.415673 66.44
903.507078 65.26
129.102587 1164
234.143288 327.5
315.166896 115.7
432.220653 219.8
474.245697 323.8
568.272579 137.8
752.396293 76.53
816.445016 63.26
880.857447 51.11
104.055246 621.9
188.074081 218.7
317.188034 94.11
381.181354 143.6
507.248057 307.1
632.319984 100.6
754.121141 76.01
829.357439 46.38
862.423826 47.67
106.048786 372.2
197.064381 195.3
344.183842 88.45
456.274441 127.2
510.221975 188.7
562.788483 88.41
717.316793 62.51
778.337979 34.89
862.677352 33.05
147.113168 247.1
163.147518 182.6
272.121343 77.1
432.722338 110
492.218265 173.6
564.313450 80.98
716.307912 28.6
819.491364 16.07
949.474193 32.27
83.085506 215.7
217.134086 172.1
345.160272 61.45
368.187758 106.7
500.271026 141.4
631.312855 56.22
754.499998 22.6
799.410790 12.07
882.385147 31.49
105.057557 180.3
216.130889 170.8
281.163179 54.15
424.698644 105.4
502.264243 120.9
600.359991 48
670.860772 17.41
868.406978 25.09
130.086157 177
241.138576 151.1
283.211377 50.45
456.201884 102.3
540.312407 111.4
632.416219 39.86
749.003583 17
889.876486 22.45
97.063299 171.1
179.069888 135
351.163755 49.18
445.210369 88.96
474.741206 91.52
647.309475 39.04
753.410540 10.03
881.455040 19.62
61.011823 105.6
61.039943 166
73.027988 27.64
74.023761 53.39
84.082778 49.01
85.476885 13.14
86.150257 35.34
86.160246 13.5
86.233360 10.47
86.768546 13.14
87.041133 16.29
87.098102 67.41
87.115830 21.01
87.128737 13.01
87.551569 13.22
89.071765 130.9
89.102606 10.04
91.055394 146.9
101.307148 13.06
104.097041 17.04
104.118277 30.35
104.801278 10.12
106.089587 11.62
110.104472 42.19
113.059239 110.4
113.085739 17.05
115.097178 50.2
115.564112 10.12
122.056213 74.01
125.071417 54.78
129.166367 31.79
129.265980 45.72
129.374019 14.01
129.889493 43.05
129.905019 50
130.103709 107.1
132.046698 115.7
134.972245 19.34
136.075655 113.6
137.354589 10.04
140.998371 44.52
148.113249 56.12
156.741599 29.61
156.842543 97.37
157.186351 42.18
157.291948 18
157.727201 25.14
158.118702 53.56
158.327271 15
169.132467 113.8
170.062901 108.3
174.054255 122.6
175.132228 120
184.409069 26.53
185.182860 36.11
186.131568 107.9
186.156009 18.8
188.110768 10.04
188.144197 111.1
197.139642 10.25
199.068264 63.76
199.117526 20.69
203.125013 128.2
209.079985 97.01
209.104718 38.01
213.130044 13.44
214.082327 60.53
214.199527 44.41
214.789723 26.14
216.066768 26.01
217.876613 16.72
218.128288 54.24
219.127825 100.8
230.147735 27.61
233.325647 35.52
234.060345 67.44
235.089617 39.03
238.039540 16.9
240.134535 86.51
241.182230 12.8
242.186211 80.04
243.135372 51.32
255.132407 51.41
258.144203 133.1
259.074030 92.26
259.141891 21.29
261.138504 11.12
298.132265 26.64
316.167656 12.22
317.286669 22.37
344.219607 19.2
353.214269 34
358.195955 13.24
360.703673 26.02
362.172373 56.05
364.116051 83.01
369.200702 63.04
370.180279 85.45
371.177691 53.33
376.207052 22.41
376.824513 29.24
377.704657 49.96
380.242439 11.11
381.743750 17
383.252161 32.6
389.418287 12
390.169393 40.2
414.266185 25.14
427.604179 39.04
428.729736 65.35
431.405523 21.69
431.800381 10
438.209369 24.07
440.707100 68.31
441.226397 48.03
445.254562 15.25
446.461767 36.16
451.743828 75.33
454.261175 62
456.340593 12.04
459.729517 57.89
474.340455 20.15
474.570476 37.55
480.138152 14.38
484.539250 14.15
485.736030 23.23
490.405139 15.16
490.824538 12
493.278356 78.16
497.287842 17.45
499.407954 10.08
502.311823 12.04
506.848913 15.01
507.957243 28.67
508.532119 14.1
509.592231 38.16
511.290731 16.4
511.558220 41.43
513.293465 42.79
515.279802 70.35
515.298133 48.64
515.343594 12.14
521.198845 44.5
524.285422 59.12
531.254617 75.78
531.787265 21.01
536.274492 91.16
541.292205 14.01
557.887206 11.21
559.308840 67.45
561.312183 33.35
564.787713 29.09
569.303853 29.03
593.289381 22.97
623.389666 12.56
623.526302 17.28
624.114734 25.89
624.301352 23.48
624.389068 19.32
624.822530 11.32
625.310156 10.12
885.956786 12.89
END IONS

BEGIN IONS
CHARGE=2+
PEPMASS=598.307068
RTINSECONDS[0]=148.605
TITLE=150313 3544E.d, MS/MS of 598.3070679 2+ at 2.47675 mins 
129.102257 1065
185.127319 180.6
289.122914 186.3
414.209144 295.8
506.739387 180.9
607.308241 167.3
732.335480 128
772.368225 105.4
912.454249 109.3
982.448613 25.92
1070.554171 75.32
110.072816 572.7
191.116104 159.1
310.087844 91.25
445.232356 219.2
510.232550 134.5
645.258276 117.2
736.399902 65.38
774.369522 97.23
887.382838 50.12
982.489377 12.38
147.113828 454.2
260.077924 142.4
284.104975 79.28
452.745344 153.1
486.239995 132.1
627.260526 99.31
713.384520 55.89
848.385433 96.1
919.486397 32.52
985.175856 10.01
84.081756 357.9
260.098258 129.1
338.159813 60.11
451.237555 137.6
474.240896 120.4
604.327021 85.6
762.379141 54.17
783.416474 85.84
948.480482 26.23
157.132579 345.5
227.121430 126.5
357.176363 58.38
440.249239 126.2
494.221333 120.2
611.287128 85.3
746.350922 47.89
793.322388 72.07
875.351182 19.29
130.087451 319.4
173.094122 117.3
338.130456 55.57
437.716727 122.2
542.775952 111.1
588.297901 73.58
745.380327 34.32
784.460905 64.79
953.267864 19.14
126.055174 265.3
181.106153 114.1
334.141910 50.72
366.153079 119.2
492.288801 82
656.311138 69.88
670.329245 31
782.432159 64.34
907.926693 18.75
86.096882 181.2
172.053368 113.4
329.124382 50.05
376.107884 95.07
502.762138 73.12
586.170338 66.14
675.086923 30.25
831.420466 40.38
922.494323 12.68
70.065380 158.9
166.058680 98.14
290.156953 46.82
445.187392 86.67
490.202433 60.02
631.306563 60
725.863601 27
793.420127 34.84
863.423627 11.32
85.084728 132.1
223.151834 96.26
294.173073 45.5
377.185219 84.52
545.273040 59.22
566.311843 56.79
753.077396 26.35
784.412330 29.16
63.005914 82
83.942297 24.64
85.830847 17.18
86.478842 26.92
96.079992 45.32
109.750304 38.59
110.110304 20.78
110.130743 10.12
110.246608 13.1
110.950191 26.92
120.079352 63.58
122.365879 25.06
126.093767 18.01
127.084497 34.16
129.158372 46.38
130.150173 13.78
136.176469 40.52
136.687231 30.43
147.166670 11.47
157.167997 27.82
160.247038 10.38
167.081012 40.47
173.127517 95.47
186.075629 44.01
187.140805 87.78
191.177361 11.04
204.082649 32.01
204.132279 19.14
208.104577 50.25
209.070952 22.57
209.099999 53.86
210.103752 90.85
216.124244 58.61
220.095383 80.1
224.174218 67.25
226.152660 14.01
244.167546 89.27
259.072414 50.72
260.398457 41.01
260.434416 10.17
261.143351 74.56
261.616873 62.12
262.144794 28.56
275.203797 11.45
276.762871 16.07
327.033728 41.49
331.171553 14.35
332.137510 30.39
357.031644 30.23
359.171716 44.11
370.222125 37
372.158110 14.16
415.202735 27.04
425.190038 43.07
428.214566 68.88
435.212190 20.53
440.312916 10.06
451.299238 11.02
452.801640 16.32
455.203857 30.01
460.252067 58.01
477.288083 53.32
485.244375 10
496.230684 27.01
496.254986 37.39
505.245751 42.84
506.796694 35.45
517.653292 17.09
519.222837 17.01
547.226079 31.48
563.252715 37.12
565.316193 34.38
567.297018 12.06
569.280847 54.12
583.313530 31.48
589.299980 18.16
600.621999 10.12
604.862474 23.02
607.261699 17.12
612.314298 32.09
618.283022 15.45
621.251957 11.1
622.173083 45.08
624.631175 39.88
647.309503 15.01
666.334352 10.07
677.294521 10.24
693.381720 16.35
711.382988 16.29
718.339998 12.89
732.430901 10.22
736.343051 17.9
753.114285 12.01
807.371517 14.53
824.320525 20
1471.688948 30.89
END IONS

BEGIN IONS
CHARGE=3+
PEPMASS=399.216003
RTINSECONDS[0]=151.088
TITLE=150313 3544E.d, MS/MS of 399.2160034 3+ at 2.51813333333333 mins 
173.129774 713.4
263.161403 120.3
320.528366 192.6
460.229545 136.8
496.282547 129.5
583.284338 83.19
720.348705 125.1
872.444072 11.78
91.053877 192.4
203.180361 90.44
289.123396 132.3
401.337230 69.11
505.296186 96.08
614.275972 80.62
740.430554 85.84
123.081316 121.7
186.093510 88.82
350.208313 102.5
417.218839 68.36
566.315969 93.59
584.275784 17.66
693.370028 27.16
111.118783 103
207.111693 63.09
322.012969 66.6
463.221756 53.65
491.235471 77.24
723.377493 26.35
91.038959 99.92
199.126579 63.01
364.587680 42.01
454.165406 53.08
485.245621 76.92
757.371215 25.6
124.082469 89.64
215.700711 59.7
338.156484 28.21
425.189897 50.55
483.300170 45.37
156.037728 88.82
265.210853 59.17
320.580992 23.08
382.794146 43.25
496.231130 34.07
101.059185 77.69
196.806387 52.98
346.989599 21.23
392.198588 23.14
531.066161 31.16
111.046516 77
262.150420 43.1
276.201661 19.23
397.452211 22.2
523.777905 18.14
166.060280 70.01
263.976305 30.42
309.558431 13.22
397.162478 19.27
491.823800 17.47
74.874521 10
86.098662 68.57
91.084170 13.01
129.102975 64.88
130.083655 17.07
135.080183 62.33
137.083724 35.78
147.111899 11.06
149.132376 63.41
157.134074 44.02
169.085492 29.13
173.203796 12.45
239.234342 27.34
265.154100 24.4
289.173284 12.2
390.166485 15.06
412.539788 14.08
442.265549 14
444.058129 13.22
453.168499 11.22
460.287969 13.67
532.623023 11.03
534.549819 10.22
END IONS

BEGIN IONS
CHARGE=3+
PEPMASS=403.533417
RTINSECONDS[0]=152.566
TITLE=150313 3544E.d, MS/MS of 403.5334167 3+ at 2.54276666666667 mins 
70.065730 1577
257.141040 532
285.136239 687.2
382.202691 938.5
534.233557 360.2
588.313563 127.1
714.356732 236.2
778.352450 182.3
915.407877 32.77
1011.389799 14.1
110.071864 1198
258.157310 496.5
294.181354 451.2
382.876438 301.5
471.233711 323.7
579.306444 104.4
676.356032 207.1
779.362769 64.17
917.409192 22.23
102.054819 832.1
203.103456 364.1
293.144013 415.8
366.677030 298
470.236202 260
578.305014 98.88
696.339060 127.2
854.408775 56
120.080235 539.9
241.130258 257.5
307.642314 252.1
376.529161 289.9
460.196278 192.4
612.290334 82.6
668.364928 104.6
780.337372 31.6
84.081508 401.4
222.126764 230.3
338.183806 240.1
431.239480 287.3
529.255810 138.1
561.288452 64.2
675.369169 72.49
763.394468 24.47
130.085966 327
216.123838 185.1
344.682271 204.7
370.528657 273.1
490.204390 132.8
631.293361 43.03
686.354798 55.34
86.096884 325.7
212.117627 174.9
342.193929 189.4
432.202070 252.1
537.247706 88.33
630.313671 40.68
678.502663 53.78
71.070165 305.9
228.955822 173
259.157075 174.9
373.855855 242.3
535.233804 77.66
658.353458 39.25
752.006684 32.7
121.083652 237.1
251.323050 148.1
284.137923 168.5
435.204205 235.4
502.258574 65.52
642.324837 35
715.701995 18
155.091359 182
214.604753 142
286.132615 168.4
413.202064 204.8
485.249256 60.46
624.276308 25.8
735.850594 14.11
59.049967 165
59.077163 13.21
60.044098 126.3
60.067711 10.08
60.590125 19.08
61.059109 42.32
70.107839 34.09
71.098662 16.01
74.694336 10.08
85.065860 95.4
87.473502 27.68
93.185187 19
95.059149 57.53
96.042674 49.56
100.088824 54.97
101.073306 71.91
101.108108 51.19
102.110789 15.53
110.133005 23.88
110.297719 18.48
111.074040 78.02
116.071330 103.6
119.047298 103.3
120.142901 14.32
120.685363 17
121.131277 14
121.226306 19.6
121.658457 34
127.112164 174.1
127.555487 33.17
127.567272 14.32
129.103905 103.4
129.262699 25.57
129.271857 13.08
132.079181 62.85
133.066527 145.2
138.065892 36.19
139.092319 100.1
139.119462 13.04
140.706728 24.78
142.326753 24.46
145.122304 98.21
145.155774 15.11
146.060063 88.24
147.112835 67.48
148.979441 69.02
161.602138 17.41
162.052456 96.39
162.262384 51
166.057401 121.5
174.090480 125.3
181.093589 57.53
185.109070 22.08
186.106456 83.12
194.094845 11.04
195.119609 25.97
196.687837 58.58
196.707050 16.6
197.099734 94.02
198.822387 28.35
199.116421 128.6
201.891036 20.04
202.107947 73
202.143322 10.28
202.802062 20.23
203.173979 12.02
203.188487 19.27
203.595801 17.72
204.094984 101.4
214.667137 11.24
217.135076 120.4
222.168345 18.92
223.119019 133.4
226.094871 38.05
237.099841 58.37
240.143116 12.01
242.126558 49.04
247.061005 118.2
249.164520 47.6
251.127898 70.05
253.621856 76.01
258.230503 15.05
258.289753 16.53
258.615733 116.3
259.194360 23.44
261.643314 41.34
268.100486 56.24
268.633441 12.62
271.184075 39.72
275.136430 26
276.168679 25.2
278.148557 89.1
288.188663 134.3
290.892149 28.6
292.830703 11.03
293.190050 49.23
293.236392 19.02
295.118214 48.46
295.183642 22.22
302.147462 124.7
302.497789 12
303.140081 49.38
303.950929 30.6
305.169590 142.9
307.742058 13.04
312.029606 57.21
313.196622 27.04
316.149348 117.7
316.199920 11.33
317.160795 85.4
317.205343 16.32
325.164871 135.1
325.736029 75
328.162683 54
329.667317 68.01
332.132145 10.92
338.270030 10.25
338.686847 145.2
338.736821 10.04
341.193858 163
343.178613 43.8
343.205183 39.6
347.168122 106.4
347.228620 10.1
349.187405 99.31
355.069911 82.86
358.163504 41.17
362.815584 27.56
363.170992 74.45
363.206747 17.14
366.756979 19.1
366.966535 29.64
367.854703 136.3
367.912250 15.08
369.474899 15.53
370.198507 148
372.605443 16.15
373.922539 19.5
376.146622 82.06
376.195765 186
376.613416 18.27
376.868330 66.22
381.927224 12.21
382.132364 45.46
382.296039 20.12
382.537723 184.8
383.178470 83.48
383.999083 31.12
384.863887 137.4
384.922395 10.38
387.162790 63.06
387.281560 56.33
389.676678 25.75
390.951323 20.25
391.525871 157.7
392.314942 29.12
393.192707 63.31
396.278988 36.08
397.863477 172.7
398.217467 54.55
398.530892 106.1
398.913944 16.35
399.712350 27.61
400.180378 16.67
405.189758 185.8
405.335214 159.8
405.389278 15.02
407.198184 151.5
407.306266 10.22
413.273529 11.25
414.203686 63.82
419.244923 19.57
422.538182 22
424.193795 54.91
426.206674 45.02
426.713794 137.3
426.770220 11.06
431.441318 21.31
431.922197 23.12
432.257356 49.35
432.678369 26.03
433.186584 15.1
435.295733 11.21
436.208825 114.3
440.666089 19.45
442.229639 32.6
443.189584 59.51
444.215282 49.26
447.508913 22.96
448.191628 33.25
448.250393 25.35
452.224510 110
458.702909 86.89
460.304179 13.04
465.819400 24.27
470.862178 32.08
491.716140 54.67
493.213343 46.44
506.235083 17.36
506.443375 17.41
518.207460 23.27
530.271765 16.02
532.245126 17.12
534.375282 18.07
543.261588 40.11
567.281102 17.52
583.820940 17.31
588.587207 24.78
589.072201 21.42
668.438791 11.02
676.479190 12.01
1580.947184 13.02
END IONS

BEGIN IONS
CHARGE=2+
PEPMASS=604.868103
RTINSECONDS[0]=294.88
TITLE=150313 3544E.d, MS/MS of 604.8681030 2+ at 4.91466666666667 mins 
86.097295 4369
226.118623 576.6
340.160806 406.5
398.228408 501.5
524.321801 153.2
599.349262 960.3
698.413150 156.6
811.508926 94.14
924.591310 11.28
1066.388390 37.25
1100.544515 12.28
72.081421 1066
221.083703 242.1
354.238540 206
374.238856 243.2
502.292666 125.1
600.351322 351.1
699.418479 74.07
812.501602 66.04
70.065261 279.2
199.178326 224.7
354.213135 198.4
425.250307 184.9
512.295825 112.7
581.339661 239.8
709.196143 66.57
805.497373 32.89
129.101844 254.7
180.047851 223.7
341.169707 183.3
375.235292 113.2
471.254031 111.4
613.331914 100
681.412072 34.08
793.483508 19.16
145.101503 205.1
207.030980 207.6
290.080683 168.1
405.209194 109.3
561.325122 105.4
663.373361 89
722.449084 12.07
115.085092 195.9
260.194414 194.2
309.235914 164.3
439.219441 92.71
552.312097 68.38
583.325773 82.84
83.048942 181
198.116075 130
338.177772 160.6
469.247104 85.11
485.266898 60.06
587.274661 71.61
125.069961 168.5
227.175324 107
366.178380 137
436.230007 75.78
485.291747 59.94
582.333271 40.14
149.024311 151.7
201.054424 93.85
323.133937 133.8
392.153228 67.6
542.058175 58.42
601.361657 34.16
164.080652 119.8
201.120172 90.06
288.191578 130.8
440.722757 64.18
475.001771 58.06
603.557996 18.68
70.107413 11.24
72.126121 24.29
72.147666 20.9
82.037733 78.93
83.074981 12.04
86.147038 54.17
86.189113 31.92
86.376608 11.01
86.723320 45.01
87.016633 18.88
110.106248 90.35
111.079581 35.65
113.160266 26.45
119.084836 110.1
120.080875 93.36
123.798283 54.69
124.075935 100.1
131.278871 119.5
139.100904 16.33
140.963916 16.11
147.881322 22.12
154.087517 80.33
155.103152 53.14
174.090637 68.33
180.109038 87.18
180.138519 16.07
185.160771 74.26
188.071251 75.22
189.126986 41.48
195.143906 75.1
196.152970 57.57
197.112572 32
200.137845 88.2
211.190170 55.34
212.090024 81.16
212.132904 45.4
213.124878 39
221.124671 21.01
221.150548 14.01
223.164809 83.45
224.162784 67.02
226.204552 17.48
226.330240 13.04
236.077976 14.1
241.154574 78.13
243.145317 79.14
255.144345 11.92
257.148492 88.72
257.974272 29.27
278.112863 28.15
281.046619 35.42
283.129219 13.16
285.736791 34.12
285.992040 28.17
286.015712 29
287.125026 102.4
289.138177 32.51
293.201014 35.34
301.850283 16
308.158516 40.38
308.228998 48.89
309.015283 21.12
313.142092 44.39
316.213232 92.54
322.179979 34.11
322.271466 55
323.249423 19.78
323.267759 10.33
326.239551 41.56
330.192049 38.01
334.123333 98.74
340.407493 51.92
341.339182 20.78
353.193057 69.74
353.236642 99.24
353.277240 11.68
354.288719 19.08
356.190994 66.03
357.212214 64.15
358.192740 46.52
358.211938 37.01
366.225675 11.12
374.611828 57.22
374.630695 40.53
379.145370 56.56
392.190605 21.27
398.550123 12.5
399.231121 20.32
405.248051 26.64
425.443515 12.5
425.504920 12.01
437.228783 56.12
447.178670 11.88
447.344269 18.01
461.170502 22.56
468.171971 31.37
471.313902 12.67
473.257435 43.48
474.562482 16
483.252606 31.05
483.275153 10.28
489.270094 42.31
496.718865 58.05
508.688658 22.42
510.220973 42.54
513.094313 13.05
515.248774 23
524.387968 10.25
541.192715 23.2
542.110490 11.12
548.277733 13.07
552.392054 11.47
580.361145 13
599.490599 14.2
642.069237 15.08
END IONS

BEGIN IONS
CHARGE=3+
PEPMASS=404.547424
RTINSECONDS[0]=119.656
TITLE=150313 3544E.d, MS/MS of 404.5474243 3+ at 1.99426666666667 mins 
110.072090 225.1
239.151570 139.1
341.219371 87.18
467.264172 109.1
549.774493 88.33
728.374241 36.23
798.420661 51.71
1195.856174 269.1
136.075426 213.6
191.113823 99.92
373.168916 81.9
396.194405 23.6
529.261646 87.62
734.442397 11.56
1196.029207 12.04
144.071139 100.4
266.994394 83.06
329.103190 78.03
432.389030 17.04
540.771560 82.26
147.113467 71.9
249.153292 68.5
379.301102 68.05
430.841879 15.12
550.270968 65.16
113.130777 64.35
247.146335 61.1
307.146442 46.41
431.082882 12.8
550.407987 49.76
110.272469 63.12
268.760791 60.96
305.147978 40.56
436.721617 11.28
517.253268 34.39
89.060488 52.45
249.075405 60.01
356.169108 24.41
588.903233 10
110.295809 40.04
209.103179 59.67
290.500986 23
121.037473 27.08
228.110956 40.61
303.158652 22.84
145.118159 21.18
264.239586 21.03
363.936709 19.05
110.115129 10.01
129.049688 18.01
136.134980 14.16
347.252591 11.33
END IONS

BEGIN IONS
CHARGE=3+
PEPMASS=404.547424
RTINSECONDS[0]=116.498
TITLE=150313 3544E.d, MS/MS of 404.5474243 3+ at 1.94163333333333 mins 
110.071543 223.2
258.660956 163.5
303.167464 313.3
468.743998 169.2
542.259653 98.44
607.286283 37.4
734.408999 83.09
800.409212 79.72
121.084346 195.1
249.165220 116.7
367.523247 205.8
468.239851 154.1
493.273240 31.61
623.302242 37.02
708.375867 81.07
799.409476 71.59
86.097795 149.4
214.085662 95.18
302.664559 183.4
436.244313 76.78
580.296939 30.78
663.374526 30.25
729.392674 78.36
798.422345 46.6
136.075118 135.3
254.949830 74.32
301.127886 157.6
429.279163 64.32
580.328272 28.56
735.420168 43.24
798.635505 29.38
129.101638 133.1
266.100945 72.62
377.149558 120.1
404.164214 40.96
516.308683 25.19
728.365831 31.88
167.033357 71.45
251.087227 68.28
365.185188 96.25
422.245796 33
580.484370 20.88
735.465101 12.01
147.114019 64.71
249.074267 60.85
305.246331 52.19
549.791229 11.05
729.465119 10.01
184.106308 60.34
257.142787 34
367.952315 48.97
542.322142 10.01
168.095129 59.97
284.102465 25.1
338.159154 39.64
181.107295 42.07
249.768562 18.82
306.109883 37.27
86.076047 10.25
86.723283 25.22
95.698317 14
110.279740 14.36
120.337176 17.47
121.130892 15.03
165.015085 19.6
166.093142 30.03
214.203138 16.06
249.224110 10.01
249.245920 14.01
260.215859 10.01
285.504906 13.24
290.958137 18.01
296.074194 29.07
301.166227 10.1
303.235379 10.68
367.604709 15.32
377.208797 10
1300.852612 10
END IONS

BEGIN IONS
CHARGE=3+
PEPMASS=404.547424
RTINSECONDS[0]=117.975
TITLE=150313 3544E.d, MS/MS of 404.5474243 3+ at 1.96625 mins 
136.075026 507.3
238.135653 228.6
312.494401 287.6
414.208501 124
460.218835 174.4
580.308961 92.8
662.271629 41.43
798.413020 48.35
907.442236 64.34
1095.265350 11.01
110.070081 402.2
249.071586 138.1
297.076259 138.2
436.736315 113.4
551.272068 82.45
564.641198 33.23
702.394640 31.29
814.677259 32.11
59.049820 283
242.111777 134.6
303.131491 126.1
436.236612 90.38
549.766557 70
727.363262 24.92
86.098520 257.2
209.101282 127.8
288.066127 121.2
370.216348 39.57
463.282738 62.11
735.052165 16.04
107.048352 137.4
185.189187 123
277.088804 118.1
372.171908 38.04
468.743607 47.04
728.637839 14.02
123.116492 118.6
249.157497 109.8
358.252538 89.86
427.194618 27.24
532.253649 35.33
702.421294 11.56
147.113819 110.2
161.097857 85.44
301.123685 88.69
486.449442 31.8
736.437246 10.12
129.101936 108.2
221.021833 57.9
288.140874 86.44
493.277440 22.78
84.079787 85.09
257.200469 56.14
329.131418 84.02
481.266497 21.27
105.069469 81.88
213.054158 47.04
273.137299 82.76
459.740638 12.04
61.038345 74.98
84.088256 46.37
86.131409 13.02
86.339222 32.94
87.310285 43.23
93.044287 24.01
107.075750 18.44
111.114528 23.45
113.578661 11
120.080872 73.35
136.142317 18.75
144.801906 11.25
177.005451 13.78
181.107135 46.1
210.103414 21.12
211.623997 37
238.210426 10
254.110243 42.56
266.103923 33.05
276.132770 37.6
284.098084 56.52
297.122070 13.2
301.331324 12.41
302.129257 36.75
302.661748 52
312.568446 19.25
329.168123 22.44
358.606694 47.82
469.218007 10.38
469.406998 11.32
1222.388672 10.01
END IONS

BEGIN IONS
CHARGE=2+
PEPMASS=607.229462
RTINSECONDS[0]=350.679
TITLE=150313 3544E.d, MS/MS of 607.2294617 2+ at 5.84465 mins 
105.070538 3224
192.994378 430.4
321.042007 272.4
441.097593 433.4
471.096174 91.32
608.433156 48.51
121.065567 1413
218.995269 340
339.049988 208.1
404.170928 245.4
483.094003 66.3
594.933099 12.68
69.034623 297.9
200.985366 328.5
322.045369 198.4
377.259693 169.1
542.129226 23.69
119.049944 271.4
172.973627 292.5
349.040054 178.8
376.260845 131.7
545.918037 10.01
106.072735 238.7
247.006546 264.6
265.011254 130.2
419.720743 105.9
471.157758 10
153.013754 215.8
234.057045 240
279.988067 120.8
398.236557 61.96
111.046167 213.8
199.096606 187.1
340.062049 115
378.989957 21.45
129.054294 197
185.096600 175
317.029571 112.4
428.151759 19.02
154.976771 172.5
222.111392 172.6
347.042489 111.2
441.161271 17.01
93.069236 163.5
235.022568 172.4
267.117331 107.6
440.560566 15.01
62.032935 106.9
69.070705 132.6
78.040592 91.61
80.056503 51.34
85.027199 63.29
98.984962 110.8
99.043310 72.32
102.944688 70.57
103.055512 42.14
103.873342 17.01
105.112337 58.46
105.136519 15.36
105.515885 12.8
111.092457 14.01
112.046613 103.6
113.869298 62.91
114.415035 54.61
121.115763 34.09
121.305855 25.82
122.068859 96.32
122.433028 57.08
123.068396 19.05
126.947149 32.54
130.059886 156.3
140.961172 49.79
142.335588 39.94
144.085637 43.78
144.959357 67.11
146.959891 42.19
147.011771 155
149.992592 44.04
153.072872 10.17
153.965582 44.23
167.086768 66.38
169.637511 36.08
170.974847 51.32
174.026478 149.1
174.595773 20
175.166425 16.72
178.125317 62
182.976352 74.01
184.532946 13.05
184.979227 74.47
185.167689 10.08
187.225542 12.45
188.983243 108.6
193.102209 28.01
199.170561 11.07
199.989981 160.1
201.026990 16.05
202.985424 42.21
206.998705 53.08
207.033363 110.1
213.111648 52.45
216.994702 58.01
219.075680 11.06
220.989919 64.29
221.087799 28.44
222.180434 10.68
226.198152 90.93
227.130399 22.44
229.084721 32.09
233.022163 49.35
240.084121 12.01
240.996348 29.76
245.023694 29.23
246.949208 119.1
249.021142 39.61
249.106768 100.1
250.117145 95.42
250.996425 68.53
255.015975 46.14
259.005015 46.24
261.019785 81.17
263.199335 52.08
265.180517 23.53
266.020921 69.36
267.335099 33.29
273.018434 45.53
275.000425 80.31
277.014731 30.77
278.015536 66.24
279.026007 60.14
289.036479 67.01
291.035269 92.28
293.184214 63.97
299.566071 20.34
310.020960 25.45
319.023768 57.72
320.025043 81.13
320.050848 87.64
320.252064 32.46
321.217092 19.14
348.532342 13.78
350.048111 53.8
351.040712 67.58
357.187121 106.1
357.222913 21.07
404.240837 13
422.445761 11.01
443.103097 11.45
443.657508 13.01
445.668385 13.02
1232.313241 12.01
END IONS

BEGIN IONS
CHARGE=2+
PEPMASS=607.229462
RTINSECONDS[0]=348.197
TITLE=150313 3544E.d, MS/MS of 607.2294617 2+ at 5.80328333333333 mins 
105.070410 2850
235.002973 398.9
321.040492 290.4
377.265968 505.9
509.970374 26.22
610.486394 46.61
905.580470 15.02
1038.546031 60.03
1110.545790 10.01
1209.016978 10
121.065057 1001
192.996141 326.7
339.053964 168.5
376.258234 403.9
547.163408 21.6
590.399931 21.03
129.055033 330.9
200.984633 275
277.014746 117.7
441.102521 342.9
536.971837 21.57
138.984740 227.5
243.207113 199
347.038430 110.2
390.939764 99.01
544.140596 17.14
123.080686 223.1
174.024538 183.8
288.086482 103
421.339275 96.31
490.230884 11.33
119.049210 220.5
263.020147 165
364.284094 96.58
406.146015 78.46
491.740108 10
113.059951 218.8
261.005948 153.1
319.029452 91.27
439.110439 67.1
83.047787 195.1
199.019003 141.3
312.067897 88.66
444.099352 66.41
106.074025 131
193.079769 121.1
303.032579 75.92
376.566270 46.15
147.068461 125.9
174.091219 118.7
354.299534 70.81
448.186195 29.04
70.038208 75.95
81.026491 76.19
84.044916 80
86.096599 33.56
93.068052 64.7
96.049971 23.56
97.065520 89.29
99.081605 42.37
102.611344 14.69
102.948485 114.7
105.113104 68.72
105.128458 36.72
105.147320 26.09
105.219311 21.11
105.323590 17.12
105.376489 16.89
105.694115 30.12
106.576102 60
110.104956 119
111.219330 34.53
119.206719 23.04
120.967140 40.48
121.113846 29.05
121.171697 33.55
121.601158 18.01
137.095203 70.93
139.074043 25.12
140.964329 37.16
149.097169 74.93
150.585746 13.01
155.086053 48.73
163.136308 40.77
172.974535 113.6
174.522848 83.12
174.966563 111.3
175.005220 10
176.315222 14.07
191.282617 22.41
191.307563 11.24
193.054209 12.03
203.012854 47.1
207.377579 13.03
207.818861 11.07
218.999542 28.5
221.078810 111
222.115375 28.07
223.181985 117.6
224.114283 74.38
225.441707 10.07
229.084392 94.81
229.162606 108.1
229.204052 19
233.031039 89.61
234.067751 18.38
234.221599 42.15
235.064398 24.41
236.961371 18.23
238.458515 24.05
243.249411 21.2
247.000715 53.41
247.096574 64.05
248.007976 43.61
249.019072 77.04
256.150384 10.03
263.091295 11.33
265.012305 56.33
267.126211 45.45
278.218985 33.09
279.177022 18.02
289.018406 59.25
291.030141 16.9
293.204315 18.29
299.070127 31.1
301.150126 16.08
303.152572 42.04
310.087090 55.39
312.125540 11.03
314.221711 54.23
321.120059 16.07
321.420126 57.15
323.035443 65.88
330.180611 14.1
341.164870 16.25
341.285235 39.8
345.047107 12.01
349.041187 65
354.337621 14.88
355.902460 16.17
363.259341 69.26
364.143556 52.53
376.326288 12.03
376.350907 10.01
379.657558 14.22
383.155723 14.33
390.990974 11.8
421.384074 15
441.418410 27.56
441.622322 16.12
441.700045 28.72
1368.270689 15.04
1399.677269 22
1583.497400 58.03
END IONS

BEGIN IONS
CHARGE=2+
PEPMASS=610.806763
RTINSECONDS[0]=229.516
TITLE=150313 3544E.d, MS/MS of 610.8067627 2+ at 3.82526666666667 mins 
70.065745 614.1
234.124874 527.2
355.070520 321.5
464.261497 764.7
534.230029 178.4
579.289874 303.1
706.373668 107.1
775.409723 517.3
959.497589 533.5
1111.347283 32.15
120.081090 597.8
197.126954 367.4
358.067907 224.4
388.714731 449.4
566.205393 134.6
580.286995 77.33
759.378279 88.94
776.405617 239.8
960.494304 401.1
157.097633 574.2
175.117569 291.7
297.124303 197
394.227145 230.1
567.307997 127.1
643.308441 53.8
753.832332 83.01
811.790352 61.9
872.422664 179.9
121.082993 354.4
175.086270 257.5
357.074584 157.2
454.231457 153
480.206289 79.08
581.295659 52.67
678.365226 69.6
862.459186 52.41
962.503739 128.5
130.065036 308.9
185.096015 243.1
343.021000 145.1
388.205659 139.8
513.264904 70.2
620.152350 30.35
734.380149 65.01
777.406617 47.26
899.459430 93.17
169.131781 252.7
258.127730 223.5
281.050409 143
393.223865 131.3
514.218656 47.93
620.313654 19.56
679.326732 63
776.474221 40.19
910.565503 81.48
136.075444 203.4
217.095111 209.8
287.048820 125.6
465.271426 130.4
512.314415 35.05
579.641723 14.32
760.382900 55.38
777.268147 25.72
961.498765 76.31
74.050415 148.1
191.117554 183.7
289.086910 125.3
442.221877 125
496.236380 34.67
667.072156 12.05
680.354721 52.65
771.394017 25.47
930.741386 26.14
95.084761 141.3
235.128398 154.9
322.186120 108.1
395.226494 108.6
514.245602 18.06
679.352439 52.04
785.383012 25.03
942.469846 21.05
86.096947 115.3
193.158398 149.8
305.163063 107.3
379.200487 105.6
568.273520 16.41
701.382768 50.7
864.437706 24.11
961.129510 16.04
70.115389 18.25
71.068396 80.69
86.364975 12.04
88.045024 24.8
97.100497 112.8
99.220221 42.16
104.136304 21.44
112.088227 52.37
115.048734 99.28
120.200581 32.01
120.224695 16.04
120.742950 30
123.079511 64.08
123.116681 20.78
132.098149 17.75
132.132978 26.79
147.062780 92.22
147.412335 85.01
152.135771 23.64
153.145226 97.18
157.147542 13.47
159.230727 35.33
170.138605 129.4
170.176969 15.1
175.147198 142.1
175.415360 13.6
175.784127 14.25
176.103317 146
176.118003 139.5
176.446188 20.72
183.148737 90.91
185.177114 66.63
186.084129 85
187.053124 97.12
187.096479 128.8
190.103103 14.01
192.817393 28.12
192.836341 13.1
193.101717 76.12
204.329903 35.56
210.184643 137
212.210908 101.9
218.099622 48.2
219.307135 25.25
220.117186 40.45
221.084311 65.52
227.117851 56.88
228.194127 121
228.393460 22.03
234.200527 20.41
235.851820 21.89
237.052420 14.29
245.124914 104.8
258.188226 11.16
260.119165 108.8
261.088568 20.12
261.953492 47
262.121474 120.3
264.139991 44.46
266.147808 54.68
266.206572 37.03
266.403203 25.12
267.612259 14.24
269.128610 41.04
278.167089 56.76
282.142033 73.53
283.060662 20.78
290.145985 80.12
298.064302 30.53
306.163945 14.45
312.153771 89.5
315.096328 81.02
315.201138 23.97
315.255552 13.45
324.133526 58.91
326.956002 53.1
327.167339 42.01
335.113172 67.4
355.184975 76.37
359.172521 36.06
376.193915 12.04
377.179541 56.27
381.214125 14.18
383.188530 69.56
386.204483 41.01
388.526578 21.12
388.800063 15.16
389.151098 12
400.981872 97.56
404.222441 11.92
408.181984 51.6
426.226930 87.68
432.073702 55.22
433.212678 20.89
439.978070 47.33
442.308461 11.16
451.021003 88.77
451.225952 60.15
452.199195 18.5
456.750215 24.08
466.285466 22.6
478.233154 14.5
494.264099 16.01
496.805247 13.05
534.297112 12.88
537.319530 14.16
680.106132 14.16
680.387480 17.11
680.478309 25.11
715.368209 18.21
758.372197 20.04
771.421032 14.01
776.904809 17.53
777.105706 13.25
863.418862 19.9
893.503137 15.36
899.536720 14.06
945.644461 10
1232.584661 22.02
1345.685071 37.12
END IONS

BEGIN IONS
CHARGE=2+
PEPMASS=616.809753
RTINSECONDS[0]=162.495
TITLE=150313 3544E.d, MS/MS of 616.8097534 2+ at 2.70825 mins 
120.081359 5395
235.108907 1.497e+04
331.234766 2061
459.293982 1892
485.761704 769.5
596.352389 2201
695.418932 889.7
869.467263 1554
970.513320 1105
972.519180 295.4
1086.502194 73.79
147.113220 4714
263.103284 3176
337.165096 1687
415.163796 1263
512.229001 698.2
610.276543 891.3
711.327947 588.3
870.467774 543.7
971.514833 537.7
973.519800 266.1
129.103207 4325
236.111609 3007
276.103732 1087
442.270445 1196
529.254397 619
640.286097 684.8
723.366436 396.4
824.407440 316.3
902.382824 322.2
973.418237 208.2
130.087121 3050
266.125233 2652
365.193230 709.5
441.281960 978.9
539.240548 609.2
597.356614 464
712.325903 368.3
871.463279 216.2
903.392699 264.2
981.491298 144.8
110.072359 2702
190.085864 1527
319.150129 643.1
433.170307 589.6
513.233011 411.2
612.292044 259.4
696.420182 367.1
791.348216 198.3
904.378148 251.2
974.413291 105.6
147.058995 2515
175.087342 1267
302.125191 554.1
436.234835 579.3
550.320609 378
578.337277 234
677.409536 215.8
807.398011 155
953.497470 233.6
1060.509063 88.28
74.061452 1687
260.197995 1172
364.151271 481.1
411.181370 575.1
540.242181 297
641.291744 226.4
724.359006 210
825.446403 125.5
884.362113 160.3
975.415320 73.06
86.097245 1513
248.107612 1084
338.166173 461.2
450.243210 545.6
485.236867 276.4
611.276818 162.3
747.331799 209.7
796.418950 114.5
885.368922 128.3
84.081254 1435
217.097791 916
313.185234 443
416.163611 426.1
539.199823 273.9
594.248484 150.2
695.365696 201
841.437231 100.4
956.446069 105.3
155.092842 974.7
172.107615 805.7
318.145810 393.4
393.167029 324.7
484.234529 253
669.291759 147.2
733.091107 175.8
787.369605 97.12
927.493943 93
72.081612 730.3
74.095119 55.2
82.063556 119.6
84.045300 404.9
87.100301 144.3
88.040354 912.3
93.046542 262.5
98.022279 67.57
98.058604 81.05
101.071486 793.2
101.108017 145.2
102.074048 110.8
104.016707 193.9
106.012196 105.8
110.118500 61.69
110.428312 56.46
111.074213 115.2
114.017607 77.14
117.074551 172.3
117.101570 102.9
119.084144 284.6
120.141152 70.45
121.083518 321.4
122.090481 96.15
123.054932 97.47
125.068007 112.1
128.052978 69.7
128.080095 154.4
129.049585 136.1
129.066935 297.2
129.150374 89.8
130.032602 335
130.067128 537.1
130.148782 70.45
131.042795 141.2
131.067624 186.5
131.088801 146.1
132.026137 208.1
132.092266 79.01
138.068767 239
142.082955 84.46
143.079989 97.3
146.059993 70
146.083820 137.6
147.024889 73.46
147.089722 395
147.163846 120.3
148.075329 147.7
148.116155 213.2
152.072675 75.21
153.062618 68.13
154.099954 122
155.126336 77.76
156.078676 299.4
157.133340 282.2
158.061085 155.2
159.091384 89.1
161.802112 93.77
163.068352 79.13
163.122553 93.26
166.058567 125.8
166.095324 140.7
167.094007 180.4
171.075564 162.8
171.101393 60.92
172.074055 469.3
173.079258 91.24
173.106222 128.3
175.051732 114
176.100602 607.4
177.110221 89.56
182.092661 295.2
182.126118 68.79
183.099213 87.26
185.131276 270.2
186.058220 107.3
186.093512 273.6
191.089469 154.9
196.050325 113.8
197.169599 68.32
200.073336 210.4
200.102536 520.8
201.084217 95.07
201.108143 173
202.104552 72.34
203.115293 255
204.078222 81.05
204.121214 120.7
204.139493 116.1
210.137270 88.84
217.447011 64.23
217.815474 61.81
218.091108 302.2
220.108677 345.8
221.100597 73.6
221.130855 494.7
225.144777 91.72
230.095289 135.2
231.079434 381.3
231.112658 280
232.117525 86.23
235.171638 236.6
235.195405 138.3
235.344357 70.78
235.439175 56.4
237.134033 773.8
237.634081 60.76
238.130307 278.2
242.099368 102.5
242.188130 194.8
243.187591 173.7
245.093073 150.4
246.078848 135.3
246.126080 327.7
247.069638 64.78
247.127330 64.27
248.612514 101.8
249.099902 745.5
249.680705 70.7
250.157620 315.9
251.621902 117.1
252.165063 130.7
255.165553 59.21
257.127266 134.4
259.088410 62.04
259.106444 206
259.143448 62.62
260.077930 137.1
260.158203 98.32
261.125785 131.9
261.202164 163
262.197203 84.64
264.106483 655.5
264.500554 58.06
265.125793 212.6
266.275447 66.08
267.130061 268.4
270.146256 464.1
272.170189 115
274.121021 138.7
277.104487 77.23
278.098280 174.6
283.164932 121.1
285.188260 58.96
286.118369 81.16
288.140120 79.32
289.125987 93.48
289.149948 72.38
294.122993 92.3
295.174972 60.23
297.158902 92.14
298.683962 109
300.135199 202.8
301.135014 267.1
303.121380 110.6
303.171780 183.4
306.154765 135.5
310.118722 75.01
311.101445 224.5
316.618612 63.19
319.822377 64.76
320.135934 189.3
320.164661 185.1
320.652541 56.21
321.145685 153.3
325.094664 93.64
328.128738 255.5
329.113186 191.1
330.152874 61.88
330.182061 70.71
331.200400 66.34
332.109103 115.6
332.238135 56.29
336.183742 55.19
338.204268 106.1
341.213939 156.7
346.142009 252.1
347.144778 167.2
347.169654 126.2
347.655713 92.84
348.148397 127.1
350.143486 161
351.174949 65.85
353.660053 94.12
354.186137 67.22
355.167913 64.06
357.152963 93.24
357.172496 67.94
359.156301 70.91
362.133570 62.01
363.177766 100.8
365.151871 363.7
365.699137 86.04
366.160123 163.8
366.194814 238.1
367.192262 178.1
368.179133 135.2
368.674307 122.7
375.171735 79.22
376.185912 121.1
385.249761 55.82
387.164739 174.8
387.217321 117.8
388.219120 159
390.150772 133.5
391.127049 187.2
391.171454 102.8
393.185211 244.7
394.178613 247.9
395.198301 158.4
398.154802 65.36
399.165185 77.73
405.158190 96.37
405.222419 85.84
407.207934 114.7
412.186801 101.4
413.186283 184
413.210393 141.2
413.668158 122.2
415.702088 151.3
416.733557 166.7
417.216992 175.2
418.216093 220
419.217470 94.89
419.689763 71.84
420.208498 280.4
422.252228 126.7
423.164389 78.09
423.253758 115.1
424.204285 90.3
424.242258 107.6
424.268415 58.44
426.721396 89.2
428.207298 296.5
428.685871 73.02
429.209768 209.5
429.534302 57.57
429.770220 140.6
433.216078 238
433.681324 88.57
434.173193 83.36
434.680378 135
435.243971 283.5
435.740528 105
437.219410 80.84
438.196712 75.72
439.176165 104.1
439.698971 173.1
442.687578 276.3
443.188441 209.4
443.272552 257.3
451.246879 174
451.693181 159
452.217390 60.01
455.238576 134
455.266414 79.24
455.730892 111.9
456.182276 100.3
456.226762 86.73
457.152412 71.06
458.132596 90.02
459.183523 150.1
459.728939 226.6
460.297972 150.1
462.571403 71.14
463.301204 99.93
464.222583 160.9
465.205749 209.4
465.227043 157.2
467.217556 64.27
468.257697 90.6
470.209882 146.3
477.157325 86.94
478.204259 126.3
478.238871 91.65
478.712880 168.6
479.244175 112.1
484.031389 83.4
486.258570 208.5
486.772215 119
490.751378 68.29
492.184886 71.22
493.176885 119.7
494.196657 106.4
494.246415 64.45
500.234679 81.12
504.242496 62
505.204481 99.3
508.195048 63.09
510.204152 224
511.236026 170.6
514.223349 74
515.231550 129.7
515.417257 71.26
519.266953 164.4
520.178318 71.39
521.197903 149.1
522.183917 102.5
522.213468 201
522.321793 147.2
530.251603 67.36
532.201525 98.81
532.240183 215.6
533.286442 117.1
536.270978 68.7
538.245390 64.26
545.229630 115.3
548.218752 64.37
549.318713 189.5
550.777969 65.2
551.327846 63.78
552.269369 101.1
559.792750 151.2
561.316954 96.71
564.793726 173.4
565.286148 70.04
567.227169 126.4
574.403965 98.45
577.221569 57.27
577.313290 81.59
578.291031 142
580.237006 72.08
582.274270 71.98
583.284580 64
591.340574 72.31
592.615511 60.57
594.276554 140.3
595.263028 74.56
596.266259 87.12
599.664562 107.7
599.801937 78.01
600.286424 91.76
608.309135 87.78
608.336170 97.28
619.261267 62.23
624.274345 87.47
631.287254 85.01
633.213267 65.88
638.266542 59.54
642.290436 62.03
643.289301 68.16
650.266088 99.89
652.287994 67.08
652.318262 57.82
653.391825 76.88
659.318145 55.53
660.287617 84.94
667.171675 58.37
670.291655 66.13
677.356082 127.9
679.267893 62.39
679.388178 84.94
683.325419 106.8
693.318825 88.67
694.313522 144.4
696.290354 85.98
697.424040 169.6
698.358447 66
701.345453 151.5
705.266314 73.17
706.383719 62.8
713.324401 157
725.353607 90.64
726.369638 117.1
728.314754 104.1
739.305304 92.53
746.332600 140
749.431880 79.74
750.426105 91.12
751.434850 68.27
756.311973 151.2
757.303266 94.76
758.290228 91.01
763.358068 144.6
774.320655 84.88
774.343365 59.35
775.310921 57.1
788.333326 56.84
792.359150 80.64
797.409251 67.81
805.395232 85.48
806.378464 72.56
809.382150 69.05
810.376751 86.5
826.333769 68.33
834.425461 75
850.416868 86.1
851.441326 63.11
852.443501 66.11
863.388614 67.41
868.325702 75.92
870.384441 72.88
874.387177 82.67
877.291214 57.15
886.386190 59.9
889.111538 88.37
911.404939 60.02
945.424128 81.78
954.529431 63.26
970.378296 55.67
END IONS

BEGIN IONS
CHARGE=3+
PEPMASS=411.544525
RTINSECONDS[0]=163.499
TITLE=150313 3544E.d, MS/MS of 411.5445251 3+ at 2.72498333333333 mins 
120.081677 2915
235.108415 6038
276.100852 839.4
435.236318 704.1
485.762188 1766
596.353581 736.3
695.419537 640.5
852.399845 116.8
870.461798 172
962.479243 65.22
84.081711 2060
175.087195 1799
266.124094 550.7
436.231891 633.2
486.259392 884
597.357355 294.6
711.321848 322.5
838.422752 82.18
869.467447 120.3
971.483717 38.52
88.040088 1743
248.107752 1286
337.163537 421.4
365.195386 443.7
549.314565 248.6
564.286324 243
712.324923 174.8
791.365161 76.98
862.378958 76.45
970.507209 27.01
130.086455 1626
236.112142 934.8
270.145611 310
459.295570 354.3
539.239219 242.2
640.281542 213.4
714.327566 140
779.378398 71.21
868.358078 46.56
981.479768 25.79
147.113177 1475
246.130077 459.8
331.234904 306.6
435.738112 274
486.763193 223.2
632.314384 145.1
696.425141 134.2
764.440305 62.85
911.013125 37.19
970.734612 22.49
129.103056 1410
172.076222 363.7
263.104900 265.1
370.145132 232.2
476.750960 210.1
653.271245 142.1
706.399536 115.3
828.414216 59.67
956.399603 32.01
86.097035 1279
200.103788 340.2
360.243598 259.3
375.174319 228.9
491.256133 199.6
641.284154 118.1
711.425115 87.03
823.367854 59.24
903.319587 29.02
110.071692 1224
190.085692 323.8
320.648719 254.8
367.194313 199.4
490.752735 182
593.247221 117.4
741.377881 72.03
825.401194 58.01
130.102412 915.5
237.133535 306.1
303.820051 241.1
427.218277 198
478.732802 168.1
602.216875 115.1
686.309678 71.89
811.429661 50.91
147.059479 728.6
218.093945 295
293.650816 239.2
399.863172 183.6
522.214328 151.9
610.275831 115
723.345964 70.27
842.428223 49.05
61.039717 184.7
70.029741 276.1
72.081316 448.2
73.046934 67.35
73.085240 461.2
73.863282 80.15
74.060345 593.3
74.113934 49.82
74.274344 31.02
74.395582 43.67
84.043836 142.4
84.133680 34.02
85.065077 99.38
87.043767 103.4
87.639748 62
88.078148 39.88
88.092716 27.29
89.045024 110.4
89.430936 20.64
91.054938 211
98.469358 42.57
99.082284 84.39
101.069856 169.5
101.106034 59.65
102.055592 149.6
102.073992 118.9
104.017108 383
104.043890 34.01
107.060843 38.28
110.127131 20.04
110.393508 57.21
111.116191 193.9
114.091745 109
119.049115 238.2
119.078743 364.9
119.366372 28.33
119.575568 39.2
119.583415 27.02
120.127775 65.3
120.238779 32.12
120.360821 35.08
120.574783 37.02
121.082784 131.2
121.612625 47
124.834358 28.56
125.073090 93.22
125.094341 26.5
129.046169 53.79
129.066636 441.4
129.160827 38
129.223838 34.6
130.065921 322.8
131.092294 123.8
131.114882 137.7
132.089257 52.01
141.004276 62.92
147.163118 34.01
147.183205 25.45
147.810345 34.89
148.115238 326
149.772412 80.75
154.096910 72.71
154.654860 72.12
155.093517 451.3
157.132871 56.25
158.030006 90.8
158.062303 199
159.090557 27.77
159.103595 24.15
160.072944 36.78
161.071623 25.16
166.086751 130.3
171.109151 53.17
173.077072 74.02
175.413134 22.53
175.458521 86.69
175.573393 21.33
176.056335 253.3
176.088084 196.4
176.130362 25.08
176.417541 74.01
177.047369 106
177.068389 239.6
180.089096 67.72
182.095255 174.7
183.111342 64.36
185.091958 51.16
185.126353 152.7
186.087764 42.32
191.091033 261
193.112876 20.11
195.109906 32.03
198.184464 178.5
199.132843 93.04
199.282406 35.12
200.069895 248.7
201.012252 25.29
201.100713 22.39
203.086930 208.6
203.116453 137.1
204.586366 23.41
205.079944 19.48
206.646407 23
209.094313 25.25
209.137531 144.4
212.074427 82.56
213.070743 209.5
215.060749 39.47
216.092785 28.12
217.096285 222.1
217.178650 25.19
217.738210 53.46
219.083769 160.1
219.119337 112.1
219.145146 34.78
220.111131 36.07
221.130054 133.1
223.134205 126.5
227.066669 134.5
228.165739 127.8
230.094031 133.9
231.082635 290
231.110415 131
232.020972 23.19
232.744723 23.27
233.225025 31.14
235.209110 23.72
235.489692 31.06
235.666708 27.03
236.084936 70.94
236.174849 53.28
236.655985 21.1
236.915436 33.88
237.111574 84.19
238.133400 128.7
241.058495 99.3
242.148931 106
243.062331 71.63
243.165092 93.92
245.086969 156.2
246.094790 66.01
246.419683 78.24
248.994926 31.4
249.124280 127.8
250.120766 28.07
250.156213 93.93
251.890113 26.45
258.086921 23.33
258.133080 24.66
258.319588 65.16
259.466823 19.68
260.198287 258.5
261.197801 117.5
263.203159 40.2
264.108844 239.2
265.125772 163.5
266.070557 22.78
267.104520 23.06
268.157842 25.57
269.092398 157.1
272.145345 62.2
274.124056 63.04
275.127524 48.04
278.108149 33.08
278.637932 49
284.166667 76.48
284.640753 20.02
285.150788 114.9
285.359077 23.8
286.876407 41.53
290.157377 39.25
292.147282 60.52
294.626467 36.04
295.174551 141.2
296.479617 159.1
297.158306 31.07
297.610138 70.42
298.677593 178.3
300.137513 132
301.145147 62.44
302.123789 175.3
304.125466 188.1
304.269813 20.45
309.149117 171.6
311.105127 55.16
311.167941 77.27
316.154936 52.02
318.073256 137.9
318.146633 114.7
319.131048 68
319.151015 142.8
319.473094 26.03
320.232470 22.42
326.642178 121.3
328.872252 38
329.169391 30.49
331.929024 36.45
332.232464 46.78
332.658742 42.22
333.651064 197.9
334.148196 90.03
335.054777 20.02
338.181126 55.17
341.653797 27.28
342.172395 86.9
342.210907 79.54
347.138671 32.21
347.224623 95.48
348.167220 49.17
348.651262 122.4
348.709035 146.7
349.214458 98.01
351.206070 150.9
351.244619 22.25
355.243157 118.3
359.252167 229
361.127178 30.05
362.136744 22
362.459942 100.3
364.150330 37.93
365.971909 58.26
366.709770 45.38
375.615180 24.06
376.178740 61.92
376.661132 155.9
376.936451 33.62
377.005967 26
377.158947 180.7
378.174953 38
378.265098 68.65
379.525204 57.16
381.860635 52.64
385.175408 165
385.530016 149.2
385.603313 32.94
386.169609 64.56
387.174003 144.4
388.218084 31.05
390.196379 101
393.182211 161.4
394.191324 92.62
394.268960 26
395.343355 25.67
396.201800 75.59
398.686782 23
398.709219 85.76
400.196293 152.8
400.220249 107.7
400.534838 71.14
400.722020 20.35
403.814394 22.1
405.162450 48.57
405.531438 120.5
406.540985 162.4
411.178176 38.05
411.241340 76.26
413.222425 110.7
413.420506 23
414.204222 72.72
420.694784 59.08
421.203218 29.67
422.255733 67.13
422.774946 39.22
423.270992 40.05
425.257885 96.76
426.722350 56.52
427.518491 25
428.209414 76.39
434.678702 23.25
436.742322 20.12
437.237659 106
438.284479 94.76
439.178480 124.8
440.187551 122.8
441.279713 75.14
441.472133 68.09
442.273143 169.3
442.683540 63.3
443.264214 79.5
443.691110 108.9
448.229011 111.1
449.128358 53.06
449.698432 81.02
450.238757 125.6
451.169633 20.45
452.255900 63.51
454.240709 111.1
458.308785 125.4
459.475808 24.12
459.738692 158.6
459.790846 33.41
459.856708 63.22
460.284823 140.9
461.202592 42.49
464.231602 88
466.035813 36.01
466.290255 109.4
467.204940 107.3
468.256271 70.92
468.740689 137.9
469.254752 87.17
470.259455 49.01
474.151840 77.12
475.170755 55.11
476.228233 144.5
476.271944 20.04
477.250619 97.28
477.350201 30.03
477.723593 79.33
478.240275 38.82
484.011564 35.27
484.794347 70.72
485.137986 62.78
485.874473 23.04
486.057654 26.07
486.136425 28.25
487.266590 127.6
487.738456 21.6
490.565517 21.12
497.480356 29
504.295136 67.11
508.195397 57.14
510.238372 57.12
512.223314 32.68
512.252837 42.76
513.228260 37.38
513.260813 27.02
518.242501 60.13
519.192336 72.71
524.318505 103.2
529.256466 57.12
534.280476 80.35
541.272600 66.78
542.278454 126.7
542.763791 87.78
544.275900 107.4
547.307455 42.72
548.267524 47.6
549.245033 124
550.282135 109.2
550.311519 94.46
551.241718 57.6
555.775648 43.91
556.285688 82.48
558.333540 42.85
561.301221 72.67
562.206348 69.22
562.317517 42.07
565.254011 72.34
565.282979 41.82
571.263779 27.88
577.241409 72
577.309082 57.34
578.337276 46.07
578.789201 88.01
579.232646 80.88
579.351369 54
580.331444 87.25
582.279888 105.9
582.880769 25.12
583.334066 31.01
584.007060 26
585.203678 82.22
596.440341 26.02
597.944211 60.15
598.353817 84.23
606.304312 88.24
610.938756 20.78
611.271088 62.12
612.169343 36
612.292235 53.92
613.285175 93.11
616.275106 41.15
624.310244 34.17
634.289769 37.02
640.774431 27.21
642.274661 47.81
644.298258 69.72
648.294631 41.17
652.278796 43.02
654.390769 49.69
677.649854 34.07
684.324312 37
693.313019 62.08
694.316555 51.17
696.368548 19.69
698.443645 20
705.416689 50.33
712.635897 29.82
713.333124 23.16
721.300720 37.08
726.346578 20.28
732.401391 65.47
746.413115 40.23
749.432630 37.49
753.900164 23.23
765.309374 42.84
767.142936 20.82
774.317286 28.89
780.397629 32.35
796.407870 37.56
799.736821 23.05
809.383823 43.7
825.428641 26.28
841.366862 22.97
END IONS

BEGIN IONS
CHARGE=2+
PEPMASS=621.268585
RTINSECONDS[0]=183.356
TITLE=150313 3544E.d, MS/MS of 621.2685852 2+ at 3.05593333333333 mins 
84.080324 186.4
263.100383 298.1
277.145793 157.3
456.204025 123.1
530.779416 112.1
581.290894 123.9
766.325569 67.8
866.405003 59.18
899.473052 93.38
979.362730 54.11
1109.452451 102.8
126.055381 158
175.086273 187.4
321.132606 127.3
407.247859 122.9
564.344283 103
613.308625 98.53
729.328555 49.89
772.394104 16.56
900.475069 40.77
980.469937 33.38
1110.491382 73.55
101.070160 141.3
235.103326 170.6
331.234410 109.6
432.224788 97.42
561.302416 95.88
637.274056 73.03
761.409965 41.17
842.355662 13.44
902.743408 34.1
1032.499550 29.28
1088.630210 30.93
129.102050 134
229.133192 127.3
283.142325 81.16
408.503349 67.13
511.726646 94.97
634.282666 63.35
675.360004 33.11
930.388403 33.01
1011.450538 27.8
171.077955 129.1
203.102336 108.9
351.210399 62.5
432.120301 42.88
496.199394 85.68
624.368666 55.88
764.744355 30.09
889.066653 28
1062.560381 23.33
170.061787 123
213.137277 103.3
339.164961 58.84
464.712685 42.23
542.336151 83.54
579.230829 49.24
756.387899 20.01
912.395657 27.34
159.076639 95.12
219.147027 92.53
347.054582 31.22
459.302126 40.56
489.156278 71.56
597.348228 48.48
704.001541 11
914.294062 13.04
72.085194 89.14
238.119051 85.92
365.193100 30
386.144157 37.89
562.171133 44
578.980074 33.27
913.431216 10
117.073120 82.57
226.085485 79.02
441.233158 35.25
480.265525 43.29
579.301554 30.72
147.109202 80.96
205.121118 77.93
414.238426 20.61
485.920800 29.68
641.338557 19.45
84.111345 13.24
84.130479 10.2
89.526408 20.08
94.948663 30.82
98.096336 14.21
101.325207 17.05
101.598283 21.04
110.071443 26.03
126.088822 16.45
130.222780 15.2
137.076789 68.25
153.074937 76.03
155.090721 77.17
171.112131 10.22
200.100281 51.41
224.116167 46.01
228.167222 13.44
235.661304 24.02
235.784442 23.97
240.095076 57
240.413384 15.48
249.163462 45.05
252.141144 56.17
258.110018 68.61
263.162940 11.02
268.973660 49.01
372.138858 16.14
415.166678 13.24
464.751238 10.05
496.243072 10.88
539.252122 25.29
561.370473 12.1
596.357818 18.38
599.245051 19.04
630.222442 12.25
649.407285 16.62
END IONS

BEGIN IONS
CHARGE=2+
PEPMASS=621.268585
RTINSECONDS[0]=180.874
TITLE=150313 3544E.d, MS/MS of 621.2685852 2+ at 3.01456666666667 mins 
120.081621 3929
235.108472 9375
364.153360 775.6
450.241556 829.2
569.249540 480
596.351974 1617
695.417058 583.7
798.426097 1006
899.471900 948.2
997.460850 155.2
110.072328 2575
263.102517 1449
346.138107 741.8
468.208141 510.2
539.239940 474.2
640.286416 1007
754.375519 318.3
799.426136 360.1
900.479644 521.9
987.504886 119.2
147.113052 2470
236.110298 1369
337.163084 599
441.281797 479.8
540.239626 229.4
581.293370 480.5
696.419262 297.4
824.442098 161.2
901.481975 287.8
1002.527280 90.89
130.086247 1442
175.087785 733.1
319.147155 479.3
460.294536 465.1
541.249758 154.6
597.350266 455.6
675.289054 191.8
831.345113 139
903.382363 245.1
1057.520892 74.33
86.096741 1162
260.195210 627.5
348.215688 318.4
459.291118 435.5
525.779078 150
581.790970 453.2
753.370353 155.5
800.434664 88.08
904.379251 156.4
989.380147 64.53
84.081876 966.6
217.096221 601.9
365.158166 299.7
460.218756 370.1
497.775592 138
641.288092 361.1
720.297235 150.7
826.348687 77.63
902.487369 148.5
1046.540174 62.9
129.102668 933.1
266.126087 563.5
331.235235 237.8
449.148921 356.5
497.754767 120.6
572.280362 352.6
704.292907 135.3
868.349096 74.04
902.381735 147.9
1016.464016 56.21
74.060335 710.2
237.134103 471.9
299.181754 233.1
458.217119 324
532.241389 111.4
572.776256 319.7
726.296133 119.8
771.368473 67.64
882.453482 130.4
1017.457721 53.29
130.065974 609.3
187.054960 462.4
365.191082 231.4
441.191668 264.1
520.756384 110.6
570.252398 223.2
710.337180 80.51
798.328724 65
883.459660 114.4
1038.509761 51.55
121.084845 510
177.070480 413.6
347.140632 186.6
442.269313 228.6
471.180542 106.1
579.264338 206.8
769.368097 79.82
772.366530 59.01
884.364014 111.5
983.428408 43.17
70.064925 146.1
72.081615 368.7
73.085586 305.6
74.098413 22.11
76.021387 67.85
84.041899 36.01
84.256133 25.2
86.134243 36
87.097625 96.88
88.039636 201
88.249859 29.93
91.054687 49.51
92.057444 98.92
96.042933 62.19
101.070064 52.37
101.108076 116
109.958603 92.14
110.127723 51.46
110.167133 65.03
110.612508 44.6
112.074891 76.67
120.540886 31.12
120.722539 39.02
121.114428 35.06
129.149298 19.56
129.536347 23.64
131.090860 56.76
143.115900 57.84
146.094840 78.68
146.846315 22.11
146.861807 101.2
147.163702 75.15
147.243026 20.09
148.115053 98.33
149.118595 156.2
154.104474 98.05
155.072486 133.6
155.093181 348
157.130332 58.19
158.091640 117.3
159.056238 161.1
161.080960 49.28
166.094276 68.12
169.741091 40.36
172.076906 106.9
172.108672 145.2
175.114090 231.6
175.175229 29.33
176.073890 53.73
176.104893 133.1
178.071123 94.08
180.073431 29.49
182.093065 270.6
189.048679 156.5
190.085127 331.1
191.090142 167.8
191.206150 20.05
200.105174 99
203.079374 42.18
203.096336 65.04
203.126865 76.78
204.619857 52.47
205.062543 200.6
207.171909 59.34
209.141526 96.41
214.087578 93.96
215.100909 63.01
217.368077 34.17
218.082957 269.9
219.084882 161.8
221.126873 38.68
225.161831 68.21
228.066033 52.31
228.098384 38.32
231.107888 54.75
232.122364 106.9
234.382629 24.68
234.790989 19.4
234.956110 22
235.040657 28.4
235.193006 128.9
235.295907 57.45
235.340405 56
235.466450 31.48
235.735629 39.51
235.754101 47.43
235.821457 46.33
236.168660 22.15
236.265225 35.64
236.297882 32
236.393441 25.94
236.553909 23
236.569968 19.05
237.110508 62.1
238.152021 44.62
242.098309 81.4
242.189255 174
245.092818 58.44
247.104042 38.8
248.115617 123.6
249.094480 169.3
249.124367 123
250.122801 130.3
253.114920 234.6
263.171135 27.06
263.491448 32.49
263.628702 99.6
264.106485 255.9
266.418593 23.27
267.124709 84.01
267.321011 55.96
271.123403 27.04
271.145151 85.98
274.607556 45.5
276.109135 62.02
283.146474 66.69
287.098214 32.9
291.118307 44.31
294.120334 121.5
295.153515 44.03
295.170346 61.18
295.193762 23.33
296.189834 22.02
297.101055 134.4
298.682230 147.3
300.136834 67.53
301.113427 44.71
302.122552 126.6
303.097427 40
306.117761 47.73
310.121912 156.1
310.167166 73
312.155928 128.4
313.182703 102.9
314.127578 24.92
317.049449 104.9
317.145369 30.68
318.145265 149.8
320.122860 130.2
320.651775 82.18
322.127711 63.12
323.130971 68
327.139318 58.04
333.351113 53.57
334.118352 26.06
336.153356 98.88
336.761758 26.6
338.158911 76.43
338.701662 45.12
340.148157 44.04
341.142197 60.48
343.130997 25.23
343.212971 24.19
346.237703 19.28
346.458748 39.22
347.180018 100.4
348.271537 24.24
348.718063 88.14
357.155703 75.48
357.548554 47.53
362.114984 118.3
362.184369 72.22
364.397275 22.84
366.146646 99.89
371.169734 65.18
374.212820 35.02
376.663283 165.8
382.724582 124.4
385.173753 116.4
385.673100 111.1
390.152206 64.47
391.658303 21.33
391.706531 113.1
393.170304 39
395.132551 86.03
396.177876 28.1
399.108955 20.64
399.220566 84.95
399.718078 113.8
400.388548 23.56
401.162372 189.4
405.137015 55.7
405.161026 63.8
406.255285 19.56
407.170805 82.01
407.681738 51.57
408.234439 47.37
409.234505 180.8
413.012206 88.89
413.194956 205.2
414.043307 39.53
415.177443 42.36
415.208273 72.86
415.234279 135.8
417.630554 20.08
418.740898 21.01
419.158239 33.32
419.718700 185
420.213851 107.8
421.145612 79.86
422.244948 26.02
423.160908 106.1
425.194475 43.62
431.136791 127
431.180337 31.68
432.233204 48.42
432.716129 75.72
433.207254 76
434.164008 59.33
436.233352 157
437.233210 72.3
440.203692 56.19
441.243916 159.3
442.200720 125.5
442.348337 78.12
442.375437 31.02
443.183416 184.4
443.277198 128
443.319359 50.01
450.145885 114
450.412001 19.08
450.737208 37.01
450.796166 32.04
451.159490 165
451.242351 138.5
451.742506 22.37
452.623520 19.32
455.165172 94.74
455.241031 95.22
460.157927 57.84
462.135954 73
464.217794 21.15
466.232341 102.7
467.155442 52.45
468.159856 54.92
468.271068 46.45
469.204025 179
470.196890 89.88
471.255552 21.31
478.236415 79.62
494.226038 22.12
500.177735 72.72
502.211467 46.38
511.251208 50.93
514.767357 36
515.759560 19.27
520.234311 82.43
520.268077 96.86
521.321571 74.92
522.210229 23.56
523.193277 88.47
525.218835 29
525.254314 73.81
528.759192 69.56
532.286027 59.22
533.167477 50.42
533.242191 37.38
535.252401 45.13
538.221182 71.78
539.811896 53.72
541.802339 21.01
542.280625 92.38
543.263185 19.34
543.293948 40.27
544.674471 70.02
548.205737 36.7
549.215642 32
549.304419 70.2
550.209326 28.2
551.235221 82.11
552.217443 45.15
555.277780 66.07
559.186634 37.01
562.312408 35.12
563.779143 70.49
566.223724 34.06
566.264362 86.88
567.242885 35.94
568.327616 77.26
570.360562 42.1
570.718082 30.07
570.784535 35.01
571.246731 145.8
573.248383 37.14
573.786245 77.5
578.182822 73.36
579.229658 32.05
579.347274 22.44
580.235906 91.04
581.384857 22.32
581.887893 32.11
582.285130 131.4
582.771187 77.66
584.107189 59.15
586.270645 33.06
591.330763 75.26
593.942337 25.52
596.287095 51.78
596.947839 118.9
597.126955 32.82
597.235087 68.68
598.119148 56.01
598.189750 41.67
598.239061 46.52
598.355401 92.99
598.834319 21.33
599.022148 26.1
599.356286 90.81
599.811504 28.45
601.163199 51
601.912967 36.19
612.284689 99.85
613.268601 85.71
623.252046 57.78
625.311920 34.72
637.394791 26.64
643.190479 22.02
649.240979 28.69
652.317230 200.1
653.328242 61.04
654.323287 36.17
657.278354 99.47
658.284428 44.98
659.283184 62.33
664.281436 23.12
667.278279 68.65
670.762513 22.52
676.277788 30.5
677.407163 41.76
681.058520 21.36
686.264920 25.2
697.201539 25.38
697.421844 41.04
699.306144 54.16
703.120321 29.47
703.294412 74.17
706.555666 25.45
709.301119 43.02
709.329139 27.06
719.343925 50.67
720.354587 25.84
721.288782 67.51
721.316771 36.73
727.289405 49.76
735.352923 31.56
736.347074 32.33
739.187052 20.25
746.354971 45.8
753.307135 63.08
753.536181 22.45
755.361846 19.69
756.355790 36.6
758.588340 54.2
769.333444 68.1
770.336498 50.02
774.457139 39.12
781.410680 37.11
783.314461 25.16
783.408403 29.89
787.675419 42.45
788.349419 30
796.315334 53.19
796.374509 46.36
799.036790 28.46
800.544246 31.35
801.143399 29
803.351742 46.02
804.140983 27.78
804.650453 44.11
807.408516 23.23
831.400809 27
832.358212 42.56
849.348145 29.03
857.358125 31.52
865.429463 20.94
865.480622 56.09
881.470831 64.64
882.363516 28.93
886.373255 93.16
886.404816 55.65
893.404196 34.67
893.983359 20.72
895.022156 42.33
895.062656 41.03
899.693244 28.48
900.031208 32.41
901.401219 19.35
901.980341 20.62
902.828466 19.2
902.982321 34.23
905.380376 61.44
909.448264 34.38
910.451285 65.89
921.377572 39.18
932.775692 28.75
980.430499 38.14
1001.424340 20.72
1015.456024 33
1016.515354 21.45
1018.488575 21.36
END IONS

BEGIN IONS
CHARGE=3+
PEPMASS=416.874786
RTINSECONDS[0]=161.017
TITLE=150313 3544E.d, MS/MS of 416.8747864 3+ at 2.68361666666667 mins 
157.133242 686.6
173.128630 344.3
346.690006 269
395.719716 193.9
503.264161 202.4
631.380714 311.2
744.459469 95.19
789.427499 51.62
892.442169 26.3
86.098152 366.9
201.122589 204.8
280.141223 256.4
390.679940 131.1
543.296420 119
648.337990 182.8
695.266602 83.57
833.439603 31.58
129.104030 344.6
185.127945 185.4
269.133616 131
402.222504 98.98
514.240461 111.5
618.327897 120.5
695.320114 19.16
88.038943 299.3
177.103308 167.9
262.089402 104.1
416.217154 93.07
541.259629 92.73
632.309258 78.09
97.064953 256.1
238.145147 158.2
351.164247 98.27
422.241775 68.93
502.282735 86.4
632.383770 73.34
70.066458 208.8
217.136417 150.3
305.182397 92.5
419.245007 64.16
512.247037 74.46
630.330349 70.88
103.057052 186
235.107684 94.28
351.247240 78.96
418.144239 63.44
496.218176 70.91
646.328147 69.05
149.023463 175.7
221.007300 73.64
301.155380 77.19
375.191557 53.7
532.313609 65.01
631.307413 47.2
131.082581 155.6
214.091768 69.02
331.234915 76.37
371.234618 52.98
546.787836 59.73
608.238985 46.46
105.100519 148.3
199.047484 63.3
317.156985 65
438.238466 43.82
476.304052 48.79
649.318261 38.33
60.042884 19.12
60.181850 18.01
73.082331 42.98
73.567444 13.6
85.081157 60.07
87.044558 146.4
87.070392 20.05
87.095767 11.67
102.088790 47.12
104.051797 101.4
105.127062 12.22
110.071405 39.13
128.106781 42.22
128.118960 18.02
129.152613 12.04
136.073662 69.54
137.095508 119.7
147.114800 112.1
157.453019 19.84
157.669751 10.25
165.088178 37.23
165.815076 37.24
166.739882 12.47
175.084581 37.44
183.112017 54.07
186.131401 60.78
187.100601 25.79
201.078651 19.12
215.080828 12.01
218.098059 38.84
228.096993 43.9
235.148590 26.49
239.836209 15
244.167512 38.06
251.163183 49.69
261.086698 20.38
267.126101 11.25
268.163887 51.59
271.150107 63.59
280.225190 14.1
283.116797 59.38
283.176053 34.82
283.192962 15.04
286.590530 23.88
302.157866 41.68
316.754193 10.01
317.194131 16
344.189892 20.01
346.766458 23.68
347.916999 17.01
348.677187 19.84
355.276170 29.4
364.665515 37.67
366.154034 42
372.149401 22.46
373.541881 30.23
375.797915 12.68
384.148671 30.42
389.185358 21.18
425.267783 33.14
441.278398 19.21
448.966198 16
476.347854 11.03
486.280497 14.2
505.257511 25
509.193073 20.92
516.311998 21.72
518.303448 43.04
533.310471 37.89
573.306068 16.2
583.300699 18.15
618.410791 11.32
646.886769 31.56
654.378075 18.66
655.375534 37.54
658.984258 13
END IONS

BEGIN IONS
CHARGE=2+
PEPMASS=628.242859
RTINSECONDS[0]=222.071
TITLE=150313 3544E.d, MS/MS of 628.2428589 2+ at 3.70118333333333 mins 
104.053571 449.8
251.121023 641.4
292.125870 195.5
372.187546 230.3
503.281473 179.1
648.292952 82.02
686.382327 114.2
777.323972 60.29
898.411840 100.2
972.526721 96.84
1134.630251 32.65
120.079923 400.1
252.123988 311.9
279.117255 130.5
379.146397 155
524.193856 139.6
601.799726 71.76
760.792822 81.12
827.446027 56.56
897.409439 100.2
1044.496781 56.57
129.102410 273.6
261.154107 302.5
363.112717 102.3
383.993311 134.4
553.235948 115.3
622.259290 71.22
723.372749 60.92
857.518307 53.64
929.437919 62.28
972.599303 11.06
136.075049 246
206.099062 283.4
368.139986 96.42
390.200541 97.37
533.781302 88.36
573.192413 68.81
677.331664 33.08
801.374713 49.29
876.509427 40.45
101.108750 219
216.099142 174.7
286.159821 85.57
406.253701 90.3
480.145131 88.08
646.355366 58.58
734.360809 25.02
794.409544 47.35
901.462997 21.25
86.096681 201.4
269.114239 122.4
367.137953 82
458.243926 77.22
508.216700 77.45
667.386233 56
700.349855 17.02
794.490717 47.27
887.453418 20.65
146.090881 192.3
236.119555 118.2
288.168706 82
467.260180 76
547.231262 66.01
631.302675 49.14
701.015276 10.33
824.421480 22.97
929.077314 19.28
139.079001 151.2
232.074452 99.1
282.179601 77.02
373.186649 68.69
508.242947 62
614.315249 39.38
841.940774 16
898.473505 12.25
111.078947 95.56
207.103942 98.05
309.157015 56.05
379.225780 65
480.242539 56.69
597.072216 36.16
903.023611 12.16
159.064867 91.13
183.145563 88
327.283568 53
461.308973 64.93
560.290904 52.17
657.336745 36
904.064188 10.25
72.082624 46.12
74.045677 36.41
74.493671 24.11
101.149731 12.1
102.054759 39.34
105.058847 38.9
105.544133 13.78
111.107116 16.02
120.115802 12.04
126.039065 73
129.152548 10.01
130.373556 25.02
139.102452 22.04
155.116695 67.32
157.043782 72.89
159.090893 13.2
163.773064 10.03
177.045188 63.46
177.078393 14.01
177.305400 16.33
179.574340 11.41
186.123326 79.18
193.098773 66.51
198.147749 23.38
199.701347 10.14
201.086537 59.3
204.130644 71.44
207.151887 11.21
207.635582 55.56
215.096078 54.51
215.137520 28.67
216.147217 13.22
223.039429 79.54
223.084355 62
223.174716 38.23
240.133952 78.05
242.301338 12.56
243.140441 73.18
243.486742 21.11
251.161782 38.02
251.189214 22.01
252.190131 17.45
253.117145 26.94
253.132635 10.8
255.137189 38.35
258.144297 73.29
260.260602 23.77
261.471923 10.88
262.072180 83.05
269.161894 39.74
269.195929 12.01
274.129144 18.29
276.115246 23.01
286.133978 39.6
293.838464 27.39
301.693626 12.18
302.154218 40.53
315.040578 10.01
339.170050 27
339.626056 11.12
342.190074 21.12
353.098726 48.59
359.182024 13.38
362.199417 12.04
367.177463 12.01
381.163385 25.16
382.120900 38.68
384.040238 13.62
387.183168 34.46
387.217646 25.44
388.252079 38.13
388.341115 23.06
389.144246 31.35
389.219611 51.18
390.257800 51.43
391.218442 13.67
398.129386 54.73
410.214527 22.04
419.227944 64.46
433.143614 43.56
447.173419 54.68
452.330151 11.56
455.169843 49.49
460.147660 16.72
464.159277 45.76
466.224537 13.04
468.238403 20.01
482.213516 19
500.155548 44.78
502.196635 49.39
509.231294 38.12
509.521953 45.14
509.538347 23.04
514.266216 13.62
519.111320 13.5
519.127547 14.32
524.254958 20.01
524.805127 24.07
525.249707 34.94
534.218516 12.01
541.583636 25.16
548.227110 45.56
551.055280 29.69
555.186220 52.1
560.318732 20.48
564.196924 26.33
567.165780 42.2
569.165084 38.04
573.232426 17.01
586.287081 35.11
599.286491 16.29
611.327966 32.6
636.333043 27.47
645.263068 11.45
649.259463 18.01
667.340362 33.2
1341.622933 10.01
END IONS

BEGIN IONS
CHARGE=2+
PEPMASS=632.843704
RTINSECONDS[0]=251.53
TITLE=150313 3544E.d, MS/MS of 632.8437042 2+ at 4.19216666666667 mins 
86.097689 2226
244.167164 1868
284.159780 353.1
407.231886 353.7
495.267582 257.1
623.839609 276.9
755.411809 176.9
807.466156 281
938.504145 134.1
1049.585309 143.8
1105.652747 70.67
1219.633128 30.57
74.060974 1046
216.097928 1435
285.224407 217.7
383.233590 290.6
494.261159 239.7
658.327534 188.4
676.330442 166.8
809.476423 102.2
936.508371 121.3
981.512084 50.29
1059.579983 34.09
129.066005 740.2
171.076235 684.1
329.181639 198.4
415.258003 219.4
545.241914 152.9
625.352919 166
719.389094 111.7
771.422414 88.07
926.544245 98.37
985.406968 30.05
130.085892 613.3
201.123431 490
269.187569 185
413.201491 182.3
483.216358 150.7
563.251919 149.1
754.380375 87.01
808.455365 64.47
922.462187 60.46
975.555187 28.08
129.104011 440.8
245.170522 466
294.157175 176.1
400.189981 164.9
510.324609 146.1
608.344680 129
720.438712 70.64
789.450179 47.55
918.496476 54.39
1050.569959 26.27
147.111903 334.1
217.095074 458.6
285.163840 170.1
399.183690 118.2
544.240496 125.2
570.181440 125.8
740.382933 53.6
761.407287 40.48
937.503576 52.42
1051.996705 15.88
113.035803 284.5
172.069522 361.8
330.168259 169.4
414.207496 113.8
502.286161 95.7
617.306610 99.82
693.329191 48.91
772.190645 35.56
862.464422 43
113.058610 253.2
200.138815 356.6
312.157483 168
370.179069 113
552.226768 95.36
562.256642 88.1
740.409196 42.02
807.667734 27.92
939.492631 34.45
130.070066 225.5
226.155071 325.6
296.199729 139.4
434.130942 81.35
485.261392 92.08
604.328116 77.72
692.332725 37.23
770.370926 21.02
920.497840 31.02
69.045158 225.1
183.110690 246
276.069054 131.1
441.193708 80.9
466.262690 87.33
565.257729 77.05
721.574140 36.7
807.758634 17.31
953.183792 19.57
59.313611 15.12
68.050393 116.5
69.032798 185
70.064635 136.1
70.691774 20.72
72.045408 186.8
72.782476 10.5
74.100145 12.22
74.168572 12.01
74.417564 19.48
75.056120 68.55
84.043269 200.3
84.082730 75.06
85.038172 56.14
85.047419 60.58
86.080548 69.78
86.136450 61.08
86.222717 10.33
86.707338 39.94
87.055207 176.6
87.102043 53.78
92.688813 12.01
100.098508 92.07
101.116888 40.89
110.217544 41.11
112.077369 163.1
113.107227 109.9
114.091140 34.12
114.102294 15.03
116.051943 97.06
117.067605 69.8
119.081879 142.4
120.078894 105.2
123.079828 124
126.066705 60.05
127.049896 80.68
128.080572 33.06
129.161391 10.75
130.134359 22.02
130.904795 19.5
130.998910 18.9
131.094973 81.03
133.066979 54.94
136.075574 143.8
136.146760 12.01
139.021465 92.22
140.114238 143.4
143.043018 20.45
144.076244 88.03
148.076743 76
156.100466 152.8
156.154407 10.38
157.028902 88.05
165.121127 22.2
166.086182 121.3
167.140821 41.54
169.085677 113.2
169.836651 10.01
171.141724 16.47
172.135407 10.03
173.126729 89.34
176.070942 88.32
181.134035 87.78
185.090041 41.62
185.128246 134.6
185.154256 13.04
188.104487 155.7
188.417115 20.78
189.088637 54.07
189.104967 143.1
189.152282 11.17
193.097300 81.17
197.085516 171.1
197.137490 18.16
198.086484 115.3
199.073442 238.4
199.131430 10.17
199.181265 58.21
199.496107 100.3
199.539135 55.08
201.862367 44.67
202.129490 74.01
205.134586 40.36
205.539200 17.53
212.100215 89.15
212.137213 69.11
212.176306 11.01
215.137867 118.3
215.632504 30.76
216.141251 140.7
216.282042 15.27
216.345196 36.12
217.163214 19.23
217.219718 11.12
217.553379 20.36
220.540878 36.17
220.561108 11.47
223.081593 85.97
223.101036 40.16
223.143421 34.51
223.174237 11.07
224.162963 64.05
226.115379 103.1
226.220947 13.18
226.289168 12.5
226.420429 39.09
227.158403 150.1
228.083265 115.1
228.131856 85.83
228.177686 40.06
228.448050 62.45
229.121686 60.22
232.095331 77.02
233.125017 51.2
237.138208 21.45
238.933594 68.12
239.091746 106.3
239.131847 10.03
243.133455 174.8
243.189650 13.01
244.092845 208.3
244.123120 103.6
244.254589 18.02
245.234809 14.32
245.687219 21.25
245.834533 27.25
246.637346 16.02
246.953940 32.1
252.094720 21.45
254.088019 33.14
256.166679 25.01
257.148478 52.34
261.125724 41.08
262.120197 108
263.158944 50.94
266.080465 46.85
267.133048 40.41
268.124075 59.03
270.145912 74.52
272.104812 52.17
276.116183 12.45
276.155505 127.9
276.185419 14.04
277.154124 53.14
278.185228 79.51
280.375854 26.16
281.140304 104.2
283.018096 98.26
284.235043 11.56
284.253392 17.08
284.347323 10.17
285.258999 29.16
291.067176 45.37
294.081638 32.01
294.202905 25.27
297.225108 29
299.143529 35.24
301.108312 34.77
301.158978 27.52
305.172114 29.9
305.191103 14.57
309.115101 74.44
311.171214 94.47
312.199620 42.08
313.156986 52.23
317.965577 27.66
322.134225 55.45
326.963205 57.81
327.005194 10.35
328.824247 44.44
329.227058 25.12
330.218033 18.02
330.635006 21.04
336.118315 61.08
339.203723 39.75
341.648650 20
345.135321 59.04
346.136608 52.45
346.184209 56.16
346.985197 43.02
350.170662 63.76
352.658706 17.14
354.164382 90.08
355.862821 46.63
359.179023 18.48
364.289481 29.03
365.152229 48.33
371.198209 20.14
373.278701 29.37
380.141322 42.04
383.295934 21.66
398.244717 45.35
401.236145 59.96
402.242406 76
407.302374 22.48
407.346901 18.36
408.226116 62.01
408.387196 16.29
408.542114 20.07
409.292172 13.38
409.650041 17.65
411.223773 41.01
413.434920 22.69
414.349785 26.35
420.204765 63.57
425.242325 26.56
427.196987 41.34
427.231094 20.12
431.172801 14.78
432.214489 66.64
443.243641 57.78
444.216150 63.51
449.165471 41.17
451.250663 29.45
454.232246 14.12
464.137945 77.03
467.880809 23.53
472.195112 11.57
475.155269 12.16
476.217962 30
477.254246 29.33
480.200919 35
484.274371 59.38
492.972500 19.12
493.220162 31
494.024336 11
494.220806 63.89
494.402236 10.67
495.330013 26.22
504.230024 81.28
506.269096 62.96
506.437730 39.75
510.219681 31.38
512.274897 18.02
517.229283 55
526.225365 46.15
528.227256 27.77
528.282122 43.13
528.346142 30.57
530.531248 13.56
534.255656 35.15
536.183137 58.27
536.228390 54.63
536.275412 61.3
538.934625 66.53
546.258736 60.47
562.291884 45.67
574.160764 10.08
579.306249 35.02
590.352439 49.57
600.341010 73.7
601.307015 62.22
602.323902 11.01
607.341393 48.45
607.837311 10.03
611.290078 41.6
615.297613 45.38
615.368108 59.12
616.374515 12.2
622.303441 42.34
623.293866 68.01
623.556158 20.38
623.946518 14.56
625.441002 10.12
626.351381 61.25
630.309834 47.45
630.368633 11.01
632.284635 67.15
635.043399 25.19
635.333379 22.04
638.362603 41.01
641.329725 10.01
646.329508 11.01
652.358664 22.52
657.323800 52
657.390733 47.12
659.233323 13.16
659.328921 14.53
673.302526 11
675.332559 13.06
693.376279 17
714.345069 15.62
753.365384 18.6
758.195845 13.01
898.470448 11.45
934.590460 16.69
1547.687751 33.11
END IONS

BEGIN IONS
CHARGE=2+
PEPMASS=632.843704
RTINSECONDS[0]=249.048
TITLE=150313 3544E.d, MS/MS of 632.8437042 2+ at 4.1508 mins 
74.061101 7472
216.098727 1.248e+04
284.161693 3812
407.229176 2515
494.262055 1832
607.347159 1560
720.426807 501.7
807.459657 1944
936.500821 1291
1051.589214 434.3
1148.599660 66.7
1175.600426 171.8
86.097539 6435
244.166228 1.192e+04
312.155681 2033
383.229440 1234
495.266988 663
608.347555 751
688.339609 199.9
808.467022 816.5
937.505488 679.7
1050.593639 358.7
129.066223 4037
201.124160 2637
329.183136 1511
413.203406 1001
512.275127 443.7
562.251568 674.5
675.326409 151.9
809.471403 261.6
938.507097 389.1
1049.587021 346.3
147.113699 2439
171.076384 2186
330.174290 1263
441.200218 602.1
544.242470 428.7
625.359660 224.9
693.336152 108.4
789.450692 159.7
918.501105 290.8
1013.563848 94.64
129.103242 2129
245.168637 2183
314.208661 1080
443.249946 538.5
530.292113 407.3
595.313534 185.9
723.353766 89.01
820.374982 112.4
919.495964 213.3
975.545983 81.15
70.066372 1841
173.128681 1570
346.178124 727.8
408.233082 536.7
518.292611 307.3
618.318629 180.2
665.352244 84.38
788.423377 91.12
877.453720 86.28
1059.568140 81
136.075897 1734
226.155540 1438
296.196514 683.3
397.242013 440.2
511.286615 299.9
647.344092 177
681.348653 82.67
785.390749 83.68
937.242779 70.04
987.516518 72.03
130.086526 1260
199.073928 1430
261.125107 456.2
381.180200 439
510.219116 289.7
561.290858 157.4
722.428979 76.28
856.364413 74.29
906.473797 67.67
977.541164 62.28
87.101360 906.2
188.104469 1423
268.095586 455.6
401.238981 387
544.281338 264.8
657.328361 151.2
665.376542 72.46
789.091319 72.41
952.484166 65.18
113.035037 885
200.139725 1370
357.175538 432.9
427.183600 360.9
476.257437 259.1
596.311155 144.3
753.404947 65.84
760.413495 69.24
60.045196 304.5
69.035185 522.1
69.069863 126.8
70.101707 56
70.204578 66
70.272639 65.79
71.031966 97.67
71.068088 156.7
72.045376 123.4
72.080173 95.59
74.107502 126.6
74.199963 104.6
75.062914 464.1
84.045748 671.3
84.081566 860.8
85.040242 81.22
86.135097 131.8
86.148259 100.6
86.942271 155.6
87.055692 658
87.203419 90.36
88.038362 196.6
89.060496 178.4
95.024344 313.4
96.080236 90.27
97.064787 77.18
99.054319 82.64
101.070560 137.6
101.108643 258.9
102.055158 768.7
102.112215 92.44
110.072013 86.06
111.054669 91.36
111.220993 56.25
112.112777 140.6
115.050053 93.65
119.082576 299.6
120.078985 99.06
121.066332 122.2
121.087599 76.34
123.089155 115.8
124.111209 117.6
125.032564 54.49
126.053046 197.9
127.050548 203.5
128.082732 230.1
128.105151 76.12
129.152771 54.04
130.071025 276.8
131.071078 255.6
131.087368 145.6
131.116924 271.9
137.107946 77.37
138.054270 167.1
138.091631 270
139.057616 97.34
140.066263 59.03
140.102669 63.4
143.080723 78.84
144.077266 446.6
147.043874 135.6
148.116938 634.4
148.496911 55.16
153.065620 436.3
154.058399 191.7
155.045146 101.4
155.118670 430.5
157.062432 275.5
171.926965 90.78
172.022355 92.96
172.074246 1175
177.089846 87.67
179.119302 182.5
181.062443 1153
181.169915 234.1
182.043328 119.1
182.065690 484.8
182.136429 185.5
183.115437 857.9
184.115005 113.9
185.166030 84.37
186.076293 105.3
186.090803 76.88
187.685906 56.12
189.084789 305.8
189.102870 273.8
190.087382 62.85
195.076109 101
197.170377 133
198.088196 1101
198.128795 78.12
199.180497 91.53
200.076392 266.9
201.079489 83.03
201.180952 70.05
202.126349 424.5
205.099498 220.1
206.103343 115.1
208.106048 111.3
209.131635 245
210.148109 152.4
211.105690 248.5
212.102731 143.2
215.112272 106
215.141004 342.8
215.233262 120.2
216.161434 205.6
217.094457 926
218.102584 93.95
223.108123 377.4
224.110545 98.42
224.136110 80.02
225.068764 79.23
226.125513 84.01
227.141952 312.7
227.174406 159.4
228.137297 311
228.182966 77.33
229.130799 99.05
232.093011 148
233.097377 74.28
233.126499 220.9
234.109690 78.46
234.146904 102
237.092317 120.5
238.153131 126.1
239.138591 91.56
240.100565 80.23
240.146110 173.1
241.080164 69.02
241.136004 101.4
243.136277 1247
244.232585 220.9
244.256507 131.6
244.517835 82.79
246.169914 384.9
247.108833 83.72
249.122305 191.7
251.102738 81.04
252.131782 72.56
253.116064 165.5
253.501351 64.29
255.144697 71.27
257.148928 71.12
257.171440 87.24
259.089191 64.48
260.160322 62.48
262.147570 68.24
263.122212 134.2
266.151940 380
267.143343 326.8
268.137407 173
268.202374 113.8
269.186357 237.5
270.146608 139.7
271.136909 70.88
272.122405 110.1
275.184864 69.02
277.153085 92.27
278.143934 58.57
279.131838 86.88
279.171944 148.7
282.106176 58.8
283.174075 266.6
285.164348 363.1
286.166781 108.7
291.171421 214.5
292.129171 138.6
293.113580 310.4
294.145793 370.4
295.101253 69.08
295.148130 143.1
296.085205 100
296.131023 80.55
297.137853 84.5
297.198810 54.69
298.135903 233.1
298.179015 191.8
299.251755 87.69
301.119468 125.3
301.185202 93.81
302.171616 62
309.197938 54.89
310.142862 76.01
311.174357 177.7
313.156713 367.6
315.211487 279.1
316.126223 117.2
319.165493 412.2
320.170830 76.42
321.172565 95.04
322.139697 54.64
325.118007 62.41
326.176858 73
328.149116 66.02
329.143982 74.01
331.129928 149.1
331.170810 270.8
333.159283 54.02
334.111026 122.6
334.135582 155.5
335.211140 77.89
336.191369 175.5
338.127501 80.88
338.167111 128.1
338.208509 120.4
340.153615 169.1
341.155568 54.69
347.173308 152.6
347.194768 169.6
348.148066 70.86
348.188223 137.2
349.158147 78.18
350.131979 157.5
350.172250 149.2
353.188171 111.1
354.166389 137.7
358.150248 110.6
358.181664 81.28
359.918672 74.2
361.173703 76.03
362.134594 304.9
363.173631 62.89
365.194528 81.98
365.221230 119.7
366.223032 124.4
368.142884 119
368.176691 99.18
369.168540 55.79
370.179058 112
370.236269 151.2
371.195168 257.1
372.177528 55.25
374.175696 118.2
377.163334 106.8
380.194448 98.76
380.216323 109.4
382.176145 84.36
382.255770 91.41
384.231890 191
387.205071 75.71
392.147233 183.1
395.195359 306.6
396.145466 110.9
396.196120 80.47
397.194577 116.9
398.242826 150.2
399.188628 311.7
400.192001 75.72
407.728886 62.78
407.800411 70.62
409.235455 163.2
409.272064 59.93
410.155627 80.06
410.231866 84.05
411.220501 86.08
412.720036 58.53
414.159172 153.3
414.203087 141.3
415.197763 131
415.255166 312.6
416.163079 57.61
416.257517 117.3
417.207412 217.9
417.251380 60.62
422.160451 67.64
423.185747 176.6
423.249435 216.2
424.180920 142.1
425.236843 302.5
426.193813 168.9
426.239913 103.1
428.244247 107.5
428.287991 94.22
430.191444 68.37
431.160641 114.2
431.201444 70.15
432.140493 103.2
432.247930 195
433.209054 282
433.251049 84.12
434.207035 167.2
434.243645 70.19
437.169077 100.5
437.246373 112.4
443.206979 93.35
444.209898 124.4
444.247740 153.3
447.195460 112.9
447.224526 137
448.203189 214
449.167100 144.5
449.209505 68.13
449.239047 104.3
449.267593 160.1
458.222308 155.9
459.254710 142
461.239405 131.1
463.249329 76.19
464.211694 135.4
465.195939 54.57
465.234585 66.56
466.260064 95
467.177743 102.1
470.261222 54.13
470.297552 64.26
475.218797 177.3
476.218934 86.57
477.157264 54.65
477.199623 127.7
477.261473 117.3
480.287007 53.72
482.254043 80.08
483.212756 82.57
484.194402 73.68
484.277782 255.2
484.735636 114.5
486.238210 78.15
489.265653 86.84
490.231534 99.64
493.191241 100.1
493.224512 94.29
496.227730 108.6
496.264287 107.1
497.268246 79.35
500.230650 209.4
501.275237 83.26
501.308032 82.02
502.286517 93.17
502.752038 82.75
511.221615 83.52
513.279044 221.2
513.836573 60.01
517.232842 152.3
517.271360 61.69
519.186628 97.5
519.285560 195.6
520.330415 93.62
521.296412 59.29
522.261903 132.2
522.288341 77.08
523.254006 107.2
524.878154 72.04
526.295205 168.2
527.251160 86.44
528.226203 62.5
528.337789 102.7
529.286192 70.82
532.202609 84.4
534.248472 72.06
534.295511 80.25
535.275316 90.52
536.311043 138.2
537.313237 65.12
543.280818 120.6
545.252943 155
546.291650 129.9
547.294404 73.52
548.298742 150.9
550.244904 133.2
552.259268 134
555.794383 62
563.249439 80.43
563.286010 69.18
564.256116 84.98
565.270716 99.02
568.255675 58.73
572.351077 85.11
578.316314 58.19
580.255573 62.14
581.268002 125.2
584.322878 89.89
584.815355 76
589.339084 143
599.308821 91.29
604.764335 135.9
605.285042 92.37
606.312368 125.2
607.242804 91.65
608.495179 60.26
610.294007 138.8
610.345558 140.2
610.797448 70.31
613.316660 59.7
615.358599 53.33
623.303609 76.04
640.325737 107.1
643.368058 64
644.189404 59.67
652.239574 132.5
654.343950 54.63
658.325155 72.13
659.332573 118.3
661.360116 59.94
669.655006 54
695.382021 57.45
721.424497 57.92
790.443018 60.13
822.436209 55.52
836.455418 65.5
END IONS

BEGIN IONS
CHARGE=2+
PEPMASS=632.843704
RTINSECONDS[0]=244.083
TITLE=150313 3544E.d, MS/MS of 632.8437042 2+ at 4.06805 mins 
74.061153 9810
216.098537 1.821e+04
284.161370 6811
407.229785 3368
494.260155 2951
607.343356 2519
720.428366 693.5
807.458820 2618
936.500866 1808
1050.586755 798.4
1060.583676 147.5
1189.590764 82.89
86.097201 7782
244.166022 1.639e+04
312.154603 3988
383.228257 2051
495.261564 870.8
623.300299 407.8
721.428425 290.4
808.462891 905
937.506910 1079
1049.587988 685.5
1129.600062 72
129.066092 7017
226.155435 3394
330.167609 2250
413.203783 938.2
512.272143 732
608.349416 389.3
752.386509 250.7
809.466587 412
919.492889 443.5
1051.582477 274.6
147.113231 3582
199.071184 3145
329.182133 2086
425.242700 919.2
528.232768 532.1
562.249208 386.4
675.340865 183.7
851.471536 160.1
918.489438 289.1
1059.573846 211
70.065833 2948
200.139539 3041
314.207729 1041
401.239828 878.6
546.292840 490.4
657.320560 301.9
754.396943 142.6
789.456508 151.1
938.504466 216
966.491089 117.4
136.076055 2816
171.076501 2676
285.164280 1024
408.233164 780.1
475.221199 438.9
658.329913 270.4
722.435944 128.6
790.433280 136.6
885.423009 127.5
1048.580068 95.68
84.082018 1933
201.124340 2664
313.159924 963.7
395.192771 559.5
518.299303 389.9
609.350051 262
660.332389 127.4
778.418301 120.4
939.508845 113.6
1052.556908 91.43
129.102959 1908
181.061538 2398
266.150531 856.6
365.218100 548.6
510.222886 382.2
648.342670 231.5
755.412018 79.78
772.418324 108.5
874.463010 71.08
1031.572230 90.18
113.035584 1884
188.103781 2380
346.175750 828.4
414.208120 471.6
544.241888 343.3
647.335001 225.3
744.326891 79.65
846.424946 88.53
895.449464 69.61
986.482341 75.5
84.044976 1339
245.169679 2105
301.187134 699.3
433.207955 429.6
510.263557 250.2
561.293780 220.5
676.339379 78.57
839.513923 84.11
988.470013 72.46
60.045020 195
69.033631 535
69.044305 447.5
69.069883 91.8
70.037559 71.42
71.061857 141.9
71.071548 210.8
72.077431 186
74.098251 317.2
74.330827 74.71
83.061261 142.3
84.310233 98.21
85.045400 206.1
85.084522 74.47
86.076875 89.33
86.137279 158.7
87.056254 1124
87.101335 331.2
88.039655 571
89.073707 150.5
93.069376 142.9
95.022539 90.7
96.043203 89.21
97.040675 315.1
98.022566 96.21
98.058705 91.01
99.090459 81.02
101.071273 142.4
101.107303 745.6
102.055883 1271
102.108780 113.6
105.066626 172.1
111.054875 167.7
114.037495 393.4
115.049233 165.1
115.085962 293.7
116.071469 303.3
119.081418 557.6
122.067008 94.96
125.037523 146
125.777445 91.06
126.065700 114.1
127.050885 857.9
127.086162 286.4
128.069368 172.8
128.083016 445.3
130.068898 629
130.086555 927
131.050916 201
131.068170 145.2
131.117970 86.46
132.077923 179.3
132.098978 217
138.053125 121.3
138.093428 156.7
139.050451 204.7
140.070528 200.4
141.103078 217.8
143.079670 197.2
144.076329 708.4
145.081634 120.3
145.095939 86.92
147.164680 88.17
148.062971 204.5
148.115619 143.9
152.116186 81.78
152.390042 97.55
153.066850 402
153.105159 119.9
154.049333 254
154.158746 82.12
155.043438 94.55
156.119780 202
157.060430 238.4
157.131336 290.5
158.054517 183.1
166.086201 88.6
169.134444 69.62
170.092841 185.2
170.114817 176.6
172.072434 1555
173.074134 101.3
173.128621 1366
174.129930 238.9
181.136674 141.5
182.063542 148.3
182.126466 105.8
182.152882 75.01
183.113315 1030
184.116048 299
185.092556 93.02
185.126687 185.4
188.072574 167.2
189.089100 140.8
189.106101 175.5
190.112013 158.5
191.116273 90.76
194.087455 112
197.125924 163.5
197.160667 175.1
198.088264 1484
198.184024 238
199.141645 115.6
199.181093 395
200.073236 75
200.180981 225.4
201.091806 82.14
202.019401 75.13
202.132956 178.3
206.098848 93.15
209.129671 698
210.122970 76.42
210.186238 119.7
211.078203 134
211.109326 269
215.139408 1075
216.161827 372.6
216.779883 71.71
216.811656 111.5
217.080526 854.9
217.101024 1987
218.101497 403.3
219.096554 77.6
222.086913 280
223.108748 554.4
223.906434 79.32
225.119854 192.4
227.149751 205.2
227.176472 716.3
228.135859 813.7
229.117179 142.6
229.134692 194.3
233.092673 72.02
233.127884 387.9
238.154084 199
240.134188 257
241.083241 152.3
243.134962 1173
243.545478 153.4
244.099943 123.9
244.115340 203.2
246.170401 380.3
248.139296 102.6
249.126003 208.1
251.101858 452.2
251.177293 174.2
252.134085 130.3
252.176307 124.9
256.124929 80.89
256.165597 290.6
257.106716 76.68
261.123742 689.2
261.172147 89.22
262.123781 173.3
267.133457 410
267.151859 448.7
268.091338 191.1
268.129216 139
269.137339 73.41
269.184667 266.1
269.208006 201.2
270.089062 80.69
270.145760 403.1
270.174451 158
278.187575 160.4
279.130899 158
279.165092 99.95
282.110597 143.1
283.098604 138.2
283.180382 150
283.193837 110.6
283.545721 102.9
284.131139 90.69
284.232989 114
287.102629 76.12
291.170377 130.3
292.174753 77
293.155499 141.8
294.144955 646.6
295.147614 544.5
296.198361 553.1
297.200033 132.7
298.138531 70.06
298.173330 109.5
299.177873 73.39
302.176875 250.8
302.812658 85.54
303.142971 103.8
303.176446 92.05
306.179517 78.64
308.161281 314.5
310.107308 81.29
310.133958 142.6
310.591103 93.18
311.172398 444.6
312.229480 74.69
312.254227 81.51
314.134844 126.4
314.162886 96.31
315.208387 208.3
316.169018 165.2
318.133701 136.7
318.177739 143.8
319.165254 403.1
320.122601 122.8
320.167480 161.1
322.137702 141.6
327.125840 68.05
331.184024 335.1
332.172986 228.2
335.136190 74.2
335.180111 86.56
335.201631 100.1
336.154454 144.4
337.197863 162.8
340.158296 310.3
341.149992 173.4
341.220393 92.42
342.201228 77.12
346.141863 121.4
347.179785 128.8
350.168503 94.2
352.226195 154.8
353.182945 330
354.163515 204.4
355.233546 81.86
356.231607 91.16
357.178627 297.1
361.181832 136.1
362.146507 368
363.136744 202.6
367.144910 101
367.167562 83.19
368.180986 252.7
369.179252 152.8
371.196139 121
373.178103 69.91
376.150388 104
380.145450 190.3
381.177974 195.4
381.210575 86.89
382.167953 95.05
382.197865 70.98
384.233570 369.4
384.268689 149.1
385.147392 66.67
385.239338 142.3
388.225378 111.8
389.217410 144.4
392.187511 66.57
397.241978 375.7
398.229401 140.7
399.189284 415.6
399.226586 145.2
400.187707 128.4
402.245735 380.5
405.209637 80.97
406.215473 114.8
409.167291 265.5
409.231354 272.9
410.171889 115.7
414.134473 93.13
415.136971 103.2
415.198513 359.5
415.249798 314
417.216825 124
419.193633 99.84
422.211451 84.2
423.185331 119.7
425.181915 86.42
426.247780 103.8
427.182804 77.06
427.200774 68.15
428.684549 125
430.191094 116.4
430.220816 210
431.155776 235.2
432.139952 154.5
432.249531 251.2
432.748734 79.02
435.194935 80.3
438.196896 74.63
441.193835 351.3
442.198663 84.01
443.200821 84.22
443.248814 258.1
444.254860 77.7
447.190113 199.3
448.205458 219.2
449.169350 178.4
449.210410 135.3
449.279008 213.4
451.248900 193.6
452.172411 95.01
452.211832 67.12
453.159274 76.19
453.233714 180.4
455.180222 143.1
457.202204 104.7
458.225882 291
459.223979 138.4
459.256263 153.2
460.259900 136.4
461.277087 73.04
464.214991 236.5
465.194598 245.1
465.221215 149
467.194468 137.9
476.222806 152.6
476.246675 151.8
477.245809 113.2
477.270596 124.2
478.294802 74.33
483.214662 141.7
485.272010 81.89
488.262596 91.28
491.282530 86
492.209440 241.9
496.273725 150.2
500.195706 82.68
500.236980 210.5
501.267696 78.01
502.260015 68.11
503.277407 72.49
504.170638 71.02
504.242050 109.5
508.331468 79.47
511.224146 123.7
511.287578 130.3
512.221600 162.3
513.270527 147
514.324049 79.53
516.246795 83.13
520.221467 171.7
522.259081 217
526.288019 90.49
527.248151 99
528.350023 126.3
528.759257 121
529.226991 215.7
529.284750 97.09
530.278152 143.7
531.288905 131.7
532.229620 114.3
535.257763 122.6
536.308121 185
538.325630 99.73
541.173980 73.04
543.275707 75.98
545.254689 180.3
548.296193 108.8
551.242450 112.3
551.317259 104.8
553.273865 115.6
555.271564 122.5
556.293632 104.3
556.333733 226.7
563.257425 84.92
564.295687 79.89
566.327537 91.13
568.262577 67.01
570.287183 86.16
571.248436 125.1
571.322663 78.16
578.309878 70.25
579.282288 135.3
580.258317 90.01
580.282024 119.6
580.322762 214
588.281129 92.57
588.308862 94.65
589.331846 139.3
590.324821 213.2
595.298532 105.8
597.318539 89.12
605.285033 118.5
611.362671 103.7
622.319477 126.7
624.302254 154
625.303105 85.01
629.339009 127
630.266046 101.3
630.328982 128.9
632.346690 96.84
640.331604 76.84
642.316823 69.01
643.372554 148.2
649.320801 79.13
659.777676 173.2
665.367594 73.76
666.345546 67.41
672.229733 72.54
711.403537 74.31
788.412018 71.31
805.372795 77.74
841.423680 66.58
856.383776 74.91
995.543584 70.14
END IONS

BEGIN IONS
CHARGE=2+
PEPMASS=632.843704
RTINSECONDS[0]=246.566
TITLE=150313 3544E.d, MS/MS of 632.8437042 2+ at 4.10943333333333 mins 
74.061185 2.15e+04
216.098410 4.197e+04
284.161356 1.331e+04
407.229811 5390
494.261427 6670
607.346348 3767
720.430890 1580
807.460389 5940
936.503056 3358
1049.584905 1396
1060.572274 231.3
1174.602377 280.1
86.097188 1.994e+04
244.166500 3.637e+04
312.157236 6877
383.229355 2982
495.265233 1432
608.347613 2126
721.437521 948
808.463680 2665
937.502796 2187
1050.588367 1190
1164.624154 168.5
129.066343 1.399e+04
201.124681 7831
314.206366 4016
413.204832 2659
512.273151 1374
562.250321 921.5
675.337077 403.5
809.468187 856.4
938.507600 908.1
1051.592205 444.7
147.113369 7260
199.072310 7037
329.182875 3941
408.232248 2110
544.243157 1206
657.323615 585
676.343661 252.6
789.446862 463.4
918.491155 842.6
1059.563673 313.9
129.102858 6227
226.155757 6814
330.169385 3442
399.188813 1388
545.248440 1054
589.333889 534.1
755.404264 227.7
790.448872 177.4
919.497062 532.4
1032.573970 167.4
136.076189 6212
171.076877 6362
285.163336 2515
425.237839 1317
546.293269 784.7
563.253071 468.5
694.351045 225.2
788.408532 155.9
1052.589259 140.1
113.035175 5390
217.100324 5833
296.197437 2472
381.178351 1300
513.275436 735.3
623.305503 403.2
759.326528 186.9
806.418143 152.6
1054.536371 133.2
70.065897 4579
188.103326 5639
294.145172 1689
433.208761 1214
528.235329 730
643.361492 382.5
743.418039 175.8
823.424275 151.2
84.081535 3522
181.061992 5035
346.176693 1639
401.239536 1175
510.220282 662.6
658.329375 357
666.354233 173
770.397753 149.4
87.055789 2973
173.129295 4645
266.150066 1460
415.254096 963.9
528.280004 616.8
562.291267 347.3
730.407921 165.6
780.434619 149.1
60.045475 450
69.035800 1858
69.070881 232.6
70.029431 416.1
70.102128 129.3
71.069687 408.1
73.772193 133.6
74.107079 329
75.063614 746.1
82.030640 262
82.064930 139
84.045654 2931
85.041088 973.4
86.041946 189.4
86.060980 250
86.134889 404.9
87.100588 616
88.040247 1178
99.091936 302.4
100.039996 196.2
101.071809 869.5
101.108216 1252
102.055565 1759
103.058839 218
108.045190 131.7
110.024183 151.7
110.061141 140
110.071950 139
112.039548 538.8
114.109936 166.6
115.049434 262.7
115.085757 212.7
116.070975 500.5
119.082507 1015
125.035173 310.9
126.060143 188.6
127.050355 821
128.081120 480
128.112815 194.8
130.050155 369.6
130.064622 414.9
130.086599 1904
130.105113 1030
131.070894 210.1
131.116555 123.2
133.059780 325.3
137.079137 221.1
138.054848 287.5
139.056861 128
139.095798 173.3
141.102477 419.5
143.045323 145
143.082549 279.4
144.076583 1396
145.098348 320.1
146.098629 179.5
147.045661 182.2
147.075059 162.6
148.115325 830.3
153.066044 799
154.065987 284.4
155.046006 639.9
155.077187 222.1
155.117584 1283
156.048431 261.3
156.115784 157.1
157.061675 302.2
157.104650 177.4
158.079922 425.8
159.080204 131.7
161.091956 137
165.103357 206.2
166.086133 181.4
167.079527 137.3
170.092384 406.7
172.072828 4510
172.122072 207.6
173.075078 331.9
174.075631 146.7
174.131262 626.6
178.085568 127.4
180.076635 181.3
181.033658 141
181.134077 168.1
182.064484 506.3
182.323517 134.4
183.113088 2826
185.092227 132.4
185.139631 274
186.077101 293.4
189.086356 400.6
189.105228 369.2
197.130018 346.2
198.087982 2834
199.142111 225.3
199.180047 490.5
200.075425 887.9
200.139545 4573
201.182045 255
201.202757 157.6
202.128393 576.3
203.101005 135.9
203.121113 141.9
204.139899 253.3
209.128418 995.9
210.124522 222
211.105959 646.8
211.138728 132
213.087979 245.7
215.140012 2214
218.100659 927.1
218.149616 266.6
219.106821 129
220.143988 150.2
222.087296 178.5
222.125967 284.2
223.107883 826.6
226.119822 396.2
227.112975 135.2
227.155303 1385
227.173614 2182
228.134403 1903
228.179739 248.2
229.117576 323.8
229.136267 346.6
231.096540 188.2
233.130108 614.2
234.138704 177.8
237.120118 169.6
238.118324 135.6
239.137543 174.6
240.135485 696.2
243.134534 3575
245.169951 4217
246.172167 631.5
248.139746 149.1
249.125010 134.1
251.104146 632.4
252.109637 123.7
253.117116 219.1
256.164860 721.6
261.123811 743.9
265.119828 182.6
265.165511 146.7
267.143477 796.8
268.131047 168.4
268.151103 217.7
269.110894 125
269.188315 600.9
270.145355 307
277.116716 173.6
277.153465 698.3
278.152870 200.6
279.097039 344.5
279.128830 126.3
279.162036 139.6
280.165834 149.8
282.111341 331.9
283.175880 134.5
284.250509 135.2
285.107226 182.3
286.100411 244
286.165404 287.8
288.154441 265.1
291.172219 383.1
293.112307 303
295.136148 626.3
297.159482 232.4
297.202695 430.5
298.137516 511.9
298.206946 159.8
300.122736 154.1
300.177033 170.8
301.151705 284.8
301.185097 507.2
302.117962 266
302.147509 136.4
302.186880 218.2
303.174990 179.2
307.130507 207.8
308.162784 434.4
309.154769 254.8
311.171046 1236
313.161946 1148
314.132492 295
314.158740 374.3
315.210090 529.2
316.209928 185
317.117307 136.4
318.108445 141.5
318.180879 389.1
319.166623 791.2
320.166329 178
320.190173 125.6
322.138935 307.9
323.129358 302.1
323.171738 220.1
324.194177 182.1
326.171987 145.8
327.128856 202.8
331.178140 623.6
332.161278 328.4
332.190722 149.9
332.234207 196.9
334.141826 121.8
335.131944 184.4
336.155375 442.7
336.193009 527.6
340.152309 1039
342.197810 224.1
343.207240 144.1
344.180998 178
345.137933 189.2
345.217875 182.7
347.179753 534.5
348.156534 133.9
348.191051 283.1
349.155977 124.4
350.171379 715.5
352.221659 271.8
354.171028 327.3
355.230963 155
356.218319 389.2
357.178136 581.2
357.219052 182.8
362.133078 263.9
364.185256 851.1
365.216475 512.6
366.718623 127.1
367.162763 175.9
367.218966 136.1
368.178889 258.3
370.171189 195.9
372.174996 531.5
372.195279 333.6
377.182665 349
378.140993 133.6
378.180524 184
380.146165 542.1
382.156451 188.7
382.177768 450.4
383.161250 195.1
384.231308 725.2
385.236071 148.7
389.218265 610
390.223383 180.6
391.161242 261.5
392.143407 325
393.212970 166
395.193765 486.1
396.195568 260
397.244563 529.7
398.196992 158
398.237855 423
400.192394 302.7
402.241699 538.1
403.242275 174.1
406.196528 141.5
408.184096 266
409.170282 195.9
409.233905 604.4
410.176473 173
414.130947 364
414.207205 848.2
414.234202 394.8
415.138466 275
415.198096 614.3
415.229189 532.8
416.201951 267.6
416.259627 266.8
417.140535 145
417.204141 521.5
417.234698 234
421.172414 150.6
421.241769 242.5
425.182513 157.8
426.198491 444.2
426.241990 457.6
427.192201 168.1
429.186424 121.5
430.217100 277.8
431.155493 963.2
431.197330 297.1
431.262170 290
432.163761 338
432.249475 488.3
434.211388 122.8
435.221413 219.5
437.172624 125.8
438.174589 191.8
439.228521 172.2
440.213457 165.4
441.200739 860.2
442.201347 193.2
442.226174 208.2
442.263218 131.3
443.251167 753.8
444.210219 253.4
444.246969 225.9
445.256311 366.4
448.212065 622.4
448.257856 254.6
449.170682 480
449.275580 198.6
451.219536 260
453.234745 179.7
454.235751 148.8
458.223095 412.7
458.241545 308.6
459.226518 328.2
459.255659 235.5
460.255265 384.7
465.201843 236.4
465.229566 186.8
466.263726 392.8
467.174709 272.5
467.268883 376.7
471.246422 138
474.196557 144.8
475.222349 385.3
476.221013 386.6
476.249995 563
477.230748 226.8
477.255124 178
483.208511 150.1
484.276680 298.6
486.242529 142.2
492.205736 204.3
492.226812 134.2
493.225052 204
493.311839 130.5
496.265165 470.1
499.249048 142
500.740461 126.3
501.222356 164.3
501.265078 169.6
502.235630 185.2
502.286692 474.2
505.230908 145
509.239702 171.4
511.229560 255
511.292087 464.4
512.228143 168.6
514.276246 138.4
514.320482 242.6
516.240388 205
516.285443 406.2
518.301483 343.4
519.286781 207.6
522.260220 201.7
522.296449 129.2
527.247071 539.8
528.341010 309.4
529.283607 149.5
529.338488 168.1
530.287669 615.9
531.284134 139.7
536.309049 531.6
537.277862 141.6
539.279138 150
540.282525 144.1
546.251341 192.2
547.295008 349.1
548.307479 135.6
552.261020 176.2
556.283042 279.9
556.328892 388.6
558.260500 122
561.296476 237
564.305513 279.2
565.304435 138.9
573.806942 128.4
577.297173 211.6
578.271363 159.7
580.262797 205
590.338945 208.2
595.313708 241.1
596.301097 199.2
597.358483 207.6
605.288632 137.6
606.306299 200.2
609.344651 289.4
610.355562 186.4
612.310684 142.7
613.320451 243.3
615.819490 328.9
617.328242 153.2
624.313794 163.9
624.826604 121.9
625.358794 272.8
627.331058 151.3
630.312360 124.1
630.336372 170.3
631.324003 253.6
640.332173 134.6
641.324736 256
647.340486 269.9
648.337463 234
659.329893 164.6
659.371028 205.5
674.378144 155.4
721.378204 150.5
754.419940 134.7
760.412016 130
824.407432 135.3
END IONS

BEGIN IONS
CHARGE=2+
PEPMASS=633.297363
RTINSECONDS[0]=220.592
TITLE=150313 3544E.d, MS/MS of 633.2973633 2+ at 3.67653333333333 mins 
61.040468 265.6
172.152378 186.6
344.637317 263
407.083932 149.9
528.733104 179.5
647.212278 166.9
672.326755 86.67
835.946676 56.79
904.804804 18.06
1033.245943 18.02
1147.589546 21.1
1196.592323 11.12
74.059059 190.3
201.103479 161.8
326.663350 154.6
379.153978 121.5
498.103997 136.8
613.295976 79.12
729.343267 81.02
849.248713 46.11
912.400053 10.21
1041.462393 12.11
120.079485 148.7
250.113966 107.6
333.199336 130.6
412.231942 99.99
495.232682 125.2
618.335131 65.68
692.384416 61.8
147.113514 137.8
188.102699 105.9
310.136629 127.9
392.186593 69.89
503.126045 80.98
583.850329 65.12
735.360399 46.11
136.074914 99.24
202.054980 88.04
326.159348 123.2
428.023509 67.28
544.221720 75.02
637.221089 57.81
743.327161 30.23
84.043054 97.43
254.118969 60
264.098829 79.03
428.210607 65.73
521.200121 64.76
651.327453 31.18
121.084809 84.35
257.512869 50.96
277.151170 41
429.163691 57.96
548.749604 58.84
647.261950 24.53
112.050585 82.93
227.176593 46.56
356.191599 31.25
370.144541 53.2
555.313764 38.89
658.275930 17.89
101.069695 56.53
220.856059 44.4
326.704444 28.12
428.247649 50.8
535.310540 27.4
599.082107 15.04
129.129665 35.25
183.087306 37
277.319406 27.52
387.163175 40.24
463.266428 23.31
594.226708 14.47
61.073384 17.12
111.074118 25.02
130.222690 22.56
136.288901 11.32
158.025578 19.84
188.960771 19.2
197.582176 18.25
207.096712 23.27
229.477931 14.18
230.780119 25.72
256.139012 13.04
272.173489 19.25
272.188815 10.45
376.958472 15.12
394.579965 17.04
400.491214 12.28
476.734277 19.45
490.256250 10.01
496.898076 11
503.225390 17.11
528.814864 14.12
528.862905 10.01
553.301204 16.41
END IONS

BEGIN IONS
CHARGE=2+
PEPMASS=651.861511
RTINSECONDS[0]=288.764
TITLE=150313 3544E.d, MS/MS of 651.8615112 2+ at 4.81273333333333 mins 
86.097007 796.5
173.128826 2140
316.150585 509.1
446.263051 280.4
544.258836 174.8
622.322852 87
744.370075 108.8
830.447181 100.3
874.479930 273.2
1019.511945 85.32
1102.604331 113
1165.796234 11.03
1260.328890 76.93
87.055647 409.6
201.124203 622.2
266.998023 244.4
383.232283 212.2
511.317384 134.3
600.870515 80.78
716.346028 84.07
857.456037 62.01
930.496391 11.28
992.521312 38.44
1103.593942 85.75
130.105298 246.4
174.133712 410
298.139525 208.3
447.260193 140.6
498.216578 124.8
629.312027 77.38
725.363960 59.68
822.417157 53.34
987.560216 25.48
1104.596808 67.92
128.105400 233.2
246.182310 202.8
357.210281 137.2
401.203469 125
528.298216 121.5
611.301334 69.65
673.424188 41.26
859.431584 36.39
1104.643652 32.67
72.081669 219.2
229.119067 201.4
284.099827 101.3
431.176897 124.1
540.443767 92.3
614.363484 64.51
728.384204 39
784.419644 32.23
1104.691966 10.56
130.086182 209
185.126333 173.2
289.119708 95.21
412.209391 109.1
472.238297 91.21
611.274097 48.55
759.461029 19.09
812.424695 15.8
118.022979 179.1
203.067054 157.6
315.211626 93.47
415.181997 96.25
483.246526 86.07
630.309879 42.46
672.417000 18.61
840.396739 13.15
148.107593 165.2
253.197581 146.5
326.965438 90.75
437.212020 83.01
518.250694 84.49
580.256913 41.17
752.399257 10.03
840.416962 12.04
70.064867 160
214.179543 144.3
317.116295 79.8
376.232789 82.39
476.211898 56.26
657.309716 40.01
98.096238 152.9
179.141053 118.9
357.066109 70.05
423.221470 78.02
480.251749 55.02
637.277765 29.78
60.045190 91.69
69.070071 104.2
70.026304 42.45
72.117779 14.04
81.031295 10.04
85.084619 33.92
86.137507 18.57
86.806944 26.72
87.100191 83.02
87.107933 62.35
87.486590 30.11
96.043022 100.9
101.073843 93.29
106.522125 14.01
118.050743 13.2
126.128822 101.1
130.441253 22.23
145.193744 16.29
147.064868 107.8
147.118804 62.25
147.408004 10.07
148.148450 13.04
151.580532 15.5
157.087167 65
161.133396 75.31
172.450005 27.27
173.204160 16.69
173.370841 12.78
173.484455 40.32
173.498210 13.01
173.654255 18.4
173.667871 12.01
173.824808 19.23
173.855969 14.11
174.208525 12.78
175.130897 51.89
179.178004 12
179.869359 17.01
183.113077 112
185.177348 10.04
199.146828 78.61
201.082743 81.93
201.307989 14.25
202.098898 18.61
202.128713 53.15
202.554437 15.62
203.046203 22.57
203.114333 10.02
207.032589 15.68
213.154858 52.68
214.223901 13.1
224.695019 14.01
227.552407 27.52
228.361733 50.65
229.168433 21.35
241.190744 39.5
245.146413 112.3
247.124992 106.5
247.184925 52.39
250.329415 31.43
252.129646 76.01
253.144957 56.41
267.062353 14.06
271.126251 44.49
282.192124 24.07
284.194977 59.76
287.094460 33
287.112102 21.41
290.169338 54.09
295.182408 10.07
299.090450 38.96
302.213987 42.16
305.173715 67.03
306.143495 50.31
317.089386 67.12
317.150927 69
322.094597 23.75
326.137270 26.56
327.044369 10
330.167120 15.53
332.188949 49.35
341.099516 47.52
341.127726 32.31
342.007648 47.28
355.061683 19.12
357.248860 28
357.426787 13.5
358.212912 48.47
358.248912 11.2
359.213849 44.34
368.272124 10.07
368.668224 18.48
369.166551 19.11
371.122111 73.33
375.218964 73.12
398.291179 36.48
401.272501 11.04
402.241400 28.16
404.525658 20.12
411.150406 39.22
411.226087 30.08
413.164124 65.69
421.217118 56.81
429.232440 69.07
432.169820 38.11
446.160902 33
455.260475 61.31
461.179206 15.36
463.225386 12.25
466.261366 41.41
478.187584 53
481.221732 45.19
482.259563 29.01
497.167648 19.5
499.228497 42.25
501.275585 24.02
505.617435 40.01
511.378504 11.12
513.348767 11.78
514.220437 19.89
515.290254 36.79
516.585521 13.04
517.265933 16.09
521.919661 17.45
523.249499 46.39
524.507965 14.56
527.252769 33.78
527.567233 19.21
538.075042 46.01
557.318299 30.1
559.340690 54.79
572.374662 13.05
573.309750 23.8
585.277600 11.03
593.309293 11.92
602.323649 14.01
631.329786 11.32
652.625055 14
657.354708 28
658.353601 28.42
END IONS

BEGIN IONS
CHARGE=2+
PEPMASS=659.411743
RTINSECONDS[0]=293.2
TITLE=150313 3544E.d, MS/MS of 659.4117432 2+ at 4.88666666666667 mins 
86.097194 3211
213.159439 2728
305.180624 1136
412.256094 309.1
525.335895 148.2
581.329848 504.2
765.452953 322.7
776.414741 71.06
880.491395 359.8
992.595009 208.5
1106.669602 166.4
1269.670736 12.18
72.081351 960.4
185.165193 2429
299.174149 747.1
439.227359 174.2
480.314949 139.4
582.339292 129.3
768.358961 161.1
829.455023 68
879.492073 215.5
1010.229682 93.36
1105.657569 119.4
136.075184 284.6
199.179886 534.3
326.245266 506.8
418.266454 143.9
497.348627 102.1
575.320816 121.5
694.409541 109
782.448147 51.06
930.533922 75.88
993.569405 72
1108.666736 40.94
87.100680 253.6
186.167635 477.6
277.153476 236
412.285722 135
558.300651 94.72
576.318944 86.1
715.370928 84.26
862.472238 33.16
889.470369 60.02
1050.600674 41.07
1126.525112 37.35
97.063749 211.3
227.175113 361
346.177260 206.4
471.234599 109.5
549.263811 83.04
575.286510 67.45
700.268575 74.13
803.509602 16.06
890.458084 53.61
1002.545142 32.91
1110.386430 27.48
73.084944 189.2
186.085769 347.4
327.245427 181.2
445.205828 108
564.318509 80.03
662.350281 63.17
674.324749 67.62
852.525881 14.09
889.532367 36.8
983.223504 24.56
1104.656222 23.33
122.080023 186.8
214.162052 265.2
365.191942 146.2
420.271785 104.7
556.871003 68.63
612.372071 46.11
769.450820 67.57
775.205387 14.01
893.272938 13.11
1030.572955 23.56
132.074427 186
218.149232 213.3
310.141504 131.9
391.232579 86.26
548.108184 66.72
580.378612 43.93
695.418085 63.76
863.464589 13.01
889.584108 12.01
1063.595312 21.84
140.144383 181.4
228.133590 203.8
348.191217 98.88
417.529549 84.01
486.173093 58.52
635.366862 36.03
713.418448 60.14
983.571620 16.9
81.070480 157.9
211.110847 172.7
272.162210 94.05
419.028733 72.34
473.209697 57.14
586.328733 29.2
672.294612 57.08
999.786012 11.38
72.197771 56.83
72.309930 10.21
72.472576 11.47
72.559095 13.68
73.036898 26.6
84.046918 20.12
86.149285 56.67
86.531044 25.5
87.140457 61.69
90.108706 20.04
97.106008 10.01
111.279511 37.15
114.054405 50.79
116.069707 10
119.048324 155.8
119.080976 12.45
125.069928 79.72
128.106534 44.02
129.101240 109.1
132.123945 13.09
147.822238 27.39
148.792810 36.12
155.118507 48.8
158.087564 149
158.476213 14.05
158.502502 18.01
165.091839 48.79
165.161668 137.2
169.059531 111.3
177.087799 52.31
181.084115 47.1
182.996919 152.5
183.034065 12.92
184.088622 26
184.792888 17.05
185.130147 52.32
185.242618 26.18
185.518143 20.11
185.602795 12.11
185.614649 11.62
185.953569 10.2
186.303211 20.8
186.424038 19.69
186.533329 24
186.794829 26.12
186.951817 17.02
187.161977 14.28
188.386923 32.21
191.254340 10.21
196.072879 34.16
198.077864 144
199.254707 10.25
199.484908 11.41
200.136560 152.9
204.139674 143
204.186087 12.35
207.138021 73.05
210.182555 72
211.960085 21.02
212.139659 35.23
213.323934 27.57
213.487613 44.52
213.552029 13.09
213.879260 18.45
214.120872 32.32
214.432807 16.05
214.631614 16.04
217.117856 91.86
218.085128 59.7
218.195049 13.03
227.420120 28.84
228.356092 10.01
228.393659 24.34
229.242241 33.64
231.121149 82.1
231.157198 17.04
237.156084 134.4
249.157596 42.09
249.180755 64.24
254.149477 111.1
254.229180 42.14
255.098906 54.46
256.129694 87.06
265.152008 25.28
265.173689 18.01
266.127456 55.32
274.146404 24.06
274.180740 10.1
277.201331 11.56
281.444185 25.25
282.150616 29.01
282.179628 47.83
282.228320 70.53
282.653632 41.5
287.147269 15.36
291.202605 31
295.176204 41.31
299.256396 19
299.541954 10.75
301.173700 45.01
302.196369 15.28
304.170220 59.15
304.206786 15.32
305.277525 18.06
305.928205 37.61
306.229010 17.12
307.186168 40.5
308.191394 75.14
309.107615 28.19
319.043821 38.31
323.178384 28.22
324.175348 84.8
325.178156 85.31
326.198806 46.45
327.168680 92.46
329.123142 21.9
333.317372 28.01
333.362073 12.05
333.633723 28.2
341.178638 29
341.217701 43.24
343.200190 37.45
343.220609 10.35
349.146114 37.92
364.193456 23
365.259002 10.01
368.178300 25.45
368.234572 82.95
384.259160 51
390.229622 60.1
390.469820 20.09
393.247948 69.8
394.244585 31.16
398.237703 33.12
398.907626 30.45
399.204090 30.1
399.628364 20.27
401.246183 32.78
411.240729 22.23
412.699174 26.64
413.255890 52.11
413.283102 65.35
417.211895 55.97
417.587625 10.2
418.548602 16.32
419.224648 16.41
419.274563 33.2
419.292440 23.56
419.634600 22.15
420.215912 50.07
428.245886 28.67
435.217452 61.72
437.266601 52.04
438.282678 17.45
441.155538 41.53
442.162515 29.14
442.265658 35
451.276738 49.14
454.271142 23.6
460.261668 29.32
462.174506 42.56
462.226456 25.56
467.862548 55.04
481.323205 43.12
491.199287 47.57
491.234927 15.03
511.314325 12.18
512.186017 19.23
515.325537 16.45
516.260523 11.14
521.310001 21.03
531.048652 17.24
531.234135 15.01
531.296282 35.02
531.603957 16.9
535.313323 44.49
547.325422 26.19
550.276791 22.27
552.311386 24
560.156196 25.28
562.264460 34.52
562.377150 12.01
566.883784 13.6
576.372991 11.62
585.260836 19.05
599.611786 21.57
672.377442 34.12
674.381024 14.01
674.464860 13.04
678.412680 55.76
682.375913 57.01
704.386771 24.36
767.454271 28.33
769.149080 18.05
994.581627 11.01
1340.181715 21.07
1467.497423 10
END IONS

BEGIN IONS
CHARGE=2+
PEPMASS=659.411743
RTINSECONDS[0]=290.243
TITLE=150313 3544E.d, MS/MS of 659.4117432 2+ at 4.83738333333333 mins 
86.097586 3.7e+04
185.165416 2.541e+04
299.171736 7635
418.266964 3516
480.318717 957.7
581.330982 3989
694.413516 1450
862.469754 337.9
879.493710 2438
992.577871 1799
1105.659815 1434
1187.687519 91.46
72.081790 9038
213.160256 2.003e+04
305.182895 5353
412.256611 2885
530.298045 640.7
582.332981 1461
765.450193 1363
767.450557 300.4
880.496126 1795
993.577894 526.3
1106.660448 1336
1201.696445 67.9
136.076507 2827
199.181483 4522
326.244832 3842
462.234793 2380
558.295361 629.1
575.316747 664.4
695.415201 734
775.434915 294.6
881.505492 396.5
994.583395 524.1
1107.664883 394.2
129.103112 2534
186.168822 3244
341.218841 1884
367.236062 1456
547.326547 495
643.382512 453.4
766.450529 532.9
801.481626 244.4
890.457929 289.3
1004.550339 334
1089.631724 170.2
147.113409 2451
214.163771 2745
277.156307 1498
384.260759 1179
497.343361 461.4
583.332408 384.1
688.398891 512.6
863.478963 205.7
882.491618 115.9
975.550249 229.3
1108.669981 134.4
87.100801 2336
227.176605 2114
348.192351 1111
417.213150 871.4
526.338261 440.1
601.334234 335.3
696.416549 254.4
784.456620 160.6
945.553254 95.82
977.563529 150.3
1091.654014 77.68
158.093370 1161
228.134705 1955
278.158752 1070
395.263995 687.2
525.339304 424.7
576.323161 301.4
671.372498 249.7
774.494612 142.1
882.524096 91.12
1003.534277 128
1070.633970 77.12
84.081279 730.5
186.087649 1533
271.177302 1034
445.208998 583.5
531.255412 390.6
598.356146 277.9
671.400108 216.1
775.480171 126
884.525313 89.07
995.582903 73.96
130.106728 695.5
249.159885 1357
281.221573 926.8
395.228228 572.9
508.322355 359.4
603.288947 260
717.376871 194.2
861.473443 106
868.453275 79
976.558335 59.23
137.080547 586.4
254.150509 988.2
300.177405 840.2
390.237320 525.6
552.313787 347
661.407669 224
704.396667 179.6
770.440149 100
936.397740 78.2
978.598317 57.72
67.054827 63.68
70.029030 100.1
73.084267 379.5
84.105988 58.5
86.297201 73.31
86.510023 69.43
86.795338 64.42
87.055317 290
88.040704 106
88.057462 95.03
88.105814 161.7
93.069491 130.1
98.022002 82.5
100.075564 89.65
101.107982 82
113.059641 129.6
115.083116 200.9
119.048408 194.7
122.086447 209.1
130.085678 360.8
130.702497 62.51
131.085159 557
132.077614 129.4
135.250855 61.73
141.065869 216.2
141.105854 77.81
148.116419 121.8
153.102111 106.2
154.160664 314.5
156.120765 111.1
157.133544 147.1
159.110498 155.4
167.069707 66.45
167.473192 64.53
168.078084 113.3
168.136293 121
173.127547 76.42
176.105508 126.3
177.086057 86.68
183.111740 503
183.147913 270.8
183.655454 76.07
183.690961 112.9
184.099429 71.5
185.129496 355.8
185.223353 441.3
185.418932 86
185.460428 73.11
185.478392 61.03
185.557657 122.4
185.671898 95.33
185.787930 124.5
185.828034 65.72
187.068976 115.7
187.141836 100.4
187.169172 205.2
187.830901 66.88
189.076901 131.4
196.131838 77.23
199.092777 71.1
199.136251 70.03
199.236743 76.67
199.434101 66
200.140154 230
200.184705 441
201.125208 441.5
202.138134 88
207.149706 174.8
209.267090 58.81
211.109316 92.12
211.179986 80.54
212.101652 63.16
212.137593 72.08
213.497463 63.75
213.643565 68.06
213.787017 81.61
213.797009 70.16
213.822447 59.48
214.089287 156.9
214.224961 61.31
215.165380 380.7
216.133054 156.6
218.151381 969.9
219.152270 368.6
223.142522 135
225.192937 100
226.191236 178.2
228.175979 237.6
229.136988 375.8
235.203824 81.14
237.124884 115.1
237.162436 157.1
239.174098 75.88
240.130336 79.01
244.168248 78.11
250.163163 292.6
250.998010 63.81
253.190617 175.5
253.227110 217.6
255.160176 201.9
256.131575 64.67
256.171262 146.3
257.132475 179.1
259.142508 119
260.194184 95.51
263.212710 86.05
265.154029 203.5
267.243417 167.2
268.125214 155.2
271.241815 179.2
272.157322 190.4
272.179980 152.8
273.115719 65.03
275.169270 118
277.478462 57.79
278.105251 113.8
279.143934 159.7
280.237623 69.51
281.161597 289.6
281.806515 58.55
282.144263 585
282.178069 342.4
285.153971 193.8
287.142124 164
287.171038 273.7
289.152372 93.57
291.173301 83.1
295.236705 144.2
297.155220 207.8
297.196731 94.73
298.211523 184.1
299.071335 60.89
299.248061 135
301.151992 68.83
303.170605 299.7
304.130169 132.6
304.174115 86.01
305.145552 228.8
306.142177 183
306.183450 426
307.189401 195.6
308.157853 61.12
309.153566 195.8
310.140184 244.6
310.176608 135.8
312.191525 88.58
313.154266 86.01
313.221935 95.53
317.146003 150.2
317.221151 327.2
318.218175 86.18
319.162571 105
321.122990 82.35
326.145788 207.5
327.166966 447.2
327.196059 129.1
327.247546 643
328.169894 105.8
329.126912 75.39
330.149501 102.4
331.233792 113.3
340.216527 84.64
340.257949 120.3
341.018981 64.56
341.184024 100.8
342.220366 510.8
342.856832 144.8
343.219165 186
344.153870 91.66
345.222015 103.2
346.178388 419.5
346.220752 191.7
347.178687 126.3
349.153558 377.5
349.193053 487.4
351.207475 81.73
353.218555 179.7
353.251091 129.8
356.193499 92.11
357.250238 135.2
359.173345 134.1
364.189672 207
365.189181 84.89
366.246325 114.6
368.186209 59.68
368.234164 156.2
369.176037 86.15
369.206113 83.04
369.230407 77.17
370.240834 93.45
373.188243 80.89
373.216658 160.5
374.212431 102.2
375.205497 79.76
377.145436 81.11
378.226924 86.29
379.205017 75.16
380.268269 70.94
381.217535 223.7
382.249073 127.3
383.195301 63.36
383.243761 153.1
385.258671 262.9
386.205576 135.4
389.220791 260
391.201400 165.5
391.234928 64.03
392.264321 101.2
394.247071 137.2
396.229384 148.6
396.253097 89.17
398.238771 181.6
399.245889 251.6
400.257687 240.9
401.255490 431.5
407.230349 303.9
410.165959 97.2
411.333392 295.1
413.256690 494.5
413.991457 88.36
414.257135 233.3
416.815178 64.38
418.212217 458.5
419.269300 472.8
419.547717 67.4
420.271241 210
420.688080 57.58
422.210791 69.51
423.226201 360.1
423.722499 168.5
424.225467 175.1
426.303885 106
427.119195 82.33
429.186820 144.6
429.254272 89
432.249124 303.7
434.243666 330.2
435.223774 232.4
435.295310 225.3
437.347897 94.93
438.275900 164.5
439.227284 286.1
439.328302 115
440.240686 281.8
440.285487 88.15
443.187175 95.68
445.265442 61.24
446.210033 188.6
447.214644 92.63
454.268100 97.96
455.299146 127.6
456.275033 67.88
459.257769 131.3
459.301165 79.84
461.275270 308.3
463.237557 361.1
463.292656 100.6
464.249848 88.8
466.300412 75.78
469.239160 62.68
470.238833 126.4
470.281247 68.38
471.294746 69.86
472.258393 139.4
473.201084 177
475.322863 65.64
477.270495 329.8
479.769226 57.8
481.273486 263.9
481.319163 147.2
482.365043 60.46
483.286940 127
483.320936 83.01
484.287796 110
485.278769 82.33
487.272130 80.22
488.254571 60.1
488.781451 114.7
489.205479 152.1
489.258251 189.8
490.227932 83.62
490.301674 115.9
493.305859 70.78
494.298213 146.8
495.298365 151
498.342877 138
501.347315 89.06
502.311144 138.2
504.286215 168.8
505.241218 109.6
509.318035 109
509.340127 58.27
510.317680 78.43
511.323244 183.9
514.231381 78.09
516.291850 180.3
520.313412 94.33
521.270585 72.15
521.308346 131.3
522.251245 85.76
522.300816 90
531.307596 316.3
532.240317 150.6
532.309799 80.11
534.300433 96.75
537.317800 135
540.292127 112.5
541.286154 181.1
548.311397 166.4
549.267320 183.6
549.327222 282.4
553.331954 198.1
553.372410 119.4
559.292335 133
560.230063 71.73
560.300020 167.4
563.321223 307.9
564.311072 209
564.351111 93.05
572.334779 70.18
574.357249 140.5
575.389724 59.13
577.334382 123.2
579.395672 174.6
580.211926 64.55
582.816980 81.76
584.339670 78.49
586.287631 155
587.275400 68
590.875959 72.23
595.355468 140.5
597.410685 81.56
601.294272 110
605.319948 84.76
608.362122 128.3
612.372940 103
613.380004 157.3
616.391119 130.6
619.345047 137
622.296206 85.44
624.411767 136.1
634.348723 116.6
644.377136 100.3
645.347681 155.7
646.337520 136.1
662.346915 169.1
663.359425 192.3
665.393477 73.32
666.407550 146
670.395024 76.01
672.370774 110.1
673.376767 79.74
674.332383 110.5
674.387392 77.25
677.405102 72.27
682.389808 84.12
683.398037 86.76
685.372706 62.88
686.347365 72.24
689.404633 164.9
691.412241 172.6
698.351246 143.3
698.390063 69.05
700.401840 107.8
705.394385 62.57
707.406088 79.18
716.379325 146.5
721.470981 60.76
733.374862 75.8
733.397731 64.76
747.440929 96.38
748.427125 138.7
757.464415 116.1
758.429175 104
768.088668 58.78
770.522033 65.03
776.474378 60.07
785.462445 99.14
805.537355 66.8
817.470333 77.06
826.457089 93.63
828.448272 67.25
829.455700 89
843.501183 78.44
846.463671 74.69
848.469078 67.92
863.393774 66.02
888.513829 59.72
940.436768 61.49
959.537420 58.01
END IONS

BEGIN IONS
CHARGE=2+
PEPMASS=659.411743
RTINSECONDS[0]=287.761
TITLE=150313 3544E.d, MS/MS of 659.4117432 2+ at 4.79601666666667 mins 
86.097459 5.471e+04
185.165439 3.975e+04
299.172631 9814
418.266283 5258
480.319721 1242
581.330656 5159
694.416667 2149
862.471362 480.5
879.494529 4110
992.581493 2159
1105.659673 1726
1204.725274 207.1
72.081724 1.369e+04
213.160322 3.36e+04
305.183044 7823
412.256748 3954
530.295867 1134
582.331959 2233
765.452704 1681
863.481717 264
880.495086 2821
993.581894 1313
1106.664050 910.2
1205.724929 189.3
136.076936 4273
199.181383 7605
326.244841 4057
462.236732 2817
525.340336 1102
575.319682 1435
766.453470 775.9
775.428132 195.1
881.501710 688.5
975.548268 816.5
1107.666730 482.4
1187.694516 121.1
147.113622 3458
186.168769 5316
341.219559 2984
384.261010 1397
559.298342 675.1
583.332965 584.3
695.413897 607.3
846.467302 185.4
890.453133 185.3
994.584979 463.1
1089.641626 188.4
87.100693 3088
214.163557 4373
300.175380 2742
419.272097 975.9
548.314076 514
645.331241 524.1
671.374885 561.9
864.475633 166.8
882.515516 156.7
976.546372 202.6
1088.625878 156.7
129.103221 2946
227.176502 3731
277.155459 2574
413.258784 937.1
497.346819 512.1
576.325078 508.3
688.404822 359.2
786.452797 161.1
884.499147 126.6
1003.546803 185.6
1108.662543 148.8
87.056173 1913
186.087521 3368
367.235314 2128
463.239936 875.1
553.315898 486.8
662.353555 382
672.379267 320.4
784.462622 155.7
888.514496 125
974.564230 114.3
1090.681533 136
158.092813 1409
228.135106 2989
271.177405 1990
395.264974 799.4
508.315697 477.1
607.392583 326.6
730.412511 318.8
776.435031 141.8
958.547430 112.3
975.492710 108.1
1107.198916 82.41
130.088738 812.8
249.160241 2882
327.248911 1760
395.230349 776
558.291505 461.8
586.284231 312
689.405831 299
811.443872 125.3
892.457928 88.67
977.564101 101.5
1074.597897 77.68
84.081564 776.6
218.150305 2793
348.190616 1516
423.255751 732.1
526.343565 414.2
644.379457 293.4
767.457760 287.1
831.443691 123
891.465254 76.22
993.992041 95.29
69.071023 176.1
70.064876 75.44
72.044388 82.14
72.146534 129.5
72.473102 77.96
73.085071 627.1
86.536700 75.52
86.561505 118.1
86.683935 83.92
88.039041 353.6
88.103607 78.89
97.064866 158.2
100.057894 83.5
100.075395 273.7
101.108017 216.2
105.445159 133.5
112.111585 184.1
113.108590 111
117.068449 97.22
123.082384 119.5
127.088350 93.14
128.069372 122.3
131.082241 751.4
131.116994 189.9
136.128940 96
137.079246 486.3
140.145908 277.3
141.065713 253.4
141.093549 146.8
148.116804 564.3
154.158704 182
156.101566 154.7
157.134847 613.8
157.169213 148.2
159.075174 304.2
159.090740 440.4
159.109516 230.5
166.157130 91.02
171.114966 104.1
176.099829 233.5
177.084570 132.7
183.112602 1148
184.116243 165
184.482593 135.8
185.086210 97.15
185.129805 1141
185.513489 75.73
185.584334 80.63
185.699391 116.3
186.130178 511.4
187.089855 575.5
187.173657 159.7
195.147732 436.9
199.242509 154.4
200.114638 78.03
200.141048 651.6
200.182690 1196
200.285169 93.15
201.125150 642.1
201.184687 95.25
202.125528 99.49
203.110027 257
204.095601 107.3
204.136856 144.4
207.112583 129
211.108935 110.2
212.183101 117.8
213.514910 91.78
214.463963 97.05
215.167144 618.1
219.154066 734.1
224.139622 93.69
225.192375 78.56
228.098785 215.6
228.179349 1004
229.138227 516
236.145074 106
237.124229 199.6
237.159002 261.4
238.124210 122.9
238.178518 147.3
239.176704 100.7
240.133618 366.8
240.174957 92.84
244.164013 175
250.166560 104.1
251.172001 90.78
253.192809 433.1
253.225956 340.1
254.150878 1212
254.225108 108.7
255.154337 187.9
256.172854 102
257.121023 76.15
265.117020 148.8
265.148973 113.4
266.122120 77.66
267.084317 76.37
268.200303 155.3
269.159804 287.2
272.173013 248.6
273.163672 135.3
276.131361 91.92
278.111016 80.25
278.156950 675.8
280.237827 126.1
281.160199 507.8
281.221758 1118
282.147090 770.1
283.149634 296.7
283.227844 156
284.198656 193.6
285.158786 109.1
287.173890 430.2
288.153541 83.11
289.190400 124.5
290.171655 87.72
291.171937 174
292.201903 138
296.121556 114
296.197004 393.3
298.213834 403.7
298.243847 249
298.571906 80.98
301.152525 195.5
301.174416 244.7
303.171706 761.4
304.131120 78.56
305.258255 136.4
306.186836 571.1
307.185557 130.3
308.187334 101.3
308.234681 228.3
309.154307 81.76
310.140385 225.2
310.176176 86.89
313.187242 130.3
313.215527 84.25
315.164327 159.4
316.195134 91.2
317.225472 76.44
322.132606 91.88
324.186731 89.11
326.150310 282.5
326.209497 151
327.165844 720
327.196345 311.2
328.161608 107.5
328.252313 245.9
331.166707 143.8
336.205221 157.1
336.228194 149.3
340.263027 101.9
341.184312 236.4
342.222018 464.5
343.225909 120.4
346.178258 1245
347.175367 213.7
348.158765 171.4
349.150556 294.4
349.192513 352.3
350.205484 253.4
351.164415 150
351.203228 100
352.259582 109.2
352.694523 107.2
353.180796 77.78
353.221435 119.4
353.253664 201.5
354.226718 213.4
354.258719 136.3
355.161781 96.47
357.247170 107
358.177569 95.3
359.211707 135.8
363.205954 85.51
364.189605 1034
365.190745 515
366.197991 87
367.189456 101.3
368.194799 359.7
368.237062 695.4
369.180389 104.3
373.164718 82.85
376.218818 85.42
377.218443 140.9
380.197346 102.1
381.210914 261.7
382.240293 175.8
382.261577 90.01
383.247517 119.5
385.264956 199.9
386.205702 101.2
386.246384 132.2
386.273224 92.28
388.218644 93.01
389.212810 76
390.240240 546.9
391.196011 504.3
391.238273 237
394.201603 93.04
394.238235 158.2
394.304351 115.7
396.232297 341.1
397.234226 122.8
397.275970 127.4
398.240334 162.7
400.210436 238.2
400.254103 721.5
406.594073 151.7
407.227052 98.25
407.257688 111.3
409.254456 100.2
410.235697 102
410.277489 130.6
411.333235 233
412.338167 139.7
414.199575 76.53
414.262224 136.8
414.340574 130.4
415.159983 105.1
415.191316 161.9
416.258477 84.47
417.212863 557.1
420.270240 152.4
422.239347 309.4
423.222783 451.1
424.262808 102.1
433.279444 251.1
434.239211 512.4
434.280377 347.1
435.230345 187.9
435.298585 196.8
436.221287 167.7
437.349378 132.7
438.272345 294.1
439.229404 457.3
439.325499 266
440.241603 243.4
440.284374 223
440.327044 235
441.236411 100.4
441.283205 80.36
442.238849 200.9
444.225908 112.1
445.211455 672.7
446.236476 85.17
449.279632 112
452.281886 105
452.335578 109
453.328683 100
455.297663 93.33
457.243189 101.3
459.258011 355.2
461.273465 566.1
464.245888 171.5
466.302355 370.1
467.304326 159.3
471.290394 111
472.209288 103
477.270518 370.5
478.232618 125.6
481.277322 290.9
481.319498 309.5
482.272108 108.4
483.293117 159.1
483.326528 134.4
486.275513 97.26
487.254691 283.2
487.299676 83.76
488.248686 254
488.276654 144.3
489.251058 76
494.303628 238.5
499.292514 179.6
502.297498 123
503.313719 122.6
504.243352 132.8
504.280982 261
507.261960 116.2
507.290921 138.5
507.333048 195.3
507.815887 138.2
509.316663 243.3
509.822806 94.95
511.321076 265.3
512.321487 110
513.268297 169.1
520.314718 214.2
522.297440 96.03
526.256081 114.1
528.284172 195.1
531.253173 88.98
531.305170 275
531.821439 157.1
532.236177 192.6
534.374204 168.3
535.290808 149.4
535.316522 108.7
537.307507 167.9
537.343402 98.12
540.278450 86.12
544.278425 78.54
547.323259 357.5
549.263624 354.7
549.320853 167.1
550.343092 181.9
552.312206 381
554.319883 84.04
554.369129 86.81
559.649863 91.53
562.254241 86.58
563.323150 318.2
564.317226 87.48
572.337883 76.06
573.345852 155.2
574.282483 172.9
574.351184 126
577.320255 87.22
579.382892 126.1
585.263875 91.3
586.329969 216.2
587.292560 123
588.317754 101.4
590.355393 116.5
593.407527 106
594.357707 143
595.336059 113.9
597.417251 86.33
600.326428 138
601.330325 149.9
601.352699 144.6
602.295031 281.1
604.302496 94.56
616.328359 116
617.328968 143.3
617.360083 201.1
624.409066 292.8
627.314544 146
628.350732 103.4
634.352792 207
638.421735 132.9
643.377028 280.1
644.337668 220.9
645.386039 190.7
646.336224 122
653.808312 83.01
655.335743 108.7
657.352548 76.25
661.410072 172.9
663.351204 138.6
665.387114 103.4
666.371678 144
676.403107 77.86
681.325320 104.1
681.434027 81.39
688.447014 106.4
695.889485 83.07
696.420163 264
705.391325 78.94
713.453436 119.8
716.345654 92.02
717.378088 90
731.368241 110.2
733.384476 95.73
733.413854 142.2
734.375028 80.72
747.435529 155.3
756.476494 75.27
757.422565 116.3
758.411273 241.5
759.434789 138.8
765.657310 93.33
768.389781 132.1
771.395650 88.3
785.461681 90.04
787.455298 118.6
790.467010 93.42
801.480633 78.01
803.497703 82.89
828.452881 107.8
829.454340 86.72
832.448199 79.16
849.472491 90.59
855.532159 78.2
861.482165 89.76
995.586045 78.84
END IONS

BEGIN IONS
CHARGE=2+
PEPMASS=659.411743
RTINSECONDS[0]=291.721
TITLE=150313 3544E.d, MS/MS of 659.4117432 2+ at 4.86201666666667 mins 
86.097411 9224
185.165644 7136
299.172621 1881
418.262789 770.6
552.313985 265.1
581.330786 978.2
695.423936 402.2
862.482927 94.16
879.496172 414.9
992.577333 542.4
1106.668818 333.8
1207.804138 47.56
1291.624829 90.65
72.082032 1362
213.160730 6353
305.183826 1182
412.256948 598.2
525.338653 186.3
582.331138 741.9
694.414082 348.9
853.496020 77.01
880.498183 375
993.573969 237.3
1105.663247 195.4
1211.039916 42.34
147.112763 721
199.181632 1529
326.245111 989.2
419.269782 582.6
564.315322 182.2
575.322332 290.5
765.448108 303.1
779.427674 73.61
881.498267 232
991.584699 116.9
1107.659615 124.8
1207.711546 20.19
87.100041 629.6
228.136275 1182
277.155337 872.3
462.238229 535.5
559.295740 150.4
583.338398 170.6
688.404677 266.7
802.482825 72.6
960.548890 116
977.859939 56.17
1108.669167 117
136.075596 570.4
186.169334 928.2
348.192490 583.6
463.238304 276.5
558.283482 137
671.371895 145.3
689.400920 147
864.459580 61.76
890.463654 69.12
994.588063 55.89
1088.663831 107.1
130.086534 502.4
254.152925 570.1
306.184947 408
395.229361 272
473.204244 118.5
601.319899 131.8
766.449527 134
863.483452 60.7
890.437091 68.13
977.557865 51.53
1117.635062 78.01
158.090284 363.6
227.176289 441.6
341.221197 367.9
423.221276 252.9
531.304574 117.1
576.317591 131.3
767.460327 101.3
839.265734 43.66
959.563218 50.69
976.575691 47.82
1101.622500 61.01
73.085880 335.3
186.088378 421
300.173839 328
445.209924 218
530.299242 111.4
634.355276 111.7
758.413241 90.2
779.873588 43.03
881.043672 45.49
1053.980268 47.01
1114.657089 39.19
129.102265 289.1
218.149658 356.9
327.165391 275.1
435.175470 210.3
509.318674 111.2
643.376012 111.1
705.385343 77.65
849.473838 41.34
877.720205 31.05
975.571182 35.84
1116.635568 29.11
137.080503 210.9
249.163325 325.9
364.191442 250.1
418.210170 195.2
506.272392 109.9
577.305079 90.64
673.378869 74.32
778.477198 38.79
880.920372 28.37
979.614166 31.27
1117.703305 15.21
72.121714 46.39
72.612537 42.79
74.361174 45.67
74.372514 24.15
78.033298 32
78.042845 16.32
83.049145 109
84.080122 51.81
85.030504 43.35
86.135556 182
86.170338 19.36
86.202355 21.04
86.215322 16.32
86.235759 34.4
86.258276 54.91
86.273450 23.02
86.433925 16.29
86.475239 16.41
86.483803 19.41
86.519595 19.62
86.535513 54.3
86.646305 19.34
86.694215 22.02
86.778610 64.04
86.801329 23.16
87.055390 23.84
87.653930 84.8
87.687812 18.56
88.194933 59.06
89.058889 56.41
95.089893 33.9
95.273758 24.25
96.043325 92.72
115.086057 125
119.048403 119.7
121.693514 27.85
129.065824 23
130.116945 35.8
130.304133 32.27
131.090789 75.12
136.163264 44.51
136.496418 18.52
136.569581 47.01
141.064634 77.72
141.100317 130.1
146.129788 151
147.171705 18.02
150.061569 65.17
153.091864 133.2
157.135903 182
157.452151 40.97
158.393840 16.9
158.460517 29.69
159.077452 97.21
169.082690 150.2
179.139338 82.45
181.108745 73.41
183.075398 73.08
183.110185 108.1
184.470778 25.23
184.627859 33
185.124587 175.8
185.220496 149.1
185.241574 76.68
185.257378 17.07
185.304727 18.15
185.328403 38
185.426674 41.75
185.450449 16.57
185.930664 23.6
185.978445 25.29
186.013143 34.19
186.247127 19.78
186.671689 16
186.773938 24.62
187.171694 54.41
187.655757 33.57
189.119033 39.14
197.168242 80.72
199.107417 39.05
199.239705 37.17
199.264195 19.61
200.138992 68.51
200.182898 181.7
201.120753 35.73
202.078648 141.2
202.126478 105.6
209.157164 57.81
213.220463 126.2
213.378238 50.56
213.405166 28.12
213.417204 23.67
213.567409 31.29
213.680069 42.62
213.832460 18.15
214.166956 313.9
214.295759 68.06
214.692342 48.12
214.933158 18.19
214.984201 31.47
215.167089 49.57
217.087400 50.17
217.971221 22.96
219.145209 72.57
223.145187 192.3
225.145230 131.3
225.195388 91.28
225.383542 20.32
227.315290 34.44
228.176395 244.1
229.131540 103.3
229.217446 39.75
236.136411 59.88
239.175407 60.76
241.144321 184.7
241.199266 159
242.112173 35.35
246.128971 128.1
252.133327 106.3
254.421233 16.12
255.144988 189.5
256.169249 79.22
256.198760 63.46
259.130896 111.8
265.102057 136.7
266.157090 77.02
267.249098 41.01
268.247020 157
271.176433 108
272.084005 125.5
277.227848 19.1
277.679192 38.53
278.158193 156.7
278.753829 17.41
281.164599 24.4
281.224309 176.2
282.185580 89.73
282.223748 150.3
284.197639 60.83
285.123075 80.12
287.168044 205.9
295.165977 95.46
296.196067 101.2
298.210895 63.48
299.263170 30.25
299.685212 25.15
300.239116 18
300.281639 28.29
300.806727 36.29
300.841288 30.53
301.022529 40.48
301.176378 158.3
302.129802 15.62
302.485758 23.28
303.172322 23.41
303.515571 21.01
305.259231 33.03
305.430567 20.32
307.190826 151.5
308.188193 57.02
309.151747 56.89
309.208127 89.16
310.173921 113
310.861941 53.42
311.173752 28
319.165274 54.48
322.201849 35.68
325.184789 39.14
326.189476 21
327.248644 135.3
327.542309 38.09
330.150400 110
330.181398 91.33
333.191571 34
340.255137 27.52
342.212495 165.2
343.225583 38.24
344.170666 23.45
344.420830 32
345.201799 116.5
346.173456 141.1
347.136543 74.4
348.273077 16.75
349.150513 168.8
349.183029 136.1
351.797358 47.01
352.202180 32
353.225386 26.9
359.271730 23.05
365.440004 26.1
367.234985 241.7
368.186001 25.94
368.239390 88.44
369.235651 81.03
369.727695 31.64
370.205393 90.17
373.163759 79.42
374.206335 37.16
377.223740 64.1
383.855764 21.07
384.135606 29.68
384.262471 113.6
384.298915 45.05
390.238856 118.1
391.202680 116
391.234564 58
392.195799 101.5
393.185287 20.14
395.299406 63.12
396.236849 135.4
398.237002 105.8
400.256786 182
401.079268 23.22
401.143239 68.22
401.740381 17.01
406.245862 26.45
410.737979 175.3
412.177367 16.5
412.222861 72
413.267470 179
413.299994 95.67
413.587658 40.14
414.261730 101.2
417.212994 136.1
417.285453 84.07
418.345596 26.89
421.274545 71.01
423.159708 55.36
423.262904 145.7
424.222554 82.04
425.269361 105.2
429.198077 85.62
429.260473 148.8
429.697130 16.67
431.269272 17.03
434.270712 36.76
435.227312 134.4
435.292315 76.27
435.660255 31.19
436.251762 185.9
437.231118 37.47
438.267904 24.29
439.235918 73.16
439.861425 27.27
440.248893 70.01
440.281019 118.4
441.233023 191.5
443.015942 21.72
444.285331 21.38
446.195188 76.23
446.235110 27.35
446.290581 42.19
450.229374 65.72
454.263918 98.29
455.268708 88.6
457.234907 95.01
461.048226 25.89
461.272035 90.03
462.788275 49.25
463.290066 22.07
464.241673 58.06
466.300976 126.7
467.311590 17.25
470.296655 60.27
476.059049 31.06
479.017559 22
480.321049 83.02
481.313910 85.04
481.598515 16.57
494.294206 66.41
497.201700 39.17
498.361412 82.67
499.287266 61.53
504.240980 47.2
505.284123 55.23
510.321050 74.65
512.324179 46.28
515.277941 25.75
519.254811 20.02
520.309449 22.2
520.349915 39.27
521.351031 52.15
521.368035 42.33
526.349330 95.43
527.345403 64.53
528.271713 33.35
530.595306 32.04
532.303201 17.66
533.279146 105
536.345609 68.93
541.261587 90.01
544.245079 27.35
544.266520 15.29
545.310757 15.2
546.302808 46.23
546.359958 83.08
547.321802 35.08
547.962030 30
550.276721 106.5
560.300954 86.29
561.257099 22.72
562.235507 104
563.276816 57.41
563.317031 92.81
563.483238 23.62
565.342198 15.22
568.012708 31.84
568.281726 28.41
569.408136 18.61
574.350652 21.13
575.535289 24.01
577.392675 59.72
580.396883 24.35
581.411898 32.04
584.849213 21.31
585.316414 17.02
585.381079 17
591.305867 39.39
593.389711 88.02
595.345055 81.48
597.385123 47.5
600.305137 47.17
600.366715 48.16
602.018372 35
602.291268 81.11
603.290882 20.02
604.305016 18.33
607.391161 32.14
613.389309 26.41
614.162398 20.5
624.411485 34.41
626.199201 18.02
627.307081 65.62
628.787721 49.73
628.812700 21.68
641.548104 25.89
642.195953 65.2
642.399723 18.23
645.255102 33.84
645.348473 48
645.444875 20.29
645.612268 19.02
647.346751 38.43
647.377911 19.78
650.628202 40.08
662.362248 16.11
665.401931 20.07
672.372103 15.2
673.423538 40.56
675.825453 15.62
676.400077 54.54
677.413489 69.03
696.414141 57.02
697.457341 23.04
701.413804 56.2
706.398597 46.07
711.357138 17.41
711.439798 17.23
712.421398 34.21
714.420259 29.05
717.360268 72.12
717.383873 46.5
719.029583 51
730.417735 18.47
733.378894 58.27
757.420713 34.07
758.674660 18.5
765.907735 16.56
767.665547 17.02
768.449358 70.06
771.402182 24.2
771.444634 26.02
813.449843 36.35
861.494116 29.08
882.097464 18.1
892.464710 19.75
942.555858 24.97
963.203527 19.2
971.513110 21.78
993.311972 29.08
994.529574 16.02
995.298347 19.35
995.581341 29.28
1005.546453 31.12
1499.200062 27.52
END IONS

BEGIN IONS
CHARGE=2+
PEPMASS=660.838806
RTINSECONDS[0]=230.995
TITLE=150313 3544E.d, MS/MS of 660.8388062 2+ at 3.84991666666667 mins 
101.071754 2758
207.112307 1909
363.169246 717.2
397.217568 480.4
554.303107 1304
641.337246 369.6
698.357131 1478
845.424169 1444
958.510384 465.7
1068.555229 80.67
1086.556334 84.49
1201.428332 13.22
120.082169 948.9
235.107272 1175
276.137001 319.1
440.223382 281.1
476.245346 534.3
644.827006 172.4
699.362622 822.7
846.430482 401.1
960.517546 183.3
1051.509437 53.07
1071.311890 67.27
86.097131 799.8
214.155680 481.5
300.166784 217.3
463.104973 232.4
537.274232 495.3
642.337731 153.2
680.347062 139.4
847.428930 186.1
959.505589 143.4
993.578448 45.52
1087.541819 59.67
70.065545 416.4
215.157508 326.1
335.171029 160.8
371.206429 184.4
555.310735 187.9
578.307835 139.5
701.358486 74.49
800.310882 178.8
944.502656 120.1
1023.917522 30.25
1070.521731 57.79
102.075518 414.8
197.129216 262.1
269.165242 156.3
405.226060 160.6
520.243677 179.7
654.274472 138
700.358381 74.04
810.388026 115.3
941.502846 50.75
1004.479418 19.6
1069.531218 54.14
165.101875 230.2
247.087974 255.1
320.195353 150.4
417.214494 147.6
494.270823 156.3
623.318439 127.3
691.321019 62.13
848.443201 109.1
962.042503 40.28
1053.255139 11.12
1071.530228 31.25
157.100320 208.5
183.148264 231.5
309.165449 137.7
459.222935 136.2
477.252371 141.1
654.334525 87.01
755.256185 56.14
795.120594 95.14
951.547690 40.14
1069.571083 30.27
84.045803 176.1
261.156855 224
277.141822 136.8
423.198618 125.8
536.293344 125.3
599.277280 77.25
694.393353 48.08
827.410246 81.65
946.500462 40.01
1088.698372 23.77
116.069917 143.1
175.119210 213.5
303.135599 134.4
449.210623 124.6
535.280949 119.4
605.309268 64.71
747.328785 46.05
828.407068 63
962.672662 35.01
1087.607840 19.07
112.085063 122.7
181.094800 206.8
345.193558 117.7
387.194267 121.1
538.262272 104.1
643.297261 64.13
684.352211 40.09
848.401449 57
869.520083 28.01
69.033304 54
70.089393 38.17
70.101629 11.41
70.216446 17.56
70.230472 12.78
75.055973 65.49
86.137900 21.02
89.059359 50
96.742891 10.05
101.160355 43.75
103.374030 17.57
104.345822 15.18
112.118715 10.03
120.127178 21.04
120.147033 17.44
120.227587 10.32
120.309248 45.38
128.083195 24.01
129.066879 44.12
129.100541 82.72
130.087949 61.04
133.085923 112.5
135.083617 66.11
140.997310 27.52
141.065104 94.58
141.319799 13.02
144.079704 75.45
147.117196 11.56
153.037665 70.67
157.638789 28.92
174.131466 25.94
175.318305 13
176.122096 92
177.941973 32.02
177.964099 10.24
185.092836 135.3
185.137749 11.08
185.655475 21.48
186.078026 96.02
189.104534 31.49
190.102943 30.45
196.145009 150.2
199.178210 79.92
205.093304 138.6
205.651917 16.06
207.076740 24.02
207.172429 29.12
207.352503 15.53
207.373783 46.12
207.708488 58.64
207.758497 24.03
208.115805 114.6
208.144947 10
209.321572 12.36
219.124244 98.7
224.104156 128.5
224.137718 166.1
225.122510 65.78
226.113343 81.49
227.213237 96.65
228.193694 127
229.155349 80.54
233.164935 117.2
235.174987 18.44
235.210311 168.1
235.265258 14.12
235.324893 63.14
236.110940 135.1
238.114544 71.06
240.262239 14.44
241.120012 100.8
242.148933 120.1
242.233425 10.33
247.177354 13.89
249.122803 85.01
250.120913 72.27
252.095468 51.12
252.136653 174.7
252.269330 14.8
252.830051 22.07
253.559629 48.19
257.082965 66.55
260.108803 120.7
260.150647 12.22
261.199314 16.01
261.362303 10.1
264.134035 108.8
265.134316 27.54
266.152089 23.41
267.139842 14.89
274.092179 112.1
275.118775 114.3
277.187257 11.25
277.976552 23.72
281.012540 55.48
281.047578 104.3
283.140648 113.8
284.136689 24.34
300.238364 18.03
303.176419 103.1
304.141450 101.2
305.122166 42.62
309.242323 10.01
312.155887 82.64
315.141064 46.24
315.491775 48.02
316.133900 20.17
318.176614 46.5
324.159969 68.33
326.149184 48.78
327.186359 84.04
328.129913 92.72
328.595268 15.04
330.181371 94.6
331.331923 20.56
335.208002 114
336.171782 35.17
337.155709 76.31
339.164506 44.89
343.161879 25.47
343.208623 116.4
345.151985 108.3
348.183492 32.51
352.204151 71.66
359.153229 17.02
360.198986 101.2
360.247788 17.62
361.201065 73.42
361.677025 16.57
363.129813 26.01
365.170290 104.1
365.732659 28.67
367.165197 111.7
369.174297 28.2
369.195333 52.66
370.868079 16.16
372.188170 102.8
374.130596 121
374.206619 11.06
379.208580 78.13
380.185928 111.4
381.173175 76.01
382.175444 59.12
385.172221 41.08
387.155703 42.29
389.176201 29.62
390.203583 63.91
393.143235 18.52
397.329211 10.09
398.208794 63.62
398.363744 34.38
399.204619 33.96
400.186719 50.27
402.242978 62.19
421.194584 104.9
426.211914 93.63
427.181380 51.81
428.228714 85.56
439.226102 102
446.240055 119.9
446.300531 10.01
449.249251 42.53
451.198027 79.72
452.261702 33.51
454.267974 28.25
454.291357 14.03
457.262355 116.2
458.201373 30.72
458.254233 52.05
459.250850 55.92
459.297385 17.01
463.192894 89.91
463.229333 16.04
476.354332 13.14
476.695623 78.73
476.969905 23.42
478.712087 13
479.259383 54.2
482.277431 91.73
487.263998 74.84
487.493876 52.1
492.265459 32.16
494.325799 13.03
495.285771 13
499.088316 19
502.265612 14.05
509.245876 56.77
510.236565 18.02
511.228584 33.44
515.257179 19.44
516.246558 87.36
518.252134 71.12
520.913384 15.02
527.255442 40.01
532.246037 11.41
534.813363 17.44
535.889387 17.02
536.940342 22.45
537.217079 68.39
537.380910 14
539.230733 36.04
539.279794 47.14
546.271527 38.02
548.849452 12.18
554.423963 12.1
554.497997 12.01
554.587236 21.09
554.659828 13.12
555.113495 35.41
556.039797 29.05
559.674315 27.57
566.296112 57.02
569.298381 34.25
572.258025 24.07
580.373148 18.48
595.323079 30.1
625.308889 30.48
636.273530 63.45
642.575380 29.28
646.292247 46.86
654.405264 12.47
660.399414 42.52
681.345327 15
697.158914 21.57
699.485759 10.88
699.907094 14.07
700.048544 28.56
700.204078 34
701.003812 14.24
714.650501 34.35
722.338311 10.07
723.742062 17.25
764.379742 27.03
772.321562 43.44
781.410594 44.12
800.435434 17.29
810.470710 10.03
817.411114 29.01
843.345577 18.57
845.884150 26.12
846.248747 25
846.380087 11.21
846.654554 15.24
847.207162 44.89
848.526293 18.57
849.474111 21.57
855.404407 19.02
858.502120 29.69
861.114971 18.04
895.199291 12.02
927.891830 24.4
933.089296 21.39
940.475967 16.53
962.523512 11.67
1333.524324 35.5
1349.342879 16.23
1571.270785 15.62
END IONS

BEGIN IONS
CHARGE=2+
PEPMASS=674.357849
RTINSECONDS[0]=203.215
TITLE=150313 3544E.d, MS/MS of 674.3578491 2+ at 3.38691666666667 mins 
86.096577 329.3
184.070713 128.5
301.150450 275.1
414.229334 115.3
515.196008 121.1
642.392422 127.1
707.314026 213.9
790.366020 65.53
935.447045 76.46
1047.565451 32.69
129.102964 317.8
228.131343 111
283.141575 191.1
381.177895 84.78
479.225485 75.84
643.328127 69.08
709.311330 195.2
788.371201 53.98
926.542480 62.57
1049.564022 23.77
87.055148 220.1
270.998898 104.9
357.141508 190.6
382.204423 61.39
475.153234 71.64
641.395459 60.52
708.302927 126.8
870.423482 44.08
936.477094 59.68
1017.342569 15.36
136.075617 151.4
234.141526 101.4
272.145815 102.2
453.033132 59.78
479.199841 52.54
658.220239 17.62
748.366133 68.62
789.366500 30.16
872.474944 25.5
1048.564243 10.47
72.082742 121
202.080857 100.6
334.101455 95.14
409.205986 41.14
558.282270 41.07
690.300731 63.56
795.480524 15.17
115.049137 115.5
242.187300 99
360.138354 92.12
381.134732 33.74
554.089601 38.19
677.372331 36.92
806.387938 14.12
171.060461 114.2
247.104529 93.3
370.214458 90.5
470.289212 26.09
480.220901 38.01
710.609103 24.02
169.049062 89.43
265.126794 90.82
286.128584 77.21
462.207570 14.8
504.226842 36.41
703.202676 18.68
133.060426 75.27
262.104522 58.49
341.262536 76.01
539.333500 30.23
703.345619 15.69
71.067257 64.53
251.118240 58.08
349.168188 74.37
487.270400 28.18
692.278255 15.12
86.143896 11.05
128.067143 40.84
129.676191 10.12
136.094263 31.12
149.073823 48.21
159.077025 31.27
169.071132 21.02
176.143924 28.6
193.079003 41.67
199.111908 41.93
209.160532 52.07
218.674692 15.12
219.121891 41.19
227.176937 27.25
241.533228 16.12
242.110366 50.01
242.213340 35
246.178487 48.88
248.148231 34.49
263.137851 54.27
272.190284 10.28
273.157535 41.05
280.097772 53.66
283.052172 56.39
284.213838 67.21
284.258797 10
288.139245 58.04
298.172599 31.25
302.152705 16.28
311.142680 47
316.468910 10.01
331.211243 24.85
333.439566 43.22
333.959452 14.4
334.008190 41.01
335.132307 22.69
344.614337 59.76
354.110057 40.85
360.216835 49.25
366.223540 57.45
515.794184 21.06
516.244733 14.32
539.294118 23
544.178272 23.16
690.802357 10
END IONS

BEGIN IONS
CHARGE=2+
PEPMASS=674.357849
RTINSECONDS[0]=200.733
TITLE=150313 3544E.d, MS/MS of 674.3578491 2+ at 3.34555 mins 
72.081846 2521
202.082579 1581
301.150769 2033
360.140541 602.1
479.224899 271
641.396567 237.5
707.321226 1613
806.389869 394.3
934.490243 316.2
1047.566051 356.4
1093.583535 93.13
1193.503049 32.05
129.103061 2365
234.143986 923.9
283.140749 1213
414.234765 339.5
529.780016 221.9
580.235185 191.5
708.325374 989.3
808.386634 330.7
884.354341 168.4
1030.561880 202.1
1116.535277 67.88
1189.527618 21.14
84.081328 699.1
214.102074 733.9
331.161693 393
440.235497 195
559.304971 191.2
570.319423 188.2
690.304189 331.3
807.391241 165.7
868.442853 91.09
1048.579356 193.1
1128.609403 67.76
1162.418892 16.5
86.097495 605.2
242.187296 598.6
348.188472 392
456.262017 171.7
521.230109 178.4
613.243601 173.5
689.307537 227.8
854.423077 142.6
928.638605 88.89
1001.489315 118.4
1104.455091 58.37
1199.622826 14.12
87.056243 424.7
174.087525 570.2
302.151559 355.2
444.188676 170.1
474.183175 159.9
610.263370 138.5
709.321047 197.4
809.387139 129.6
882.334574 78.86
1058.552630 114.9
1069.037082 45.2
1220.607275 13.5
130.105166 372.7
229.100463 380.8
265.125959 258.3
445.190733 167.9
542.325787 138.5
570.338706 137
672.284197 154.6
810.385991 120.6
945.462135 78.03
970.469802 80.15
1146.605073 27.16
159.112947 370.4
201.101933 322.1
284.121207 223.6
430.178863 148.6
487.172884 137.4
617.335630 135.7
708.247124 149.4
769.263485 77.91
937.476494 70.27
1017.489916 71.64
1147.656323 25.88
130.085452 356.7
235.147686 313.8
273.155563 212.3
370.730626 142
527.350070 128.3
624.372079 135.4
701.361517 122.5
806.334524 57
935.486608 60.36
1049.565236 55.01
1149.621719 21.12
147.112501 352.3
212.102870 306.3
284.137930 181.2
440.315992 134.2
467.199997 121.6
625.950644 128.6
738.450838 103.1
770.363796 54.6
863.374521 59.06
969.433779 48.69
1110.545229 21
153.103670 235
184.075594 254.3
313.147700 173
441.167050 128.7
545.213721 106.2
620.244845 115.7
666.352100 99.88
786.280550 51
870.507657 55.21
1049.527436 45.11
1136.219287 20
60.043600 80.4
60.327746 17.52
70.029710 81.58
70.064855 72.33
71.026082 47.12
72.127732 54.92
72.318796 40.07
72.333708 30.76
72.487708 20.09
72.529192 16.01
73.260172 25.01
74.465614 15
76.020775 34.61
77.018227 201.3
85.084455 125.5
86.067803 221.3
88.061020 61.04
97.038914 177.7
97.072115 18.09
98.028537 40.65
101.017699 184.6
101.108628 78.74
102.090057 134.2
103.020998 26.56
104.800736 15.16
105.055765 96.92
112.075686 161.9
115.050012 82.74
115.089000 208.5
115.261375 17
116.589867 14.16
117.036479 172.5
118.083755 42.32
120.084015 201.6
128.067707 68.04
128.505174 20.62
129.065848 172.2
129.160911 47.05
129.341565 18.16
130.049257 105.9
130.152200 21.45
130.336287 21.16
131.089918 61.03
131.115378 120.9
131.139732 17
132.101550 137.1
136.074012 121.4
139.582200 20.72
141.100693 120
147.386898 15.27
148.115421 183.5
152.419725 39.12
156.077339 147.9
156.676690 50.38
157.061606 178
158.031280 39.9
158.061878 155
158.774861 24.25
159.165041 29
161.040175 24.12
169.130362 190
169.600833 13.16
174.498711 51.82
174.563439 17.01
174.604285 50.12
175.090759 205.2
175.452016 24.2
179.117127 188.9
179.153489 187.4
179.186795 31.29
180.111179 13.6
184.391230 16.08
184.575886 50.49
185.074718 119.7
185.164327 127.8
187.106826 110.2
197.216318 28.37
197.533248 49.18
198.123756 72.6
199.179545 169.5
201.066914 100
202.163210 27.08
202.374884 13.67
203.063777 112.8
203.086684 108.3
204.090786 122.7
208.109784 52.06
208.131680 140.9
210.126510 86.84
210.161871 233.8
211.142917 109.1
211.189024 63
213.157165 61.63
216.108758 110.2
216.133303 151.9
216.261558 30.01
217.120159 164.6
217.877219 22.48
218.098966 137.3
222.956089 36.05
224.138542 93.38
224.303207 34.2
226.080722 178
226.113339 131.8
227.064235 56.02
227.094059 16.04
228.175214 110.3
228.209395 19.04
229.065054 81.12
230.565367 31.12
231.094294 52.15
231.275674 15.12
234.348751 35.21
235.092827 112.5
236.177026 35.58
237.129477 66.11
238.119954 230.6
239.097936 129.9
242.098193 249.8
243.186609 96.04
243.222190 15.04
245.093277 49.53
246.090497 105.3
253.133500 109
255.143393 128
256.129641 163.4
256.163579 210.6
257.126015 53.64
257.168215 110.4
264.172154 55.07
266.112696 102.6
266.152196 19.04
267.100240 124.9
268.129174 80.21
268.165554 51.56
272.116623 31.59
273.484289 33.11
275.158016 48.73
280.206335 85.12
281.723787 13.17
282.176181 66.11
285.147189 57.58
287.120550 72.81
297.110976 47.02
297.188990 28.69
298.152096 71.56
301.023202 23.01
301.110119 133.5
301.397705 13.36
301.445989 31.35
301.790619 19.4
302.111045 26.19
303.103943 19.03
303.148415 72.12
308.167048 71.18
309.116915 86.53
311.149487 15.8
315.108066 23.53
316.109139 114.4
318.646300 21.64
319.139486 62.12
326.120189 66.05
327.126829 54.66
330.678744 128.6
332.161139 79
333.123738 130.9
336.167092 43.4
338.113322 69
340.228351 29
341.253719 143.2
342.158319 74.6
348.248168 26.04
349.138612 29.05
349.186584 95.36
349.998709 18.23
351.134270 35.64
351.168662 127.9
351.245368 20.1
355.074910 21.73
355.199573 66.03
356.200350 48.67
358.157311 49.35
359.892830 19.32
360.553634 26.79
361.141258 20.09
365.174867 114.4
365.226243 16.01
369.189692 51.76
369.253486 67.56
370.150508 90.57
370.184845 19.06
373.222732 14.89
377.133204 89.96
377.166338 55.34
383.153191 20
384.216565 46
389.088206 14.2
389.249427 39.11
393.255144 97.25
397.189137 17.28
399.219556 19.9
399.680274 91.84
402.151539 25.78
404.187406 104.8
407.951155 36.43
408.228019 78.05
410.310821 75.28
412.216329 31.75
416.069037 21.06
419.177106 88.57
423.304760 38.63
427.306177 31.75
429.243954 43.51
429.296234 29.24
431.260664 16.69
442.229021 38.31
443.220754 81
445.167094 43.66
446.183890 126
449.777765 35.07
452.285775 115.3
457.268659 85.03
458.121715 98.51
461.231331 23
462.198684 24.6
462.225845 36.14
465.284217 28.6
468.208523 15.04
468.737004 27.14
469.188415 20
470.272832 86.35
471.782743 29.11
472.762427 73.44
475.176192 45.1
477.160064 21.49
479.185224 71.02
480.213501 31
480.301733 25.16
481.171180 16.23
481.231132 84.67
486.219136 66
488.236916 46.23
489.201284 23.11
489.755883 78
491.397577 21.01
492.158641 83.74
492.323835 40
496.174898 42.84
496.225276 78.58
499.166206 29.03
500.286561 14.45
500.709873 62.04
500.810642 40.32
505.259442 77.72
507.292369 50.61
508.181506 21.33
508.266366 41.62
509.270944 43
510.026265 22.06
525.284236 48.26
526.177288 44.01
527.733555 24.01
533.259596 57.08
538.345520 75.44
538.390015 21.02
542.208866 78.4
543.344353 58.4
544.198800 75.04
561.219717 100.1
562.187280 23.17
562.220350 37.77
563.191121 37.72
564.362115 48.86
566.329368 48.2
567.241225 45.42
570.285986 19.53
573.250556 50.12
574.263071 111.5
577.317579 41.52
580.350574 114.2
584.297087 25.4
584.343463 14.03
585.240201 36.02
585.288840 21.48
590.217228 23.92
596.282869 90.18
597.337331 31.52
598.421674 44.05
606.365023 42.05
611.378669 115.3
612.260489 50.9
615.319560 14.12
617.407310 17.01
619.493879 20.02
623.383910 107.6
629.216138 75.09
631.120156 46.13
631.688598 19.09
632.286857 71.84
632.716813 23.62
638.218323 23.27
641.532280 13.25
651.417494 75.31
652.267161 62.9
652.312338 51.88
658.336862 35.12
660.275926 39.08
660.311905 62.05
660.410059 17.14
661.269974 50.78
666.556512 13.33
667.728556 35.19
671.291645 37.57
673.280341 87.05
676.326620 27.06
682.304264 16.01
682.368367 52.2
683.361088 30.89
688.063235 35.47
690.977110 18.27
692.290635 87.82
697.276964 51.36
698.291758 89.07
700.377571 31.09
702.327124 51.72
703.788300 21.18
707.259486 48.47
707.644490 15.48
708.663138 14.04
708.812822 18.11
708.895156 25.1
709.555107 30.25
710.313213 20
710.387420 32.03
710.955604 13.45
712.318773 30.05
715.294731 35.39
721.740254 15.53
727.354183 18.48
736.405158 63.78
758.396413 14.01
771.371722 17.01
773.355049 17.82
773.535513 35.11
788.379928 45.09
789.338019 15.15
789.377548 16.41
791.360626 39.12
806.948558 13.06
808.827034 21.31
809.057189 49.34
819.440581 39.25
833.379347 23.53
851.481439 28.01
863.448109 13.09
869.479338 34.03
885.367077 23.36
887.481535 23.8
901.447808 31.49
902.462291 54.61
917.481014 19.56
919.484788 35.57
935.375217 37.49
936.281611 15.01
936.476468 42.23
936.921386 19.57
938.481270 25.79
938.655889 20.2
938.687937 16.68
941.490368 24.62
980.256933 30.72
980.496335 17
1000.521592 43.02
1002.634059 29.03
1006.505568 39.58
1016.519525 31.61
1031.557886 23.09
1057.540561 31.12
1110.569432 15.02
END IONS

BEGIN IONS
CHARGE=3+
PEPMASS=449.909683
RTINSECONDS[0]=202.212
TITLE=150313 3544E.d, MS/MS of 449.9096832 3+ at 3.3702 mins 
72.081238 1628
185.163526 437.9
354.175637 401.6
403.697959 229.6
525.284110 229.1
610.270962 188.3
707.320336 878.7
806.384959 177.5
934.481761 191.7
995.543966 46.23
149.023752 1543
183.149248 418.5
354.664465 263.1
378.159889 214.3
479.229568 107.2
574.321484 178.6
709.317345 270.8
807.382721 74.01
937.479301 90.51
129.102509 1213
187.108124 391.4
283.140224 175.1
396.927653 200.1
475.189154 103
624.371360 148.1
708.320057 173
809.393181 37.72
905.505824 60.08
87.055300 918.5
202.081440 369.9
341.253030 169.7
417.192977 157.1
507.283891 89.93
611.265549 141
728.905361 123.7
802.622165 35.14
936.484477 52.37
84.080912 501.8
174.086473 355.1
348.188156 137.9
452.334922 135.1
500.287702 86.41
642.396041 127
663.284860 52.42
793.426096 31.78
935.475979 38.27
130.106390 469.2
197.093655 345.7
313.186496 130.1
444.235535 126.4
526.178153 81.44
565.332452 98.72
689.293798 40.16
852.477660 31.62
924.475791 36.01
86.096847 287.1
167.033761 278
333.123041 108
443.902459 122.4
479.298639 80
641.392950 78.89
710.294784 39.32
789.370223 31.01
923.830038 33.16
153.101569 278.2
242.183957 275.2
280.242904 92.16
403.147052 118
524.777380 79.35
622.326546 64.14
705.538254 37.64
817.421135 25.11
896.477993 24.41
70.065175 254.6
234.144245 237.5
343.025851 91.1
428.894514 117.5
468.306205 75.03
568.334894 53.09
692.294464 31.02
792.341642 15.12
944.455500 17.44
70.029291 229
228.168157 164.9
301.149843 90.02
447.149578 115.1
527.758141 61.1
626.388491 49.1
704.342127 27.6
790.608599 14.1
919.456215 16.44
60.045632 183.3
69.068269 46.53
69.082087 17.1
70.677154 58.58
71.068340 189.4
71.096663 14.12
71.380693 34.03
72.116576 34.12
73.084906 78.84
84.120426 14.56
84.239094 21.25
85.494121 24.77
87.096219 30.8
87.246371 18
88.038099 129.4
104.053770 221.7
105.066909 100.5
107.085124 87.52
107.105543 15.12
113.130951 142.4
115.049250 108.3
116.044759 64.3
120.080298 177.3
124.043822 58.8
124.075239 108.6
125.077789 42.78
128.069579 79.15
128.966722 18.75
129.148488 24.19
130.266933 16.12
132.075921 70.04
133.101483 41.04
137.099639 88.38
140.033588 148.9
140.085264 11.32
140.998755 90.01
141.021924 15.12
141.102011 40.46
147.113040 86.32
149.073688 58.14
149.094401 64.32
149.328205 18
150.026197 112.2
157.060627 119.3
157.131900 144.9
158.024411 45.45
164.112821 59.31
167.085646 13.1
167.229476 26.01
174.144964 10.1
174.163356 17.07
180.109931 47.84
181.280328 17
183.061816 30.13
183.112445 70.07
184.069738 13
187.087695 55.94
187.148374 25.41
189.073115 62.28
193.092643 48.07
195.062398 85.02
197.164115 54.09
197.338941 13.6
198.087052 30.12
199.106419 119.8
202.143144 15
202.638911 17.16
211.148287 55
213.161587 150.4
214.086895 96.08
219.113350 82.95
227.139657 33.69
228.598086 37
229.172862 48.27
230.104992 70.51
236.094813 134.3
237.086780 144.4
239.099224 118.9
239.139622 134.6
239.183619 14.32
242.312655 16.47
242.332522 18.44
243.190577 132.7
243.238103 12
246.090034 21.62
252.134574 84.35
255.144040 78.17
256.161412 112
257.135409 28.25
257.166182 136.4
257.200680 12.12
265.122832 44.15
271.025530 35.6
273.714068 14.14
274.157924 45.02
277.172090 80.81
285.298352 27.25
289.122487 88.74
297.074666 16.57
303.121795 22.01
307.140202 14
308.379947 38.13
322.178099 27
323.243812 26.8
325.196182 18.41
332.479255 10.14
333.226436 42.69
341.147735 64.07
341.300802 13.03
342.287299 59.15
343.192782 34.23
344.145119 37.53
351.196215 77.21
354.287709 17.66
355.153097 24.29
357.175210 22.62
365.255655 69.05
369.248337 48.54
370.185753 71.25
371.174791 21.6
371.223723 51.6
371.244092 29.38
371.639447 31.91
377.127078 24.72
378.209011 21.32
381.181833 113.5
385.186321 34.2
387.196281 21.12
389.178976 43.19
390.235063 29.25
390.263541 11.03
393.253176 23.21
393.598610 19.66
393.667386 15.27
396.981970 22.05
407.226861 22.14
414.231919 48.88
427.971532 15.62
429.228916 69.05
432.171043 26.18
432.678548 10.04
438.271354 79.01
439.890061 106
440.320858 113.1
441.666174 41
442.924322 14.01
443.954295 14.25
449.305479 22.07
451.411966 60.73
452.307723 69.23
464.156775 50.41
465.163793 52.49
466.279794 45.6
467.748921 39.01
476.171618 21.05
479.201168 53.11
480.233067 55.21
481.234441 38.24
482.924142 11.07
495.238199 41.25
499.344487 34.07
509.341221 42.04
520.325942 57.45
525.345303 31.04
527.214923 32
527.350921 40.49
528.358285 41
529.207802 20.06
530.262551 13.89
535.316936 35.51
549.299740 46.49
562.211396 37.45
573.822287 28.14
574.390737 22.08
615.272520 23.64
617.345840 26.05
617.830235 32.14
618.920685 23.31
625.374252 21.68
655.250115 16.53
674.348928 14.67
704.860107 11.47
707.458238 13
708.059085 12.2
708.866096 13.14
742.502085 12.02
760.918486 11.1
807.836449 12.03
1497.877534 10.01
END IONS

BEGIN IONS
CHARGE=3+
PEPMASS=449.909683
RTINSECONDS[0]=199.729
TITLE=150313 3544E.d, MS/MS of 449.9096832 3+ at 3.32881666666667 mins 
129.103165 4198
174.088409 1478
348.188149 979.8
414.238932 336.6
479.229508 1105
565.333262 591.5
707.320593 2059
806.391944 499.7
936.485997 164.9
1057.546562 65.91
1163.670297 34.62
72.081710 2852
242.186861 1182
354.163441 900.6
440.325575 239.3
467.745981 444.9
610.270750 490.6
708.325524 967.9
807.398257 333.5
934.486532 123.2
1047.566745 40.45
87.055941 1641
202.083264 789.3
341.255011 592.7
444.909568 236.6
481.223035 361.3
617.335066 390.6
690.292199 242.2
808.385824 299.1
935.493419 119.2
1058.556747 24.02
86.097448 1335
234.144435 687
301.150611 477.8
428.889056 216.4
524.289915 320.2
617.839684 255.7
709.320652 207
785.443295 84.52
869.479280 63
84.081321 1268
185.165399 631
354.663595 403.2
412.551639 171.2
468.745408 304.1
607.354227 223
691.290064 111.1
788.385341 77.53
927.432467 53.05
104.053325 1030
239.102748 471.1
300.189154 333.6
444.583766 169.9
524.785723 281.5
573.823269 205.2
710.322637 95.1
809.391076 44.15
937.517522 44.41
149.024035 952.9
160.115780 384.2
283.141013 319.5
432.551441 167
468.247372 257
574.317903 185.3
665.833729 83.28
834.459075 41.96
869.502763 38.45
70.065622 794
229.101018 293.6
311.684604 319.1
397.205107 146
537.335713 254.2
611.266642 183.3
662.384667 72.58
816.375111 36.44
916.486878 37.41
88.040459 774.5
187.106790 281.3
359.150585 259
446.186454 145.3
474.182878 195.9
618.345059 180.9
755.445084 67.38
806.492953 36.1
902.480279 37.28
159.113375 549.1
214.118230 271.3
303.169036 221.5
382.882772 144.2
480.232519 185.3
574.336956 162.9
704.343508 65
811.379824 33.6
898.691270 33
60.044428 125
70.029843 359
70.189150 40.02
71.067323 39.13
73.085570 146
77.390038 19.48
83.050354 129.5
84.120323 29.38
84.132828 19.24
84.204473 28.67
84.373234 43.33
86.137614 34
87.093522 43.03
87.106544 28.18
87.278847 36.22
87.346683 31.01
87.492754 43.09
87.799365 21.07
98.024604 174.1
98.983220 74.67
104.111303 22.52
110.096870 88.38
115.050864 377.7
115.086138 215.2
115.407286 63.22
128.071098 68
129.067570 335.5
129.150013 93.03
129.259431 20.12
129.845038 31.14
130.085505 90.07
130.104004 246
130.135476 23.04
130.337985 16.57
131.091028 58.22
131.114888 235.1
132.120836 104
133.323049 18.57
139.083729 187.8
139.119063 16.44
141.101302 42.12
142.061529 140.1
143.047636 148
147.113990 127.7
149.074043 57.31
149.205098 20.52
149.570932 21.6
153.102210 177.3
153.647425 18.48
154.107211 122.7
156.076043 542.3
156.459408 19.41
156.592805 56.67
157.061157 521.3
158.066864 42.14
159.298470 16.53
163.514926 37
164.085910 65.63
167.041772 103.1
167.099677 126.2
174.287477 21.36
175.088640 67.01
175.221592 20
176.010810 29.44
179.079820 26.52
180.077372 49.45
181.093646 72.44
183.147528 181.2
184.070899 184.2
184.523143 19.44
185.069281 89.29
187.023459 38.59
187.050109 61.2
188.111386 71.8
193.097888 44.12
197.088627 76.04
197.163747 68.4
198.121267 37.07
200.174800 54.53
201.106940 121.7
203.086077 119.5
204.083769 29.67
209.125282 20.11
210.159034 86.56
211.141284 126.7
211.605505 145.6
212.100774 66.03
213.157394 83.34
214.087435 71.65
214.153018 90.03
216.134983 229.7
216.354878 40.48
216.753128 30.62
217.139272 32.38
218.093968 221.6
218.136656 28.53
220.091898 39.92
221.094038 137.4
221.188898 145.5
222.094115 47.02
224.100954 166.5
225.061423 83.31
225.103361 134.2
225.158029 158.1
226.105898 24.03
227.515360 28.06
228.166982 17.07
229.172341 25
229.287503 56.33
230.101186 73.2
233.125777 21.22
234.585332 18.78
235.102727 80.9
235.148196 99.29
237.089084 234.4
237.341835 18.05
238.089558 76.76
238.119134 57.6
238.154061 151.6
238.185681 19.16
240.118556 159.4
240.151481 17.8
242.113494 63.21
242.273212 23.09
242.739927 17.9
243.114852 87.27
243.148178 180.8
243.194264 51.45
246.089211 221.6
255.144102 82.43
255.163905 99.18
255.195389 22.65
256.122405 37.07
256.166972 48.34
256.707293 85.1
257.166758 66.02
257.572618 31.39
258.175225 50.67
260.204834 50.01
263.091270 86.48
264.115646 41.79
264.166703 75.6
265.128095 152.2
266.108006 85.05
268.168245 51.5
269.100405 74.09
270.107399 96.61
273.152630 140.1
275.691930 202.8
279.115109 125.8
279.158586 55.12
281.202870 89.96
284.123970 74.22
284.423234 26.01
285.145948 35.96
286.141551 183
286.978745 43.85
287.832177 23.05
288.122471 55.1
290.177886 155.5
290.679902 182.1
291.652509 50.42
294.190009 83
295.116435 81.03
298.139643 197.7
298.196565 55.01
298.696687 66.09
299.695962 128.1
301.579621 21.92
302.151095 106
302.189084 21.72
304.169677 45.88
308.162786 100.2
310.175671 63.12
311.091655 35.47
311.185949 18
311.240939 43.39
312.691921 53.56
314.152612 193
314.260594 56.67
315.275532 17
316.057327 47.42
316.090437 56.48
316.689952 72.6
318.490097 18.6
320.570442 21.12
323.208484 148.2
323.240746 158.2
324.201619 72.66
324.226829 179.1
324.488775 26.67
324.984802 30.25
325.220639 99.11
326.176845 65
328.168550 155
328.705721 47.45
330.186319 22.15
331.158166 78.26
332.166157 199.5
333.136546 121.9
334.170955 59.33
334.196288 53.36
335.060532 65.21
335.127546 151
338.171268 169
339.151930 50.7
339.234921 57.85
342.251305 179.4
343.183959 86.6
345.662464 183.2
346.655906 44.62
349.186990 195.6
350.154763 38.73
354.570052 21.08
354.616870 44.15
354.747018 22.01
355.158499 33.53
355.685025 33.77
355.730842 83.05
357.105458 64.93
357.821232 21.05
360.149025 23.1
364.196423 78.19
364.522845 18.11
365.732317 69.22
368.375023 18.53
369.227134 73.21
369.247249 101.4
372.982540 20.78
375.163377 39.74
377.126964 121.9
381.147549 32.23
386.382343 23.68
396.228703 43.78
398.173060 64.08
404.226042 64.57
405.885723 103.2
409.041847 36.74
409.880417 16.04
410.706698 54.2
412.127623 94.51
412.252746 103.6
412.321958 39.94
414.552567 114.7
415.191907 20.45
415.234576 113.1
419.193166 17.53
420.175312 54.97
422.310357 133.1
423.728831 51.96
423.897603 19.47
424.508724 42.37
424.652638 52.79
427.209866 55.32
428.264289 52.8
428.552957 106.6
429.182231 19.11
431.226501 104.4
435.286000 91.15
435.836034 41.17
439.220120 69.91
441.337974 90.07
442.324513 40.05
443.901113 131.2
444.188392 71.89
444.229107 79.25
444.969169 20.01
444.992871 17.06
445.171832 56.29
448.248212 19.56
448.287099 95.24
451.319442 35.9
452.283861 80.14
456.271466 57.3
457.153323 29.78
457.680385 18
459.238457 46.17
461.211592 67.88
462.199229 91.98
463.199803 43.29
465.178690 58.03
465.931007 35.29
466.259882 148
476.178142 52.46
477.783665 18.31
479.316782 15.8
482.229811 62.7
483.288864 101.4
483.966649 22.23
484.255996 92.14
485.270446 72.04
485.330800 133
491.200067 62
492.017997 123.4
494.387265 32.38
497.783319 30.8
500.358039 73.96
508.273404 69.14
510.348340 105.1
515.327634 33.2
519.323968 125.1
519.746512 39.31
519.767168 16.68
525.283381 46.1
525.789479 118.3
527.353670 102.8
528.230591 39.25
528.352486 155.2
529.273823 184.8
529.352097 38.72
530.285477 36.48
537.788822 91.01
538.010480 20.01
539.335259 18
542.291399 138.6
542.324963 121
543.205664 40.85
543.668090 20.09
547.353117 60.22
547.765987 72.2
553.567121 38.12
555.278277 81.38
556.220488 38
558.284990 125.5
561.213994 42
562.196093 76.16
562.233891 65.92
563.219626 57.67
565.437265 16.6
566.332392 85.01
567.779930 68.07
570.276778 50.49
572.622367 29.5
574.817989 60.33
575.319702 154.2
575.822063 53.34
576.036086 32.93
576.295728 52.09
576.378427 30.02
579.225121 72.06
581.195728 25.2
582.352220 17.04
589.334718 46
590.340326 41.3
594.280171 28.46
595.393062 57.32
606.353953 53.15
607.313713 23.04
607.590686 17.02
608.343454 36.13
609.292508 146.6
609.907190 21.94
610.362401 16.32
610.613395 30.89
611.338453 154.4
611.405273 17.16
612.267598 66.62
612.919033 19.32
613.323965 120.1
613.510649 18.89
614.453314 16.14
618.247802 26.56
619.449981 27.89
622.318470 86.41
622.823613 150.3
623.385213 34.24
624.266645 17.08
624.332694 66.45
624.365419 111.3
624.392841 70.42
625.247377 47.69
625.354078 50.17
641.389801 96.64
644.277975 66.35
644.367320 80.73
656.650071 27.25
660.289226 38.92
662.288421 38.15
663.389535 26.5
672.298146 47.23
674.282928 24.01
678.291013 46.12
687.200899 31
689.306446 24.34
700.378829 38.68
703.562764 20.5
705.261498 49.59
707.266652 58.84
707.551765 26.43
707.757028 26.12
708.116592 26
708.528972 25
709.088330 19.05
709.534275 25.47
709.673298 36.02
711.854434 40.08
713.335616 20.52
738.441157 23.07
759.355639 16
767.433560 31.05
812.066903 17.14
824.481116 18.32
898.718360 27.84
936.697038 22.14
942.830682 27.36
END IONS

BEGIN IONS
CHARGE=2+
PEPMASS=681.844116
RTINSECONDS[0]=194.765
TITLE=150313 3544E.d, MS/MS of 681.8441162 2+ at 3.24608333333333 mins 
87.055998 4054
232.141619 645.2
276.135216 560.4
361.148890 308.7
473.282865 184
601.342053 607
716.370468 446.1
829.448969 908.9
957.508108 634.1
968.446790 37.06
1104.572504 304.3
1167.532507 91.14
120.080905 1187
234.122383 529.7
262.119868 480.1
406.177232 243.4
474.284566 131.8
602.345449 201.9
717.369481 364.9
830.454888 623.5
958.518679 317.2
967.474178 35.78
1102.509564 63.17
1218.618573 85
145.061371 238.5
175.120621 395.7
360.197013 456.9
390.179397 203.9
518.192928 114.8
585.321602 174
685.380462 149.2
831.462372 239.4
959.526323 141.9
985.470646 35.47
1088.545080 52.6
1201.572265 53.61
147.114283 226.7
234.138037 359.1
340.149847 224
378.174151 190
539.187789 112.8
584.326100 156.8
723.327314 99.27
838.412271 120.1
895.440424 123.8
1038.543163 22.2
1070.544207 48.96
1200.534650 35.23
101.071513 193.4
215.114376 326.6
304.126677 194.6
388.164962 163.2
517.203656 99.38
567.191546 116.7
673.816114 86.95
796.319481 110
939.489634 66.61
1057.551143 14.24
1106.569096 44.81
1220.608906 17.12
130.084644 188.4
165.101946 303.1
344.170165 193.6
457.227726 140
499.190504 99.17
648.314026 108.4
729.313209 80.05
839.437380 75.08
942.490734 60.69
1018.519508 14.01
1105.573785 42.71
115.086176 174
259.105723 296.5
312.150457 161
446.240249 132.9
482.236054 89.31
655.802123 100.3
688.360038 66.5
812.434380 64.57
941.480086 58.12
961.509279 13.68
1082.478648 40.12
112.088828 173.9
235.127936 237.3
341.220523 150.3
438.237764 123.2
470.754134 80.28
583.328191 96.88
693.072923 60.76
818.326122 61.09
925.475101 55.37
1115.571281 37
136.112624 161.4
245.091872 220.9
355.142405 137.7
391.180933 122.1
545.261319 79.45
605.797976 95.45
726.354408 56.8
841.453668 60.82
905.456879 50.89
1115.466665 36.03
88.039038 155.8
236.128024 219.9
328.166816 136.9
379.184137 109.3
468.210235 78.89
647.280135 76.12
698.347966 53.26
801.409489 59.01
890.384480 49.1
1115.545183 34.02
61.038395 16
70.029284 72.81
74.046653 59.67
84.043776 90.61
84.071463 11.12
86.096759 146.8
87.108781 103.7
87.208019 52.92
87.249051 33.94
88.085393 10.8
88.489078 27.35
88.767023 29.45
89.157814 33
99.056925 68
99.337624 20.14
101.128576 14.05
102.057080 152.3
109.077174 97.16
111.823529 10.07
114.090384 97.05
114.118094 18.56
115.114821 19.28
116.302295 14.32
116.595412 10.47
117.066080 91.02
117.349608 21.65
120.127835 21.02
120.538989 31.47
126.063935 102.2
127.051539 117.1
128.071920 139.1
129.065070 57.28
129.097932 80.3
130.065013 113.3
130.118625 15.2
131.049775 78.34
136.071116 134.3
141.056366 125.1
141.080400 19.12
141.104496 11.05
144.066637 130.8
146.066210 71.12
147.068682 118.9
147.166782 14.41
147.500791 15.29
155.081545 38
157.059839 41.05
158.091537 38.22
158.349187 19.03
165.064304 211.8
167.065033 65.49
168.077833 202.5
169.061225 70.16
170.091177 92.08
171.115324 24.75
172.073641 47.67
172.098044 12.01
175.085215 116.7
176.081356 178.6
177.102582 123
177.139227 16.47
181.060293 80.22
182.538769 29.47
183.075976 68.49
184.070808 60.44
185.072731 46.84
187.104121 23.42
193.119595 73.99
196.070968 129.2
196.109917 10.62
196.141814 151.2
199.145793 37.01
202.258102 19.11
203.085225 89.96
203.117075 156.4
207.026495 36.1
208.032678 57.68
211.073242 82.13
213.095974 127.3
214.076196 38.28
214.153648 66.37
215.181814 17.89
217.065481 16.01
217.093310 129.2
219.060125 22.23
219.109841 96.34
223.628264 25.35
223.651916 12.38
224.061591 51.88
225.093972 122.7
225.124646 77.86
227.212591 126.9
228.756521 13.04
232.182814 48.52
232.269436 25.16
232.490407 36.12
233.097520 40.12
234.684178 18.1
235.107152 132.3
235.169796 15.04
239.206095 65
241.090179 70.56
241.931128 21.44
242.075690 127.6
242.148562 137.1
243.155261 76.52
244.090936 27.02
245.145626 10.22
256.109272 47.72
260.103053 74.01
261.806899 19.25
262.190029 10.2
262.369491 24.48
263.116175 108.5
263.145863 51.77
268.125645 69.67
273.087878 37.12
278.137764 93
278.188981 10.07
279.141944 38.04
280.746681 32.12
282.145775 69.46
282.164059 83.68
282.207631 11.56
284.125790 113.9
284.197620 64.75
287.121069 115.9
298.253718 13.45
299.170113 82.36
301.542249 10
304.170874 14.04
305.130431 51.1
309.304131 76.15
312.119871 61.28
313.149228 69.67
314.111622 55.69
315.142121 103.6
315.187391 16.2
317.136854 45.42
317.190662 115.3
322.141452 98.48
325.159266 89.45
326.138425 71.39
326.358271 20.52
332.121697 48.23
332.137476 30.08
334.129293 85.92
336.107901 42
336.533836 19.01
340.994479 60.85
341.037211 11.01
341.121211 64.21
341.158410 15.24
341.307452 35.6
342.103130 51.88
342.192687 13.45
343.159965 64.11
343.838921 31.08
344.123406 84.06
345.138959 17.24
349.147316 106.4
351.144011 53.09
353.120312 122
353.181660 29.38
355.473109 23.41
357.116997 17.18
357.182101 20.01
357.906521 14.06
361.220820 26.16
361.280818 17.24
362.199302 41.17
362.689517 18.15
363.836942 17.27
369.123485 46.76
369.175460 76.2
372.182450 15.03
372.867426 12.41
373.016839 80.4
378.290425 14.08
383.200334 15.29
384.135985 56.44
386.559618 16.02
389.095566 31.03
389.216207 49.96
390.217543 69.34
391.254200 10.01
395.284863 42.61
397.170377 36.07
397.196912 20.48
398.133695 49.13
400.166056 28.5
406.896596 15.44
407.174470 38.78
407.205397 20.66
409.185194 95.23
413.250306 34.88
414.233433 96.2
417.158443 13.04
418.124261 82.72
420.193050 38.82
420.210735 29.17
423.191178 80.72
425.233446 28.03
436.156164 55.05
436.253308 47.41
440.211640 40.33
441.226598 56
442.180435 27.62
448.251153 75.01
449.195581 16.57
454.170720 57.12
456.248528 62.89
457.290748 13.35
460.178391 69.46
465.208478 43.26
465.245302 10.28
467.224766 60.24
467.854239 12.07
467.907337 39.15
469.060223 13.25
470.211661 70.41
470.255092 75.11
471.200696 40.66
473.957198 24.14
476.082374 24.67
481.123951 62.79
481.167182 42.41
482.170329 38.69
484.094700 22.03
488.181212 28.8
489.177493 32.22
489.236361 57.45
489.454755 11.41
497.231293 44.2
497.836114 57.17
500.184696 40.96
503.252742 23.34
516.213259 64.01
518.255162 50
532.773746 44.62
534.226889 45.96
534.722752 67.51
537.185942 19.09
537.240891 23.68
537.517451 13.05
538.261954 78.39
543.229454 34.19
548.263944 62.69
548.321737 11.92
550.228003 45.01
550.252926 37.04
552.303903 19.09
556.307904 63.72
557.264600 21.23
576.277323 14.01
581.313749 49.56
581.336275 18.12
582.300605 11.02
583.400750 11.14
584.227977 75.44
585.262617 75.06
585.749050 15
586.308126 73.23
590.290456 49.58
599.251888 50.1
599.312980 49.57
601.443424 12.02
603.285731 29
604.322945 18.12
604.358004 51.04
611.309273 36.27
612.275595 21.62
618.816916 39.31
628.348194 47.58
629.318560 68.12
630.287152 60.88
630.311794 29.01
631.049009 30.17
631.282572 44.12
632.335094 41.08
643.001150 12.33
648.243367 21.23
652.296256 75.18
657.237823 17.11
657.255753 12.01
670.284214 41.05
672.365050 49.98
699.357487 20.38
705.302782 11.05
717.446725 19.16
718.380931 47.41
718.519156 20.57
718.591474 22.08
725.296429 46.58
737.466077 24.08
747.122811 18.25
760.074011 11.03
767.480173 39.01
792.269073 35.84
796.373502 53.03
815.424014 28.67
824.552115 11.56
826.207496 16.16
829.393295 27.44
829.557538 17.23
829.796436 28.19
830.005813 12.04
830.296574 22.23
830.798015 10.32
857.115185 11.03
866.402120 10.01
877.285613 21.07
888.374623 37.89
888.409949 23.53
890.487370 12.05
913.419042 20.01
922.466248 19
927.188364 47.53
937.452080 45.23
940.390894 48.64
940.471557 26.57
951.425325 42.27
957.636017 46.16
957.861700 14.53
958.214476 22.2
959.671972 25.08
1078.525673 17
1106.313710 20.12
1106.478860 12.89
1114.536394 19.01
1114.560130 22.05
1443.663449 34.76
END IONS

BEGIN IONS
CHARGE=3+
PEPMASS=460.57132
RTINSECONDS[0]=146.124
TITLE=150313 3544E.d, MS/MS of 460.5713196 3+ at 2.4354 mins 
129.102683 1745
174.089538 561.5
342.259796 235.7
439.562708 380.6
483.740843 195.6
634.842180 257.8
675.312019 500.7
838.379214 194.6
902.470138 53.62
967.473011 51.53
1089.551393 69.54
72.081346 860.1
167.046135 374
339.161479 173.2
433.233364 234.9
540.280061 170.5
607.324979 228.3
739.310669 406.4
774.377237 144.6
905.474720 42.02
966.455449 22.11
1062.514388 60.36
87.055855 767.9
239.100544 336.7
267.105405 154.8
414.216373 228
529.786430 117.6
634.329204 223.6
676.310349 148.3
784.356950 75.11
890.436217 20.56
1009.521310 16.23
1118.645340 18.23
86.096752 734.9
256.128553 278.2
313.260076 149.8
419.694582 181.3
527.349339 97.68
641.332877 170.6
678.320037 111.4
839.367488 62
890.464995 17.32
1025.540992 10
70.065748 586.2
256.165676 243.1
283.137089 101.7
385.201227 152.3
511.339971 96.69
576.330129 160.2
741.311775 92.79
823.461158 45.22
115.050278 375.8
197.089678 242.5
325.228489 93.27
431.227458 146.9
495.219822 95
638.321657 135.7
740.314616 87
838.470104 36.31
132.079124 256.9
221.089800 199
357.063655 83.19
360.526256 134.9
478.194396 88
629.320028 126.1
660.323085 86.76
836.397294 33.62
157.131302 256.4
187.106875 193.8
348.184666 78.24
416.553260 130.4
508.169855 85.81
615.817609 119
732.333855 78.17
775.377412 21.02
84.081335 246.8
228.168761 175.8
303.153140 70.68
449.223045 126.9
519.328819 81.47
612.322389 118.5
722.275850 60.34
802.356366 20.01
114.091656 224
169.097127 162.1
341.251330 67.25
434.148024 117.2
506.718619 64.88
642.398550 110.4
684.396618 58
820.349343 13.5
60.044912 154
60.084695 11.07
70.101561 26
70.343844 11.47
71.069058 101.6
72.125417 14.22
84.117808 22.04
86.134407 30.68
87.099105 88.34
87.128114 11.45
87.275058 18.02
88.039396 201.1
88.066967 37.39
88.941573 18.6
91.769582 15.01
94.028794 161.4
98.023720 111.5
98.094014 55.34
111.055830 69
111.081428 12.03
112.039765 184.8
113.073547 52
113.108658 89.18
113.640778 13.45
114.128360 13.03
114.248610 53
115.249769 65.41
115.522563 21.53
115.530602 12.01
123.768089 49.31
124.074970 124.8
125.030980 44.5
128.102587 11.01
128.633739 25.57
128.854090 18.38
129.065239 86.18
129.156733 30.01
130.085309 111.9
130.102106 178.3
131.104325 64.68
132.121535 29.78
137.059134 49.78
137.567646 11.41
142.085009 104.4
142.118895 10.03
148.064137 99.01
148.086840 18.89
156.076449 177.5
156.097521 53.09
157.061268 53.85
157.171909 21.89
158.100115 11.2
159.112994 119
161.093928 38.03
167.120511 66.45
168.110347 40.14
174.149688 19.01
175.089243 76.8
181.091633 45.34
183.149748 69.21
186.158132 28.93
197.132326 13.32
197.186229 10.01
198.166024 57.16
200.172937 60.14
202.034430 14.01
202.083940 88.04
204.077254 114.7
207.032726 95.45
209.030729 38.84
213.165142 110.9
214.067360 69.71
222.089052 49.51
223.108222 79.81
224.101245 110.1
225.087173 100.4
234.143120 49.49
235.133432 50.31
236.138856 112.8
236.169399 19.09
237.969430 29.03
238.118618 111.3
239.160583 17.25
239.817616 14.38
242.114830 81.29
242.188378 74.85
243.194347 99.32
243.243712 12.09
254.183477 83.6
255.144509 18.36
256.216023 15.17
256.517830 17.01
261.170806 58.02
266.996976 67.17
267.202491 12.38
283.312138 20.25
283.332716 29.02
298.973340 62.01
300.187231 17.25
300.890137 18
301.147457 45.42
302.147805 54.24
323.247482 29.07
342.684031 13.03
355.042097 49.22
362.119686 23.01
362.166976 49.04
369.247712 38
369.849918 21.64
370.158758 40.41
370.666539 60.15
370.707078 14.03
371.002015 14.03
385.254055 17.01
389.185442 82.02
394.215216 98.24
396.218448 29.28
403.206037 44.3
408.131901 79.52
408.180907 84.78
409.124035 105.8
414.305061 10.08
418.230385 87.21
418.518934 22.56
419.254239 10.32
420.257910 38.84
420.723486 26.1
421.776647 15.45
422.164862 49.73
425.148559 58.9
428.282377 76.09
433.289472 20.45
434.222195 70.09
439.671190 16.05
440.326436 90.67
441.219655 28.02
443.745860 28.02
447.746911 50.78
450.301913 30.89
455.229476 116.4
455.772727 19.6
459.200141 27.05
459.836615 18.24
464.154461 19.38
483.812093 29.14
483.835587 11.02
483.917945 25.36
484.064739 18.1
498.226909 40.08
506.174552 19.34
506.783860 10.01
515.259523 48.26
525.230177 51.42
526.157221 26
537.324254 42.21
538.344028 36.52
540.766884 28.12
540.788775 20.28
544.179126 34.12
548.320690 21.33
548.596474 15.18
560.354174 47.92
561.275687 63.53
562.806023 33.02
578.251017 23.73
579.020654 23.66
587.854432 14.45
589.809337 62.3
589.866743 16.18
590.817470 62.17
596.208919 102.1
597.209438 18.52
601.324237 71.03
602.331950 76.1
611.308091 28
613.324091 49.33
624.370610 36.03
626.371807 69.17
629.381218 11.05
630.318861 74.16
633.837096 74.23
634.400889 19.78
634.430020 10.03
634.946483 23.12
634.973127 14.1
638.826360 18.33
640.025876 10.47
644.261904 25.12
652.388310 48.61
657.298873 30.72
658.283607 44.59
659.309789 90
675.794445 22.45
676.393118 52.02
676.686965 35.48
677.292752 33.12
684.459391 11.38
692.268038 47.75
692.367953 16.36
710.378204 36.21
721.291704 25.25
723.317942 15.35
724.392930 26
724.442472 16.68
737.356828 26.17
739.396026 21.01
739.613945 47.93
740.210542 13.5
742.410367 29
742.493869 41.07
757.370007 13.28
END IONS

BEGIN IONS
CHARGE=3+
PEPMASS=460.57132
RTINSECONDS[0]=147.601
TITLE=150313 3544E.d, MS/MS of 460.5713196 3+ at 2.46001666666667 mins 
129.103355 2654
202.081647 832.5
338.160447 674.4
439.891965 256.2
540.778241 681.7
633.330543 505.5
739.312574 743.8
838.380693 210
902.476547 135.9
966.468028 92.35
1107.403211 50.59
72.081376 1277
174.087715 678.4
341.253432 370.8
451.738852 230.9
541.282763 383.9
611.314438 317.6
675.312132 615.6
840.384078 119.3
914.461270 27.14
968.642335 50
1089.524955 49.57
87.055961 953.8
242.186071 578.1
274.667089 237.3
454.894790 204.8
484.743104 363
591.324356 264.9
740.310379 481.7
774.378597 106.1
951.570838 14.2
969.519197 42.49
1072.543489 36.14
157.061701 767.2
255.145773 426.3
275.687114 212.5
426.219338 190.6
540.288895 346.3
638.321453 221.9
676.313732 282.9
838.465115 91.06
901.708275 11.28
967.469704 41.6
1105.526290 33.15
70.065671 761.8
256.164849 378.5
301.147955 201.7
431.216224 187.3
483.738676 332.3
589.819378 210.3
710.381537 151.9
822.483917 70.52
895.884140 11.04
968.478988 38.65
1105.571580 18
88.040056 683.5
239.101758 294.8
344.213553 191.5
440.320024 187.1
508.280835 241.6
572.762015 189.9
662.383183 114.2
775.384724 61.26
1059.806300 37.56
115.050339 541.5
197.166070 268.8
323.245310 186.9
418.558438 179.3
484.240070 232.2
565.332843 181.5
677.300522 105.9
840.308764 43.32
1016.554727 37.02
129.066329 487.6
234.143769 224.8
274.158572 175
430.210145 152.8
497.226101 172.3
579.356397 156.7
722.282665 97.65
774.688321 41.31
1011.757777 27.52
86.097455 472.5
185.054333 200.2
331.229563 154.2
439.551937 138.9
541.786195 172.2
631.260778 100
668.334278 95.25
795.434926 37.78
1027.525312 26.12
84.081313 462.7
203.088055 199.4
348.186183 147.2
397.160535 127.8
537.342033 161
623.381035 90.02
741.309499 69.02
777.390690 37.12
968.078448 11.01
60.044421 39.89
60.185098 20.2
60.261002 29.56
70.030215 219.9
70.102850 30.04
72.125980 21.6
72.265897 26.35
73.165386 29.16
83.086833 70.01
84.133700 11.32
87.098465 150
87.178036 10.08
87.245743 14.01
87.294471 51.01
88.089835 13.01
88.207055 24.07
89.043661 173.4
89.059912 132.2
89.096477 12.17
98.023639 133.1
101.417543 18.75
110.082435 85.33
111.092363 14
113.070752 63.28
115.083455 33.08
115.111818 18.41
116.051168 49.49
120.048771 80.4
127.084733 82.11
129.330553 21.15
129.393839 13
129.627803 11.57
129.928838 33.11
129.988360 13.01
130.085934 219
130.106141 114.9
130.242597 12.06
131.088490 57.53
131.684246 40.12
137.060137 291.7
140.035283 123.6
141.104991 111
149.575164 34.44
156.076770 157.5
156.350837 26.8
157.132173 240.8
159.095166 48.14
159.114667 223.7
159.141862 32.5
159.171165 11
159.467953 21
160.360285 31.5
167.044866 19.07
169.096374 149.7
174.158781 10.04
174.457482 52
178.095441 59.56
181.131952 140.6
181.171471 14.56
183.148166 167.5
183.924600 16.16
184.068746 50.48
185.163163 174.1
186.167411 83.14
187.105834 47.89
188.112350 84.85
192.113101 57.11
195.111432 124.7
196.531771 22.31
196.554476 11.56
197.090986 132
197.125310 167.1
197.215431 17.14
198.097038 129.3
200.175666 129.1
200.300661 46.03
202.141218 16.8
202.378151 12.57
203.140015 10.45
207.029344 135.7
207.075511 13.04
207.099511 123.8
207.143396 74.01
208.035041 64.67
209.724940 21.92
210.162857 32.29
211.155464 30
212.072308 119
212.144731 27.14
213.058854 49.4
213.161312 105
214.118484 58.67
216.094789 122.7
218.539997 18.92
221.088893 41.62
222.094758 34.67
223.080319 23
225.158126 74.04
228.169472 170.6
228.487624 22.05
228.624422 11.01
237.087823 187.8
237.133288 111.2
238.122345 75.01
239.001218 16.08
239.611046 69.45
240.097889 90.04
240.820085 20.78
241.157980 38.33
242.110963 131
242.272876 11.17
242.739012 19.06
243.190135 176.1
243.717169 29.78
244.684287 71.36
245.093702 105.1
249.083289 73.39
251.238539 15
253.151354 94.01
254.188450 101.4
255.213969 19.57
256.132430 72.08
257.166540 29.16
264.128587 32.49
267.096611 110.5
270.951639 17
275.240063 60.61
281.056178 141.7
282.180855 30.82
283.135102 103
283.177878 11.33
283.615138 46.09
284.141125 74.18
285.114815 46.64
292.082677 91.35
294.419219 12.04
294.817814 15.36
295.139142 47.27
300.189752 26.04
301.276912 18.21
301.512128 33
302.165115 17.02
304.167028 13.45
310.178023 118.5
310.228172 11.04
313.135696 70
320.169753 20.02
323.694991 51.65
324.122962 27.56
330.097122 82.82
331.104363 55.06
331.155494 94.17
332.089832 76.01
337.149162 107.2
338.238322 22.41
338.285576 11.14
338.664978 56.11
339.159426 115
341.013540 126.5
341.326608 12.12
342.254576 98.47
343.187451 98
344.164175 58.36
344.261613 26.16
344.303644 13
351.199135 98.01
351.231720 142.9
355.069058 67.92
362.121191 98.43
367.130821 23.03
369.240933 36.47
370.160614 74.47
370.599639 18.12
370.657343 119.6
371.155945 69.01
371.663054 27.88
379.193355 66.23
386.232262 55.45
387.691476 59.48
388.542769 119
388.595037 11.01
394.293254 55.94
397.219357 118.7
402.137058 33.69
406.184610 91.52
408.217804 12.36
412.208018 51.04
412.547104 75.45
412.610341 10.01
413.880771 93.73
413.940481 12.03
414.232743 75.13
414.498705 27.28
415.872610 76.14
419.692451 43.56
420.256306 23.15
422.892010 103.6
423.310730 79.15
427.214443 92.34
428.285982 19.35
428.425526 17.36
429.088094 16.03
431.046518 37.12
431.310411 11.16
432.231369 23.8
433.566670 115.9
435.897103 57.72
437.186037 41.13
438.268113 48.84
439.216251 97.66
439.641679 10.17
439.976435 15.38
440.247956 26.01
440.400984 31.08
441.323123 11.56
442.572848 18.01
443.177297 90.08
443.541816 37.81
443.882422 89.62
444.273122 22
448.788688 35.45
449.892674 70.88
450.424402 22.78
450.737142 119.3
452.239156 55.14
462.022396 31.52
466.266799 26.01
466.304786 80.6
468.270336 32.25
475.224817 64.44
478.197304 74.47
479.228750 93.52
479.285843 151.3
484.332066 25.16
486.234143 47.55
487.232040 43.04
488.245373 73.47
490.297304 15.06
491.324647 15.04
495.219201 106.2
495.269623 12.12
495.781106 16.03
496.246261 81
498.870150 14
506.244058 52
507.178374 26.75
509.337636 20.8
509.649226 37.22
510.213152 35.38
510.281747 75.69
511.393030 19.29
512.756675 107.3
513.271980 72.12
513.758348 107.9
514.258340 33.12
515.256792 29.06
519.327821 78.96
519.758148 55.94
526.990835 49.68
528.350842 48.78
529.201502 126.1
531.220863 22.12
531.868587 32.03
532.355776 40.56
533.195153 100.2
537.606631 16.06
538.341248 75.03
539.174504 37.29
540.380977 10.62
540.434373 11.04
540.451463 21.92
540.555741 44.01
540.903740 12.04
541.395412 13.03
542.256749 64
542.371339 34.67
543.225323 49.88
547.820658 88.47
550.742163 13.03
554.245528 24.56
557.813880 84.78
557.834409 40.29
558.224394 22.02
558.610935 29.58
559.068306 66.52
561.229485 12.05
563.218931 20.52
565.401221 14.18
570.163240 14.89
572.823745 26.06
574.507579 12.1
575.189503 83.93
578.255131 62.75
580.270241 19.82
580.309061 86.02
587.434754 19.4
587.814085 30.96
588.266897 57.78
589.242034 18.9
589.318035 41.13
589.342373 25.02
589.933945 30.02
590.309816 41.93
590.805664 81.61
590.873226 11.28
591.788036 15.28
596.179344 69.3
597.812041 49.19
602.329238 74.02
602.446392 69.06
604.366154 26.21
605.230587 16.12
606.331869 46.45
606.781313 16.12
607.305885 17.11
608.694381 12.1
609.178262 31.64
611.218323 45.34
612.289483 48
612.322047 79.9
612.883817 67.25
613.315190 71.2
621.277776 25.27
623.263752 24.47
624.321404 15.16
624.552858 10.01
625.316347 28.33
625.828841 63.4
625.884310 11.04
628.278210 76.04
631.326265 10.33
633.455936 11
633.544140 43.91
634.334043 89.88
636.165546 31.13
636.315826 29.39
638.063236 13.06
639.843382 30.82
642.264179 88.43
643.262331 62.01
643.922594 15.12
644.620647 38.26
652.329101 51.53
658.287702 18.65
659.302554 36.25
659.713194 62.44
674.307262 36.82
675.415837 11.12
676.452517 11.41
676.835889 33.47
678.245836 22.29
685.370489 59.02
686.401117 39.25
692.368144 32.94
693.266736 68.43
694.272320 54.33
709.294824 18.47
711.107725 22.47
711.369530 11.02
712.390997 36.02
721.308148 35.68
724.157252 21.67
724.668794 26.77
732.380834 17.2
734.388260 39.03
736.625335 22.56
738.345479 45
738.373611 20.11
741.261255 39.04
742.313224 37.12
756.366152 67.02
756.413386 14.04
778.200276 18.07
783.434922 25.2
805.339578 31.45
808.469740 11.01
818.415802 21.48
820.358355 20.02
839.381552 16.45
842.381711 33.5
851.469755 25.8
968.229999 10.24
END IONS

BEGIN IONS
CHARGE=3+
PEPMASS=461.269836
RTINSECONDS[0]=208.18
TITLE=150313 3544E.d, MS/MS of 461.2698364 3+ at 3.46966666666667 mins 
86.096961 279.3
256.154549 136.9
295.692757 246.9
427.209792 145.1
536.321341 86.28
664.391161 73.4
763.359864 62.8
830.418740 55.13
902.493066 71.47
123.078961 209.8
212.137602 125.9
288.165367 140.8
455.933049 99.02
543.315715 61.72
620.350332 36.06
702.383716 42.33
820.772248 31.38
904.186840 32.01
120.080997 171.3
189.090499 58.09
371.410562 138.5
436.294711 95.39
573.365350 32.39
635.340712 26.33
735.390663 40.79
796.013539 14.29
888.422329 20.29
158.093959 165.1
183.109284 50.96
300.088379 105.1
444.193918 88.01
537.324786 25.17
627.394394 14.22
750.442276 29.14
939.467363 10.04
129.125725 157.4
278.146667 48.8
343.252984 104.7
415.235611 86.76
502.086824 24.45
726.393535 26.45
156.122788 140.4
204.130277 47.8
302.107132 85.57
451.262381 78
577.188510 20.19
747.409982 22.29
135.078837 137.6
281.046535 46
351.201482 76.88
393.204078 73.6
695.431201 10.16
121.100213 134.6
221.105224 35.02
371.206005 72.33
464.134967 70.55
119.068632 115.8
245.067050 23.09
312.203459 57.59
410.178089 63.57
155.063798 103.8
228.865678 20.5
341.018045 51
437.295551 63.14
83.059935 94.69
85.062804 38.68
85.776532 22.92
86.596799 12.01
87.825443 21.88
113.059439 53.47
120.103906 26.25
123.113876 19.36
129.101054 16.05
132.099945 45.29
137.059232 85.08
138.071028 27.33
147.092662 86.67
158.079531 75.45
161.093942 64.11
161.120346 12.04
169.082641 13.45
171.113306 21.33
175.115631 70
177.100916 47.3
189.760426 12.25
201.282994 14.04
209.028982 15.24
265.741345 12.57
288.215316 14.32
294.116738 10.45
302.153040 10.01
318.092842 50.06
342.822859 34.52
345.207744 39.89
349.200915 32.89
352.933090 13.01
355.285374 31.78
358.811834 18.78
380.186387 45.66
383.262012 39.59
398.182008 15.02
399.120721 20.01
401.282345 61.26
403.213595 56.34
407.794914 10.67
410.936599 23.05
420.152750 23.01
420.260162 24.48
443.235609 23.67
455.595606 15.01
456.184371 11.1
464.298805 25.01
1496.146620 15.1
END IONS

BEGIN IONS
CHARGE=4+
PEPMASS=357.049683
RTINSECONDS[0]=320.307
TITLE=150313 3544E.d, MS/MS of 357.0496826 4+ at 5.33845 mins 
149.097820 701.2
238.217484 1274
297.254535 1420
601.052340 19
715.834348 10.01
145.101275 361.8
195.102691 857.3
297.173556 854.8
566.661072 13
139.039920 262.6
177.091209 481.9
341.017883 806.8
608.670226 10.01
153.092911 256.8
167.105018 265.2
280.228160 639
130.049431 228.4
194.125294 245
298.256931 401.7
141.091705 217.8
241.109664 190.5
279.158976 383
71.087202 217.2
211.135360 163.7
279.196496 362.3
137.131535 189.6
257.232151 158.6
281.173697 305.4
128.104644 176.8
240.227071 151.7
356.276217 211.2
97.065343 165.4
224.101657 149.5
299.262211 195
61.040239 135.1
69.068829 103
71.373151 31.94
83.048749 45.57
83.454107 50.04
84.082897 67.64
84.108349 10.1
85.101546 95.12
97.099371 14.01
109.101394 58.34
112.084916 153.2
120.079550 126.4
121.099394 74.72
123.080334 127.2
123.119095 92.01
125.057699 17.11
131.084775 24.56
137.060470 18.04
137.095000 104.1
139.119266 10.12
139.466357 13.88
139.501295 11.04
140.110687 29.01
141.003506 129.2
142.161114 30.01
143.086680 140.4
145.527224 13.78
149.132063 146.8
149.315802 10
149.924571 19.45
150.039925 22.04
151.143685 29.88
155.033941 120.9
155.390437 29.14
157.099797 20.12
158.027490 103.3
158.118514 87.2
163.146061 93.01
165.090194 50.24
165.125648 54.15
167.139707 20.69
167.743272 32.01
172.103004 64
173.134491 144.1
175.112724 38.9
177.166675 13
178.093473 50.64
180.176561 10
181.154840 46.26
184.169258 42.06
187.076855 56.04
187.600415 42.88
189.090965 90.35
194.172978 21.05
194.960298 13.12
195.167330 18
195.486173 41.44
196.992108 126.2
197.093629 57
199.234696 24
201.204293 10.02
202.247384 33.12
204.028532 58.02
207.029824 79.76
207.134412 51.23
209.045150 30.17
211.098322 45.3
214.260117 13.44
215.106477 108.2
216.140562 112.1
216.179615 17.09
219.171325 75.78
221.189391 99.45
223.069025 40.47
223.096096 124.1
223.155838 67.81
224.225895 23.43
225.113215 84.22
226.944075 18
228.446054 10
233.185885 51.98
235.173113 49.02
235.512553 23.12
237.385080 31.43
238.185613 45.45
238.295987 29.8
238.632394 30.34
238.733330 18.04
239.223454 59.42
239.561659 32.18
239.885179 86.18
240.196903 56.29
241.153398 19.01
241.418295 40
242.110539 53.12
243.208512 59.64
245.153081 18.04
249.100266 59.72
249.185245 44.94
251.167491 67
255.242381 78.64
257.279910 20.01
258.159742 35.65
259.145321 60.92
261.147895 20.69
262.155091 63.12
265.186836 137.2
266.213405 38.33
268.131905 83.99
269.139791 56.47
269.283691 87.36
272.219810 30.2
280.184337 135
281.047329 80
281.136604 166.6
281.227220 124.1
281.494523 38.89
281.586158 33.6
282.308838 11.28
283.040873 33.19
283.101498 69.58
283.165371 123
284.101063 38.22
285.212372 31.25
292.521872 25.56
293.111503 11.01
297.146582 90.28
297.327235 20.48
297.777220 25.97
298.170146 152.5
298.202881 71.19
298.507045 17.65
298.663513 21.02
299.231949 98.91
299.437459 18
300.178763 37.13
305.175921 74.12
306.208915 70.49
311.239439 107.2
315.155775 27.16
316.159558 185.8
317.278735 47.8
318.069555 15.6
318.093248 68.17
319.151584 67.56
322.143508 91.04
322.279078 54.01
323.234293 17.08
323.411551 35.6
324.099540 22.46
324.989791 128.2
325.598740 10
325.988584 28.25
326.980182 95
330.319553 26.05
330.376409 14.29
338.997288 14.4
339.271474 72.72
340.212009 100.7
340.247619 63
342.170183 22
342.228593 157.2
342.324365 10.02
343.103816 18.36
358.257142 153.1
358.283067 174.1
358.680914 11.05
359.172691 10.12
359.272069 49.24
360.264557 75.49
360.706351 33.6
END IONS

BEGIN IONS
CHARGE=3+
PEPMASS=477.925568
RTINSECONDS[0]=227.034
TITLE=150313 3544E.d, MS/MS of 477.9255676 3+ at 3.7839 mins 
136.076676 2579
209.102875 327
312.159644 183.7
423.574333 491
552.288114 226.9
634.854155 744.4
717.447825 189
865.468880 103.9
926.473092 105.1
1001.539820 182.1
1072.585902 21.04
70.065598 364.9
268.171012 188.2
309.225335 147
423.905832 186.1
536.787329 141.4
635.352561 461.1
756.357456 138.6
864.480354 102
908.451291 81.6
983.519114 66.09
1073.583371 11.01
72.080909 351.8
228.211991 184
285.136449 134.2
413.195120 157.4
480.261006 129.5
586.327353 418.4
711.345953 71.84
775.380079 85.01
909.482149 66.03
974.861221 56.37
147.113529 350
194.070725 134.4
308.171260 119.6
399.220157 137
489.304440 109.1
635.854053 240.5
724.344170 69.16
867.484023 65.98
911.469594 58.03
974.489403 52.5
129.103101 346.4
260.194384 132
302.206382 114.1
455.238400 133.3
480.220519 99.29
587.325387 186.4
718.427468 50.05
781.417271 64.11
880.470038 21.72
1038.523690 30.24
120.080623 342.1
223.061969 117.5
337.668197 99.6
427.209525 131.6
496.748037 98.29
663.377009 177.9
715.350527 40.86
780.406049 59.65
926.532423 12.01
992.497085 19.23
86.097433 299.1
227.176064 112.3
280.172998 89.01
440.206776 103.1
519.764255 97.53
626.842790 118.7
710.424414 38.6
794.403507 48.01
1001.630779 14.47
147.045842 297.1
189.066961 105.4
339.174351 81.67
422.212126 96.3
471.302046 93.05
604.323577 107.5
727.437543 37.46
866.200193 32.72
97.067314 294.1
185.088990 102.7
327.129905 81.22
464.266144 92.23
537.299613 86.13
625.847876 96.14
719.434944 36.89
827.431950 23.14
169.087664 223.9
170.129092 98.52
343.201681 81.12
407.152706 85.64
472.292301 78.03
584.278226 77.22
712.374921 28.03
856.435107 23.03
70.100246 11
72.112095 12.06
84.081925 209.4
86.069599 12.47
86.736738 11.03
89.057039 30.13
90.092205 132.3
90.113837 22.14
91.053656 113.6
92.058747 52.25
97.095137 15.16
101.069392 43.48
105.070035 57.12
109.098889 20.44
110.071589 158.8
119.652193 21.12
120.338448 44.59
122.060536 100.8
123.080088 21.33
129.054708 61.22
130.086427 193.5
131.090194 44.51
133.084809 10.22
136.134363 44.1
136.864432 27.45
143.067386 29.03
143.117198 66.04
147.147028 29.14
147.173189 24.24
148.048610 111.6
153.090142 137.3
153.106580 103.8
153.145115 15.01
156.092719 75.56
160.026015 19.47
161.060410 97.94
176.104815 86.63
180.134906 35.8
181.104988 89.51
181.120051 78.68
181.149651 32.12
187.145322 54.76
190.095090 68.44
194.109741 17.53
205.059521 14.28
205.592382 22.04
209.150678 16.12
209.189560 24.78
216.101971 57.69
227.100812 39.1
227.214135 52.01
233.125354 27.17
234.141417 52.45
234.262182 22.33
242.149001 24.42
246.884233 20.01
253.152471 49.08
257.135757 47.9
260.124283 78.51
261.121858 31.4
267.163225 29.57
281.221875 74.11
284.846916 44.69
286.211056 17.11
287.530862 17.05
302.251484 10.16
308.844949 26.09
309.279444 14.25
316.180870 72.45
332.131159 10.14
333.216651 23.27
342.020729 27.11
345.087300 19.89
345.151682 68.93
350.102170 40.03
350.281863 54.03
362.246472 23
366.669109 17.89
386.202355 30.36
390.707532 64.81
391.709794 39.01
393.224349 25.45
395.182529 42.88
400.063608 47.88
401.233111 54.25
402.197414 21.12
405.230576 26.01
406.220429 73.86
416.949387 43.53
417.134476 16.21
422.274767 11.32
423.680506 26.03
423.748194 56.37
423.987386 11.45
424.630757 20.84
424.745868 20.33
425.235217 58.43
426.224105 15.24
442.144066 28.04
442.597056 14.68
464.331202 10.06
472.733502 75.01
475.193927 55.14
479.280945 23.04
479.326701 22.04
480.313346 39.01
480.542198 17.12
482.154610 10.35
484.249104 31.01
490.310565 60.08
500.217205 17.04
501.272932 61.27
504.016598 11.78
[truncated: 447,317 more chars]
